# Supplementary material for: Diamond-inclusion system recording old deep lithosphere conditions at Udachnaya (Siberia)
Source: Sci Rep. 2019 Aug 29;9:12586. doi: 10.1038/s41598-019-48778-x (PMC6715805; doi:10.1038/s41598-019-48778-x)
Supplement: Supplementary file 1 — Supplementary dataset n. 1 [file 41598_2019_48778_MOESM1_ESM.xlsx]

## Sheet: RUSSIA
Colonna1	Colonna2
649.904	0.554462
650.386	0.553873
650.868	0.553213
651.35	0.552646
651.832	0.552253
652.315	0.552028
652.797	0.551906
653.279	0.55182
653.761	0.551742
654.243	0.551696
654.725	0.551728
655.207	0.55187
655.689	0.552102
656.172	0.552347
656.654	0.552504
657.136	0.552493
657.618	0.55229
658.1	0.551929
658.582	0.551473
659.064	0.550986
659.547	0.5505
660.029	0.550022
660.511	0.54955
660.993	0.549085
661.475	0.548647
661.957	0.548256
662.439	0.547914
662.921	0.547597
663.404	0.547272
663.886	0.546935
664.368	0.546659
664.85	0.54663
665.332	0.547161
665.814	0.548735
666.296	0.552066
666.778	0.558127
667.26	0.567785
667.743	0.580237
668.225	0.590674
668.707	0.592874
669.189	0.586918
669.671	0.577916
670.153	0.569576
670.635	0.563095
671.117	0.558499
671.6	0.555503
672.082	0.553766
672.564	0.552938
673.046	0.552665
673.528	0.552646
674.01	0.55269
674.492	0.552734
674.975	0.552799
675.457	0.552927
675.939	0.553126
676.421	0.553362
676.903	0.553586
677.385	0.553775
677.867	0.553952
678.349	0.554167
678.832	0.554456
679.314	0.554804
679.796	0.555134
680.278	0.555335
680.76	0.555319
681.242	0.555067
681.724	0.55464
682.206	0.554146
682.688	0.553682
683.171	0.553305
683.653	0.553019
684.135	0.552792
684.617	0.552596
685.099	0.552431
685.581	0.552336
686.063	0.552357
686.545	0.55252
687.028	0.552789
687.51	0.553069
687.992	0.553227
688.474	0.553146
688.956	0.552784
689.438	0.552185
689.92	0.551458
690.403	0.550725
690.885	0.55008
691.367	0.54957
691.849	0.549195
692.331	0.548928
692.813	0.54874
693.295	0.548614
693.777	0.54855
694.26	0.548542
694.742	0.548567
695.224	0.548578
695.706	0.548513
696.188	0.548319
696.67	0.547979
697.152	0.547515
697.634	0.546983
698.116	0.546442
698.599	0.545944
699.081	0.545517
699.563	0.545169
700.045	0.544902
700.527	0.544718
701.009	0.544629
701.491	0.544643
701.973	0.544752
702.456	0.544925
702.938	0.545099
703.42	0.545201
703.902	0.54517
704.384	0.544986
704.866	0.544675
705.348	0.544294
705.83	0.543911
706.313	0.543578
706.795	0.543319
707.277	0.543134
707.759	0.543016
708.241	0.54296
708.723	0.542979
709.205	0.543092
709.687	0.543307
710.17	0.543602
710.652	0.543924
711.134	0.544193
711.616	0.544338
712.098	0.544327
712.58	0.544176
713.062	0.543944
713.544	0.543701
714.027	0.543501
714.509	0.543369
714.991	0.543298
715.473	0.543279
715.955	0.543323
716.437	0.54348
716.919	0.543825
717.401	0.54443
717.884	0.545322
718.366	0.546443
718.848	0.547637
719.33	0.54867
719.812	0.549303
720.294	0.549377
720.776	0.548873
721.258	0.547918
721.74	0.546735
722.223	0.545562
722.705	0.544591
723.187	0.543932
723.669	0.543605
724.151	0.543564
724.633	0.543728
725.115	0.544006
725.597	0.544322
726.08	0.544618
726.562	0.544858
727.044	0.545026
727.526	0.545116
728.008	0.54513
728.49	0.545076
728.972	0.544967
729.455	0.544818
729.937	0.544655
730.419	0.544501
730.901	0.544385
731.383	0.544329
731.865	0.54435
732.347	0.544452
732.829	0.544621
733.312	0.54483
733.794	0.545037
734.276	0.545198
734.758	0.545276
735.24	0.545251
735.722	0.545127
736.204	0.544928
736.686	0.544687
737.168	0.544445
737.651	0.544239
738.133	0.544097
738.615	0.54404
739.097	0.544076
739.579	0.544201
740.061	0.544401
740.543	0.54465
741.025	0.54491
741.508	0.545136
741.99	0.54529
742.472	0.545345
742.954	0.545297
743.436	0.545159
743.918	0.544958
744.4	0.544722
744.883	0.544479
745.365	0.544251
745.847	0.544056
746.329	0.543915
746.811	0.543846
747.293	0.543866
747.775	0.543981
748.257	0.544181
748.74	0.544434
749.222	0.544691
749.704	0.544899
750.186	0.545015
750.668	0.545021
751.15	0.544924
751.632	0.544753
752.114	0.544544
752.597	0.544331
753.079	0.544137
753.561	0.543981
754.043	0.543874
754.525	0.543828
755.007	0.543856
755.489	0.543963
755.971	0.544144
756.454	0.544378
756.936	0.544626
757.418	0.544838
757.9	0.544974
758.382	0.545008
758.864	0.544941
759.346	0.54479
759.828	0.544588
760.311	0.544366
760.793	0.544154
761.275	0.543975
761.757	0.543851
762.239	0.543801
762.721	0.543837
763.203	0.543967
763.685	0.544178
764.168	0.544445
764.65	0.544721
765.132	0.544954
765.614	0.545101
766.096	0.545139
766.578	0.545067
767.06	0.544906
767.542	0.544686
768.024	0.544436
768.507	0.544186
768.989	0.543959
769.471	0.543777
769.953	0.543665
770.435	0.543643
770.917	0.543723
771.399	0.543902
771.881	0.544153
772.364	0.544432
772.846	0.544682
773.328	0.544852
773.81	0.544912
774.292	0.544859
774.774	0.544709
775.256	0.544496
775.739	0.544253
776.221	0.544013
776.703	0.543801
777.185	0.54364
777.667	0.543551
778.149	0.543552
778.631	0.54365
779.113	0.543839
779.596	0.544094
780.078	0.544371
780.56	0.544619
781.042	0.544791
781.524	0.544857
782.006	0.544813
782.488	0.544673
782.97	0.54446
783.452	0.544204
783.935	0.54393
784.417	0.543663
784.899	0.543427
785.381	0.543247
785.863	0.54315
786.345	0.543154
786.827	0.543263
787.309	0.54346
787.792	0.543708
788.274	0.543956
788.756	0.544155
789.238	0.544267
789.72	0.544278
790.202	0.544191
790.684	0.544026
791.167	0.543809
791.649	0.543566
792.131	0.543326
792.613	0.543121
793.095	0.542983
793.577	0.54294
794.059	0.54301
794.541	0.543194
795.024	0.54347
795.506	0.543793
795.988	0.544107
796.47	0.544359
796.952	0.544512
797.434	0.544555
797.916	0.544496
798.398	0.544359
798.88	0.54417
799.363	0.543956
799.845	0.543743
800.327	0.543559
800.809	0.543434
801.291	0.543398
801.773	0.543472
802.255	0.54366
802.737	0.543943
803.22	0.544279
803.702	0.544611
804.184	0.544883
804.666	0.545055
805.148	0.545114
805.63	0.545068
806.112	0.544939
806.595	0.544756
807.077	0.54455
807.559	0.544346
808.041	0.544173
808.523	0.544062
809.005	0.544038
809.487	0.544122
809.969	0.544317
810.452	0.544603
810.934	0.54494
811.416	0.545273
811.898	0.54555
812.38	0.545731
812.862	0.545802
813.344	0.545767
813.826	0.545646
814.308	0.545462
814.791	0.545242
815.273	0.545015
815.755	0.544813
816.237	0.54467
816.719	0.544618
817.201	0.544682
817.683	0.544865
818.165	0.545152
818.648	0.545498
819.13	0.545849
819.612	0.546149
820.094	0.546362
820.576	0.546471
821.058	0.546485
821.54	0.546425
822.023	0.546312
822.505	0.546167
822.987	0.54601
823.469	0.545862
823.951	0.545749
824.433	0.545701
824.915	0.545744
825.397	0.545892
825.88	0.546136
826.362	0.546443
826.844	0.546764
827.326	0.547046
827.808	0.547247
828.29	0.547349
828.772	0.547353
829.254	0.547276
829.736	0.547139
830.219	0.546967
830.701	0.546779
831.183	0.5466
831.665	0.546456
832.147	0.546374
832.629	0.546378
833.111	0.54648
833.593	0.546671
834.076	0.546921
834.558	0.547182
835.04	0.547405
835.522	0.54755
836.004	0.547597
836.486	0.547551
836.968	0.547427
837.45	0.547252
837.933	0.54705
838.415	0.546845
838.897	0.546657
839.379	0.546508
839.861	0.546416
840.343	0.546398
840.825	0.546458
841.307	0.546587
841.79	0.546762
842.272	0.546945
842.754	0.547099
843.236	0.547196
843.718	0.547222
844.2	0.547179
844.682	0.54708
845.164	0.546943
845.647	0.546788
846.129	0.546632
846.611	0.546493
847.093	0.546389
847.575	0.546337
848.057	0.54635
848.539	0.54643
849.021	0.546569
849.504	0.546741
849.986	0.546916
850.468	0.54706
850.95	0.547149
851.432	0.547173
851.914	0.547138
852.396	0.547057
852.878	0.546947
853.361	0.546828
853.843	0.546713
854.325	0.546618
854.807	0.546555
855.289	0.54654
855.771	0.546582
856.253	0.546684
856.736	0.546842
857.218	0.547035
857.7	0.547238
858.182	0.547422
858.664	0.547562
859.146	0.547645
859.628	0.547669
860.11	0.547638
860.592	0.547565
861.075	0.547466
861.557	0.54736
862.039	0.54727
862.521	0.547216
863.003	0.547215
863.485	0.547276
863.967	0.547395
864.449	0.547556
864.932	0.547732
865.414	0.547895
865.896	0.548021
866.378	0.548096
866.86	0.548121
867.342	0.548104
867.824	0.548058
868.307	0.547996
868.789	0.547929
869.271	0.54787
869.753	0.54783
870.235	0.547822
870.717	0.547858
871.199	0.547942
871.681	0.548069
872.163	0.548224
872.646	0.548385
873.128	0.548528
873.61	0.548637
874.092	0.548705
874.574	0.548733
875.056	0.548728
875.538	0.548694
876.02	0.548635
876.503	0.548555
876.985	0.548461
877.467	0.548365
877.949	0.548285
878.431	0.548239
878.913	0.548237
879.395	0.548276
879.877	0.54834
880.36	0.548409
880.842	0.548459
881.324	0.548479
881.806	0.548465
882.288	0.548424
882.77	0.548363
883.252	0.548288
883.734	0.5482
884.217	0.5481
884.699	0.547994
885.181	0.547896
885.663	0.547828
886.145	0.547808
886.627	0.547848
887.109	0.547941
887.591	0.548065
888.073	0.548188
888.556	0.548281
889.038	0.548327
889.52	0.548326
890.002	0.548291
890.484	0.548238
890.966	0.548177
891.448	0.548112
891.931	0.548038
892.413	0.547954
892.895	0.547867
893.377	0.547797
893.859	0.547764
894.341	0.547786
894.823	0.547863
895.305	0.547978
895.788	0.548098
896.27	0.548191
896.752	0.548237
897.234	0.548231
897.716	0.54819
898.198	0.548131
898.68	0.548071
899.162	0.548016
899.644	0.547962
900.127	0.547904
900.609	0.547844
901.091	0.547797
901.573	0.547782
902.055	0.547817
902.537	0.547908
903.019	0.548038
903.501	0.548177
903.984	0.548291
904.466	0.548356
904.948	0.548369
905.43	0.548343
905.912	0.5483
906.394	0.548258
906.876	0.548224
907.359	0.548189
907.841	0.548144
908.323	0.548083
908.805	0.548017
909.287	0.547967
909.769	0.547957
910.251	0.547998
910.733	0.548087
911.216	0.548197
911.698	0.548296
912.18	0.548355
912.662	0.548362
913.144	0.548326
913.626	0.548266
914.108	0.548203
914.59	0.548148
915.072	0.5481
915.555	0.548052
916.037	0.548001
916.519	0.547952
917.001	0.547922
917.483	0.547931
917.965	0.547991
918.447	0.548096
918.929	0.548223
919.412	0.548341
919.894	0.54842
920.376	0.548448
920.858	0.548429
921.34	0.548382
921.822	0.548326
922.304	0.548272
922.787	0.548218
923.269	0.548158
923.751	0.548084
924.233	0.548002
924.715	0.547927
925.197	0.547879
925.679	0.547874
926.161	0.547912
926.644	0.54798
927.126	0.548051
927.608	0.548101
928.09	0.548116
928.572	0.548098
929.054	0.54806
929.536	0.548021
930.018	0.547989
930.5	0.547964
930.983	0.547938
931.465	0.547904
931.947	0.547863
932.429	0.547823
932.911	0.547801
933.393	0.54781
933.875	0.54785
934.357	0.54791
934.84	0.547969
935.322	0.548005
935.804	0.54801
936.286	0.547987
936.768	0.54795
937.25	0.547918
937.732	0.5479
938.215	0.547897
938.697	0.547902
939.179	0.547904
939.661	0.547903
940.143	0.547903
940.625	0.547915
941.107	0.547948
941.589	0.548001
942.072	0.548063
942.554	0.548115
943.036	0.54814
943.518	0.548131
944	0.548093
944.482	0.54804
944.964	0.547989
945.446	0.54795
945.928	0.547928
946.411	0.547915
946.893	0.547908
947.375	0.547902
947.857	0.547902
948.339	0.547914
948.821	0.547941
949.303	0.547979
949.785	0.548017
950.268	0.548041
950.75	0.548039
951.232	0.548012
951.714	0.54797
952.196	0.547926
952.678	0.547895
953.16	0.547881
953.643	0.547881
954.125	0.547886
954.607	0.547893
955.089	0.547902
955.571	0.547924
956.053	0.547968
956.535	0.548039
957.017	0.54813
957.5	0.548222
957.982	0.548293
958.464	0.548327
958.946	0.548319
959.428	0.548282
959.91	0.548237
960.392	0.548201
960.874	0.548188
961.356	0.548196
961.839	0.54822
962.321	0.548251
962.803	0.548288
963.285	0.548337
963.767	0.548406
964.249	0.548497
964.731	0.548604
965.213	0.548709
965.696	0.548792
966.178	0.548836
966.66	0.54884
967.142	0.548814
967.624	0.548778
968.106	0.548749
968.588	0.54874
969.071	0.548749
969.553	0.548769
970.035	0.548795
970.517	0.548826
970.999	0.54887
971.481	0.548933
971.963	0.54902
972.445	0.549122
972.928	0.549224
973.41	0.549304
973.892	0.549348
974.374	0.549356
974.856	0.549338
975.338	0.549312
975.82	0.549293
976.302	0.549287
976.784	0.54929
977.267	0.549295
977.749	0.549297
978.231	0.549303
978.713	0.549324
979.195	0.549378
979.677	0.549469
980.159	0.549591
980.641	0.549724
981.124	0.549842
981.606	0.549925
982.088	0.549968
982.57	0.549984
983.052	0.549991
983.534	0.550008
984.016	0.550045
984.499	0.5501
984.981	0.550164
985.463	0.550229
985.945	0.550296
986.427	0.550372
986.909	0.550467
987.391	0.550586
987.873	0.550722
988.356	0.550855
988.838	0.550964
989.32	0.551033
989.802	0.551065
990.284	0.551072
990.766	0.551077
991.248	0.551098
991.73	0.551141
992.212	0.551203
992.695	0.551273
993.177	0.551343
993.659	0.551414
994.141	0.551498
994.623	0.551606
995.105	0.551742
995.587	0.551898
996.069	0.552053
996.552	0.552183
997.034	0.552274
997.516	0.552328
997.998	0.552364
998.48	0.552408
998.962	0.552483
999.444	0.552597
999.927	0.552744
1000.41	0.552908
1000.89	0.553078
1001.37	0.553249
1001.86	0.553427
1002.34	0.55362
1002.82	0.55383
1003.3	0.554045
1003.78	0.55424
1004.27	0.55439
1004.75	0.55448
1005.23	0.554513
1005.71	0.554514
1006.19	0.554513
1006.68	0.554536
1007.16	0.554593
1007.64	0.554679
1008.12	0.554778
1008.61	0.554876
1009.09	0.554971
1009.57	0.555069
1010.05	0.555179
1010.53	0.555304
1011.01	0.555432
1011.5	0.555538
1011.98	0.555594
1012.46	0.555587
1012.94	0.55552
1013.43	0.555418
1013.91	0.555312
1014.39	0.555226
1014.87	0.555169
1015.35	0.555133
1015.84	0.5551
1016.32	0.555056
1016.8	0.555001
1017.28	0.554947
1017.76	0.554912
1018.25	0.554909
1018.73	0.554935
1019.21	0.554972
1019.69	0.554996
1020.18	0.554989
1020.66	0.55495
1021.14	0.554891
1021.62	0.554837
1022.1	0.554804
1022.59	0.554798
1023.07	0.554811
1023.55	0.554826
1024.03	0.554831
1024.52	0.554828
1025	0.55483
1025.48	0.554858
1025.96	0.554925
1026.44	0.555031
1026.92	0.555157
1027.41	0.555281
1027.89	0.555382
1028.37	0.555456
1028.85	0.555512
1029.34	0.555567
1029.82	0.555635
1030.3	0.555718
1030.78	0.555803
1031.27	0.555874
1031.75	0.555919
1032.23	0.555943
1032.71	0.555962
1033.19	0.556
1033.67	0.556072
1034.16	0.556177
1034.64	0.556301
1035.12	0.556422
1035.6	0.556522
1036.09	0.556599
1036.57	0.556668
1037.05	0.556748
1037.53	0.556853
1038.01	0.55698
1038.5	0.557115
1038.98	0.557234
1039.46	0.557323
1039.94	0.557383
1040.42	0.557432
1040.91	0.557494
1041.39	0.557588
1041.87	0.557716
1042.35	0.557866
1042.84	0.558016
1043.32	0.558149
1043.8	0.558265
1044.28	0.558376
1044.76	0.558501
1045.25	0.558653
1045.73	0.558828
1046.21	0.559007
1046.69	0.559167
1047.17	0.559291
1047.66	0.559382
1048.14	0.559458
1048.62	0.559546
1049.1	0.559665
1049.59	0.559816
1050.07	0.559986
1050.55	0.56015
1051.03	0.560289
1051.51	0.560402
1052	0.560501
1052.48	0.560604
1052.96	0.560727
1053.44	0.560865
1053.92	0.561002
1054.41	0.561115
1054.89	0.56119
1055.37	0.56123
1055.85	0.561256
1056.34	0.561294
1056.82	0.561364
1057.3	0.561469
1057.78	0.561599
1058.26	0.561733
1058.75	0.56186
1059.23	0.561983
1059.71	0.562118
1060.19	0.562287
1060.67	0.5625
1061.16	0.562751
1061.64	0.563015
1062.12	0.563265
1062.6	0.56348
1063.09	0.563663
1063.57	0.563831
1064.05	0.564011
1064.53	0.564221
1065.01	0.564459
1065.49	0.564707
1065.98	0.564938
1066.46	0.565137
1066.94	0.565303
1067.42	0.565458
1067.91	0.565626
1068.39	0.565823
1068.87	0.566047
1069.35	0.566276
1069.83	0.566485
1070.32	0.566657
1070.8	0.566793
1071.28	0.566917
1071.76	0.567056
1072.24	0.56723
1072.73	0.56744
1073.21	0.567667
1073.69	0.567887
1074.17	0.568085
1074.66	0.568262
1075.14	0.568439
1075.62	0.568638
1076.1	0.568874
1076.58	0.569139
1077.07	0.569408
1077.55	0.569652
1078.03	0.569847
1078.51	0.569995
1078.99	0.570111
1079.48	0.570222
1079.96	0.570342
1080.44	0.57047
1080.92	0.57059
1081.41	0.570682
1081.89	0.570742
1082.37	0.570781
1082.85	0.570829
1083.33	0.570922
1083.82	0.571082
1084.3	0.571315
1084.78	0.57161
1085.26	0.571953
1085.74	0.572337
1086.23	0.57277
1086.71	0.573267
1087.19	0.573834
1087.67	0.574459
1088.15	0.575103
1088.64	0.575712
1089.12	0.576235
1089.6	0.576647
1090.08	0.576963
1090.57	0.577219
1091.05	0.57746
1091.53	0.577711
1092.01	0.577966
1092.49	0.578197
1092.98	0.578367
1093.46	0.578457
1093.94	0.578477
1094.42	0.578456
1094.9	0.57843
1095.39	0.578419
1095.87	0.578418
1096.35	0.578402
1096.83	0.578343
1097.32	0.578232
1097.8	0.578085
1098.28	0.577935
1098.76	0.577817
1099.24	0.577747
1099.73	0.577711
1100.21	0.577676
1100.69	0.577603
1101.17	0.577473
1101.65	0.577293
1102.14	0.577096
1102.62	0.576918
1103.1	0.576781
1103.58	0.576684
1104.07	0.576608
1104.55	0.576529
1105.03	0.576437
1105.51	0.576344
1105.99	0.576277
1106.48	0.576263
1106.96	0.576311
1107.44	0.576405
1107.92	0.576511
1108.4	0.576592
1108.89	0.576628
1109.37	0.576627
1109.85	0.576616
1110.33	0.576627
1110.82	0.576675
1111.3	0.576752
1111.78	0.576833
1112.26	0.576891
1112.74	0.576919
1113.23	0.576933
1113.71	0.576967
1114.19	0.577055
1114.67	0.577206
1115.15	0.577406
1115.64	0.577612
1116.12	0.577784
1116.6	0.577896
1117.08	0.577956
1117.57	0.577995
1118.05	0.578051
1118.53	0.578147
1119.01	0.578281
1119.49	0.578432
1119.97	0.578572
1120.46	0.578688
1120.94	0.578794
1121.42	0.578919
1121.9	0.579095
1122.39	0.579334
1122.87	0.57962
1123.35	0.579915
1123.83	0.580178
1124.32	0.580383
1124.8	0.580534
1125.28	0.580661
1125.76	0.580798
1126.24	0.580968
1126.72	0.581169
1127.21	0.58138
1127.69	0.581577
1128.17	0.58175
1128.65	0.581914
1129.14	0.582104
1129.62	0.582351
1130.1	0.582669
1130.58	0.583042
1131.06	0.583432
1131.55	0.583795
1132.03	0.584103
1132.51	0.584361
1132.99	0.584592
1133.47	0.584832
1133.96	0.585098
1134.44	0.585387
1134.92	0.585674
1135.4	0.585934
1135.89	0.586157
1136.37	0.58636
1136.85	0.586579
1137.33	0.586848
1137.81	0.587181
1138.3	0.587562
1138.78	0.587955
1139.26	0.588315
1139.74	0.588623
1140.22	0.588884
1140.71	0.58913
1141.19	0.589396
1141.67	0.589702
1142.15	0.59004
1142.63	0.590385
1143.12	0.590709
1143.6	0.591008
1144.08	0.591302
1144.56	0.591633
1145.05	0.592042
1145.53	0.592542
1146.01	0.593113
1146.49	0.593704
1146.97	0.594263
1147.46	0.594757
1147.94	0.595188
1148.42	0.595585
1148.9	0.595987
1149.38	0.596415
1149.87	0.596863
1150.35	0.597304
1150.83	0.59771
1151.31	0.598074
1151.8	0.598422
1152.28	0.598796
1152.76	0.59924
1153.24	0.599767
1153.72	0.600356
1154.21	0.60096
1154.69	0.601529
1155.17	0.602035
1155.65	0.602491
1156.13	0.602935
1156.62	0.60341
1157.1	0.603939
1157.58	0.604511
1158.06	0.60509
1158.55	0.605641
1159.03	0.60615
1159.51	0.606641
1159.99	0.607158
1160.47	0.607742
1160.96	0.608409
1161.44	0.609135
1161.92	0.609873
1162.4	0.610579
1162.88	0.611236
1163.37	0.611871
1163.85	0.61254
1164.33	0.613291
1164.81	0.614144
1165.3	0.615068
1165.78	0.616
1166.26	0.616873
1166.74	0.617652
1167.22	0.618346
1167.71	0.619
1168.19	0.619665
1168.67	0.620359
1169.15	0.621062
1169.63	0.62172
1170.12	0.622281
1170.6	0.622724
1171.08	0.623073
1171.56	0.623388
1172.05	0.623727
1172.53	0.624117
1173.01	0.624537
1173.49	0.624934
1173.97	0.62525
1174.46	0.625461
1174.94	0.625584
1175.42	0.625675
1175.9	0.625786
1176.38	0.625941
1176.87	0.626119
1177.35	0.626265
1177.83	0.626327
1178.31	0.626283
1178.8	0.626155
1179.28	0.625999
1179.76	0.625869
1180.24	0.625789
1180.72	0.62574
1181.2	0.62567
1181.69	0.62553
1182.17	0.625303
1182.65	0.625014
1183.13	0.624719
1183.62	0.624474
1184.1	0.624302
1184.58	0.624184
1185.06	0.62407
1185.54	0.623911
1186.03	0.623682
1186.51	0.623403
1186.99	0.623119
1187.47	0.622876
1187.95	0.622694
1188.44	0.622557
1188.92	0.622424
1189.4	0.62226
1189.88	0.622058
1190.37	0.621848
1190.85	0.621679
1191.33	0.621591
1191.81	0.621591
1192.29	0.621643
1192.78	0.621686
1193.26	0.621664
1193.74	0.621557
1194.22	0.621392
1194.7	0.621224
1195.19	0.621106
1195.67	0.621058
1196.15	0.621063
1196.63	0.621073
1197.12	0.621041
1197.6	0.620954
1198.08	0.620835
1198.56	0.620733
1199.04	0.620691
1199.53	0.620721
1200.01	0.62079
1200.49	0.620841
1200.97	0.620823
1201.45	0.620717
1201.94	0.62055
1202.42	0.620378
1202.9	0.620255
1203.38	0.620203
1203.87	0.620205
1204.35	0.620216
1204.83	0.62019
1205.31	0.620113
1205.79	0.620008
1206.28	0.619923
1206.76	0.619898
1207.24	0.61994
1207.72	0.620015
1208.2	0.620063
1208.69	0.620031
1209.17	0.619903
1209.65	0.619709
1210.13	0.619506
1210.62	0.619351
1211.1	0.619265
1211.58	0.619226
1212.06	0.61918
1212.54	0.619077
1213.03	0.618899
1213.51	0.618673
1213.99	0.618453
1214.47	0.618291
1214.95	0.618202
1215.44	0.618157
1215.92	0.618097
1216.4	0.617962
1216.88	0.617724
1217.37	0.617402
1217.85	0.617045
1218.33	0.616709
1218.81	0.616417
1219.29	0.616154
1219.78	0.615876
1220.26	0.615538
1220.74	0.615124
1221.22	0.614656
1221.7	0.61418
1222.19	0.613739
1222.67	0.613343
1223.15	0.61296
1223.63	0.612526
1224.11	0.611976
1224.6	0.611278
1225.08	0.610447
1225.56	0.609539
1226.04	0.608624
1226.53	0.60776
1227.01	0.60698
1227.49	0.606295
1227.97	0.605708
1228.45	0.605229
1228.94	0.604879
1229.42	0.604678
1229.9	0.604622
1230.38	0.604675
1230.86	0.604764
1231.35	0.604803
1231.83	0.604726
1232.31	0.604514
1232.79	0.604202
1233.28	0.603864
1233.76	0.603577
1234.24	0.603392
1234.72	0.603318
1235.2	0.603326
1235.68	0.603375
1236.17	0.603436
1236.65	0.603507
1237.13	0.603604
1237.61	0.603744
1238.1	0.603922
1238.58	0.604103
1239.06	0.604232
1239.54	0.604262
1240.03	0.604177
1240.51	0.604003
1240.99	0.603796
1241.47	0.603617
1241.95	0.603503
1242.43	0.603457
1242.92	0.603458
1243.4	0.603476
1243.88	0.603502
1244.36	0.603553
1244.85	0.603662
1245.33	0.60386
1245.81	0.604146
1246.29	0.604487
1246.77	0.60482
1247.26	0.605087
1247.74	0.605255
1248.22	0.605336
1248.7	0.605371
1249.18	0.605413
1249.67	0.605495
1250.15	0.605626
1250.63	0.605789
1251.11	0.605966
1251.6	0.606158
1252.08	0.606391
1252.56	0.606705
1253.04	0.607131
1253.52	0.60767
1254.01	0.608283
1254.49	0.608909
1254.97	0.60949
1255.45	0.610002
1255.93	0.610472
1256.42	0.610962
1256.9	0.61154
1257.38	0.612259
1257.86	0.613129
1258.35	0.614135
1258.83	0.615247
1259.31	0.616451
1259.79	0.617757
1260.27	0.619194
1260.76	0.620784
1261.24	0.622521
1261.72	0.624361
1262.2	0.626238
1262.68	0.628092
1263.17	0.629899
1263.65	0.63168
1264.13	0.633483
1264.61	0.635353
1265.1	0.6373
1265.58	0.63929
1266.06	0.641261
1266.54	0.64316
1267.02	0.644975
1267.51	0.646744
1267.99	0.648539
1268.47	0.650415
1268.95	0.65238
1269.43	0.654381
1269.92	0.656324
1270.4	0.658119
1270.88	0.659726
1271.36	0.661169
1271.85	0.66252
1272.33	0.663847
1272.81	0.665177
1273.29	0.666484
1273.77	0.667712
1274.26	0.668817
1274.74	0.669806
1275.22	0.670736
1275.7	0.67169
1276.18	0.672718
1276.67	0.67381
1277.15	0.674885
1277.63	0.67583
1278.11	0.676558
1278.59	0.677054
1279.08	0.677378
1279.56	0.67763
1280.04	0.677892
1280.52	0.678177
1281.01	0.67843
1281.49	0.678557
1281.97	0.678489
1282.45	0.678227
1282.93	0.677846
1283.42	0.67745
1283.9	0.677119
1284.38	0.676862
1284.86	0.676612
1285.34	0.676266
1285.83	0.675744
1286.31	0.675032
1286.79	0.674185
1287.27	0.673293
1287.76	0.672417
1288.24	0.671557
1288.72	0.670645
1289.2	0.669595
1289.68	0.668358
1290.16	0.666964
1290.65	0.665507
1291.13	0.664105
1291.61	0.662831
1292.09	0.661681
1292.58	0.660578
1293.06	0.659415
1293.54	0.658119
1294.02	0.656689
1294.51	0.655197
1294.99	0.653741
1295.47	0.652386
1295.95	0.651129
1296.43	0.649897
1296.91	0.648595
1297.4	0.647158
1297.88	0.645601
1298.36	0.644005
1298.84	0.642479
1299.33	0.641096
1299.81	0.639858
1300.29	0.638697
1300.77	0.63751
1301.25	0.63622
1301.74	0.634818
1302.22	0.633362
1302.7	0.63194
1303.18	0.63062
1303.66	0.629409
1304.15	0.628255
1304.63	0.62708
1305.11	0.625831
1305.59	0.624515
1306.08	0.623193
1306.56	0.621947
1307.04	0.620827
1307.52	0.619818
1308	0.618844
1308.49	0.617807
1308.97	0.616649
1309.45	0.615387
1309.93	0.61411
1310.41	0.612937
1310.9	0.611956
1311.38	0.611182
1311.86	0.610541
1312.34	0.609903
1312.83	0.609138
1313.31	0.608185
1313.79	0.607073
1314.27	0.605906
1314.75	0.604797
1315.24	0.603821
1315.72	0.602992
1316.2	0.602273
1316.68	0.601608
1317.16	0.600955
1317.65	0.600296
1318.13	0.599631
1318.61	0.598951
1319.09	0.598218
1319.58	0.597368
1320.06	0.596352
1320.54	0.595166
1321.02	0.593872
1321.5	0.592581
1321.99	0.591406
1322.47	0.590421
1322.95	0.589633
1323.43	0.588983
1323.91	0.588376
1324.4	0.587729
1324.88	0.587013
1325.36	0.586262
1325.84	0.585551
1326.33	0.58495
1326.81	0.584489
1327.29	0.584151
1327.77	0.58389
1328.25	0.583664
1328.73	0.583474
1329.22	0.583357
1329.7	0.58336
1330.18	0.583484
1330.66	0.583641
1331.15	0.583657
1331.63	0.583306
1332.11	0.582394
1332.59	0.580834
1333.08	0.578673
1333.56	0.576058
1334.04	0.573176
1334.52	0.570202
1335	0.567276
1335.48	0.564509
1335.97	0.561994
1336.45	0.55982
1336.93	0.558067
1337.41	0.556787
1337.9	0.555972
1338.38	0.555513
1338.86	0.555177
1339.34	0.554642
1339.82	0.553606
1340.31	0.551948
1340.79	0.549781
1341.27	0.547375
1341.75	0.545028
1342.23	0.542968
1342.72	0.541325
1343.2	0.540132
1343.68	0.539339
1344.16	0.538843
1344.65	0.538521
1345.13	0.538282
1345.61	0.538086
1346.09	0.537947
1346.57	0.537907
1347.06	0.537997
1347.54	0.538211
1348.02	0.538505
1348.5	0.538811
1348.98	0.539074
1349.47	0.539272
1349.95	0.539424
1350.43	0.539579
1350.91	0.539794
1351.39	0.540111
1351.88	0.540563
1352.36	0.541173
1352.84	0.541971
1353.32	0.542992
1353.81	0.544275
1354.29	0.545842
1354.77	0.547691
1355.25	0.549808
1355.73	0.552197
1356.22	0.554908
1356.7	0.558049
1357.18	0.56176
1357.66	0.566154
1358.14	0.571262
1358.63	0.576988
1359.11	0.583122
1359.59	0.589388
1360.07	0.5955
1360.56	0.601163
1361.04	0.605998
1361.52	0.609437
1362	0.610722
1362.48	0.609186
1362.97	0.604744
1363.45	0.598143
1363.93	0.590621
1364.41	0.58328
1364.89	0.576753
1365.38	0.571237
1365.86	0.566687
1366.34	0.562961
1366.82	0.559905
1367.31	0.557383
1367.79	0.555274
1368.27	0.553463
1368.75	0.55184
1369.23	0.550317
1369.72	0.548844
1370.2	0.547425
1370.68	0.546127
1371.16	0.545057
1371.64	0.54434
1372.13	0.544086
1372.61	0.544349
1373.09	0.545062
1373.57	0.545983
1374.06	0.546703
1374.54	0.546809
1375.02	0.546125
1375.5	0.544811
1375.98	0.543219
1376.47	0.541696
1376.95	0.540473
1377.43	0.539647
1377.91	0.539193
1378.39	0.538985
1378.88	0.538849
1379.36	0.538637
1379.84	0.538292
1380.32	0.537854
1380.81	0.537419
1381.29	0.537073
1381.77	0.536848
1382.25	0.536707
1382.73	0.536571
1383.21	0.536379
1383.7	0.536139
1384.18	0.535947
1384.66	0.535955
1385.14	0.536326
1385.63	0.537158
1386.11	0.538405
1386.59	0.5398
1387.07	0.540908
1387.56	0.541348
1388.04	0.541019
1388.52	0.540114
1389	0.538949
1389.48	0.537799
1389.96	0.536824
1390.45	0.536079
1390.93	0.535555
1391.41	0.535237
1391.89	0.535147
1392.38	0.535363
1392.86	0.536011
1393.34	0.5372
1393.82	0.538913
1394.3	0.540879
1394.79	0.542586
1395.27	0.543527
1395.75	0.543534
1396.23	0.542844
1396.71	0.541892
1397.2	0.541087
1397.68	0.540685
1398.16	0.540736
1398.64	0.541042
1399.13	0.541219
1399.61	0.5409
1400.09	0.539973
1400.57	0.53862
1401.05	0.537168
1401.54	0.535932
1402.02	0.535145
1402.5	0.534944
1402.98	0.535361
1403.46	0.536298
1403.95	0.537517
1404.43	0.538666
1404.91	0.539403
1405.39	0.539539
1405.88	0.539099
1406.36	0.538267
1406.84	0.537271
1407.32	0.536308
1407.8	0.535518
1408.29	0.534984
1408.77	0.534746
1409.25	0.534803
1409.73	0.535106
1410.21	0.535555
1410.7	0.536015
1411.18	0.536351
1411.66	0.536473
1412.14	0.53637
1412.62	0.536105
1413.11	0.535789
1413.59	0.535538
1414.07	0.53544
1414.55	0.535536
1415.04	0.535828
1415.52	0.536303
1416	0.536961
1416.48	0.537849
1416.96	0.539058
1417.45	0.540684
1417.93	0.542705
1418.41	0.544814
1418.89	0.546359
1419.38	0.546685
1419.86	0.545655
1420.34	0.543727
1420.82	0.541539
1421.3	0.539586
1421.79	0.538162
1422.27	0.537417
1422.75	0.537384
1423.23	0.537944
1423.71	0.538765
1424.2	0.539363
1424.68	0.539346
1425.16	0.538647
1425.64	0.53752
1426.12	0.536332
1426.61	0.535405
1427.09	0.534957
1427.57	0.535087
1428.05	0.535756
1428.54	0.53677
1429.02	0.537822
1429.5	0.538618
1429.98	0.539011
1430.46	0.539034
1430.95	0.538819
1431.43	0.538487
1431.91	0.538099
1432.39	0.537662
1432.87	0.53718
1433.36	0.536709
1433.84	0.536372
1434.32	0.536359
1434.8	0.536908
1435.29	0.538218
1435.77	0.540257
1436.25	0.542497
1436.73	0.543983
1437.21	0.544015
1437.7	0.542718
1438.18	0.540735
1438.66	0.538673
1439.14	0.536899
1439.62	0.535574
1440.11	0.534729
1440.59	0.534305
1441.07	0.534186
1441.55	0.534233
1442.04	0.534326
1442.52	0.534396
1443	0.534424
1443.48	0.534423
1443.96	0.534418
1444.44	0.53444
1444.93	0.534535
1445.41	0.534768
1445.89	0.53522
1446.37	0.535962
1446.86	0.536991
1447.34	0.53816
1447.82	0.539169
1448.3	0.539693
1448.78	0.539587
1449.27	0.538968
1449.75	0.538118
1450.23	0.537333
1450.71	0.536832
1451.19	0.536718
1451.68	0.536957
1452.16	0.537394
1452.64	0.537825
1453.12	0.538111
1453.61	0.538274
1454.09	0.538507
1454.57	0.539153
1455.05	0.54069
1455.53	0.543695
1456.02	0.548581
1456.5	0.554834
1456.98	0.560247
1457.46	0.562238
1457.94	0.560531
1458.43	0.556815
1458.91	0.55264
1459.39	0.548727
1459.87	0.545282
1460.36	0.542325
1460.84	0.539854
1461.32	0.537893
1461.8	0.536508
1462.28	0.535799
1462.77	0.535891
1463.25	0.536868
1463.73	0.53864
1464.21	0.540787
1464.69	0.542581
1465.18	0.543373
1465.66	0.543028
1466.14	0.541891
1466.62	0.540435
1467.11	0.539007
1467.59	0.537782
1468.07	0.536806
1468.55	0.536079
1469.03	0.535612
1469.52	0.535485
1470	0.535866
1470.48	0.537026
1470.96	0.539287
1471.44	0.54282
1471.93	0.547223
1472.41	0.551182
1472.89	0.553127
1473.37	0.552623
1473.86	0.550534
1474.34	0.547984
1474.82	0.545668
1475.3	0.543826
1475.78	0.542391
1476.27	0.541143
1476.75	0.539853
1477.23	0.53842
1477.71	0.536911
1478.19	0.535496
1478.68	0.534363
1479.16	0.533661
1479.64	0.53347
1480.12	0.533769
1480.61	0.534404
1481.09	0.535099
1481.57	0.535547
1482.05	0.535562
1482.53	0.53516
1483.02	0.53452
1483.5	0.533876
1483.98	0.533441
1484.46	0.533365
1484.94	0.533725
1485.43	0.534522
1485.91	0.535688
1486.39	0.537108
1486.87	0.538671
1487.35	0.540322
1487.84	0.542086
1488.32	0.544015
1488.8	0.546064
1489.28	0.547937
1489.77	0.549067
1490.25	0.548902
1490.73	0.547338
1491.21	0.544806
1491.69	0.541933
1492.18	0.539215
1492.66	0.536945
1493.14	0.535274
1493.62	0.534295
1494.1	0.534087
1494.59	0.534718
1495.07	0.536192
1495.55	0.53836
1496.03	0.540838
1496.52	0.543064
1497	0.54455
1497.48	0.545127
1497.96	0.544953
1498.44	0.544312
1498.92	0.543445
1499.41	0.542488
1499.89	0.541499
1500.37	0.540505
1500.85	0.539533
1501.34	0.538624
1501.82	0.537827
1502.3	0.537189
1502.78	0.536766
1503.27	0.536628
1503.75	0.536899
1504.23	0.537805
1504.71	0.539769
1505.19	0.543528
1505.67	0.550135
1506.16	0.560207
1506.64	0.571422
1507.12	0.577598
1507.6	0.575743
1508.09	0.569456
1508.57	0.562662
1509.05	0.556895
1509.53	0.552362
1510.01	0.548896
1510.5	0.546293
1510.98	0.544375
1511.46	0.542984
1511.94	0.541974
1512.42	0.541221
1512.91	0.540651
1513.39	0.540271
1513.87	0.540175
1514.35	0.540535
1514.84	0.541575
1515.32	0.543498
1515.8	0.546304
1516.28	0.549504
1516.76	0.552054
1517.25	0.552967
1517.73	0.552129
1518.21	0.550272
1518.69	0.548319
1519.17	0.54703
1519.66	0.547017
1520.14	0.548826
1520.62	0.55267
1521.1	0.557614
1521.59	0.56119
1522.07	0.561403
1522.55	0.55882
1523.03	0.555271
1523.51	0.55206
1524	0.549747
1524.48	0.548466
1524.96	0.54811
1525.44	0.548363
1525.92	0.548743
1526.41	0.54879
1526.89	0.548288
1527.37	0.547309
1527.85	0.546056
1528.34	0.544717
1528.82	0.543396
1529.3	0.542144
1529.78	0.541009
1530.26	0.540079
1530.75	0.539508
1531.23	0.539526
1531.71	0.540436
1532.19	0.542531
1532.67	0.545813
1533.16	0.549484
1533.64	0.551937
1534.12	0.552052
1534.6	0.550224
1535.09	0.547601
1535.57	0.545077
1536.05	0.543108
1536.53	0.541909
1537.01	0.541646
1537.49	0.542534
1537.98	0.544894
1538.46	0.549137
1538.94	0.555561
1539.42	0.563758
1539.91	0.571816
1540.39	0.576738
1540.87	0.576945
1541.35	0.573604
1541.83	0.568919
1542.32	0.564441
1542.8	0.560844
1543.28	0.55825
1543.76	0.556451
1544.24	0.554999
1544.73	0.55335
1545.21	0.55115
1545.69	0.548452
1546.17	0.545614
1546.66	0.543038
1547.14	0.541036
1547.62	0.539822
1548.1	0.539549
1548.58	0.540262
1549.07	0.54176
1549.55	0.543481
1550.03	0.544671
1550.51	0.544875
1550.99	0.544219
1551.48	0.5432
1551.96	0.54235
1552.44	0.54208
1552.92	0.542628
1553.41	0.543989
1553.89	0.545829
1554.37	0.54754
1554.85	0.548566
1555.33	0.548746
1555.82	0.548353
1556.3	0.547901
1556.78	0.548049
1557.26	0.549725
1557.74	0.554405
1558.23	0.563786
1558.71	0.575919
1559.19	0.580832
1559.67	0.574767
1560.15	0.5654
1560.64	0.55741
1561.12	0.55141
1561.6	0.547004
1562.08	0.543823
1562.57	0.541657
1563.05	0.540409
1563.53	0.539998
1564.01	0.54025
1564.49	0.54082
1564.98	0.541253
1565.46	0.541207
1565.94	0.540641
1566.42	0.539805
1566.9	0.539086
1567.39	0.538886
1567.87	0.539564
1568.35	0.541329
1568.83	0.544001
1569.32	0.546733
1569.8	0.548281
1570.28	0.547974
1570.76	0.546212
1571.24	0.543863
1571.73	0.541596
1572.21	0.539745
1572.69	0.53843
1573.17	0.537689
1573.65	0.537566
1574.14	0.538169
1574.62	0.539672
1575.1	0.542214
1575.58	0.545596
1576.07	0.54893
1576.55	0.550871
1577.03	0.55067
1577.51	0.548724
1577.99	0.54595
1578.48	0.543097
1578.96	0.540593
1579.44	0.538637
1579.92	0.537299
1580.4	0.536556
1580.89	0.536292
1581.37	0.536317
1581.85	0.536427
1582.33	0.536482
1582.82	0.536447
1583.3	0.536377
1583.78	0.536355
1584.26	0.536432
1584.74	0.536595
1585.23	0.536773
1585.71	0.536887
1586.19	0.536901
1586.67	0.536844
1587.15	0.536797
1587.64	0.536849
1588.12	0.537049
1588.6	0.53738
1589.08	0.537757
1589.57	0.538074
1590.05	0.538253
1590.53	0.538289
1591.01	0.538246
1591.49	0.538223
1591.97	0.538307
1592.46	0.53854
1592.94	0.538905
1593.42	0.539337
1593.9	0.539751
1594.39	0.540075
1594.87	0.540265
1595.35	0.540303
1595.83	0.540191
1596.32	0.539945
1596.8	0.539593
1597.28	0.539183
1597.76	0.538782
1598.24	0.538467
1598.72	0.538308
1599.21	0.538353
1599.69	0.538612
1600.17	0.539044
1600.65	0.539573
1601.14	0.540107
1601.62	0.540572
1602.1	0.540922
1602.58	0.541145
1603.06	0.541247
1603.55	0.54124
1604.03	0.541142
1604.51	0.540986
1604.99	0.54083
1605.47	0.540751
1605.96	0.540833
1606.44	0.541139
1606.92	0.541677
1607.4	0.542378
1607.89	0.543099
1608.37	0.543666
1608.85	0.543955
1609.33	0.543942
1609.81	0.543704
1610.3	0.543358
1610.78	0.543002
1611.26	0.542682
1611.74	0.54239
1612.22	0.5421
1612.71	0.541812
1613.19	0.54158
[truncated: 4,951 more rows]

## Sheet: INFO
Diamond-inclusion system recording old deep lithosphere conditions at Udachnaya (Siberia)
Nestola Fabrizio1, Zaffiro Gabriele2, Mazzucchelli Mattia L.2, Nimis Paolo1, Andreozzi Giovanni B.3, Periotto Benedetta1, Princivalle Francesco4, Lenaz Davide4, Secco Luciano1, Pasqualetto Leonardo1, Logvinova Alla M.5,6, Sobolev Nikolay V.5,6, Lorenzetti Alessandra7, Harris Jeffrey W.8
DiaMap_v18_001
Instructions:
Start at the 'Interpolation' sheet, and work through the sheets in order. The final sheet 'baselining' is just for visual purposes, providing a baselined spectrum for publication. It is not utilised in any of the calculations.
Instructions are provided at the top of each sheet in black cells.
References:
This worksheet has been built by Dr Daniel Howell. It utilises the Nitrogen fitting least-squares fitting approach, first developed by Dr David Fisher (De Beers Technologies, UK) in the CAXBD97.xls sheet.
This work was first published in the paper "Howell, D., O'Neill, C. J., Grant, K. J., Griffin, W. L., Pearson, N. J., & O'Reilly, S. Y. (2012). μ-FTIR mapping: distribution of impurities in different types of diamond growth. Diamond and Related Materials, 29, 29-36."
A second paper utilising the DiaMap code followed "Howell, D., C. J. O’Neill, K. J. Grant, W. L. Griffin, S. Y. O’Reilly, N. J. Pearson, R. A. Stern, and T. Stachel (2012). "Platelet development in cuboid diamonds: insights from micro-FTIR mapping." Contributions to Mineralogy and Petrology 164 (6), 1011-1025."
If you use this DiaMap workbook in your research, please acknowledge it in your publications and cite these two papers.
This workbook is regularly evolving and improving. Please check DDLRS.CO to find the latest version and see any notices of changes.
Acknowledgements of funding:
The DiaMap project is a constant work in progress, below are all the funding agencies that have supported me over the years and contributed to this project.
The analytical work used instrumentation in the Geochemical Analysis Unit (GAU) of the GEMOC key centre, supported by DEST Systemic Infrastructure Grants, ARC LIEF, NCRIS, industry partners and Macquarie University.
Funding from a DAAD PRIME fellowship while working at Goethe University, Frankfurt, and the University of Bristol.
Support from ERC Starting Grant 307322 awarded to Prof. Fabrizio Nestola, Univeristy of Padua.
Funding from the DCO to Prof. D. Graham Pearson and Prof. Thomas Stachel, University of Alberta.
Financial Support from the Diamond Durability Laboratory.

## Sheet: RESULTS
Results generated from all the other sheets in this workbook are presented here and plotted on the graphs. No actions required. Start the deconvolution process at the 'interpolation' sheet. Ages and Temperatures of the isotherms are editable - see cells directly below the graph.
SAMPLE	NITROGEN						HYDROGEN		Platelets
NAME	Na	Nb	d	N total	% IaB	Fit	H	H	Area	Peak	Peak
	(ppm)	(ppm)		(ppm)			@3107	@1405	I(B')	Position	Height
							(cm-1)	(cm-1)	(cm-2)	(cm-1)	(cm-1)
	186.121	79.0422	0.43304	265.163	29.8089	34.9565	0.395832	-0.0962027	5.7589	1362	0
	time in Ma	1000	1000	1000	1000
	Temp (oC)	1100	1125	1150	1175
							Average Platelet Diameter		110.5	μm
	* edit time and temperatures as you see fit
	** This chart is only provided for A->B aggregation, not C->A.						Platelet Aspect Ratio		0.491468
							Platelet Density		1.38789e-05	nm2/nm3
Formula used in this sheet
										Sample Data
E	6.88	7.03						uB	I(B')	uB	I(B')
R	8.61733e-05
-E/R	-81579.8							0	0	0.995493	5.7589
C0								10	500
C
	273.15									=N-B/79.4
A	294000
	time in secs	3.15576e+16	3.15576e+16	3.15576e+16	3.15576e+16
	C0	%B	%B	%B	%B
	10	0.146247	0.42193	1.16714	3.07905
	11	0.160848	0.463928	1.28236	3.37656			0.160848
	12	0.175445	0.50589	1.39731	3.67225
	13	0.190038	0.547816	1.51199	3.96613
	14	0.204626	0.589707	1.62641	4.25823
	15	0.21921	0.631563	1.74056	4.54855
	16	0.23379	0.673384	1.85444	4.83712
	17	0.248365	0.715169	1.96807	5.12395
	18	0.262937	0.75692	2.08142	5.40906
	19	0.277504	0.798635	2.19452	5.69245
	20	0.292067	0.840315	2.30736	5.97416
	21	0.306625	0.88196	2.41993	6.25418
	22	0.32118	0.923571	2.53225	6.53255
	23	0.33573	0.965146	2.64431	6.80926
	24	0.350275	1.00669	2.75611	7.08434
	25	0.364817	1.04819	2.86765	7.3578
	26	0.379354	1.08966	2.97894	7.62966
	27	0.393887	1.1311	3.08998	7.89993
	28	0.408416	1.1725	3.20076	8.16862
	29	0.422941	1.21387	3.31129	8.43574
	30	0.437461	1.2552	3.42156	8.70132
	31	0.451977	1.2965	3.53159	8.96536
	32	0.466489	1.33776	3.64136	9.22788
	33	0.480997	1.37899	3.75088	9.48889
	34	0.4955	1.42018	3.86016	9.7484
	35	0.51	1.46134	3.96919	10.0064
	36	0.524495	1.50247	4.07797	10.263
	37	0.538985	1.54356	4.1865	10.5181
	38	0.553472	1.58461	4.29479	10.7717
	39	0.567954	1.62564	4.40284	11.0239
	40	0.582432	1.66663	4.51064	11.2747
	41	0.596906	1.70758	4.6182	11.5241
	42	0.611376	1.7485	4.72551	11.7721
	43	0.625841	1.78939	4.83259	12.0187
	44	0.640303	1.83024	4.93942	12.2639
	45	0.65476	1.87106	5.04602	12.5078
	46	0.669212	1.91184	5.15237	12.7503
	47	0.683661	1.95259	5.25849	12.9915
	48	0.698106	1.99331	5.36437	13.2313
	49	0.712546	2.03399	5.47002	13.4699
	50	0.726982	2.07464	5.57543	13.7071
	51	0.741414	2.11525	5.6806	13.943
	52	0.755841	2.15583	5.78554	14.1776
	53	0.770265	2.19638	5.89025	14.411
	54	0.784684	2.2369	5.99472	14.6431
	55	0.799099	2.27738	6.09896	14.8739
	56	0.81351	2.31782	6.20298	15.1035
	57	0.827917	2.35824	6.30676	15.3318
	58	0.842319	2.39862	6.41031	15.559
	59	0.856717	2.43896	6.51363	15.7849
	60	0.871112	2.47928	6.61673	16.0096
	61	0.885502	2.51956	6.7196	16.2331
	62	0.899887	2.55981	6.82224	16.4554
	63	0.914269	2.60002	6.92466	16.6766
	64	0.928646	2.6402	7.02685	16.8966
	65	0.94302	2.68035	7.12881	17.1154
	66	0.957389	2.72046	7.23056	17.3331
	67	0.971754	2.76054	7.33208	17.5496
	68	0.986114	2.80059	7.43338	17.765
	69	1.00047	2.84061	7.53446	17.9793
	70	1.01482	2.88059	7.63532	18.1924
	71	1.02917	2.92054	7.73595	18.4045
	72	1.04352	2.96045	7.83637	18.6155
	73	1.05786	3.00034	7.93657	18.8253
	74	1.07219	3.04019	8.03656	19.0341
	75	1.08652	3.08001	8.13632	19.2419
	76	1.10085	3.11979	8.23587	19.4485
	77	1.11517	3.15955	8.3352	19.6541
	78	1.12949	3.19927	8.43432	19.8587
	79	1.14381	3.23895	8.53323	20.0622
	80	1.15812	3.27861	8.63192	20.2647
	81	1.17243	3.31823	8.7304	20.4662
	82	1.18673	3.35782	8.82867	20.6666
	83	1.20103	3.39738	8.92672	20.8661
	84	1.21532	3.43691	9.02457	21.0645
	85	1.22961	3.4764	9.1222	21.2619
	86	1.2439	3.51586	9.21963	21.4584
	87	1.25818	3.55529	9.31684	21.6539
	88	1.27246	3.59468	9.41385	21.8484
	89	1.28673	3.63405	9.51065	22.042
	90	1.301	3.67338	9.60725	22.2346
	91	1.31527	3.71268	9.70364	22.4262
	92	1.32953	3.75195	9.79982	22.6169
	93	1.34378	3.79118	9.8958	22.8067
	94	1.35804	3.83039	9.99158	22.9955
	95	1.37229	3.86956	10.0871	23.1834
	96	1.38653	3.9087	10.1825	23.3704
	97	1.40077	3.94781	10.2777	23.5565
	98	1.41501	3.98689	10.3726	23.7417
	99	1.42924	4.02593	10.4674	23.926
	100	1.44347	4.06494	10.562	24.1094
	110	1.58553	4.45333	11.4967	25.896
	120	1.72718	4.83859	12.4122	27.6005
	130	1.86842	5.22076	13.3089	29.2282
	140	2.00926	5.59987	14.1874	30.7844
	150	2.14969	5.97595	15.0483	32.2737
	160	2.28972	6.34906	15.8921	33.7002
	170	2.42935	6.71921	16.7192	35.0678
	180	2.56858	7.08645	17.5303	36.3802
	190	2.70742	7.45081	18.3257	37.6405
	200	2.84586	7.81232	19.106	38.8519
	210	2.98391	8.17102	19.8714	40.0171
	220	3.12156	8.52694	20.6226	41.1388
	230	3.25883	8.88011	21.3597	42.2192
	240	3.39571	9.23056	22.0833	43.2608
	250	3.5322	9.57833	22.7937	44.2654
	260	3.6683	9.92344	23.4913	45.2351
	270	3.80402	10.2659	24.1764	46.1716
	280	3.93936	10.6058	24.8493	47.0766
	290	4.07432	10.9432	25.5104	47.9517
	300	4.2089	11.2779	26.1599	48.7983
	310	4.3431	11.6102	26.7982	49.6178
	320	4.47693	11.94	27.4256	50.4115
	330	4.61039	12.2674	28.0423	51.1806
	340	4.74347	12.5923	28.6486	51.9262
	350	4.87618	12.9148	29.2448	52.6494
	360	5.00852	13.235	29.8311	53.3511
	370	5.14049	13.5528	30.4078	54.0323
	380	5.2721	13.8683	30.9751	54.6939
	390	5.40334	14.1815	31.5332	55.3368
	400	5.53422	14.4924	32.0823	55.9616
	410	5.66474	14.8011	32.6227	56.5693
	420	5.7949	15.1076	33.1546	57.1603
	430	5.9247	15.4119	33.6781	57.7355
	440	6.05414	15.714	34.1935	58.2955
	450	6.18323	16.0139	34.701	58.8408
	460	6.31196	16.3117	35.2007	59.3721
	470	6.44034	16.6074	35.6928	59.8898
	480	6.56837	16.9011	36.1775	60.3944
	490	6.69605	17.1926	36.6549	60.8866
	500	6.82338	17.4822	37.1252	61.3666
	510	6.95036	17.7697	37.5886	61.835
	520	7.07699	18.0552	38.0453	62.2922
	530	7.20329	18.3387	38.4953	62.7386
	540	7.32924	18.6203	38.9388	63.1745
	550	7.45485	18.9	39.3759	63.6003
	560	7.58011	19.1777	39.8069	64.0164
	570	7.70504	19.4535	40.2317	64.4231
	580	7.82964	19.7275	40.6506	64.8207
	590	7.95389	19.9996	41.0637	65.2096
	600	8.07781	20.2699	41.471	65.5899
	610	8.2014	20.5383	41.8728	65.962
	620	8.32466	20.805	42.2691	66.3261
	630	8.44759	21.0698	42.66	66.6825
	640	8.57018	21.3329	43.0457	67.0315
	650	8.69245	21.5943	43.4262	67.3732
	660	8.8144	21.8539	43.8017	67.7079
	670	8.93601	22.1118	44.1722	68.0358
	680	9.05731	22.368	44.5378	68.3571
	690	9.17828	22.6225	44.8987	68.6721
	700	9.29893	22.8754	45.2549	68.9808
	710	9.41925	23.1266	45.6066	69.2835
	720	9.53926	23.3762	45.9538	69.5803
	730	9.65896	23.6241	46.2965	69.8715
	740	9.77833	23.8705	46.635	70.1571
	750	9.89739	24.1153	46.9692	70.4374
	760	10.0161	24.3585	47.2992	70.7125
	770	10.1346	24.6002	47.6252	70.9824
	780	10.2527	24.8403	47.9471	71.2475
	790	10.3705	25.0789	48.2651	71.5078
	800	10.488	25.316	48.5793	71.7633
	810	10.6052	25.5516	48.8896	72.0144
	820	10.7221	25.7857	49.1963	72.261
	830	10.8387	26.0183	49.4993	72.5033
	840	10.955	26.2495	49.7987	72.7414
	850	11.0709	26.4793	50.0945	72.9754
	860	11.1866	26.7076	50.3869	73.2055
	870	11.302	26.9345	50.6759	73.4316
	880	11.4171	27.16	50.9615	73.654
	890	11.5319	27.3841	51.2439	73.8727
	900	11.6463	27.6069	51.523	74.0878
	910	11.7605	27.8282	51.7989	74.2993
	920	11.8744	28.0483	52.0718	74.5075
	930	11.988	28.267	52.3415	74.7123
	940	12.1013	28.4843	52.6082	74.9138
	950	12.2143	28.7004	52.872	75.1122
	960	12.327	28.9151	53.1328	75.3074
	970	12.4395	29.1286	53.3908	75.4996
	980	12.5516	29.3408	53.6459	75.6888
	990	12.6635	29.5517	53.8983	75.8751
	1000	12.7751	29.7614	54.1479	76.0586
	1100	13.8753	31.7914	56.5032	77.7509
	1200	14.9481	33.7073	58.6283	79.2197
	1300	15.9946	35.5186	60.5555	80.5066
	1400	17.0156	37.2335	62.311	81.6434
	1500	18.0121	38.8595	63.917	82.6549
	1600	18.9849	40.4034	65.3917	83.5607
	1700	19.9349	41.8713	66.7506	84.3767
	1800	20.8629	43.2686	68.0068	85.1154
	1900	21.7696	44.6003	69.1716	85.7875
	2000	22.6558	45.8709	70.2545	86.4015
	2100	23.5222	47.0846	71.2639	86.9646
	2200	24.3693	48.245	72.2071	87.483
	2300	25.1979	49.3556	73.0903	87.9617
	2400	26.0085	50.4195	73.9191	88.4051
	2500	26.8017	51.4397	74.6984	88.817
	2600	27.5782	52.4187	75.4324	89.2007
	2700	28.3383	53.3591	76.1251	89.5589
	2800	29.0826	54.2629	76.7798	89.8941
	2900	29.8116	55.1325	77.3995	90.2085
	3000	30.5258	55.9695	77.987	90.5039
	3100	31.2256	56.7759	78.5448	90.782
	3200	31.9114	57.5533	79.075	91.0442
	3300	32.5837	58.3033	79.5796	91.292
	3400	33.2429	59.0272	80.0604	91.5264
	3500	33.8893	59.7264	80.5191	91.7485
	3600	34.5233	60.4021	80.9572	91.9593
	3700	35.1452	61.0555	81.376	92.1596
	3800	35.7554	61.6877	81.7768	92.3501
	3900	36.3543	62.2997	82.1607	92.5316
	4000	36.9421	62.8925	82.5288	92.7047
	4100	37.5192	63.4669	82.882	92.87
	4200	38.0857	64.0238	83.2212	93.0279
	4300	38.6421	64.564	83.5472	93.179
	4400	39.1886	65.0882	83.8608	93.3236
	4500	39.7254	65.5971	84.1626	93.4623
	4600	40.2529	66.0914	84.4534	93.5953
	4700	40.7712	66.5717	84.7337	93.723
	4800	41.2806	67.0386	85.004	93.8458
	4900	41.7812	67.4926	85.265	93.9638
	5000	42.2735	67.9342	85.517	94.0774
	5100	42.7574	68.3641	85.7605	94.1867
	5200	43.2334	68.7825	85.996	94.2921
	5300	43.7014	69.1901	86.2238	94.3938
	5400	44.1618	69.5871	86.4444	94.4919
	5500	44.6148	69.974	86.6579	94.5866
	5600	45.0604	70.3512	86.8649	94.6782
	5700	45.499	70.7191	87.0655	94.7666
	5800	45.9306	71.0779	87.2601	94.8522
	5900	46.3554	71.4281	87.449	94.935
	6000	46.7736	71.7698	87.6323	95.0153
	6100	47.1853	72.1035	87.8103	95.093
	6200	47.5907	72.4294	87.9833	95.1683
	6300	47.9899	72.7478	88.1514	95.2413
	6400	48.3831	73.0589	88.3149	95.3122
	6500	48.7704	73.3629	88.474	95.381
	6600	49.1519	73.6602	88.6288	95.4478
	6700	49.5278	73.951	88.7794	95.5127
	6800	49.8982	74.2353	88.9262	95.5758
	6900	50.2631	74.5136	89.0691	95.6371
	7000	50.6228	74.7859	89.2084	95.6967
	7100	50.9774	75.0524	89.3442	95.7548
	7200	51.3268	75.3133	89.4766	95.8112
	7300	51.6714	75.5689	89.6058	95.8663
	7400	52.011	75.8192	89.7319	95.9198
	7500	52.346	76.0645	89.8549	95.972
	7600	52.6763	76.3048	89.975	96.0229
	7700	53.002	76.5403	90.0923	96.0726
	7800	53.3233	76.7712	90.2069	96.121
	7900	53.6402	76.9976	90.3188	96.1682
	8000	53.9529	77.2196	90.4283	96.2143
	8100	54.2614	77.4374	90.5352	96.2593
	8200	54.5657	77.6511	90.6399	96.3032
	8300	54.8661	77.8607	90.7422	96.3461
	8400	55.1624	78.0665	90.8423	96.388
	8500	55.455	78.2684	90.9403	96.429
	8600	55.7437	78.4667	91.0362	96.4691
	8700	56.0287	78.6614	91.1301	96.5082
	8800	56.3101	78.8526	91.222	96.5465
	8900	56.5879	79.0404	91.3121	96.584
	9000	56.8622	79.2249	91.4003	96.6207
	9100	57.133	79.4062	91.4868	96.6566
	9200	57.4004	79.5844	91.5715	96.6917
	9300	57.6646	79.7595	91.6546	96.7261
	9400	57.9255	79.9316	91.736	96.7598
	9500	58.1831	80.1008	91.8159	96.7928
	9600	58.4377	80.2672	91.8942	96.8252
	9700	58.6892	80.4308	91.9711	96.8569
	9800	58.9376	80.5917	92.0465	96.888
	9900	59.1831	80.75	92.1205	96.9184
	10000	59.4256	80.9058	92.1932	96.9483

## Sheet: interpolation
649.904	0.554462	The purpose of this work sheet it to interpolate any raw data to integer wavenumbers with 1cm-1 spacing (columns D and E).
650.386	0.553873	ACTION: Copy worksheet of raw data into this workbook. Save this as a new file so not to overwrite the template. Copy and paste your raw spectral data in to columns A (wavenumbers) and B (absorbance) of this worksheet. Check the graph that the interpolated data looks ok.
650.868	0.553213		401	#N/A
651.35	0.552646		402	#N/A		Spectral Resolution		0.4821	cm-1	0.5
651.832	0.552253		403	#N/A
652.315	0.552028		404	#N/A
652.797	0.551906		405	#N/A
653.279	0.55182		406	#N/A
653.761	0.551742		407	#N/A
654.243	0.551696		408	#N/A
654.725	0.551728		409	#N/A
655.207	0.55187		410	#N/A
655.689	0.552102		411	#N/A
656.172	0.552347		412	#N/A
656.654	0.552504		413	#N/A
657.136	0.552493		414	#N/A
657.618	0.55229		415	#N/A
658.1	0.551929		416	#N/A
658.582	0.551473		417	#N/A
659.064	0.550986		418	#N/A
659.547	0.5505		419	#N/A
660.029	0.550022		420	#N/A
660.511	0.54955		421	#N/A
660.993	0.549085		422	#N/A
661.475	0.548647		423	#N/A
661.957	0.548256		424	#N/A
662.439	0.547914		425	#N/A
662.921	0.547597		426	#N/A
663.404	0.547272		427	#N/A
663.886	0.546935		428	#N/A
664.368	0.546659		429	#N/A
664.85	0.54663		430	#N/A
665.332	0.547161		431	#N/A
665.814	0.548735		432	#N/A
666.296	0.552066		433	#N/A
666.778	0.558127		434	#N/A
667.26	0.567785		435	#N/A
667.743	0.580237		436	#N/A
668.225	0.590674		437	#N/A
668.707	0.592874		438	#N/A
669.189	0.586918		439	#N/A
669.671	0.577916		440	#N/A
670.153	0.569576		441	#N/A
670.635	0.563095		442	#N/A
671.117	0.558499		443	#N/A
671.6	0.555503		444	#N/A
672.082	0.553766		445	#N/A
672.564	0.552938		446	#N/A
673.046	0.552665		447	#N/A
673.528	0.552646		448	#N/A
674.01	0.55269		449	#N/A
674.492	0.552734		450	#N/A
674.975	0.552799		451	#N/A
675.457	0.552927		452	#N/A
675.939	0.553126		453	#N/A
676.421	0.553362		454	#N/A
676.903	0.553586		455	#N/A
677.385	0.553775		456	#N/A
677.867	0.553952		457	#N/A
678.349	0.554167		458	#N/A
678.832	0.554456		459	#N/A
679.314	0.554804		460	#N/A
679.796	0.555134		461	#N/A
680.278	0.555335		462	#N/A
680.76	0.555319		463	#N/A
681.242	0.555067		464	#N/A
681.724	0.55464		465	#N/A
682.206	0.554146		466	#N/A
682.688	0.553682		467	#N/A
683.171	0.553305		468	#N/A
683.653	0.553019		469	#N/A
684.135	0.552792		470	#N/A
684.617	0.552596		471	#N/A
685.099	0.552431		472	#N/A
685.581	0.552336		473	#N/A
686.063	0.552357		474	#N/A
686.545	0.55252		475	#N/A
687.028	0.552789		476	#N/A
687.51	0.553069		477	#N/A
687.992	0.553227		478	#N/A
688.474	0.553146		479	#N/A
688.956	0.552784		480	#N/A
689.438	0.552185		481	#N/A
689.92	0.551458		482	#N/A
690.403	0.550725		483	#N/A
690.885	0.55008		484	#N/A
691.367	0.54957		485	#N/A
691.849	0.549195		486	#N/A
692.331	0.548928		487	#N/A
692.813	0.54874		488	#N/A
693.295	0.548614		489	#N/A
693.777	0.54855		490	#N/A
694.26	0.548542		491	#N/A
694.742	0.548567		492	#N/A
695.224	0.548578		493	#N/A
695.706	0.548513		494	#N/A
696.188	0.548319		495	#N/A
696.67	0.547979		496	#N/A
697.152	0.547515		497	#N/A
697.634	0.546983		498	#N/A
698.116	0.546442		499	#N/A
698.599	0.545944		500	#N/A
699.081	0.545517		501	#N/A
699.563	0.545169		502	#N/A
700.045	0.544902		503	#N/A
700.527	0.544718		504	#N/A
701.009	0.544629		505	#N/A
701.491	0.544643		506	#N/A
701.973	0.544752		507	#N/A
702.456	0.544925		508	#N/A
702.938	0.545099		509	#N/A
703.42	0.545201		510	#N/A
703.902	0.54517		511	#N/A
704.384	0.544986		512	#N/A
704.866	0.544675		513	#N/A
705.348	0.544294		514	#N/A
705.83	0.543911		515	#N/A
706.313	0.543578		516	#N/A
706.795	0.543319		517	#N/A
707.277	0.543134		518	#N/A
707.759	0.543016		519	#N/A
708.241	0.54296		520	#N/A
708.723	0.542979		521	#N/A
709.205	0.543092		522	#N/A
709.687	0.543307		523	#N/A
710.17	0.543602		524	#N/A
710.652	0.543924		525	#N/A
711.134	0.544193		526	#N/A
711.616	0.544338		527	#N/A
712.098	0.544327		528	#N/A
712.58	0.544176		529	#N/A
713.062	0.543944		530	#N/A
713.544	0.543701		531	#N/A
714.027	0.543501		532	#N/A
714.509	0.543369		533	#N/A
714.991	0.543298		534	#N/A
715.473	0.543279		535	#N/A
715.955	0.543323		536	#N/A
716.437	0.54348		537	#N/A
716.919	0.543825		538	#N/A
717.401	0.54443		539	#N/A
717.884	0.545322		540	#N/A
718.366	0.546443		541	#N/A
718.848	0.547637		542	#N/A
719.33	0.54867		543	#N/A
719.812	0.549303		544	#N/A
720.294	0.549377		545	#N/A
720.776	0.548873		546	#N/A
721.258	0.547918		547	#N/A
721.74	0.546735		548	#N/A
722.223	0.545562		549	#N/A
722.705	0.544591		550	#N/A
723.187	0.543932		551	#N/A
723.669	0.543605		552	#N/A
724.151	0.543564		553	#N/A
724.633	0.543728		554	#N/A
725.115	0.544006		555	#N/A
725.597	0.544322		556	#N/A
726.08	0.544618		557	#N/A
726.562	0.544858		558	#N/A
727.044	0.545026		559	#N/A
727.526	0.545116		560	#N/A
728.008	0.54513		561	#N/A
728.49	0.545076		562	#N/A
728.972	0.544967		563	#N/A
729.455	0.544818		564	#N/A
729.937	0.544655		565	#N/A
730.419	0.544501		566	#N/A
730.901	0.544385		567	#N/A
731.383	0.544329		568	#N/A
731.865	0.54435		569	#N/A
732.347	0.544452		570	#N/A
732.829	0.544621		571	#N/A
733.312	0.54483		572	#N/A
733.794	0.545037		573	#N/A
734.276	0.545198		574	#N/A
734.758	0.545276		575	#N/A
735.24	0.545251		576	#N/A
735.722	0.545127		577	#N/A
736.204	0.544928		578	#N/A
736.686	0.544687		579	#N/A
737.168	0.544445		580	#N/A
737.651	0.544239		581	#N/A
738.133	0.544097		582	#N/A
738.615	0.54404		583	#N/A
739.097	0.544076		584	#N/A
739.579	0.544201		585	#N/A
740.061	0.544401		586	#N/A
740.543	0.54465		587	#N/A
741.025	0.54491		588	#N/A
741.508	0.545136		589	#N/A
741.99	0.54529		590	#N/A
742.472	0.545345		591	#N/A
742.954	0.545297		592	#N/A
743.436	0.545159		593	#N/A
743.918	0.544958		594	#N/A
744.4	0.544722		595	#N/A
744.883	0.544479		596	#N/A
745.365	0.544251		597	#N/A
745.847	0.544056		598	#N/A
746.329	0.543915		599	#N/A
746.811	0.543846		600	#N/A
747.293	0.543866		601	#N/A
747.775	0.543981		602	#N/A
748.257	0.544181		603	#N/A
748.74	0.544434		604	#N/A
749.222	0.544691		605	#N/A
749.704	0.544899		606	#N/A
750.186	0.545015		607	#N/A
750.668	0.545021		608	#N/A
751.15	0.544924		609	#N/A
751.632	0.544753		610	#N/A
752.114	0.544544		611	#N/A
752.597	0.544331		612	#N/A
753.079	0.544137		613	#N/A
753.561	0.543981		614	#N/A
754.043	0.543874		615	#N/A
754.525	0.543828		616	#N/A
755.007	0.543856		617	#N/A
755.489	0.543963		618	#N/A
755.971	0.544144		619	#N/A
756.454	0.544378		620	#N/A
756.936	0.544626		621	#N/A
757.418	0.544838		622	#N/A
757.9	0.544974		623	#N/A
758.382	0.545008		624	#N/A
758.864	0.544941		625	#N/A
759.346	0.54479		626	#N/A
759.828	0.544588		627	#N/A
760.311	0.544366		628	#N/A
760.793	0.544154		629	#N/A
761.275	0.543975		630	#N/A
761.757	0.543851		631	#N/A
762.239	0.543801		632	#N/A
762.721	0.543837		633	#N/A
763.203	0.543967		634	#N/A
763.685	0.544178		635	#N/A
764.168	0.544445		636	#N/A
764.65	0.544721		637	#N/A
765.132	0.544954		638	#N/A
765.614	0.545101		639	#N/A
766.096	0.545139		640	#N/A
766.578	0.545067		641	#N/A
767.06	0.544906		642	#N/A
767.542	0.544686		643	#N/A
768.024	0.544436		644	#N/A
768.507	0.544186		645	#N/A
768.989	0.543959		646	#N/A
769.471	0.543777		647	#N/A
769.953	0.543665		648	#N/A
770.435	0.543643		649	#N/A
770.917	0.543723		650	0.554345
771.399	0.543902		651	0.553058
771.881	0.544153		652	0.552175
772.364	0.544432		653	0.55187
772.846	0.544682		654	0.551719
773.328	0.544852		655	0.551809
773.81	0.544912		656	0.55226
774.292	0.544859		657	0.552497
774.774	0.544709		658	0.552004
775.256	0.544496		659	0.551051
775.739	0.544253		660	0.550051
776.221	0.544013		661	0.549079
776.703	0.543801		662	0.548225
777.185	0.54364		663	0.547544
777.667	0.543551		664	0.54687
778.149	0.543552		665	0.546795
778.631	0.54365		666	0.55002
779.113	0.543839		667	0.562566
779.596	0.544094		668	0.585809
780.078	0.544371		669	0.589253
780.56	0.544619		670	0.572226
781.042	0.544791		671	0.559619
781.524	0.544857		672	0.554061
782.006	0.544813		673	0.552691
782.488	0.544673		674	0.552689
782.97	0.54446		675	0.552806
783.452	0.544204		676	0.553156
783.935	0.54393		677	0.553624
784.417	0.543663		678	0.554011
784.899	0.543427		679	0.554578
785.381	0.543247		680	0.555219
785.863	0.54315		681	0.555193
786.345	0.543154		682	0.554357
786.827	0.543263		683	0.553438
787.309	0.54346		684	0.552856
787.792	0.543708		685	0.552465
788.274	0.543956		686	0.552355
788.756	0.544155		687	0.552774
789.238	0.544267		688	0.553225
789.72	0.544278		689	0.552729
790.202	0.544191		690	0.551337
790.684	0.544026		691	0.549958
791.167	0.543809		692	0.549111
791.649	0.543566		693	0.548691
792.131	0.543326		694	0.548546
792.613	0.543121		695	0.548573
793.095	0.542983		696	0.548394
793.577	0.54294		697	0.547662
794.059	0.54301		698	0.546573
794.541	0.543194		699	0.545588
795.024	0.54347		700	0.544926
795.506	0.543793		701	0.544631
795.988	0.544107		702	0.544762
796.47	0.544359		703	0.545112
796.952	0.544512		704	0.545133
797.434	0.544555		705	0.544569
797.916	0.544496		706	0.543794
798.398	0.544359		707	0.54324
798.88	0.54417		708	0.542988
799.363	0.543956		709	0.543044
799.845	0.543743		710	0.543498
800.327	0.543559		711	0.544118
800.809	0.543434		712	0.54433
801.291	0.543398		713	0.543974
801.773	0.543472		714	0.543512
802.255	0.54366		715	0.543298
802.737	0.543943		716	0.543338
803.22	0.544279		717	0.543926
803.702	0.544611		718	0.545593
804.184	0.544883		719	0.547963
804.666	0.545055		720	0.549332
805.148	0.545114		721	0.54843
805.63	0.545068		722	0.546103
806.112	0.544939		723	0.544188
806.595	0.544756		724	0.543577
807.077	0.54455		725	0.54394
807.559	0.544346		726	0.544569
808.041	0.544173		727	0.545011
808.523	0.544062		728	0.54513
809.005	0.544038		729	0.544958
809.487	0.544122		730	0.544634
809.969	0.544317		731	0.544373
810.452	0.544603		732	0.544379
810.934	0.54494		733	0.544695
811.416	0.545273		734	0.545106
811.898	0.54555		735	0.545263
812.38	0.545731		736	0.545012
812.862	0.545802		737	0.544529
813.344	0.545767		738	0.544136
813.826	0.545646		739	0.544069
814.308	0.545462		740	0.544376
814.791	0.545242		741	0.544896
815.273	0.545015		742	0.545291
815.755	0.544813		743	0.545284
816.237	0.54467		744	0.544918
816.719	0.544618		745	0.544424
817.201	0.544682		746	0.544011
817.683	0.544865		747	0.543854
818.165	0.545152		748	0.544074
818.648	0.545498		749	0.544573
819.13	0.545849		750	0.54497
819.612	0.546149		751	0.544954
820.094	0.546362		752	0.544594
820.576	0.546471		753	0.544169
821.058	0.546485		754	0.543884
821.54	0.546425		755	0.543855
822.023	0.546312		756	0.544158
822.505	0.546167		757	0.544654
822.987	0.54601		758	0.544981
823.469	0.545862		759	0.544898
823.951	0.545749		760	0.544509
824.433	0.545701		761	0.544077
824.915	0.545744		762	0.543826
825.397	0.545892		763	0.543912
825.88	0.546136		764	0.544352
826.362	0.546443		765	0.54489
826.844	0.546764		766	0.545131
827.326	0.547046		767	0.544926
827.808	0.547247		768	0.544449
828.29	0.547349		769	0.543954
828.772	0.547353		770	0.543663
829.254	0.547276		771	0.543754
829.736	0.547139		772	0.544222
830.219	0.546967		773	0.544736
830.701	0.546779		774	0.544891
831.183	0.5466		775	0.54461
831.665	0.546456		776	0.544123
832.147	0.546374		777	0.543701
832.629	0.546378		778	0.543552
833.111	0.54648		779	0.543794
833.593	0.546671		780	0.544327
834.076	0.546921		781	0.544776
834.558	0.547182		782	0.544814
835.04	0.547405		783	0.544445
835.522	0.54755		784	0.543894
836.004	0.547597		785	0.543389
836.486	0.547551		786	0.543151
836.968	0.547427		787	0.543333
837.45	0.547252		788	0.543815
837.933	0.54705		789	0.544212
838.415	0.546845		790	0.544228
838.897	0.546657		791	0.543884
839.379	0.546508		792	0.543391
839.861	0.546416		793	0.54301
840.343	0.546398		794	0.543001
840.825	0.546458		795	0.543457
841.307	0.546587		796	0.544114
841.79	0.546762		797	0.544516
842.272	0.546945		798	0.544472
842.754	0.547099		799	0.544117
843.236	0.547196		800	0.543684
843.718	0.547222		801	0.54342
844.2	0.547179		802	0.54356
844.682	0.54708		803	0.544126
845.164	0.546943		804	0.544779
845.647	0.546788		805	0.545096
846.129	0.546632		806	0.544969
846.611	0.546493		807	0.544582
847.093	0.546389		808	0.544188
847.575	0.546337		809	0.544039
848.057	0.54635		810	0.544335
848.539	0.54643		811	0.544985
849.021	0.546569		812	0.545588
849.504	0.546741		813	0.545792
849.986	0.546916		814	0.545579
850.468	0.54706		815	0.545144
850.95	0.547149		816	0.544741
851.432	0.547173		817	0.544655
851.914	0.547138		818	0.545053
852.396	0.547057		819	0.545755
852.878	0.546947		820	0.54632
853.361	0.546828		821	0.546484
853.843	0.546713		822	0.546317
854.325	0.546618		823	0.546006
854.807	0.546555		824	0.545744
855.289	0.54654		825	0.54577
855.771	0.546582		826	0.546213
856.253	0.546684		827	0.546855
856.736	0.546842		828	0.547288
857.218	0.547035		829	0.547316
857.7	0.547238		830	0.547045
858.182	0.547422		831	0.546668
858.664	0.547562		832	0.546399
859.146	0.547645		833	0.546457
859.628	0.547669		834	0.546881
860.11	0.547638		835	0.547386
860.592	0.547565		836	0.547597
861.075	0.547466		837	0.547416
861.557	0.54736		838	0.547021
862.039	0.54727		839	0.546625
862.521	0.547216		840	0.546411
863.003	0.547215		841	0.546505
863.485	0.547276		842	0.546842
863.967	0.547395		843	0.547149
864.449	0.547556		844	0.547197
864.932	0.547732		845	0.54699
865.414	0.547895		846	0.546674
865.896	0.548021		847	0.546409
866.378	0.548096		848	0.546348
866.86	0.548121		849	0.546563
867.342	0.548104		850	0.54692
867.824	0.548058		851	0.547151
868.307	0.547996		852	0.547123
868.789	0.547929		853	0.546917
869.271	0.54787		854	0.546682
869.753	0.54783		855	0.546549
870.235	0.547822		856	0.54663
870.717	0.547858		857	0.546948
871.199	0.547942		858	0.547352
871.681	0.548069		859	0.54762
872.163	0.548224		860	0.547645
872.646	0.548385		861	0.547481
873.128	0.548528		862	0.547277
873.61	0.548637		863	0.547215
874.092	0.548705		864	0.547406
874.574	0.548733		865	0.547756
875.056	0.548728		866	0.548037
875.538	0.548694		867	0.548116
876.02	0.548635		868	0.548035
876.503	0.548555		869	0.547903
876.985	0.548461		870	0.547826
877.467	0.548365		871	0.547908
877.949	0.548285		872	0.548172
878.431	0.548239		873	0.54849
878.913	0.548237		874	0.548692
879.395	0.548276		875	0.548728
879.877	0.54834		876	0.548638
880.36	0.548409		877	0.548457
880.842	0.548459		878	0.54828
881.324	0.548479		879	0.548244
881.806	0.548465		880	0.548358
882.288	0.548424		881	0.548466
882.77	0.548363		882	0.548449
883.252	0.548288		883	0.548328
883.734	0.5482		884	0.548145
884.217	0.5481		885	0.547933
884.699	0.547994		886	0.547814
885.181	0.547896		887	0.54792
885.663	0.547828		888	0.54817
886.145	0.547808		889	0.548324
886.627	0.547848		890	0.548291
887.109	0.547941		891	0.548173
887.591	0.548065		892	0.548026
888.073	0.548188		893	0.547852
888.556	0.548281		894	0.547771
889.038	0.548327		895	0.547905
889.52	0.548326		896	0.548139
890.002	0.548291		897	0.548234
890.484	0.548238		898	0.548155
890.966	0.548177		899	0.548035
891.448	0.548112		900	0.547919
891.931	0.548038		901	0.547806
892.413	0.547954		902	0.547813
892.895	0.547867		903	0.548032
893.377	0.547797		904	0.548293
893.859	0.547764		905	0.548366
894.341	0.547786		906	0.548292
894.823	0.547863		907	0.548215
895.305	0.547978		908	0.548124
895.788	0.548098		909	0.547997
896.27	0.548191		910	0.547977
896.752	0.548237		911	0.548148
897.234	0.548231		912	0.548333
897.716	0.54819		913	0.548336
898.198	0.548131		914	0.548217
898.68	0.548071		915	0.548107
899.162	0.548016		916	0.548005
899.644	0.547962		917	0.547922
900.127	0.547904		918	0.547999
900.609	0.547844		919	0.54824
901.091	0.547797		920	0.548426
901.573	0.547782		921	0.548415
902.055	0.547817		922	0.548306
902.537	0.547908		923	0.548191
903.019	0.548038		924	0.548042
903.501	0.548177		925	0.547899
903.984	0.548291		926	0.547899
904.466	0.548356		927	0.548033
904.948	0.548369		928	0.548113
905.43	0.548343		929	0.548065
905.912	0.5483		930	0.54799
906.394	0.548258		931	0.547937
906.876	0.548224		932	0.547858
907.359	0.548189		933	0.547803
907.841	0.548144		934	0.547866
908.323	0.548083		935	0.547981
908.805	0.548017		936	0.548
909.287	0.547967		937	0.547935
909.769	0.547957		938	0.547899
910.251	0.547998		939	0.547903
910.733	0.548087		940	0.547903
911.216	0.548197		941	0.547941
911.698	0.548296		942	0.548054
912.18	0.548355		943	0.548138
912.662	0.548362		944	0.548093
913.144	0.548326		945	0.547986
913.626	0.548266		946	0.547926
914.108	0.548203		947	0.547907
914.59	0.548148		948	0.547906
915.072	0.5481		949	0.547955
915.555	0.548052		950	0.548028
916.037	0.548001		951	0.548025
916.519	0.547952		952	0.547944
917.001	0.547922		953	0.547886
917.483	0.547931		954	0.547885
917.965	0.547991		955	0.5479
918.447	0.548096		956	0.547963
918.929	0.548223		957	0.548126
919.412	0.548341		958	0.548294
919.894	0.54842		959	0.548315
920.376	0.548448		960	0.54823
920.858	0.548429		961	0.54819
921.34	0.548382		962	0.54823
921.822	0.548326		963	0.548308
922.304	0.548272		964	0.54845
922.787	0.548218		965	0.548663
923.269	0.548158		966	0.54882
923.751	0.548084		967	0.548821
924.233	0.548002		968	0.548756
924.715	0.547927		969	0.548747
925.197	0.547879		970	0.548793
925.679	0.547874		971	0.54887
926.161	0.547912		972	0.549028
926.644	0.54798		973	0.549236
927.126	0.548051		974	0.54935
927.608	0.548101		975	0.54933
928.09	0.548116		976	0.549291
928.572	0.548098		977	0.549292
929.054	0.54806		978	0.5493
929.536	0.548021		979	0.549356
930.018	0.547989		980	0.549551
930.5	0.547964		981	0.549812
930.983	0.547938		982	0.549961
931.465	0.547904		983	0.54999
931.947	0.547863		984	0.550044
932.429	0.547823		985	0.550166
932.911	0.547801		986	0.550304
933.393	0.54781		987	0.55049
933.875	0.54785		988	0.550757
934.357	0.54791		989	0.550987
934.84	0.547969		990	0.551068
935.322	0.548005		991	0.551087
935.804	0.54801		992	0.551176
936.286	0.547987		993	0.551317
936.768	0.54795		994	0.551473
937.25	0.547918		995	0.551712
937.732	0.5479		996	0.552031
938.215	0.547897		997	0.552268
938.697	0.547902		998	0.552364
939.179	0.547904		999	0.552492
939.661	0.547903		1000	0.552769
940.143	0.547903		1001	0.553117
940.625	0.547915		1002	0.553485
941.107	0.547948		1003	0.55391
941.589	0.548001		1004	0.554307
942.072	0.548063		1005	0.554497
942.554	0.548115		1006	0.554513
943.036	0.54814		1007	0.554574
943.518	0.548131		1008	0.554753
944	0.548093		1009	0.554954
944.482	0.54804		1010	0.555167
944.964	0.547989		1011	0.555428
945.446	0.54795		1012	0.555594
945.928	0.547928		1013	0.555508
946.411	0.547915		1014	0.555295
946.893	0.547908		1015	0.555159
947.375	0.547902		1016	0.555085
947.857	0.547902		1017	0.554979
948.339	0.547914		1018	0.554911
948.821	0.547941		1019	0.554956
949.303	0.547979		1020	0.554992
949.785	0.548017		1021	0.554908
950.268	0.548041		1022	0.554811
950.75	0.548039		1023	0.554809
951.232	0.548012		1024	0.554831
951.714	0.54797		1025	0.554831
952.196	0.547926		1026	0.554934
952.678	0.547895		1027	0.555176
953.16	0.547881		1028	0.555399
953.643	0.547881		1029	0.555528
954.125	0.547886		1030	0.555666
954.607	0.547893		1031	0.555835
955.089	0.547902		1032	0.555931
955.571	0.547924		1033	0.555985
956.053	0.547968		1034	0.556143
956.535	0.548039		1035	0.556391
957.017	0.54813		1036	0.556585
957.5	0.548222		1037	0.55674
957.982	0.548293		1038	0.556976
958.464	0.548327		1039	0.557238
958.946	0.548319		1040	0.557389
959.428	0.548282		1041	0.557512
959.91	0.548237		1042	0.557757
960.392	0.548201		1043	0.558061
960.874	0.548188		1044	0.558311
961.356	0.548196		1045	0.558576
961.839	0.54822		1046	0.558929
962.321	0.548251		1047	0.559246
962.803	0.548288		1048	0.559436
963.285	0.548337		1049	0.559639
963.767	0.548406		1050	0.559962
964.249	0.548497		1051	0.56028
964.731	0.548604		1052	0.560501
965.213	0.548709		1053	0.560738
965.696	0.548792		1054	0.56102
966.178	0.548836		1055	0.561199
966.66	0.54884		1056	0.561267
967.142	0.548814		1057	0.561404
967.624	0.548778		1058	0.56166
968.106	0.548749		1059	0.561925
968.588	0.54874		1060	0.562219
969.071	0.548749		1061	0.562669
969.553	0.548769		1062	0.563203
970.035	0.548795		1063	0.56363
970.517	0.548826		1064	0.563993
970.999	0.54887		1065	0.564452
971.481	0.548933		1066	0.564947
971.963	0.54902		1067	0.565322
972.445	0.549122		1068	0.565664
972.928	0.549224		1069	0.566109
973.41	0.549304		1070	0.566544
973.892	0.549348		1071	0.566845
974.374	0.549356		1072	0.567142
974.856	0.549338		1073	0.567568
975.338	0.549312		1074	0.568014
975.82	0.549293		1075	0.568388
976.302	0.549287		1076	0.568824
976.784	0.54929		1077	0.569371
977.267	0.549295		1078	0.569835
977.749	0.549297		1079	0.570113
978.231	0.549303		1080	0.570353
978.713	0.549324		1081	0.570605
979.195	0.549378		1082	0.570751
979.677	0.549469		1083	0.570858
980.159	0.549591		1084	0.571171
980.641	0.549724		1085	0.571767
981.124	0.549842		1086	0.572566
981.606	0.549925		1087	0.573609
982.088	0.549968		1088	0.574896
982.57	0.549984		1089	0.576105
983.052	0.549991		1090	0.576908
983.534	0.550008		1091	0.577436
984.016	0.550045		1092	0.57796
984.499	0.5501		1093	0.578372
984.981	0.550164		1094	0.578474
985.463	0.550229		1095	0.578428
985.945	0.550296		1096	0.578414
986.427	0.550372		1097	0.578305
986.909	0.550467		1098	0.578022
987.391	0.550586		1099	0.577782
987.873	0.550722		1100	0.577691
988.356	0.550855		1101	0.577519
988.838	0.550964		1102	0.577152
989.32	0.551033		1103	0.576809
989.802	0.551065		1104	0.576618
990.284	0.551072		1105	0.576443
990.766	0.551077		1106	0.576277
991.248	0.551098		1107	0.576319
991.73	0.551141		1108	0.576524
992.212	0.551203		1109	0.576628
992.695	0.551273		1110	0.57662
993.177	0.551343		1111	0.576705
993.659	0.551414		1112	0.57686
994.141	0.551498		1113	0.576927
994.623	0.551606		1114	0.57702
995.105	0.551742		1115	0.577342
995.587	0.551898		1116	0.577741
996.069	0.552053		1117	0.577946
996.552	0.552183		1118	0.578046
997.034	0.552274		1119	0.578278
997.516	0.552328		1120	0.578578
997.998	0.552364		1121	0.57881
998.48	0.552408		1122	0.579142
998.962	0.552483		1123	0.579701
999.444	0.552597		1124	0.580249
999.927	0.552744		1125	0.580588
1000.41	0.552908		1126	0.580882
1000.89	0.553078		1127	0.581289
1001.37	0.553249		1128	0.581688
1001.86	0.553427		1129	0.58205
1002.34	0.55362		1130	0.582603
1002.82	0.55383		1131	0.58338
1003.3	0.554045		1132	0.584085
1003.78	0.55424		1133	0.584596
1004.27	0.55439		1134	0.585124
1004.75	0.55448		1135	0.585716
1005.23	0.554513		1136	0.586205
1005.71	0.554514		1137	0.586663
1006.19	0.554513		1138	0.587328
1006.68	0.554536		1139	0.588121
1007.16	0.554593		1140	0.588762
1007.64	0.554679		1141	0.589292
1008.12	0.554778		1142	0.589933
1008.61	0.554876		1143	0.590631
1009.09	0.554971		1144	0.591252
1009.57	0.555069		1145	0.592003
1010.05	0.555179		1146	0.593101
1010.53	0.555304		1147	0.59429
1011.01	0.555432		1148	0.595238
1011.5	0.555538		1149	0.596073
1011.98	0.555594		1150	0.596985
1012.46	0.555587		1151	0.597837
1012.94	0.55552		1152	0.59858
1013.43	0.555418		1153	0.599502
1013.91	0.555312		1154	0.600702
1014.39	0.555226		1155	0.601856
1014.87	0.555169		1156	0.60281
1015.35	0.555133		1157	0.60383
1015.84	0.5551		1158	0.605014
1016.32	0.555056		1159	0.606121
1016.8	0.555001		1160	0.607167
1017.28	0.554947		1161	0.608475
1017.76	0.554912		1162	0.609991
1018.25	0.554909		1163	0.611387
1018.73	0.554935		1164	0.612775
1019.21	0.554972		1165	0.614502
1019.69	0.554996		1166	0.616404
1020.18	0.554989		1167	0.618023
1020.66	0.55495		1168	0.619406
1021.14	0.554891		1169	0.62084
1021.62	0.554837		1170	0.622146
1022.1	0.554804		1171	0.623015
1022.59	0.554798		1172	0.623696
1023.07	0.554811		1173	0.624529
1023.55	0.554826		1174	0.625262
1024.03	0.554831		1175	0.625596
1024.52	0.554828		1176	0.625818
1025	0.55483		1177	0.626159
1025.48	0.554858		1178	0.626311
1025.96	0.554925		1179	0.626089
1026.44	0.555031		1180	0.625829
1026.92	0.555157		1181	0.625699
1027.41	0.555281		1182	0.625383
1027.89	0.555382		1183	0.624801
1028.37	0.555456		1184	0.624337
1028.85	0.555512		1185	0.624085
1029.34	0.555567		1186	0.623694
1029.82	0.555635		1187	0.623114
1030.3	0.555718		1188	0.622681
1030.78	0.555803		1189	0.622397
1031.27	0.555874		1190	0.622008
1031.75	0.555919		1191	0.621651
1032.23	0.555943		1192	0.621612
1032.71	0.555962		1193	0.621675
1033.19	0.556		1194	0.621468
1033.67	0.556072		1195	0.621152
1034.16	0.556177		1196	0.621062
1034.64	0.556301		1197	0.621049
1035.12	0.556422		1198	0.620854
1035.6	0.556522		1199	0.620695
1036.09	0.556599		1200	0.620789
1036.57	0.556668		1201	0.620817
1037.05	0.556748		1202	0.620528
1037.53	0.556853		1203	0.620244
1038.01	0.55698		1204	0.620208
1038.5	0.557115		1205	0.620162
1038.98	0.557234		1206	0.619972
1039.46	0.557323		1207	0.619919
1039.94	0.557383		1208	0.620043
1040.42	0.557432		1209	0.619948
1040.91	0.557494		1210	0.619562
1041.39	0.557588		1211	0.619282
1041.87	0.557716		1212	0.619185
1042.35	0.557866		1213	0.618909
1042.84	0.558016		1214	0.61845
1043.32	0.558149		1215	0.618198
1043.8	0.558265		1216	0.618074
1044.28	0.558376		1217	0.617646
1044.76	0.558501		1218	0.616939
1045.25	0.558653		1219	0.616314
1045.73	0.558828		1220	0.615718
1046.21	0.559007		1221	0.614872
1046.69	0.559167		1222	0.613909
1047.17	0.559291		1223	0.613079
1047.66	0.559382		1224	0.612106
1048.14	0.559458		1225	0.610583
1048.62	0.559546		1226	0.608706
1049.1	0.559665		1227	0.606992
1049.59	0.559816		1228	0.605679
1050.07	0.559986		1229	0.604853
1050.55	0.56015		1230	0.604633
1051.03	0.560289		1231	0.604775
1051.51	0.560402		1232	0.604651
1052	0.560501		1233	0.604057
1052.48	0.560604		1234	0.603484
1052.96	0.560727		1235	0.603323
1053.44	0.560865		1236	0.603415
1053.92	0.561002		1237	0.603577
1054.41	0.561115		1238	0.603886
1054.89	0.56119		1239	0.604216
1055.37	0.56123		1240	0.604182
1055.85	0.561256		1241	0.603792
1056.34	0.561294		1242	0.603498
1056.82	0.561364		1243	0.603461
1057.3	0.561469		1244	0.603515
1057.78	0.561599		1245	0.603725
1058.26	0.561733		1246	0.604281
1058.75	0.56186		1247	0.604945
1059.23	0.561983		1248	0.605299
1059.71	0.562118		1249	0.605397
1060.19	0.562287		1250	0.605586
1060.67	0.5625		1251	0.605924
1061.16	0.562751		1252	0.606353
1061.64	0.563015		1253	0.607094
1062.12	0.563265		1254	0.608276
1062.6	0.56348		1255	0.609521
1063.09	0.563663		1256	0.610538
1063.57	0.563831		1257	0.611691
1064.05	0.564011		1258	0.613415
1064.53	0.564221		1259	0.615679
1065.01	0.564459		1260	0.618377
1065.49	0.564707		1261	0.621663
1065.98	0.564938		1262	0.625451
1066.46	0.565137		1263	0.629274
1066.94	0.565303		1264	0.632993
1067.42	0.565458		1265	0.636917
1067.91	0.565626		1266	0.64102
1068.39	0.565823		1267	0.644888
1068.87	0.566047		1268	0.648586
1069.35	0.566276		1269	0.652579
1069.83	0.566485		1270	0.656637
1070.32	0.566657		1271	0.660085
1070.8	0.566793		1272	0.662947
1071.28	0.566917		1273	0.665695
1071.76	0.567056		1274	0.668232
1072.24	0.56723		1275	0.670312
1072.73	0.56744		1276	0.672325
1073.21	0.567667		1277	0.674555
1073.69	0.567887		1278	0.676389
1074.17	0.568085		1279	0.677326
1074.66	0.568262		1280	0.67787
1075.14	0.568439		1281	0.678427
1075.62	0.568638		1282	0.678472
1076.1	0.568874		1283	0.677792
1076.58	0.569139		1284	0.677065
1077.07	0.569408		1285	0.676513
1077.55	0.569652		1286	0.675487
1078.03	0.569847		1287	0.673798
1078.51	0.569995		1288	0.67198
1078.99	0.570111		1289	0.670033
1079.48	0.570222		1290	0.667441
1079.96	0.570342		1291	0.664483
1080.44	0.57047		1292	0.661905
1080.92	0.57059		1293	0.659555
1081.41	0.570682		1294	0.656755
1081.89	0.570742		1295	0.653704
1082.37	0.570781		1296	0.651003
1082.85	0.570829		1297	0.648341
1083.33	0.570922		1298	0.645201
1083.82	0.571082		1299	0.642031
1084.3	0.571315		1300	0.639396
1084.78	0.57161		1301	0.6369
1085.26	0.571953		1302	0.634022
1085.74	0.572337		1303	0.631121
1086.23	0.57277		1304	0.628607
1086.71	0.573267		1305	0.626119
1087.19	0.573834		1306	0.623401
1087.67	0.574459		1307	0.62092
1088.15	0.575103		1308	0.618852
1088.64	0.575712		1309	0.616565
1089.12	0.576235		1310	0.613947
1089.6	0.576647		1311	0.611791
1090.08	0.576963		1312	0.610357
1090.57	0.577219		1313	0.608792
1091.05	0.57746		1314	0.606565
1091.53	0.577711		1315	0.604299
1092.01	0.577966		1316	0.602571
1092.49	0.578197		1317	0.601177
1092.98	0.578367		1318	0.599809
1093.46	0.578457		1319	0.598359
1093.94	0.578477		1320	0.596472
1094.42	0.578456		1321	0.593928
1094.9	0.57843		1322	0.591377
1095.39	0.578419		1323	0.589566
1095.87	0.578418		1324	0.58826
1096.35	0.578402		1325	0.586823
1096.83	0.578343		1326	0.585355
1097.32	0.578232		1327	0.584354
1097.8	0.578085		1328	0.583783
1098.28	0.577935		1329	0.58341
1098.76	0.577817		1330	0.583437
1099.24	0.577747		1331	0.583652
1099.73	0.577711		1332	0.582602
1100.21	0.577676		1333	0.579009
1100.69	0.577603		1334	0.573409
1101.17	0.577473		1335	0.567295
1101.65	0.577293		1336	0.561845
1102.14	0.577096		1337	0.557887
1102.62	0.576918		1338	0.555873
1103.1	0.576781		1339	0.555022
1103.58	0.576684		1340	0.553001
1104.07	0.576608		1341	0.548728
1104.55	0.576529		1342	0.543972
1105.03	0.576437		1343	0.540625
1105.51	0.576344		1344	0.53901
1105.99	0.576277		1345	0.538345
1106.48	0.576263		1346	0.537973
1106.96	0.576311		1347	0.537986
1107.44	0.576405		1348	0.538493
1107.92	0.576511		1349	0.53908
1108.4	0.576592		1350	0.53944
1108.89	0.576628		1351	0.539851
1109.37	0.576627		1352	0.540719
1109.85	0.576616		1353	0.542306
1110.33	0.576627		1354	0.544906
1110.82	0.576675		1355	0.548701
1111.3	0.576752		1356	0.55369
1111.78	0.576833		1357	0.560366
1112.26	0.576891		1358	0.569725
1112.74	0.576919		1359	0.581735
1113.23	0.576933		1360	0.594575
1113.71	0.576967		1361	0.605617
1114.19	0.577055		1362	0.610717
1114.67	0.577206		1363	0.604278
1115.15	0.577406		1364	0.589571
1115.64	0.577612		1365	0.575551
1116.12	0.577784		1366	0.565597
1116.6	0.577896		1367	0.558979
1117.08	0.577956		1368	0.554475
1117.57	0.577995		1369	0.551057
1118.05	0.578051		1370	0.548008
1118.53	0.578147		1371	0.545417
1119.01	0.578281		1372	0.544153
1119.49	0.578432		1373	0.544927
1119.97	0.578572		1374	0.546621
1120.46	0.578688		1375	0.546152
1120.94	0.578794		1376	0.543168
1121.42	0.578919		1377	0.540384
1121.9	0.579095		1378	0.539155
1122.39	0.579334		1379	0.538795
1122.87	0.57962		1380	0.538147
1123.35	0.579915		1381	0.537279
1123.83	0.580178		1382	0.53678
1124.32	0.580383		1383	0.536464
1124.8	0.580534		1384	0.536019
1125.28	0.580661		1385	0.536215
1125.76	0.580798		1386	0.538126
1126.24	0.580968		1387	0.540741
1126.72	0.581169		1388	0.541044
1127.21	0.58138		1389	0.538951
1127.69	0.581577		1390	0.53677
1128.17	0.58175		1391	0.535508
1128.65	0.581914		1392	0.535194
1129.14	0.582104		1393	0.536362
1129.62	0.582351		1394	0.539639
1130.1	0.582669		1395	0.543003
1130.58	0.583042		1396	0.543177
1131.06	0.583432		1397	0.541416
1131.55	0.583795		1398	0.540719
1132.03	0.584103		1399	0.541172
1132.51	0.584361		1400	0.540146
1132.99	0.584592		1401	0.53733
1133.47	0.584832		1402	0.535175
1133.96	0.585098		1403	0.535394
1134.44	0.585387		1404	0.537643
1134.92	0.585674		1405	0.539428
1135.4	0.585934		1406	0.538884
1135.89	0.586157		1407	0.536951
1136.37	0.58636		1408	0.535301
1136.85	0.586579		1409	0.534773
1137.33	0.586848		1410	0.535356
1137.81	0.587181		1411	0.536226
1138.3	0.587562		1412	0.536401
1138.78	0.587955		1413	0.535859
1139.26	0.588315		1414	0.535454
1139.74	0.588623		1415	0.535806
1140.22	0.588884		1416	0.536961
1140.71	0.58913		1417	0.53918
1141.19	0.589396		1418	0.54302
1141.67	0.589702		1419	0.546431
1142.15	0.59004		1420	0.545083
1142.63	0.590385		1421	0.540814
1143.12	0.590709		1422	0.537831
1143.6	0.591008		1423	0.537675
1144.08	0.591302		1424	0.53912
1144.56	0.591633		1425	0.538879
1145.05	0.592042		1426	0.53664
1145.53	0.592542		1427	0.53504
1146.01	0.593113		1428	0.535682
1146.49	0.593704		1429	0.537785
1146.97	0.594263		1430	0.539012
1147.46	0.594757		1431	0.538782
1147.94	0.595188		1432	0.538018
1148.42	0.595585		1433	0.537057
1148.9	0.595987		1434	0.536367
1149.38	0.596415		1435	0.537444
1149.87	0.596863		1436	0.54134
1150.35	0.597304		1437	0.544001
1150.83	0.59771		1438	0.541467
1151.31	0.598074		1439	0.537422
1151.8	0.598422		1440	0.534915
1152.28	0.598796		1441	0.534204
1152.76	0.59924		1442	0.534319
1153.24	0.599767		1443	0.534424
1153.72	0.600356		1444	0.53442
1154.21	0.60096		1445	0.53457
1154.69	0.601529		1446	0.535386
1155.17	0.602035		1447	0.53734
1155.65	0.602491		1448	0.539365
1156.13	0.602935		1449	0.53931
1156.62	0.60341		1450	0.537709
1157.1	0.603939		1451	0.536764
1157.58	0.604511		1452	0.53725
1158.06	0.60509		1453	0.538037
1158.55	0.605641		1454	0.538464
1159.03	0.60615		1455	0.540524
1159.51	0.606641		1456	0.548418
1159.99	0.607158		1457	0.560325
1160.47	0.607742		1458	0.560107
1160.96	0.608409		1459	0.551901
1161.44	0.609135		1460	0.544503
1161.92	0.609873		1461	0.539195
1162.4	0.610579		1462	0.536217
1162.88	0.611236		1463	0.536365
1163.37	0.611871		1464	0.539843
1163.85	0.61254		1465	0.543082
1164.33	0.613291		1466	0.542223
1164.81	0.614144		1467	0.539318
1165.3	0.615068		1468	0.536946
1165.78	0.616		1469	0.535645
1166.26	0.616873		1470	0.535871
1166.74	0.617652		1471	0.539565
1167.22	0.618346		1472	0.54783
1167.71	0.619		1473	0.553013
1168.19	0.619665		1474	0.549767
1168.67	0.620359		1475	0.544976
1169.15	0.621062		1476	0.54183
1169.63	0.62172		1477	0.539104
1170.12	0.622281		1478	0.536066
1170.6	0.622724		1479	0.533891
1171.08	0.623073		1480	0.533693
1171.56	0.623388		1481	0.534973
1172.05	0.623727		1482	0.53556
1172.53	0.624117		1483	0.53454
1173.01	0.624537		1484	0.533438
1173.49	0.624934		1485	0.533817
1173.97	0.62525		1486	0.535959
1174.46	0.625461		1487	0.539109
1174.94	0.625584		1488	0.542738
1175.42	0.625675		1489	0.546837
1175.9	0.625786		1490	0.548987
1176.38	0.625941		1491	0.545914
1176.87	0.626119		1492	0.540206
1177.35	0.626265		1493	0.535759
1177.83	0.626327		1494	0.534132
1178.31	0.626283		1495	0.535984
1178.8	0.626155		1496	0.540668
1179.28	0.625999		1497	0.544553
1179.76	0.625869		1498	0.544901
1180.24	0.625789		1499	0.543296
1180.72	0.62574		1500	0.541272
1181.2	0.62567		1501	0.539258
1181.69	0.62553		1502	0.537586
1182.17	0.625303		1503	0.536704
1182.65	0.625014		1504	0.537374
1183.13	0.624719		1505	0.542023
1183.62	0.624474		1506	0.556926
1184.1	0.624302		1507	0.576038
1184.58	0.624184		1508	0.570578
1185.06	0.62407		1509	0.557493
1185.54	0.623911		1510	0.548997
1186.03	0.623682		1511	0.544314
1186.51	0.623403		1512	0.541885
1186.99	0.623119		1513	0.540578
1187.47	0.622876		1514	0.540272
1187.95	0.622694		1515	0.542229
1188.44	0.622557		1516	0.547631
1188.92	0.622424		1517	0.552501
1189.4	0.62226		1518	0.551081
1189.88	0.622058		1519	0.547498
1190.37	0.621848		1520	0.548305
1190.85	0.621679		1521	0.556558
1191.33	0.621591		1522	0.561373
1191.81	0.621591		1523	0.555506
1192.29	0.621643		1524	0.549737
1192.78	0.621686		1525	0.548131
1193.26	0.621664		1526	0.548751
1193.74	0.621557		1527	0.548063
1194.22	0.621392		1528	0.545648
1194.7	0.621224		1529	0.542921
1195.19	0.621106		1530	0.540588
1195.67	0.621058		1531	0.539518
1196.15	0.621063		1532	0.541697
1196.63	0.621073		1533	0.548296
1197.12	0.621041		1534	0.552024
1197.6	0.620954		1535	0.548064
1198.08	0.620835		1536	0.543308
1198.56	0.620733		1537	0.541653
1199.04	0.620691		1538	0.545088
1199.53	0.620721		1539	0.556547
1200.01	0.62079		1540	0.572776
1200.49	0.620841		1541	0.576044
1200.97	0.620823		1542	0.56738
1201.45	0.620717		1543	0.559762
1201.94	0.62055		1544	0.555737
1202.42	0.620378		1545	0.552103
1202.9	0.620255		1546	0.546638
1203.38	0.620203		1547	0.541609
1203.87	0.620205		1548	0.539607
1204.35	0.620216		1549	0.541555
1204.83	0.62019		1550	0.544595
1205.31	0.620113		1551	0.544209
1205.79	0.620008		1552	0.542327
1206.28	0.619923		1553	0.542845
1206.76	0.619898		1554	0.546227
1207.24	0.61994		1555	0.548621
1207.72	0.620015		1556	0.54818
1208.2	0.620063		1557	0.548814
1208.69	0.620031		1558	0.559368
1209.17	0.619903		1559	0.578885
1209.65	0.619709		1560	0.568412
1210.13	0.619506		1561	0.552901
1210.62	0.619351		1562	0.544377
1211.1	0.619265		1563	0.540533
1211.58	0.619226		1564	0.540243
1212.06	0.61918		1565	0.541251
1212.54	0.619077		1566	0.540538
1213.03	0.618899		1567	0.539046
1213.51	0.618673		1568	0.540044
1213.99	0.618453		1569	0.544946
1214.47	0.618291		1570	0.548152
1214.95	0.618202		1571	0.545052
1215.44	0.618157		1572	0.540544
1215.92	0.618097		1573	0.537954
1216.4	0.617962		1574	0.537998
1216.88	0.617724		1575	0.541681
1217.37	0.617402		1576	0.54848
1217.85	0.617045		1577	0.550683
1218.33	0.616709		1578	0.545914
1218.81	0.616417		1579	0.540422
1219.29	0.616154		1580	0.537179
1219.78	0.615876		1581	0.536298
1220.26	0.615538		1582	0.536444
1220.74	0.615124		1583	0.53642
1221.22	0.614656		1584	0.536391
1221.7	0.61418		1585	0.536689
1222.19	0.613739		1586	0.536895
1222.67	0.613343		1587	0.536812
1223.15	0.61296		1588	0.537
1223.63	0.612526		1589	0.537692
1224.11	0.611976		1590	0.538236
1224.6	0.611278		1591	0.538247
1225.08	0.610447		1592	0.538319
1225.56	0.609539		1593	0.538958
1226.04	0.608624		1594	0.539816
1226.53	0.60776		1595	0.540275
1227.01	0.60698		1596	0.540106
1227.49	0.606295		1597	0.53942
1227.97	0.605708		1598	0.538626
1228.45	0.605229		1599	0.538334
1228.94	0.604879		1600	0.53889
1229.42	0.604678		1601	0.539957
1229.9	0.604622		1602	0.540849
1230.38	0.604675		1603	0.541234
1230.86	0.604764		1604	0.541148
1231.35	0.604803		1605	0.540829
1231.83	0.604726		1606	0.540861
1232.31	0.604514		1607	0.541791
1232.79	0.604202		1608	0.543233
1233.28	0.603864		1609	0.543951
1233.76	0.603577		1610	0.543571
1234.24	0.603392		1611	0.542854
1234.72	0.603318		1612	0.542236
1235.2	0.603326		1613	0.541671
1235.68	0.603375		1614	0.541757
1236.17	0.603436		1615	0.544213
1236.65	0.603507		1616	0.550313
1237.13	0.603604		1617	0.555135
1237.61	0.603744		1618	0.552994
1238.1	0.603922		1619	0.548329
1238.58	0.604103		1620	0.545083
1239.06	0.604232		1621	0.54447
1239.54	0.604262		1622	0.547262
1240.03	0.604177		1623	0.551935
1240.51	0.604003		1624	0.553147
1240.99	0.603796		1625	0.550213
1241.47	0.603617		1626	0.54759
1241.95	0.603503		1627	0.547652
1242.43	0.603457		1628	0.549181
1242.92	0.603458		1629	0.549022
1243.4	0.603476		1630	0.547133
1243.88	0.603502		1631	0.545623
1244.36	0.603553		1632	0.545213
1244.85	0.603662		1633	0.545678
1245.33	0.60386		1634	0.548181
1245.81	0.604146		1635	0.556111
1246.29	0.604487		1636	0.565723
1246.77	0.60482		1637	0.563988
1247.26	0.605087		1638	0.55683
1247.74	0.605255		1639	0.551723
1248.22	0.605336		1640	0.549449
1248.7	0.605371		1641	0.548781
1249.18	0.605413		1642	0.548403
1249.67	0.605495		1643	0.548162
1250.15	0.605626		1644	0.548969
1250.63	0.605789		1645	0.552563
1251.11	0.605966		1646	0.561342
1251.6	0.606158		1647	0.571092
1252.08	0.606391		1648	0.56928
1252.56	0.606705		1649	0.561119
1253.04	0.607131		1650	0.554786
1253.52	0.60767		1651	0.55219
1254.01	0.608283		1652	0.557228
1254.49	0.608909		1653	0.574635
1254.97	0.60949		1654	0.577953
1255.45	0.610002		1655	0.566722
1255.93	0.610472		1656	0.557804
1256.42	0.610962		1657	0.552288
1256.9	0.61154		1658	0.549397
1257.38	0.612259		1659	0.548396
1257.86	0.613129		1660	0.548554
1258.35	0.614135		1661	0.550065
1258.83	0.615247		1662	0.55356
1259.31	0.616451		1663	0.556583
1259.79	0.617757		1664	0.55512
1260.27	0.619194		1665	0.55123
1260.76	0.620784		1666	0.548683
1261.24	0.622521		1667	0.549237
1261.72	0.624361		1668	0.55327
1262.2	0.626238		1669	0.55919
1262.68	0.628092		1670	0.563173
1263.17	0.629899		1671	0.562123
1263.65	0.63168		1672	0.557663
1264.13	0.633483		1673	0.553662
1264.61	0.635353		1674	0.553027
1265.1	0.6373		1675	0.556266
1265.58	0.63929		1676	0.557603
1266.06	0.641261		1677	0.554624
1266.54	0.64316		1678	0.552064
1267.02	0.644975		1679	0.55267
1267.51	0.646744		1680	0.5552
1267.99	0.648539		1681	0.556075
1268.47	0.650415		1682	0.555849
1268.95	0.65238		1683	0.560417
1269.43	0.654381		1684	0.573081
1269.92	0.656324		1685	0.573258
1270.4	0.658119		1686	0.563629
1270.88	0.659726		1687	0.557544
1271.36	0.661169		1688	0.555521
1271.85	0.66252		1689	0.555473
1272.33	0.663847		1690	0.554972
1272.81	0.665177		1691	0.553353
1273.29	0.666484		1692	0.551512
1273.77	0.667712		1693	0.550372
1274.26	0.668817		1694	0.55132
1274.74	0.669806		1695	0.557073
1275.22	0.670736		1696	0.565932
1275.7	0.67169		1697	0.567623
1276.18	0.672718		1698	0.563702
1276.67	0.67381		1699	0.561904
1277.15	0.674885		1700	0.56631
1277.63	0.67583		1701	0.568051
1278.11	0.676558		1702	0.562512
1278.59	0.677054		1703	0.557381
1279.08	0.677378		1704	0.555956
1279.56	0.67763		1705	0.55859
1280.04	0.677892		1706	0.560669
1280.52	0.678177		1707	0.558378
1281.01	0.67843		1708	0.554953
1281.49	0.678557		1709	0.553287
1281.97	0.678489		1710	0.553026
1282.45	0.678227		1711	0.552632
1282.93	0.677846		1712	0.552281
1283.42	0.67745		1713	0.553735
1283.9	0.677119		1714	0.557675
1284.38	0.676862		1715	0.562024
1284.86	0.676612		1716	0.565403
1285.34	0.676266		1717	0.569241
1285.83	0.675744		1718	0.570679
1286.31	0.675032		1719	0.565413
1286.79	0.674185		1720	0.558388
1287.27	0.673293		1721	0.553869
1287.76	0.672417		1722	0.552558
1288.24	0.671557		1723	0.55335
1288.72	0.670645		1724	0.554058
1289.2	0.669595		1725	0.553653
1289.68	0.668358		1726	0.552915
1290.16	0.666964		1727	0.552764
1290.65	0.665507		1728	0.55378
1291.13	0.664105		1729	0.556283
1291.61	0.662831		1730	0.55925
1292.09	0.661681		1731	0.560728
1292.58	0.660578		1732	0.561335
1293.06	0.659415		1733	0.565106
1293.54	0.658119		1734	0.573012
1294.02	0.656689		1735	0.57323
1294.51	0.655197		1736	0.566064
1294.99	0.653741		1737	0.560546
1295.47	0.652386		1738	0.55933
1295.95	0.651129		1739	0.562103
1296.43	0.649897		1740	0.564349
1296.91	0.648595		1741	0.563256
1297.4	0.647158		1742	0.562154
1297.88	0.645601		1743	0.562893
1298.36	0.644005		1744	0.563726
1298.84	0.642479		1745	0.563085
1299.33	0.641096		1746	0.5626
1299.81	0.639858		1747	0.564203
1300.29	0.638697		1748	0.566895
1300.77	0.63751		1749	0.567811
1301.25	0.63622		1750	0.56707
1301.74	0.634818		1751	0.566279
1302.22	0.633362		1752	0.564319
1302.7	0.63194		1753	0.560481
1303.18	0.63062		1754	0.556881
1303.66	0.629409		1755	0.555772
1304.15	0.628255		1756	0.557873
1304.63	0.62708		1757	0.560406
1305.11	0.625831		1758	0.560007
1305.59	0.624515		1759	0.558134
1306.08	0.623193		1760	0.557699
1306.56	0.621947		1761	0.559672
1307.04	0.620827		1762	0.561977
1307.52	0.619818		1763	0.561619
1308	0.618844		1764	0.559122
1308.49	0.617807		1765	0.556847
1308.97	0.616649		1766	0.556432
1309.45	0.615387		1767	0.558479
1309.93	0.61411		1768	0.561263
1310.41	0.612937		1769	0.562323
1310.9	0.611956		1770	0.562852
1311.38	0.611182		1771	0.565991
1311.86	0.610541		1772	0.57124
1312.34	0.609903		1773	0.571907
1312.83	0.609138		1774	0.567953
1313.31	0.608185		1775	0.564512
1313.79	0.607073		1776	0.562804
1314.27	0.605906		1777	0.561732
1314.75	0.604797		1778	0.561009
1315.24	0.603821		1779	0.561725
1315.72	0.602992		1780	0.564
1316.2	0.602273		1781	0.565155
1316.68	0.601608		1782	0.563809
1317.16	0.600955		1783	0.562296
1317.65	0.600296		1784	0.562503
1318.13	0.599631		1785	0.563675
1318.61	0.598951		1786	0.563854
1319.09	0.598218		1787	0.562966
1319.58	0.597368		1788	0.562284
1320.06	0.596352		1789	0.562606
1320.54	0.595166		1790	0.564435
1321.02	0.593872		1791	0.568315
1321.5	0.592581		1792	0.572817
1321.99	0.591406		1793	0.573823
1322.47	0.590421		1794	0.571423
1322.95	0.589633		1795	0.569076
1323.43	0.588983		1796	0.56792
1323.91	0.588376		1797	0.56735
1324.4	0.587729		1798	0.567088
1324.88	0.587013		1799	0.567846
1325.36	0.586262		1800	0.569819
1325.84	0.585551		1801	0.571354
1326.33	0.58495		1802	0.570941
1326.81	0.584489		1803	0.569452
1327.29	0.584151		1804	0.568253
1327.77	0.58389		1805	0.567708
1328.25	0.583664		1806	0.567713
1328.73	0.583474		1807	0.568275
1329.22	0.583357		1808	0.569377
1329.7	0.58336		1809	0.570792
1330.18	0.583484		1810	0.572373
1330.66	0.583641		1811	0.573847
1331.15	0.583657		1812	0.574374
1331.63	0.583306		1813	0.57355
1332.11	0.582394		1814	0.572462
1332.59	0.580834		1815	0.572545
1333.08	0.578673		1816	0.574087
1333.56	0.576058		1817	0.575917
1334.04	0.573176		1818	0.576922
1334.52	0.570202		1819	0.577405
1335	0.567276		1820	0.57797
1335.48	0.564509		1821	0.578424
1335.97	0.561994		1822	0.578651
1336.45	0.55982		1823	0.579532
1336.93	0.558067		1824	0.581874
1337.41	0.556787		1825	0.584362
1337.9	0.555972		1826	0.584638
1338.38	0.555513		1827	0.583496
1338.86	0.555177		1828	0.583696
1339.34	0.554642		1829	0.586693
1339.82	0.553606		1830	0.589914
1340.31	0.551948		1831	0.589228
1340.79	0.549781		1832	0.586068
1341.27	0.547375		1833	0.583728
1341.75	0.545028		1834	0.583288
1342.23	0.542968		1835	0.584147
1342.72	0.541325		1836	0.585296
1343.2	0.540132		1837	0.586371
1343.68	0.539339		1838	0.587177
1344.16	0.538843		1839	0.587294
1344.65	0.538521		1840	0.586827
1345.13	0.538282		1841	0.586733
1345.61	0.538086		1842	0.58814
1346.09	0.537947		1843	0.591595
1346.57	0.537907		1844	0.595606
1347.06	0.537997		1845	0.596987
1347.54	0.538211		1846	0.595535
1348.02	0.538505		1847	0.59353
1348.5	0.538811		1848	0.592333
1348.98	0.539074		1849	0.591874
1349.47	0.539272		1850	0.591441
1349.95	0.539424		1851	0.590966
1350.43	0.539579		1852	0.591052
1350.91	0.539794		1853	0.591805
1351.39	0.540111		1854	0.592462
1351.88	0.540563		1855	0.592626
1352.36	0.541173		1856	0.592896
1352.84	0.541971		1857	0.593705
1353.32	0.542992		1858	0.594533
1353.81	0.544275		1859	0.594912
1354.29	0.545842		1860	0.595262
1354.77	0.547691		1861	0.595923
1355.25	0.549808		1862	0.596416
1355.73	0.552197		1863	0.596475
1356.22	0.554908		1864	0.596717
1356.7	0.558049		1865	0.597718
1357.18	0.56176		1866	0.599484
1357.66	0.566154		1867	0.602084
1358.14	0.571262		1868	0.605477
1358.63	0.576988		1869	0.607669
1359.11	0.583122		1870	0.606421
1359.59	0.589388		1871	0.603266
1360.07	0.5955		1872	0.600865
1360.56	0.601163		1873	0.600081
1361.04	0.605998		1874	0.60025
1361.52	0.609437		1875	0.600601
1362	0.610722		1876	0.601129
1362.48	0.609186		1877	0.601882
1362.97	0.604744		1878	0.602474
1363.45	0.598143		1879	0.602794
1363.93	0.590621		1880	0.60319
1364.41	0.58328		1881	0.603716
1364.89	0.576753		1882	0.604131
1365.38	0.571237		1883	0.604632
1365.86	0.566687		1884	0.605551
1366.34	0.562961		1885	0.606396
1366.82	0.559905		1886	0.606463
1367.31	0.557383		1887	0.606376
1367.79	0.555274		1888	0.607562
1368.27	0.553463		1889	0.610114
1368.75	0.55184		1890	0.61174
1369.23	0.550317		1891	0.611121
1369.72	0.548844		1892	0.609837
1370.2	0.547425		1893	0.609601
1370.68	0.546127		1894	0.610655
1371.16	0.545057		1895	0.612029
1371.64	0.54434		1896	0.612667
1372.13	0.544086		1897	0.612488
1372.61	0.544349		1898	0.612141
1373.09	0.545062		1899	0.612196
1373.57	0.545983		1900	0.6127
1374.06	0.546703		1901	0.613327
1374.54	0.546809		1902	0.613897
1375.02	0.546125		1903	0.614523
1375.5	0.544811		1904	0.615227
1375.98	0.543219		1905	0.615843
1376.47	0.541696		1906	0.616412
1376.95	0.540473		1907	0.617275
1377.43	0.539647		1908	0.618583
1377.91	0.539193		1909	0.619905
1378.39	0.538985		1910	0.620562
1378.88	0.538849		1911	0.620455
1379.36	0.538637		1912	0.620147
1379.84	0.538292		1913	0.620121
1380.32	0.537854		1914	0.620374
1380.81	0.537419		1915	0.62078
1381.29	0.537073		1916	0.621731
1381.77	0.536848		1917	0.623796
1382.25	0.536707		1918	0.626163
1382.73	0.536571		1919	0.62681
1383.21	0.536379		1920	0.625901
1383.7	0.536139		1921	0.62569
1384.18	0.535947		1922	0.6275
1384.66	0.535955		1923	0.629836
1385.14	0.536326		1924	0.630195
1385.63	0.537158		1925	0.629141
1386.11	0.538405		1926	0.628801
1386.59	0.5398		1927	0.62966
1387.07	0.540908		1928	0.630692
1387.56	0.541348		1929	0.63143
1388.04	0.541019		1930	0.632403
1388.52	0.540114		1931	0.633632
1389	0.538949		1932	0.634594
1389.48	0.537799		1933	0.635384
1389.96	0.536824		1934	0.636455
1390.45	0.536079		1935	0.637606
1390.93	0.535555		1936	0.638463
1391.41	0.535237		1937	0.639317
1391.89	0.535147		1938	0.640416
1392.38	0.535363		1939	0.641346
1392.86	0.536011		1940	0.642163
1393.34	0.5372		1941	0.643987
1393.82	0.538913		1942	0.647176
1394.3	0.540879		1943	0.649562
1394.79	0.542586		1944	0.649668
1395.27	0.543527		1945	0.649156
1395.75	0.543534		1946	0.649543
1396.23	0.542844		1947	0.650319
1396.71	0.541892		1948	0.650653
1397.2	0.541087		1949	0.651083
1397.68	0.540685		1950	0.652266
1398.16	0.540736		1951	0.653628
1398.64	0.541042		1952	0.654528
1399.13	0.541219		1953	0.655493
1399.61	0.5409		1954	0.657063
1400.09	0.539973		1955	0.658678
1400.57	0.53862		1956	0.659845
1401.05	0.537168		1957	0.661187
1401.54	0.535932		1958	0.663101
1402.02	0.535145		1959	0.664969
1402.5	0.534944		1960	0.666375
1402.98	0.535361		1961	0.667712
1403.46	0.536298		1962	0.669052
1403.95	0.537517		1963	0.669912
1404.43	0.538666		1964	0.670536
1404.91	0.539403		1965	0.671915
1405.39	0.539539		1966	0.6742
1405.88	0.539099		1967	0.67617
1406.36	0.538267		1968	0.676918
1406.84	0.537271		1969	0.677
1407.32	0.536308		1970	0.677168
1407.8	0.535518		1971	0.677593
1408.29	0.534984		1972	0.678372
1408.77	0.534746		1973	0.679535
1409.25	0.534803		1974	0.680726
1409.73	0.535106		1975	0.681598
1410.21	0.535555		1976	0.682155
1410.7	0.536015		1977	0.682203
1411.18	0.536351		1978	0.681161
1411.66	0.536473		1979	0.678982
1412.14	0.53637		1980	0.676555
1412.62	0.536105		1981	0.674648
1413.11	0.535789		1982	0.673197
1413.59	0.535538		1983	0.671951
1414.07	0.53544		1984	0.670998
1414.55	0.535536		1985	0.670368
1415.04	0.535828		1986	0.669903
1415.52	0.536303		1987	0.669614
1416	0.536961		1988	0.669527
1416.48	0.537849		1989	0.669377
1416.96	0.539058		1990	0.669149
1417.45	0.540684		1991	0.669397
1417.93	0.542705		1992	0.670167
1418.41	0.544814		1993	0.670276
1418.89	0.546359		1994	0.669092
1419.38	0.546685		1995	0.667769
1419.86	0.545655		1996	0.667519
1420.34	0.543727		1997	0.668071
1420.82	0.541539		1998	0.668496
1421.3	0.539586		1999	0.668864
1421.79	0.538162		2000	0.669678
1422.27	0.537417		2001	0.670675
1422.75	0.537384		2002	0.671448
1423.23	0.537944		2003	0.672443
1423.71	0.538765		2004	0.674134
1424.2	0.539363		2005	0.676007
1424.68	0.539346		2006	0.677358
1425.16	0.538647		2007	0.678303
1425.64	0.53752		2008	0.679058
1426.12	0.536332		2009	0.679283
1426.61	0.535405		2010	0.678996
1427.09	0.534957		2011	0.678961
1427.57	0.535087		2012	0.679396
1428.05	0.535756		2013	0.679671
1428.54	0.53677		2014	0.679667
1429.02	0.537822		2015	0.68012
1429.5	0.538618		2016	0.681241
1429.98	0.539011		2017	0.682141
1430.46	0.539034		2018	0.682211
1430.95	0.538819		2019	0.681935
1431.43	0.538487		2020	0.681778
1431.91	0.538099		2021	0.681649
1432.39	0.537662		2022	0.681591
1432.87	0.53718		2023	0.681863
1433.36	0.536709		2024	0.682244
1433.84	0.536372		2025	0.68229
1434.32	0.536359		2026	0.682189
1434.8	0.536908		2027	0.682351
1435.29	0.538218		2028	0.682568
1435.77	0.540257		2029	0.682444
1436.25	0.542497		2030	0.682201
1436.73	0.543983		2031	0.682194
1437.21	0.544015		2032	0.682136
1437.7	0.542718		2033	0.681607
1438.18	0.540735		2034	0.680785
1438.66	0.538673		2035	0.679923
1439.14	0.536899		2036	0.678756
1439.62	0.535574		2037	0.677129
1440.11	0.534729		2038	0.67557
1440.59	0.534305		2039	0.67449
1441.07	0.534186		2040	0.673624
1441.55	0.534233		2041	0.672618
1442.04	0.534326		2042	0.67154
1442.52	0.534396		2043	0.670465
1443	0.534424		2044	0.669243
1443.48	0.534423		2045	0.667936
1443.96	0.534418		2046	0.66682
1444.44	0.53444		2047	0.665774
1444.93	0.534535		2048	0.66424
1445.41	0.534768		2049	0.661958
1445.89	0.53522		2050	0.659257
1446.37	0.535962		2051	0.656665
1446.86	0.536991		2052	0.654587
1447.34	0.53816		2053	0.653231
1447.82	0.539169		2054	0.6524
1448.3	0.539693		2055	0.651574
1448.78	0.539587		2056	0.650516
1449.27	0.538968		2057	0.649547
1449.75	0.538118		2058	0.648936
1450.23	0.537333		2059	0.64846
1450.71	0.536832		2060	0.647838
1451.19	0.536718		2061	0.647184
1451.68	0.536957		2062	0.646701
1452.16	0.537394		2063	0.646346
1452.64	0.537825		2064	0.646032
1453.12	0.538111		2065	0.645724
1453.61	0.538274		2066	0.645201
1454.09	0.538507		2067	0.644267
1454.57	0.539153		2068	0.643198
1455.05	0.54069		2069	0.64243
1455.53	0.543695		2070	0.641917
1456.02	0.548581		2071	0.641283
1456.5	0.554834		2072	0.640517
1456.98	0.560247		2073	0.639888
1457.46	0.562238		2074	0.639332
1457.94	0.560531		2075	0.638567
1458.43	0.556815		2076	0.637694
1458.91	0.55264		2077	0.637013
1459.39	0.548727		2078	0.636411
1459.87	0.545282		2079	0.635598
1460.36	0.542325		2080	0.634727
1460.84	0.539854		2081	0.634101
1461.32	0.537893		2082	0.633603
1461.8	0.536508		2083	0.632979
1462.28	0.535799		2084	0.632369
1462.77	0.535891		2085	0.632006
1463.25	0.536868		2086	0.631744
1463.73	0.53864		2087	0.631389
1464.21	0.540787		2088	0.63114
1464.69	0.542581		2089	0.631202
1465.18	0.543373		2090	0.631341
1465.66	0.543028		2091	0.631329
1466.14	0.541891		2092	0.631432
1466.62	0.540435		2093	0.631884
1467.11	0.539007		2094	0.632412
1467.59	0.537782		2095	0.632675
1468.07	0.536806		2096	0.632722
1468.55	0.536079		2097	0.632687
1469.03	0.535612		2098	0.632495
1469.52	0.535485		2099	0.632157
1470	0.535866		2100	0.631893
1470.48	0.537026		2101	0.631744
1470.96	0.539287		2102	0.6315
1471.44	0.54282		2103	0.631141
1471.93	0.547223		2104	0.630884
1472.41	0.551182		2105	0.630748
1472.89	0.553127		2106	0.630522
1473.37	0.552623		2107	0.630222
1473.86	0.550534		2108	0.63003
1474.34	0.547984		2109	0.629898
1474.82	0.545668		2110	0.629644
1475.3	0.543826		2111	0.629325
1475.78	0.542391		2112	0.629116
1476.27	0.541143		2113	0.628971
1476.75	0.539853		2114	0.62878
1477.23	0.53842		2115	0.628653
1477.71	0.536911		2116	0.628716
1478.19	0.535496		2117	0.628858
1478.68	0.534363		2118	0.628997
1479.16	0.533661		2119	0.629305
1479.64	0.53347		2120	0.629848
1480.12	0.533769		2121	0.630417
1480.61	0.534404		2122	0.63093
1481.09	0.535099		2123	0.631603
1481.57	0.535547		2124	0.632519
1482.05	0.535562		2125	0.633484
1482.53	0.53516		2126	0.634451
1483.02	0.53452		2127	0.63564
1483.5	0.533876		2128	0.637085
1483.98	0.533441		2129	0.638578
1484.46	0.533365		2130	0.64015
1484.94	0.533725		2131	0.64209
1485.43	0.534522		2132	0.644355
1485.91	0.535688		2133	0.646558
1486.39	0.537108		2134	0.648556
1486.87	0.538671		2135	0.650454
1487.35	0.540322		2136	0.652149
1487.84	0.542086		2137	0.653483
1488.32	0.544015		2138	0.654658
1488.8	0.546064		2139	0.65597
1489.28	0.547937		2140	0.657359
1489.77	0.549067		2141	0.658664
1490.25	0.548902		2142	0.660034
1490.73	0.547338		2143	0.661617
1491.21	0.544806		2144	0.663201
1491.69	0.541933		2145	0.664608
1492.18	0.539215		2146	0.66603
1492.66	0.536945		2147	0.667564
1493.14	0.535274		2148	0.66898
1493.62	0.534295		2149	0.670245
1494.1	0.534087		2150	0.6717
1494.59	0.534718		2151	0.673487
1495.07	0.536192		2152	0.675378
1495.55	0.53836		2153	0.677346
1496.03	0.540838		2154	0.679714
1496.52	0.543064		2155	0.682613
1497	0.54455		2156	0.685774
1497.48	0.545127		2157	0.688815
1497.96	0.544953		2158	0.691137
1498.44	0.544312		2159	0.691802
1498.92	0.543445		2160	0.69049
1499.41	0.542488		2161	0.688123
1499.89	0.541499		2162	0.685848
1500.37	0.540505		2163	0.683894
1500.85	0.539533		2164	0.681963
1501.34	0.538624		2165	0.68011
1501.82	0.537827		2166	0.678532
1502.3	0.537189		2167	0.677063
1502.78	0.536766		2168	0.675547
1503.27	0.536628		2169	0.67428
1503.75	0.536899		2170	0.673513
1504.23	0.537805		2171	0.673012
1504.71	0.539769		2172	0.672563
1505.19	0.543528		2173	0.672369
1505.67	0.550135		2174	0.672467
1506.16	0.560207		2175	0.67242
1506.64	0.571422		2176	0.671981
1507.12	0.577598		2177	0.671463
1507.6	0.575743		2178	0.671155
1508.09	0.569456		2179	0.670959
1508.57	0.562662		2180	0.670776
1509.05	0.556895		2181	0.670665
1509.53	0.552362		2182	0.67045
1510.01	0.548896		2183	0.669809
1510.5	0.546293		2184	0.668829
1510.98	0.544375		2185	0.667913
1511.46	0.542984		2186	0.667115
1511.94	0.541974		2187	0.666217
1512.42	0.541221		2188	0.665295
1512.91	0.540651		2189	0.664587
1513.39	0.540271		2190	0.663985
1513.87	0.540175		2191	0.663233
1514.35	0.540535		2192	0.662424
1514.84	0.541575		2193	0.661784
1515.32	0.543498		2194	0.661223
1515.8	0.546304		2195	0.660562
1516.28	0.549504		2196	0.659929
1516.76	0.552054		2197	0.659476
1517.25	0.552967		2198	0.659029
1517.73	0.552129		2199	0.658416
1518.21	0.550272		2200	0.657815
1518.69	0.548319		2201	0.657362
1519.17	0.54703		2202	0.656904
1519.66	0.547017		2203	0.656364
1520.14	0.548826		2204	0.655919
1520.62	0.55267		2205	0.655595
1521.1	0.557614		2206	0.655161
1521.59	0.56119		2207	0.654577
1522.07	0.561403		2208	0.654085
1522.55	0.55882		2209	0.653733
1523.03	0.555271		2210	0.653304
1523.51	0.55206		2211	0.652776
1524	0.549747		2212	0.652366
1524.48	0.548466		2213	0.652051
1524.96	0.54811		2214	0.651597
1525.44	0.548363		2215	0.651029
1525.92	0.548743		2216	0.650551
1526.41	0.54879		2217	0.650121
1526.89	0.548288		2218	0.649569
1527.37	0.547309		2219	0.648982
1527.85	0.546056		2220	0.648541
1528.34	0.544717		2221	0.648136
1528.82	0.543396		2222	0.647571
1529.3	0.542144		2223	0.646949
1529.78	0.541009		2224	0.64645
1530.26	0.540079		2225	0.645985
1530.75	0.539508		2226	0.645409
1531.23	0.539526		2227	0.644846
1531.71	0.540436		2228	0.644392
1532.19	0.542531		2229	0.643889
1532.67	0.545813		2230	0.643232
1533.16	0.549484		2231	0.64259
1533.64	0.551937		2232	0.642077
1534.12	0.552052		2233	0.641558
1534.6	0.550224		2234	0.640953
1535.09	0.547601		2235	0.640383
1535.57	0.545077		2236	0.639874
1536.05	0.543108		2237	0.639277
1536.53	0.541909		2238	0.638592
1537.01	0.541646		2239	0.638009
1537.49	0.542534		2240	0.637543
1537.98	0.544894		2241	0.63702
1538.46	0.549137		2242	0.636442
1538.94	0.555561		2243	0.635957
1539.42	0.563758		2244	0.635529
1539.91	0.571816		2245	0.635006
1540.39	0.576738		2246	0.634441
1540.87	0.576945		2247	0.633999
1541.35	0.573604		2248	0.633647
1541.83	0.568919		2249	0.633243
1542.32	0.564441		2250	0.63283
1542.8	0.560844		2251	0.632517
1543.28	0.55825		2252	0.632226
1543.76	0.556451		2253	0.63184
1544.24	0.554999		2254	0.63143
1544.73	0.55335		2255	0.631051
1545.21	0.55115		2256	0.63057
1545.69	0.548452		2257	0.629921
1546.17	0.545614		2258	0.629273
1546.66	0.543038		2259	0.628748
1547.14	0.541036		2260	0.628251
1547.62	0.539822		2261	0.627714
1548.1	0.539549		2262	0.627248
1548.58	0.540262		2263	0.626884
1549.07	0.54176		2264	0.626475
1549.55	0.543481		2265	0.625948
1550.03	0.544671		2266	0.625389
1550.51	0.544875		2267	0.624792
1550.99	0.544219		2268	0.624056
1551.48	0.5432		2269	0.623234
1551.96	0.54235		2270	0.622481
1552.44	0.54208		2271	0.621776
1552.92	0.542628		2272	0.620977
1553.41	0.543989		2273	0.620097
1553.89	0.545829		2274	0.619241
1554.37	0.54754		2275	0.618355
1554.85	0.548566		2276	0.617319
1555.33	0.548746		2277	0.616186
1555.82	0.548353		2278	0.615091
1556.3	0.547901		2279	0.613989
1556.78	0.548049		2280	0.612745
1557.26	0.549725		2281	0.611376
1557.74	0.554405		2282	0.609995
1558.23	0.563786		2283	0.608686
1558.71	0.575919		2284	0.607558
1559.19	0.580832		2285	0.606759
1559.67	0.574767		2286	0.606282
1560.15	0.5654		2287	0.605922
1560.64	0.55741		2288	0.605526
1561.12	0.55141		2289	0.605138
1561.6	0.547004		2290	0.604831
1562.08	0.543823		2291	0.604596
1562.57	0.541657		2292	0.604463
1563.05	0.540409		2293	0.604518
1563.53	0.539998		2294	0.604704
1564.01	0.54025		2295	0.604851
1564.49	0.54082		2296	0.604919
1564.98	0.541253		2297	0.605
1565.46	0.541207		2298	0.605116
1565.94	0.540641		2299	0.605253
1566.42	0.539805		2300	0.605488
1566.9	0.539086		2301	0.605811
1567.39	0.538886		2302	0.605998
1567.87	0.539564		2303	0.605989
1568.35	0.541329		2304	0.606212
1568.83	0.544001		2305	0.60715
1569.32	0.546733		2306	0.608738
1569.8	0.548281		2307	0.610516
1570.28	0.547974		2308	0.612258
1570.76	0.546212		2309	0.613968
1571.24	0.543863		2310	0.615443
1571.73	0.541596		2311	0.616409
1572.21	0.539745		2312	0.616942
1572.69	0.53843		2313	0.617329
1573.17	0.537689		2314	0.617729
1573.65	0.537566		2315	0.618342
1574.14	0.538169		2316	0.619522
1574.62	0.539672		2317	0.621405
1575.1	0.542214		2318	0.623713
1575.58	0.545596		2319	0.626191
1576.07	0.54893		2320	0.628841
1576.55	0.550871		2321	0.631419
1577.03	0.55067		2322	0.633402
1577.51	0.548724		2323	0.634861
1577.99	0.54595		2324	0.636447
1578.48	0.543097		2325	0.638408
1578.96	0.540593		2326	0.640538
1579.44	0.538637		2327	0.64292
1579.92	0.537299		2328	0.645648
1580.4	0.536556		2329	0.648091
1580.89	0.536292		2330	0.649679
1581.37	0.536317		2331	0.650983
1581.85	0.536427		2332	0.652598
1582.33	0.536482		2333	0.65392
1582.82	0.536447		2334	0.654615
1583.3	0.536377		2335	0.655825
1583.78	0.536355		2336	0.658103
1584.26	0.536432		2337	0.659978
1584.74	0.536595		2338	0.660336
1585.23	0.536773		2339	0.660819
1585.71	0.536887		2340	0.663357
1586.19	0.536901		2341	0.666701
1586.67	0.536844		2342	0.667587
1587.15	0.536797		2343	0.665218
1587.64	0.536849		2344	0.661123
1588.12	0.537049		2345	0.654947
1588.6	0.53738		2346	0.645283
1589.08	0.537757		2347	0.634343
1589.57	0.538074		2348	0.626136
1590.05	0.538253		2349	0.622996
1590.53	0.538289		2350	0.626248
1591.01	0.538246		2351	0.636305
1591.49	0.538223		2352	0.650252
1591.97	0.538307		2353	0.662566
1592.46	0.53854		2354	0.672834
1592.94	0.538905		2355	0.684709
1593.42	0.539337		2356	0.69676
1593.9	0.539751		2357	0.704528
1594.39	0.540075		2358	0.709902
1594.87	0.540265		2359	0.715747
1595.35	0.540303		2360	0.7182
1595.83	0.540191		2361	0.715458
1596.32	0.539945		2362	0.712768
1596.8	0.539593		2363	0.711177
1597.28	0.539183		2364	0.706473
1597.76	0.538782		2365	0.698569
1598.24	0.538467		2366	0.691096
1598.72	0.538308		2367	0.684237
1599.21	0.538353		2368	0.67601
1599.69	0.538612		2369	0.666927
1600.17	0.539044		2370	0.658565
1600.65	0.539573		2371	0.65069
1601.14	0.540107		2372	0.642533
1601.62	0.540572		2373	0.63452
1602.1	0.540922		2374	0.627375
1602.58	0.541145		2375	0.620993
1603.06	0.541247		2376	0.615018
1603.55	0.54124		2377	0.609578
1604.03	0.541142		2378	0.604905
1604.51	0.540986		2379	0.600859
1604.99	0.54083		2380	0.597139
1605.47	0.540751		2381	0.59363
1605.96	0.540833		2382	0.59039
1606.44	0.541139		2383	0.587457
1606.92	0.541677		2384	0.584898
1607.4	0.542378		2385	0.582865
1607.89	0.543099		2386	0.581473
1608.37	0.543666		2387	0.58064
1608.85	0.543955		2388	0.580191
1609.33	0.543942		2389	0.580046
1609.81	0.543704		2390	0.580192
1610.3	0.543358		2391	0.580519
1610.78	0.543002		2392	0.580891
1611.26	0.542682		2393	0.581307
1611.74	0.54239		2394	0.581807
1612.22	0.5421		2395	0.582315
1612.71	0.541812		2396	0.582737
1613.19	0.54158		2397	0.583117
1613.67	0.541532		2398	0.583529
[truncated: 4,950 more rows]

## Sheet: Normalisation
This sheet normalises the spectrum, calculates the factor to convert to units of absorption coefficient, and can determine the thickness of the diamond. If known, you can enter the thickness of the diamond in cell A5.
ACTION: Run the solver function, minimizing the value in I14 (red cell) by changing the values in cells C-E6 (orange cells). Check the lefthand graph that the fit is good. The rest is automatically calcualted, including the removal of the Type IIa spectrum, and the calculation of any peak at 3107cm-1
Sample Thickness (cm)		Equation of 'baseline'		TYPE II		Conversion factor		Sample thickness check			H@3107cm-1
		mX	c	component		Absorption Coefficient		Type II comp	Thickness (cm)		peak height
0.0249036		1.15108e-05	0.514125	0.0108135		92.4766		0	0		0.395832	cm-1
								0.0108135	0.0249036
															Conversion
					TYPE II							Fitted			to
	TYPE II			corrected	comp						TYPE II	TYPE II	Raw	Raw Data	Absorption
wavenumbers	spectrum	DATA		Data	FIT	Residual	Squares	SUM		wavenumbers	spectrum	spectrum	Data	- Type II	Coefficient
1600	0.815044	0.53889		0.00634735	0.00881352	-0.00246617	6.082e-06	0.00983286
1601	0.823372	0.539957		0.00740268	0.00890357	-0.00150089	2.25268e-06			401	0.136758	0.00147884	#N/A	#N/A	#N/A		3097	52.1746
1602	0.827386	0.540849		0.00828352	0.00894697	-0.000663451	4.40167e-07			402	0.115748	0.00125165	#N/A	#N/A	#N/A		3098	52.1576
1603	0.832108	0.541234		0.00865663	0.00899804	-0.000341412	1.16562e-07			403	0.0551034	0.000595863	#N/A	#N/A	#N/A		3099	52.1645
1604	0.837381	0.541148		0.00855951	0.00905505	-0.000495544	2.45564e-07			404	-0.0553289	-0.000598302	#N/A	#N/A	#N/A		3100	52.1963
1605	0.843336	0.540829		0.00822856	0.00911945	-0.000890896	7.93696e-07			405	0.0212793	0.000230104	#N/A	#N/A	#N/A		3101	52.2308
1606	0.852075	0.540861		0.00824914	0.00921395	-0.000964815	9.30869e-07			406	0.118743	0.00128403	#N/A	#N/A	#N/A		3102	52.2424
1607	0.858341	0.541791		0.00916844	0.00928171	-0.000113266	1.28293e-08			407	0.0541982	0.000586074	#N/A	#N/A	#N/A		3103	52.2472
1608	0.863812	0.543233		0.0105983	0.00934086	0.00125748	1.58126e-06			408	0.100035	0.00108173	#N/A	#N/A	#N/A		3104	52.2893
1609	0.868918	0.543951		0.0113049	0.00939609	0.00190877	3.64342e-06			409	0.10862	0.00117456	#N/A	#N/A	#N/A		3105	52.4022
1610	0.87516	0.543571		0.0109131	0.00946358	0.00144948	2.101e-06			410	0.0088925	9.61594e-05	#N/A	#N/A	#N/A		3106	52.5474
1611	0.882467	0.542854		0.0101852	0.00954259	0.00064262	4.1296e-07			411	0.0504104	0.000545115	#N/A	#N/A	#N/A		3107	52.6136
1612	0.890507	0.542236		0.00955497	0.00962954	-7.45738e-05	5.56125e-09			412	0.0881978	0.000953731	#N/A	#N/A	#N/A		3108	52.5758
1613	0.895476	0.541671		0.00897905	0.00968327	-0.000704219	4.95925e-07			413	0.140439	0.00151864	#N/A	#N/A	#N/A		3109	52.4343
1614	0.902421	0.541757		0.00905318	0.00975837	-0.000705191	4.97295e-07			414	0.0771314	0.000834064	#N/A	#N/A	#N/A		3110	52.298
1615	0.906874	0.544213		0.0114975	0.00980652	0.00169099	2.85944e-06			415	0.106343	0.00114995	#N/A	#N/A	#N/A		3111	52.2309
1616	0.912304	0.550313		0.0175862	0.00986524	0.00772098	5.96136e-05			416	0.0769626	0.000832238	#N/A	#N/A	#N/A		3112	52.2111
1617	0.92008	0.555135		0.0223969	0.00994932	0.0124475	0.000154941			417	0.078052	0.000844019	#N/A	#N/A	#N/A		3113	52.2035
1618	0.929868	0.552994		0.0202443	0.0100552	0.0101892	0.000103819			418	0.0777933	0.000841221	#N/A	#N/A	#N/A		3114	52.2162
1619	0.9371	0.548329		0.0155677	0.0101334	0.00543434	2.95321e-05			419	0.058735	0.000635134	#N/A	#N/A	#N/A		3115	52.247
1620	0.943128	0.545083		0.0123103	0.0101986	0.00211171	4.45931e-06			420	-0.102133	-0.00110442	#N/A	#N/A	#N/A		3116	52.2584
1621	0.948271	0.54447		0.0116854	0.0102542	0.00143119	2.04829e-06			421	-0.0235469	-0.000254625	#N/A	#N/A	#N/A		3117	52.2608
1622	0.95679	0.547262		0.0144659	0.0103463	0.00411966	1.69716e-05			422	0.0859577	0.000929507	#N/A	#N/A	#N/A
1623	0.961685	0.551935		0.0191281	0.0103992	0.0087289	7.61937e-05			423	0.0338732	0.000366289	#N/A	#N/A	#N/A
1624	0.969894	0.553147		0.0203283	0.010488	0.00984027	9.6831e-05			424	0.0625557	0.000676448	#N/A	#N/A	#N/A
1625	0.978862	0.550213		0.017383	0.010585	0.00679802	4.6213e-05			425	0.0540749	0.000584742	#N/A	#N/A	#N/A
1626	0.986778	0.54759		0.0147478	0.0106706	0.00407726	1.66241e-05			426	-0.0151432	-0.000163752	#N/A	#N/A	#N/A
1627	0.991473	0.547652		0.014799	0.0107213	0.00407766	1.66273e-05			427	0.015609	0.000168789	#N/A	#N/A	#N/A
1628	0.997745	0.549181		0.0163161	0.0107892	0.00552694	3.0547e-05			428	0.0160742	0.000173819	#N/A	#N/A	#N/A
1629	1.00809	0.549022		0.0161461	0.010901	0.00524513	2.75114e-05			429	0.0340953	0.000368691	#N/A	#N/A	#N/A
1630	1.01507	0.547133		0.0142449	0.0109765	0.00326843	1.06826e-05			430	-0.0214535	-0.000231988	#N/A	#N/A	#N/A
1631	1.02503	0.545623		0.0127233	0.0110842	0.00163915	2.68681e-06			431	0.00813285	8.79449e-05	#N/A	#N/A	#N/A
1632	1.03308	0.545213		0.0123021	0.0111712	0.00113089	1.27891e-06			432	-0.0167554	-0.000181185	#N/A	#N/A	#N/A
1633	1.03689	0.545678		0.0127558	0.0112125	0.00154327	2.38167e-06			433	-0.0147796	-0.000159819	#N/A	#N/A	#N/A
1634	1.04355	0.548181		0.0152469	0.0112845	0.00396245	1.5701e-05			434	-0.0305873	-0.000330757	#N/A	#N/A	#N/A
1635	1.04976	0.556111		0.0231661	0.0113516	0.0118144	0.000139581			435	0.0106523	0.000115189	#N/A	#N/A	#N/A
1636	1.06321	0.565723		0.0327658	0.011497	0.0212688	0.00045236			436	0.0147669	0.000159682	#N/A	#N/A	#N/A
1637	1.06925	0.563988		0.0310199	0.0115624	0.0194574	0.000378591			437	0.00266839	2.88548e-05	#N/A	#N/A	#N/A
1638	1.0762	0.55683		0.0238499	0.0116376	0.0122123	0.000149141			438	0.0266348	0.000288017	#N/A	#N/A	#N/A
1639	1.08242	0.551723		0.018732	0.0117048	0.00702713	4.93805e-05			439	0.0596979	0.000645546	#N/A	#N/A	#N/A
1640	1.0936	0.549449		0.0164464	0.0118257	0.0046207	2.13509e-05			440	0.0175569	0.000189853	#N/A	#N/A	#N/A
1641	1.1013	0.548781		0.015767	0.011909	0.00385801	1.48842e-05			441	0.0270443	0.000292444	#N/A	#N/A	#N/A
1642	1.10826	0.548403		0.0153772	0.0119842	0.003393	1.15124e-05			442	-0.00722925	-7.81738e-05	#N/A	#N/A	#N/A
1643	1.11775	0.548162		0.0151247	0.0120868	0.00303789	9.22875e-06			443	-0.0245049	-0.000264985	#N/A	#N/A	#N/A
1644	1.12404	0.548969		0.0159205	0.0121549	0.00376566	1.41802e-05			444	0.0245681	0.000265669	#N/A	#N/A	#N/A
1645	1.13263	0.552563		0.0195022	0.0122478	0.00725441	5.26265e-05			445	0.0468332	0.000506433	#N/A	#N/A	#N/A
1646	1.14093	0.561342		0.0282697	0.0123375	0.0159322	0.000253836			446	0.0158138	0.000171003	#N/A	#N/A	#N/A
1647	1.14852	0.571092		0.0380083	0.0124196	0.0255887	0.000654781			447	0.00392877	4.24839e-05	#N/A	#N/A	#N/A
1648	1.15717	0.56928		0.0361851	0.0125131	0.023672	0.000560366			448	0.0529254	0.000572311	#N/A	#N/A	#N/A
1649	1.16759	0.561119		0.0280126	0.0126258	0.0153868	0.000236753			449	-0.00700263	-7.57232e-05	#N/A	#N/A	#N/A
1650	1.17266	0.554786		0.0216679	0.0126806	0.0089873	8.07715e-05			450	0.0247102	0.000267205	#N/A	#N/A	#N/A
1651	1.18056	0.55219		0.0190602	0.012766	0.0062942	3.96169e-05			451	-0.0330094	-0.000356949	#N/A	#N/A	#N/A
1652	1.18839	0.557228		0.0240869	0.0128507	0.0112362	0.000126253			452	0.0138946	0.00015025	#N/A	#N/A	#N/A
1653	1.19655	0.574635		0.0414826	0.0129389	0.0285437	0.000814743			453	0.0191935	0.000207549	#N/A	#N/A	#N/A
1654	1.20433	0.577953		0.0447887	0.0130231	0.0317656	0.00100906			454	-0.00479659	-5.18681e-05	#N/A	#N/A	#N/A
1655	1.21515	0.566722		0.0335464	0.0131401	0.0204063	0.000416416			455	-0.0159073	-0.000172015	#N/A	#N/A	#N/A
1656	1.22431	0.557804		0.0246167	0.0132392	0.0113775	0.000129448			456	-0.0198015	-0.000214124	#N/A	#N/A	#N/A
1657	1.23136	0.552288		0.0190892	0.0133154	0.00577379	3.33367e-05			457	0.00464213	5.01979e-05	#N/A	#N/A	#N/A
1658	1.23969	0.549397		0.0161872	0.0134055	0.00278176	7.7382e-06			458	0.0111476	0.000120545	#N/A	#N/A	#N/A
1659	1.25153	0.548396		0.0151748	0.0135335	0.00164127	2.69376e-06			459	0.0244047	0.000263901	#N/A	#N/A	#N/A
1660	1.26256	0.548554		0.0153209	0.0136527	0.00166823	2.78301e-06			460	0.011551	0.000124908	#N/A	#N/A	#N/A
1661	1.26946	0.550065		0.0168208	0.0137273	0.00309344	9.56937e-06			461	0.0240634	0.000260211	#N/A	#N/A	#N/A
1662	1.27706	0.55356		0.0203043	0.0138095	0.00649483	4.21828e-05			462	-0.02018	-0.000218218	#N/A	#N/A	#N/A
1663	1.28588	0.556583		0.0233154	0.0139049	0.00941057	8.85588e-05			463	-0.00172319	-1.86338e-05	#N/A	#N/A	#N/A
1664	1.29279	0.55512		0.0218409	0.0139797	0.00786124	6.1799e-05			464	-0.00397212	-4.29527e-05	#N/A	#N/A	#N/A
1665	1.30485	0.55123		0.017939	0.01411	0.003829	1.46612e-05			465	-0.00476417	-5.15175e-05	#N/A	#N/A	#N/A
1666	1.31182	0.548683		0.0153805	0.0141855	0.00119504	1.42811e-06			466	-0.0175285	-0.000189545	#N/A	#N/A	#N/A
1667	1.32274	0.549237		0.0159234	0.0143035	0.00161987	2.62399e-06			467	-0.00853943	-9.23415e-05	#N/A	#N/A	#N/A
1668	1.32975	0.55327		0.019945	0.0143793	0.00556567	3.09767e-05			468	-0.00240158	-2.59696e-05	#N/A	#N/A	#N/A
1669	1.33845	0.55919		0.0258538	0.0144734	0.0113804	0.000129514			469	-0.00800541	-8.65669e-05	#N/A	#N/A	#N/A
1670	1.34792	0.563173		0.0298252	0.0145758	0.0152494	0.000232545			470	-0.0266295	-0.000287959	#N/A	#N/A	#N/A
1671	1.35956	0.562123		0.0287634	0.0147017	0.0140617	0.000197732			471	-0.012476	-0.000134909	#N/A	#N/A	#N/A
1672	1.36741	0.557663		0.0242917	0.0147865	0.00950517	9.03483e-05			472	-0.000786398	-8.50375e-06	#N/A	#N/A	#N/A
1673	1.37597	0.553662		0.0202788	0.0148791	0.00539968	2.91565e-05			473	-0.0111407	-0.00012047	#N/A	#N/A	#N/A
1674	1.38565	0.553027		0.0196329	0.0149838	0.00464909	2.16141e-05			474	-0.0251154	-0.000271587	#N/A	#N/A	#N/A
1675	1.39364	0.556266		0.0228604	0.0150702	0.0077902	6.06872e-05			475	0.0138249	0.000149496	#N/A	#N/A	#N/A
1676	1.40417	0.557603		0.024186	0.0151841	0.00900198	8.10357e-05			476	-0.0255474	-0.000276258	#N/A	#N/A	#N/A
1677	1.4135	0.554624		0.0211957	0.0152849	0.00591074	3.49369e-05			477	0.022882	0.000247435	#N/A	#N/A	#N/A
1678	1.42345	0.552064		0.0186234	0.0153926	0.00323088	1.04386e-05			478	0.0185442	0.000200529	#N/A	#N/A	#N/A
1679	1.43214	0.55267		0.0192182	0.0154865	0.00373173	1.39258e-05			479	-0.00320187	-3.46236e-05	#N/A	#N/A	#N/A
1680	1.43945	0.5552		0.0217366	0.0155656	0.00617099	3.80811e-05			480	0.00764437	8.26627e-05	#N/A	#N/A	#N/A
1681	1.45031	0.556075		0.0226002	0.015683	0.00691717	4.78472e-05			481	-0.0238646	-0.00025806	#N/A	#N/A	#N/A
1682	1.46169	0.555849		0.0223626	0.015806	0.00655654	4.29882e-05			482	-0.0188245	-0.00020356	#N/A	#N/A	#N/A
1683	1.47256	0.560417		0.0269192	0.0159236	0.0109956	0.000120903			483	-0.0164268	-0.000177632	#N/A	#N/A	#N/A
1684	1.48226	0.573081		0.0395716	0.0160285	0.0235431	0.000554279			484	-0.0231726	-0.000250578	#N/A	#N/A	#N/A
1685	1.4997	0.573258		0.0397373	0.0162171	0.0235202	0.0005532			485	-0.025627	-0.000277119	#N/A	#N/A	#N/A
1686	1.49888	0.563629		0.0300969	0.0162082	0.0138887	0.000192897			486	-0.00253785	-2.74431e-05	#N/A	#N/A	#N/A
1687	1.50999	0.557544		0.0240002	0.0163283	0.00767191	5.88582e-05			487	-0.00581774	-6.29104e-05	#N/A	#N/A	#N/A
1688	1.51886	0.555521		0.0219654	0.0164243	0.00554111	3.07039e-05			488	-0.0196192	-0.000212153	#N/A	#N/A	#N/A
1689	1.53357	0.555473		0.0219058	0.0165834	0.00532245	2.83284e-05			489	-0.00525595	-5.68355e-05	#N/A	#N/A	#N/A
1690	1.54141	0.554972		0.0213938	0.0166681	0.00472565	2.23318e-05			490	-0.0154312	-0.000166865	#N/A	#N/A	#N/A
1691	1.55277	0.553353		0.0197631	0.0167909	0.00297214	8.8336e-06			491	-0.0234238	-0.000253294	#N/A	#N/A	#N/A
1692	1.56155	0.551512		0.0179103	0.0168859	0.00102436	1.04931e-06			492	-0.0102677	-0.00011103	#N/A	#N/A	#N/A
1693	1.57187	0.550372		0.0167593	0.0169975	-0.000238225	5.67509e-08			493	-0.0133405	-0.000144258	#N/A	#N/A	#N/A
1694	1.5837	0.55132		0.0176956	0.0171254	0.000570126	3.25044e-07			494	-0.0045735	-4.94558e-05	#N/A	#N/A	#N/A
1695	1.59387	0.557073		0.0234375	0.0172353	0.00620212	3.84663e-05			495	-0.0232789	-0.000251728	#N/A	#N/A	#N/A
1696	1.61211	0.565932		0.0322848	0.0174326	0.0148522	0.000220587			496	-0.0206825	-0.000223651	#N/A	#N/A	#N/A
1697	1.61316	0.567623		0.0339639	0.017444	0.01652	0.000272909			497	-0.0163816	-0.000177143	#N/A	#N/A	#N/A
1698	1.62482	0.563702		0.0300319	0.01757	0.0124618	0.000155298			498	-0.0159379	-0.000172345	#N/A	#N/A	#N/A
1699	1.63516	0.561904		0.0282223	0.0176819	0.0105403	0.000111099			499	0.0366927	0.000396778	#N/A	#N/A	#N/A
1700	1.64752	0.56631		0.0326164	0.0178156	0.0148009	0.000219066			500	-0.0587035	-0.000634793	#N/A	#N/A	#N/A
1701	1.65534	0.568051		0.0343461	0.0179	0.0164461	0.000270473			501	0.0146162	0.000158053	#N/A	#N/A	#N/A
1702	1.66722	0.562512		0.0287954	0.0180286	0.0107668	0.000115924			502	-0.00633005	-6.84503e-05	#N/A	#N/A	#N/A
1703	1.67941	0.557381		0.0236528	0.0181604	0.00549235	3.01659e-05			503	-0.0373124	-0.000403479	#N/A	#N/A	#N/A
1704	1.68816	0.555956		0.0222167	0.018255	0.00396168	1.56949e-05			504	-0.0281604	-0.000304513	#N/A	#N/A	#N/A
1705	1.70141	0.55859		0.0248392	0.0183983	0.00644093	4.14855e-05			505	0.0112657	0.000121822	#N/A	#N/A	#N/A
1706	1.71	0.560669		0.0269068	0.0184912	0.00841561	7.08225e-05			506	-0.0253334	-0.000273944	#N/A	#N/A	#N/A
1707	1.72468	0.558378		0.0246039	0.01865	0.00595397	3.54498e-05			507	-0.033503	-0.000362287	#N/A	#N/A	#N/A
1708	1.73607	0.554953		0.0211676	0.0187731	0.00239458	5.73402e-06			508	-0.0250721	-0.000271118	#N/A	#N/A	#N/A
1709	1.74509	0.553287		0.0194895	0.0188706	0.000618874	3.83005e-07			509	-0.0192246	-0.000207886	#N/A	#N/A	#N/A
1710	1.75634	0.553026		0.0192176	0.0189923	0.000225291	5.07562e-08			510	0.00507542	5.48832e-05	#N/A	#N/A	#N/A
1711	1.77009	0.552632		0.0188115	0.019141	-0.000329466	1.08548e-07			511	-0.0274333	-0.000296651	#N/A	#N/A	#N/A
1712	1.78191	0.552281		0.0184495	0.0192688	-0.000819294	6.71243e-07			512	-0.0148797	-0.000160902	#N/A	#N/A	#N/A
1713	1.79327	0.553735		0.019892	0.0193916	0.00050039	2.5039e-07			513	-0.0299546	-0.000323916	#N/A	#N/A	#N/A
1714	1.80649	0.557675		0.0238206	0.0195345	0.00428607	1.83704e-05			514	-0.0342207	-0.000370047	#N/A	#N/A	#N/A
1715	1.81322	0.562024		0.0281579	0.0196073	0.00855059	7.31127e-05			515	-0.00366777	-3.96615e-05	#N/A	#N/A	#N/A
1716	1.82809	0.565403		0.0315254	0.0197682	0.0117572	0.000138232			516	-0.00268254	-2.90078e-05	#N/A	#N/A	#N/A
1717	1.83997	0.569241		0.0353522	0.0198966	0.0154556	0.000238875			517	0.0167286	0.000180896	#N/A	#N/A	#N/A
1718	1.85033	0.570679		0.0367782	0.0200086	0.0167696	0.000281218			518	0.0145676	0.000157527	#N/A	#N/A	#N/A
1719	1.86299	0.565413		0.0315009	0.0201455	0.0113554	0.000128944			519	-0.0263026	-0.000284425	#N/A	#N/A	#N/A
1720	1.87746	0.558388		0.0244639	0.020302	0.00416193	1.73217e-05			520	-0.0264044	-0.000285525	#N/A	#N/A	#N/A
1721	1.88767	0.553869		0.0199342	0.0204124	-0.000478124	2.28603e-07			521	0.000275448	2.97857e-06	#N/A	#N/A	#N/A
1722	1.8992	0.552558		0.0186114	0.0205371	-0.00192573	3.70843e-06			522	-0.00362229	-3.91698e-05	#N/A	#N/A	#N/A
1723	1.90911	0.55335		0.0193915	0.0206442	-0.00125273	1.56934e-06			523	-0.0222346	-0.000240435	#N/A	#N/A	#N/A
1724	1.92599	0.554058		0.0200881	0.0208268	-0.000738762	5.45769e-07			524	-0.0403857	-0.000436713	#N/A	#N/A	#N/A
1725	1.93664	0.553653		0.0196715	0.0209419	-0.00127046	1.61407e-06			525	0.00560065	6.05629e-05	#N/A	#N/A	#N/A
1726	1.9483	0.552915		0.0189218	0.021068	-0.00214621	4.60622e-06			526	-0.00765831	-8.28134e-05	#N/A	#N/A	#N/A
1727	1.96366	0.552764		0.0187595	0.0212341	-0.00247452	6.12327e-06			527	-0.0203486	-0.000220041	#N/A	#N/A	#N/A
1728	1.97273	0.55378		0.0197643	0.0213322	-0.00156797	2.45852e-06			528	-0.0145363	-0.000157189	#N/A	#N/A	#N/A
1729	1.98626	0.556283		0.022256	0.0214786	0.000777429	6.04396e-07			529	0.0017975	1.94374e-05	#N/A	#N/A	#N/A
1730	2.00017	0.55925		0.0252114	0.021629	0.00358241	1.28337e-05			530	-0.0197838	-0.000213933	#N/A	#N/A	#N/A
1731	2.01313	0.560728		0.0266774	0.021769	0.00490835	2.40919e-05			531	-0.0049515	-5.35433e-05	#N/A	#N/A	#N/A
1732	2.02383	0.561335		0.0272728	0.0218848	0.00538798	2.90304e-05			532	-0.0250222	-0.000270579	#N/A	#N/A	#N/A
1733	2.03534	0.565106		0.0310322	0.0220093	0.00902295	8.14137e-05			533	-0.0164982	-0.000178404	#N/A	#N/A	#N/A
1734	2.04428	0.573012		0.0389268	0.022106	0.0168208	0.00028294			534	-0.0227989	-0.000246537	#N/A	#N/A	#N/A
1735	2.06104	0.57323		0.0391331	0.0222871	0.016846	0.000283789			535	-0.00436675	-4.722e-05	#N/A	#N/A	#N/A
1736	2.07138	0.566064		0.0319561	0.022399	0.00955719	9.13399e-05			536	0.00188217	2.03529e-05	#N/A	#N/A	#N/A
1737	2.08902	0.560546		0.0264262	0.0225897	0.0038365	1.47188e-05			537	0.0035047	3.78983e-05	#N/A	#N/A	#N/A
1738	2.09885	0.55933		0.025199	0.0226961	0.00250296	6.26482e-06			538	-0.0211499	-0.000228705	#N/A	#N/A	#N/A
1739	2.10948	0.562103		0.027961	0.022811	0.00515004	2.65229e-05			539	-0.00765784	-8.28084e-05	#N/A	#N/A	#N/A
1740	2.12081	0.564349		0.030195	0.0229335	0.00726155	5.27301e-05			540	0.0122775	0.000132763	#N/A	#N/A	#N/A
1741	2.13553	0.563256		0.0290906	0.0230926	0.00599797	3.59757e-05			541	-0.00919187	-9.93966e-05	#N/A	#N/A	#N/A
1742	2.14819	0.562154		0.0279771	0.0232295	0.00474759	2.25396e-05			542	-0.0152754	-0.000165181	#N/A	#N/A	#N/A
1743	2.16234	0.562893		0.0287045	0.0233826	0.0053219	2.83226e-05			543	0.00830987	8.98591e-05	#N/A	#N/A	#N/A
1744	2.1768	0.563726		0.0295262	0.0235389	0.00598728	3.58476e-05			544	-0.00901488	-9.74828e-05	#N/A	#N/A	#N/A
1745	2.18568	0.563085		0.0288738	0.023635	0.00523878	2.74448e-05			545	-0.00449851	-4.86448e-05	#N/A	#N/A	#N/A
1746	2.20179	0.5626		0.0283773	0.0238091	0.00456821	2.08685e-05			546	-0.00472541	-5.10984e-05	#N/A	#N/A	#N/A
1747	2.21502	0.564203		0.0299687	0.0239523	0.00601645	3.61977e-05			547	0.0144797	0.000156577	#N/A	#N/A	#N/A
1748	2.22868	0.566895		0.0326486	0.0240999	0.0085487	7.30802e-05			548	0.0179092	0.000193662	#N/A	#N/A	#N/A
1749	2.24284	0.567811		0.0335533	0.024253	0.00930029	8.64954e-05			549	0.0109338	0.000118233	#N/A	#N/A	#N/A
1750	2.25959	0.56707		0.0328007	0.0244341	0.00836657	6.99996e-05			550	0.00382392	4.13501e-05	#N/A	#N/A	#N/A
1751	2.27044	0.566279		0.0319983	0.0245516	0.0074468	5.54548e-05			551	0.010183	0.000110114	#N/A	#N/A	#N/A
1752	2.28539	0.564319		0.0300269	0.0247132	0.00531377	2.82361e-05			552	0.0107972	0.000116756	#N/A	#N/A	#N/A
1753	2.3006	0.560481		0.0261778	0.0248776	0.00130019	1.6905e-06			553	0.00823272	8.90249e-05	#N/A	#N/A	#N/A
1754	2.31542	0.556881		0.0225659	0.0250379	-0.00247199	6.11075e-06			554	0.0182144	0.000196962	#N/A	#N/A	#N/A
1755	2.33287	0.555772		0.0214456	0.0252266	-0.00378097	1.42958e-05			555	0.0122405	0.000132363	#N/A	#N/A	#N/A
1756	2.34974	0.557873		0.0235354	0.025409	-0.00187364	3.51053e-06			556	-0.00372842	-4.03175e-05	#N/A	#N/A	#N/A
1757	2.35992	0.560406		0.026056	0.0255191	0.000536938	2.88303e-07			557	0.00375644	4.06205e-05	#N/A	#N/A	#N/A
1758	2.37299	0.560007		0.0256455	0.0256604	-1.48617e-05	2.2087e-10			558	0.0149121	0.000161253	#N/A	#N/A	#N/A
1759	2.39153	0.558134		0.0237614	0.0258609	-0.00209944	4.40765e-06			559	0.00600738	6.49611e-05	#N/A	#N/A	#N/A
1760	2.40865	0.557699		0.0233151	0.026046	-0.00273092	7.45792e-06			560	0.00227316	2.45809e-05	#N/A	#N/A	#N/A
1761	2.42625	0.559672		0.0252767	0.0262364	-0.000959713	9.21049e-07			561	0.00650153	7.03046e-05	#N/A	#N/A	#N/A
1762	2.43883	0.561977		0.02757	0.0263724	0.00119759	1.43422e-06			562	0.0180123	0.000194776	#N/A	#N/A	#N/A
1763	2.45588	0.561619		0.0272001	0.0265568	0.000643244	4.13763e-07			563	0.00223158	2.41313e-05	#N/A	#N/A	#N/A
1764	2.47201	0.559122		0.0246921	0.0267312	-0.00203911	4.15799e-06			564	0.00192218	2.07855e-05	#N/A	#N/A	#N/A
1765	2.49187	0.556847		0.0224056	0.0269459	-0.00454029	2.06143e-05			565	0.0154657	0.000167239	#N/A	#N/A	#N/A
1766	2.51045	0.556432		0.0219791	0.0271469	-0.00516779	2.6706e-05			566	0.0116873	0.000126382	#N/A	#N/A	#N/A
1767	2.52802	0.558479		0.0240147	0.0273369	-0.00332214	1.10366e-05			567	0.00125896	1.36139e-05	#N/A	#N/A	#N/A
1768	2.5493	0.561263		0.0267865	0.027567	-0.00078043	6.09071e-07			568	0.00675399	7.30346e-05	#N/A	#N/A	#N/A
1769	2.56449	0.562323		0.0278353	0.0277312	0.000104111	1.0839e-08			569	0.0256658	0.000277538	#N/A	#N/A	#N/A
1770	2.58316	0.562852		0.0283523	0.0279331	0.000419205	1.75733e-07			570	0.00159753	1.72749e-05	#N/A	#N/A	#N/A
1771	2.60523	0.565991		0.0314805	0.0281718	0.00330876	1.09479e-05			571	0.0184579	0.000199595	#N/A	#N/A	#N/A
1772	2.628	0.57124		0.036718	0.028418	0.0083	6.889e-05			572	0.0129976	0.00014055	#N/A	#N/A	#N/A
1773	2.64919	0.571907		0.0373731	0.0286472	0.00872599	7.61428e-05			573	0.011131	0.000120365	#N/A	#N/A	#N/A
1774	2.6764	0.567953		0.0334079	0.0289413	0.00446655	1.995e-05			574	0.0212924	0.000230246	#N/A	#N/A	#N/A
1775	2.70152	0.564512		0.0299553	0.029213	0.000742329	5.51053e-07			575	0.0084775	9.16718e-05	#N/A	#N/A	#N/A
1776	2.73298	0.562804		0.0282355	0.0295532	-0.00131774	1.73644e-06			576	0.0167634	0.000181272	#N/A	#N/A	#N/A
1777	2.76633	0.561732		0.0271518	0.0299138	-0.00276204	7.62887e-06			577	0.00538922	5.82765e-05	#N/A	#N/A	#N/A
1778	2.78825	0.561009		0.0264174	0.0301508	-0.00373344	1.39386e-05			578	0.021761	0.000235313	#N/A	#N/A	#N/A
1779	2.80699	0.561725		0.0271219	0.0303535	-0.00323161	1.04433e-05			579	0.016702	0.000180608	#N/A	#N/A	#N/A
1780	2.82366	0.564		0.0293854	0.0305338	-0.00114837	1.31876e-06			580	0.0209926	0.000227004	#N/A	#N/A	#N/A
1781	2.83962	0.565155		0.0305294	0.0307064	-0.000176964	3.13164e-08			581	0.0104211	0.00011269	#N/A	#N/A	#N/A
1782	2.8583	0.563809		0.0291712	0.0309083	-0.00173706	3.01739e-06			582	0.00348993	3.77385e-05	#N/A	#N/A	#N/A
1783	2.87486	0.562296		0.0276475	0.0310875	-0.00344	1.18336e-05			583	0.00419249	4.53356e-05	#N/A	#N/A	#N/A
1784	2.89443	0.562503		0.027843	0.0312991	-0.00345613	1.19448e-05			584	0.0151039	0.000163326	#N/A	#N/A	#N/A
1785	2.91018	0.563675		0.0290034	0.0314693	-0.00246594	6.08087e-06			585	0.0131297	0.000141979	#N/A	#N/A	#N/A
1786	2.93027	0.563854		0.0291707	0.0316866	-0.00251585	6.3295e-06			586	-0.00124431	-1.34554e-05	#N/A	#N/A	#N/A
1787	2.94594	0.562966		0.0282714	0.031856	-0.00358467	1.28499e-05			587	0.0161777	0.000174938	#N/A	#N/A	#N/A
1788	2.96268	0.562284		0.0275772	0.0320371	-0.00445991	1.98908e-05			588	0.0126941	0.000137268	#N/A	#N/A	#N/A
1789	2.98577	0.562606		0.0278876	0.0322867	-0.00439915	1.93525e-05			589	0.000343849	3.71823e-06	#N/A	#N/A	#N/A
1790	3.00479	0.564435		0.0297052	0.0324924	-0.00278726	7.76881e-06			590	0.0104074	0.000112541	#N/A	#N/A	#N/A
1791	3.02418	0.568315		0.033574	0.0327021	0.000871895	7.60202e-07			591	0.0174668	0.000188879	#N/A	#N/A	#N/A
1792	3.04157	0.572817		0.0380649	0.0328901	0.00517483	2.67789e-05			592	0.0064034	6.92435e-05	#N/A	#N/A	#N/A
1793	3.06161	0.573823		0.0390591	0.0331068	0.0059523	3.54299e-05			593	0.0120816	0.000130645	#N/A	#N/A	#N/A
1794	3.08526	0.571423		0.0366471	0.0333626	0.00328449	1.07879e-05			594	0.00809402	8.75251e-05	#N/A	#N/A	#N/A
1795	3.10842	0.569076		0.0342888	0.033613	0.000675765	4.56658e-07			595	0.0108564	0.000117397	#N/A	#N/A	#N/A
1796	3.13031	0.56792		0.0331218	0.0338497	-0.000727973	5.29945e-07			596	0.0179026	0.000193591	#N/A	#N/A	#N/A
1797	3.15541	0.56735		0.0325397	0.0341212	-0.00158149	2.5011e-06			597	0.00846948	9.15851e-05	#N/A	#N/A	#N/A
1798	3.17922	0.567088		0.0322665	0.0343787	-0.00211216	4.46122e-06			598	0.019709	0.000213124	#N/A	#N/A	#N/A
1799	3.19954	0.567846		0.0330132	0.0345984	-0.00158521	2.5129e-06			599	0.0217746	0.000235461	#N/A	#N/A	#N/A
1800	3.22524	0.569819		0.0349743	0.0348763	9.80175e-05	9.60743e-09			600	0.00970613	0.000104958	#N/A	#N/A	#N/A
1801	3.25194	0.571354		0.0364977	0.035165	0.00133263	1.7759e-06			601	0.00689355	7.45437e-05	#N/A	#N/A	#N/A
1802	3.28371	0.570941		0.0360732	0.0355086	0.000564562	3.18731e-07			602	0.0215272	0.000232785	#N/A	#N/A	#N/A
1803	3.30984	0.569452		0.0345725	0.0357911	-0.00121858	1.48495e-06			603	0.0157726	0.000170558	#N/A	#N/A	#N/A
1804	3.33887	0.568253		0.033362	0.0361051	-0.00274302	7.52413e-06			604	0.00226881	2.45339e-05	#N/A	#N/A	#N/A
1805	3.36936	0.567708		0.0328063	0.0364347	-0.00362841	1.31654e-05			605	0.0107126	0.000115841	#N/A	#N/A	#N/A
1806	3.40727	0.567713		0.0327995	0.0368447	-0.00404517	1.63634e-05			606	0.0276431	0.00029892	#N/A	#N/A	#N/A
1807	3.4379	0.568275		0.0333498	0.0371758	-0.00382608	1.46389e-05			607	-0.00316081	-3.41796e-05	#N/A	#N/A	#N/A
1808	3.47527	0.569377		0.0344401	0.03758	-0.00313987	9.85881e-06			608	-0.00238427	-2.57825e-05	#N/A	#N/A	#N/A
1809	3.5149	0.570792		0.0358437	0.0380086	-0.0021649	4.68677e-06			609	0.0180172	0.00019483	#N/A	#N/A	#N/A
1810	3.55637	0.572373		0.037413	0.038457	-0.00104404	1.09002e-06			610	0.0125755	0.000135986	#N/A	#N/A	#N/A
1811	3.60239	0.573847		0.0388755	0.0389546	-7.90739e-05	6.25268e-09			611	-0.00188256	-2.03571e-05	#N/A	#N/A	#N/A
1812	3.6526	0.574374		0.039391	0.0394975	-0.000106525	1.13475e-08			612	0.0104107	0.000112576	#N/A	#N/A	#N/A
1813	3.71054	0.57355		0.0385558	0.0401241	-0.00156826	2.45943e-06			613	0.0107294	0.000116022	#N/A	#N/A	#N/A
1814	3.77776	0.572462		0.0374567	0.040851	-0.00339428	1.15211e-05			614	0.0179855	0.000194487	#N/A	#N/A	#N/A
1815	3.8497	0.572545		0.0375282	0.0416289	-0.00410073	1.6816e-05			615	0.0181345	0.000196098	#N/A	#N/A	#N/A
1816	3.95264	0.574087		0.0390578	0.0427421	-0.00368428	1.35739e-05			616	0.0127087	0.000137427	#N/A	#N/A	#N/A
1817	4.10219	0.575917		0.0408771	0.0443593	-0.00348217	1.21255e-05			617	0.0223623	0.000241815	#N/A	#N/A	#N/A
1818	4.18132	0.576922		0.0418706	0.0452149	-0.00334428	1.11842e-05			618	0.0198302	0.000214435	#N/A	#N/A	#N/A
1819	4.22675	0.577405		0.0423414	0.0457061	-0.00336478	1.13218e-05			619	0.0150544	0.000162791	#N/A	#N/A	#N/A
1820	4.26524	0.57797		0.0428956	0.0461224	-0.00322683	1.04124e-05			620	0.018239	0.000197228	#N/A	#N/A	#N/A
1821	4.30575	0.578424		0.0433375	0.0465604	-0.00322291	1.03872e-05			621	0.0115966	0.0001254	#N/A	#N/A	#N/A
1822	4.32682	0.578651		0.0435529	0.0467882	-0.00323529	1.04671e-05			622	0.0148117	0.000160167	#N/A	#N/A	#N/A
1823	4.35189	0.579532		0.0444224	0.0470594	-0.00263703	6.95393e-06			623	-0.00120989	-1.30832e-05	#N/A	#N/A	#N/A
1824	4.37904	0.581874		0.0467527	0.047353	-0.00060026	3.60313e-07			624	0.0216112	0.000233694	#N/A	#N/A	#N/A
1825	4.41008	0.584362		0.0492292	0.0476886	0.00154065	2.3736e-06			625	0.015257	0.000164982	#N/A	#N/A	#N/A
1826	4.44201	0.584638		0.049494	0.0480339	0.00146016	2.13206e-06			626	0.00838478	9.06692e-05	#N/A	#N/A	#N/A
1827	4.47514	0.583496		0.0483407	0.0483921	-5.13659e-05	2.63845e-09			627	0.0186202	0.00020135	#N/A	#N/A	#N/A
1828	4.508	0.583696		0.0485295	0.0487475	-0.000218014	4.75301e-08			628	0.0262187	0.000283517	#N/A	#N/A	#N/A
1829	4.54142	0.586693		0.0515147	0.0491089	0.00240585	5.78811e-06			629	0.0173306	0.000187406	#N/A	#N/A	#N/A
1830	4.57269	0.589914		0.054724	0.049447	0.00527704	2.78472e-05			630	0.0173297	0.000187396	#N/A	#N/A	#N/A
1831	4.60858	0.589228		0.0540264	0.0498351	0.00419129	1.75669e-05			631	0.0246681	0.000266749	#N/A	#N/A	#N/A
1832	4.64497	0.586068		0.0508546	0.0502285	0.000626102	3.92004e-07			632	0.0124125	0.000134223	#N/A	#N/A	#N/A
1833	4.6811	0.583728		0.0485033	0.0506193	-0.00211603	4.4776e-06			633	0.0163916	0.000177252	#N/A	#N/A	#N/A
1834	4.72189	0.583288		0.0480523	0.0510603	-0.003008	9.04806e-06			634	0.0148289	0.000160353	#N/A	#N/A	#N/A
1835	4.7647	0.584147		0.0488996	0.0515233	-0.00262363	6.88342e-06			635	0.0253282	0.000273888	#N/A	#N/A	#N/A
1836	4.80103	0.585296		0.0500369	0.0519162	-0.00187934	3.53193e-06			636	0.028549	0.000308716	#N/A	#N/A	#N/A
1837	4.83891	0.586371		0.0511003	0.0523257	-0.00122541	1.50163e-06			637	0.0165021	0.000178446	#N/A	#N/A	#N/A
1838	4.8824	0.587177		0.0518952	0.052796	-0.000900787	8.11417e-07			638	0.0101091	0.000109315	#N/A	#N/A	#N/A
1839	4.92174	0.587294		0.0520001	0.0532214	-0.00122133	1.49164e-06			639	0.0235227	0.000254364	#N/A	#N/A	#N/A
1840	4.95746	0.586827		0.051522	0.0536077	-0.00208571	4.3502e-06			640	0.0173006	0.000187081	#N/A	#N/A	#N/A
1841	4.9968	0.586733		0.051416	0.0540331	-0.00261714	6.84941e-06			641	0.0198477	0.000214624	#N/A	#N/A	#N/A
1842	5.03429	0.58814		0.0528117	0.0544385	-0.00162686	2.64667e-06			642	0.0226632	0.000245069	#N/A	#N/A	#N/A
1843	5.07125	0.591595		0.0562552	0.0548382	0.00141705	2.00802e-06			643	0.0302011	0.000326581	#N/A	#N/A	#N/A
1844	5.11309	0.595606		0.0602551	0.0552906	0.00496448	2.46461e-05			644	0.0296387	0.0003205	#N/A	#N/A	#N/A
1845	5.14916	0.596987		0.0616242	0.0556807	0.00594352	3.53254e-05			645	0.0205479	0.000222196	#N/A	#N/A	#N/A
1846	5.18719	0.595535		0.0601613	0.0560919	0.00406939	1.65599e-05			646	0.0182608	0.000197464	#N/A	#N/A	#N/A
1847	5.22503	0.59353		0.058144	0.0565011	0.00164291	2.69915e-06			647	0.0303128	0.000327789	#N/A	#N/A	#N/A
1848	5.25994	0.592333		0.0569362	0.0568786	5.75657e-05	3.3138e-09			648	0.0216469	0.000234079	#N/A	#N/A	#N/A
1849	5.30024	0.591874		0.0564656	0.0573143	-0.000848777	7.20422e-07			649	0.0272956	0.000295162	#N/A	#N/A	#N/A
1850	5.33633	0.591441		0.0560205	0.0577047	-0.00168417	2.83642e-06			650	0.0219913	0.000237804	0.554345	0.554107	51.2419
1851	5.37073	0.590966		0.0555343	0.0580767	-0.00254232	6.4634e-06			651	0.0209291	0.000226318	0.553058	0.552831	51.124
1852	5.40819	0.591052		0.0556086	0.0584817	-0.00287318	8.25516e-06			652	0.025938	0.000280482	0.552175	0.551895	51.0374
1853	5.44103	0.591805		0.0563499	0.0588368	-0.00248693	6.1848e-06			653	0.0253299	0.000273906	0.55187	0.551596	51.0097
1854	5.47796	0.592462		0.0569959	0.0592361	-0.00224024	5.01867e-06			654	0.021485	0.000232329	0.551719	0.551487	50.9997
1855	5.51763	0.592626		0.0571485	0.0596651	-0.00251659	6.33324e-06			655	0.0349232	0.000377644	0.551809	0.551432	50.9945
1856	5.54929	0.592896		0.0574069	0.0600075	-0.00260062	6.76323e-06			656	0.0268066	0.000289874	0.55226	0.55197	51.0443
1857	5.5818	0.593705		0.0582045	0.0603591	-0.0021546	4.64229e-06			657	0.0271912	0.000294033	0.552497	0.552203	51.0658
1858	5.61943	0.594533		0.0590204	0.060766	-0.0017456	3.04712e-06			658	0.0340843	0.000368572	0.552004	0.551635	51.0133
1859	5.65243	0.594912		0.0593885	0.0611228	-0.00173432	3.00788e-06			659	0.0272643	0.000294824	0.551051	0.550756	50.932
1860	5.68435	0.595262		0.0597265	0.0614679	-0.00174149	3.03279e-06			660	0.0333377	0.000360499	0.550051	0.54969	50.8335
1861	5.72095	0.595923		0.0603766	0.0618637	-0.00148708	2.2114e-06			661	0.0344093	0.000372087	0.549079	0.548707	50.7425
1862	5.75407	0.596416		0.0608574	0.0622219	-0.00136448	1.86181e-06			662	0.0254279	0.000274966	0.548225	0.54795	50.6726
1863	5.78376	0.596475		0.0609053	0.062543	-0.00163764	2.68187e-06			663	0.0317835	0.000343693	0.547544	0.5472	50.6032
1864	5.81424	0.596717		0.0611354	0.0628726	-0.00173716	3.01772e-06			664	0.0336629	0.000364015	0.54687	0.546506	50.539
1865	5.8558	0.597718		0.0621256	0.0633219	-0.0011963	1.43112e-06			665	0.0302323	0.000326919	0.546795	0.546468	50.5355
1866	5.88724	0.599484		0.0638794	0.0636619	0.000217536	4.73218e-08			666	0.0414582	0.00044831	0.55002	0.549571	50.8225
1867	5.92015	0.602084		0.0664682	0.0640178	0.00245045	6.00469e-06			667	0.026485	0.000286396	0.562566	0.56228	51.9977
1868	5.95467	0.605477		0.0698495	0.0643911	0.00545838	2.97939e-05			668	0.046693	0.000504917	0.585809	0.585304	54.127
1869	5.98991	0.607669		0.0720302	0.0647722	0.00725803	5.26791e-05			669	0.03632	0.000392748	0.589253	0.58886	54.4558
1870	6.02335	0.606421		0.070771	0.0651338	0.00563725	3.17786e-05			670	0.0355423	0.000384338	0.572226	0.571842	52.882
1871	6.06037	0.603266		0.0676041	0.0655341	0.00206999	4.28487e-06			671	0.0315775	0.000341465	0.559619	0.559278	51.7201
1872	6.09681	0.600865		0.065192	0.0659281	-0.000736098	5.4184e-07			672	0.0338166	0.000365677	0.554061	0.553695	51.2038
1873	6.13246	0.600081		0.0643962	0.0663137	-0.00191751	3.67684e-06			673	0.0387589	0.000419121	0.552691	0.552272	51.0723
1874	6.16813	0.60025		0.064554	0.0666993	-0.00214532	4.60239e-06			674	0.0360924	0.000390287	0.552689	0.552299	51.0748
1875	6.20341	0.600601		0.0648932	0.0670808	-0.00218759	4.78553e-06			675	0.0357968	0.00038709	0.552806	0.552419	51.0858
1876	6.24024	0.601129		0.06541	0.0674791	-0.0020691	4.28119e-06			676	0.0391486	0.000423335	0.553156	0.552733	51.1148
1877	6.27874	0.601882		0.0661509	0.0678955	-0.00174456	3.04349e-06			677	0.0410398	0.000443786	0.553624	0.55318	51.1562
1878	6.31722	0.602474		0.0667311	0.0683115	-0.00158042	2.49773e-06			678	0.0372392	0.000402688	0.554011	0.553608	51.1958
1879	6.35702	0.602794		0.0670396	0.0687419	-0.00170228	2.89777e-06			679	0.0374141	0.000404579	0.554578	0.554173	51.248
1880	6.39601	0.60319		0.0674246	0.0691636	-0.00173896	3.02397e-06			680	0.0386954	0.000418434	0.555219	0.554801	51.3061
1881	6.43329	0.603716		0.0679394	0.0695667	-0.00162727	2.64802e-06			681	0.0466547	0.000504503	0.555193	0.554689	51.2957
1882	6.47163	0.604131		0.0683425	0.0699813	-0.00163879	2.68563e-06			682	0.0478525	0.000517455	0.554357	0.55384	51.2173
1883	6.51332	0.604632		0.0688316	0.0704321	-0.00160042	2.56135e-06			683	0.0359943	0.000389226	0.553438	0.553049	51.1441
1884	6.54825	0.605551		0.0697399	0.0708098	-0.00106983	1.14454e-06			684	0.0460415	0.000497872	0.552856	0.552358	51.0802
1885	6.59381	0.606396		0.0705729	0.0713024	-0.00072946	5.32111e-07			685	0.0376666	0.000407309	0.552465	0.552058	51.0525
1886	6.6342	0.606463		0.0706285	0.0717393	-0.00111075	1.23376e-06			686	0.0415467	0.000449267	0.552355	0.551905	51.0383
1887	6.6682	0.606376		0.0705298	0.0721069	-0.00157718	2.48749e-06			687	0.0447279	0.000483667	0.552774	0.55229	51.0739
1888	6.71663	0.607562		0.0717045	0.0726306	-0.000926023	8.57518e-07			688	0.0427079	0.000461824	0.553225	0.552763	51.1177
1889	6.75344	0.610114		0.0742453	0.0730286	0.00121668	1.48032e-06			689	0.0420287	0.000454479	0.552729	0.552275	51.0725
1890	6.79366	0.61174		0.0758599	0.0734635	0.00239633	5.74238e-06			690	0.0418632	0.000452689	0.551337	0.550884	50.9439
1891	6.83891	0.611121		0.0752288	0.0739529	0.00127589	1.62788e-06			691	0.0452058	0.000488835	0.549958	0.549469	50.813
1892	6.87558	0.609837		0.0739331	0.0743493	-0.000416216	1.73236e-07			692	0.0444796	0.000480982	0.549111	0.54863	50.7355
1893	6.92633	0.609601		0.0736856	0.0748982	-0.00121267	1.47056e-06			693	0.0446307	0.000482616	0.548691	0.548208	50.6965
1894	6.96375	0.610655		0.0747282	0.0753028	-0.000574532	3.30087e-07			694	0.0493068	0.000533181	0.548546	0.548013	50.6784
1895	7.00486	0.612029		0.0760911	0.0757473	0.000343768	1.18176e-07			695	0.0424005	0.000458499	0.548573	0.548115	50.6878
1896	7.04604	0.612667		0.0767175	0.0761927	0.000524756	2.75369e-07			696	0.0499536	0.000540175	0.548394	0.547854	50.6637
1897	7.09162	0.612488		0.0765265	0.0766855	-0.00015904	2.52939e-08			697	0.0337803	0.000365285	0.547662	0.547296	50.6121
1898	7.13927	0.612141		0.0761683	0.0772008	-0.00103252	1.06609e-06			698	0.0524794	0.000567489	0.546573	0.546005	50.4927
1899	7.17589	0.612196		0.076212	0.0775968	-0.00138479	1.91764e-06			699	0.0514323	0.000556166	0.545588	0.545032	50.4027
1900	7.22187	0.6127		0.0767043	0.0780941	-0.00138975	1.93139e-06			700	0.0499871	0.000540538	0.544926	0.544386	50.343
1901	7.2652	0.613327		0.0773201	0.0785625	-0.00124241	1.54359e-06			701	0.0448813	0.000485326	0.544631	0.544146	50.3207
1902	7.31037	0.613897		0.077878	0.0790511	-0.001173	1.37594e-06			702	0.0403353	0.000436168	0.544762	0.544326	50.3374
1903	7.35578	0.614523		0.0784932	0.079542	-0.00104882	1.10003e-06			703	0.0442878	0.000478908	0.545112	0.544633	50.3658
1904	7.39007	0.615227		0.0791851	0.0799129	-0.000727766	5.29643e-07			704	0.0495253	0.000535544	0.545133	0.544597	50.3625
1905	7.44764	0.615843		0.0797893	0.0805354	-0.000746103	5.56669e-07			705	0.0488882	0.000528655	0.544569	0.54404	50.311
1906	7.48933	0.616412		0.0803472	0.0809862	-0.000638928	4.0823e-07			706	0.0617292	0.000667511	0.543794	0.543126	50.2265
1907	7.53486	0.617275		0.0811992	0.0814785	-0.00027928	7.79972e-08			707	0.0501751	0.00054257	0.54324	0.542698	50.1869
1908	7.58252	0.618583		0.0824956	0.0819939	0.000501724	2.51727e-07			708	0.0480058	0.000519112	0.542988	0.542469	50.1657
1909	7.62704	0.619905		0.0838058	0.0824754	0.00133037	1.76989e-06			709	0.0443023	0.000479065	0.543044	0.542565	50.1746
1910	7.67764	0.620562		0.0844511	0.0830225	0.00142855	2.04075e-06			710	0.0566105	0.00061216	0.543498	0.542886	50.2043
1911	7.72339	0.620455		0.0843325	0.0835172	0.000815314	6.64738e-07			711	0.0514801	0.000556683	0.544118	0.543561	50.2667
1912	7.77418	0.620147		0.0840133	0.0840665	-5.32134e-05	2.83166e-09			712	0.0493706	0.000533872	0.54433	0.543796	50.2884
1913	7.81449	0.620121		0.0839762	0.0845024	-0.000526201	2.76887e-07			713	0.0516469	0.000558486	0.543974	0.543415	50.2532
1914	7.8665	0.620374		0.0842175	0.0850647	-0.000847276	7.17877e-07			714	0.0504892	0.000545967	0.543512	0.542966	50.2117
1915	7.91786	0.62078		0.0846114	0.0856201	-0.00100872	1.01752e-06			715	0.0477438	0.00051628	0.543298	0.542781	50.1946
1916	7.96282	0.621731		0.0855511	0.0861063	-0.000555216	3.08265e-07			716	0.0408169	0.000441375	0.543338	0.542897	50.2052
1917	8.01407	0.623796		0.0876048	0.0866605	0.00094432	8.91741e-07			717	0.0497341	0.000537802	0.543926	0.543389	50.2507
1918	8.06475	0.626163		0.0899598	0.0872085	0.00275128	7.56953e-06			718	0.0506178	0.000547358	0.545593	0.545046	50.404
1919	8.11301	0.62681		0.0905959	0.0877304	0.00286547	8.21093e-06			719	0.0510174	0.000551679	0.547963	0.547411	50.6227
1920	8.14873	0.625901		0.0896746	0.0881166	0.00155797	2.42727e-06			720	0.0506632	0.000547849	0.549332	0.548784	50.7497
1921	8.19804	0.62569		0.0894523	0.0886499	0.000802368	6.43794e-07			721	0.0536521	0.000580169	0.54843	0.54785	50.6633
1922	8.27189	0.6275		0.0912509	0.0894485	0.0018024	3.24864e-06			722	0.0555123	0.000600285	0.546103	0.545503	50.4463
1923	8.34963	0.629836		0.0935757	0.0902891	0.00328663	1.08019e-05			723	0.0502459	0.000543336	0.544188	0.543644	50.2744
1924	8.426	0.630195		0.0939232	0.0911149	0.00280825	7.88627e-06			724	0.0538988	0.000582837	0.543577	0.542994	50.2142
1925	8.50449	0.629141		0.0928577	0.0919636	0.000894082	7.99383e-07			725	0.0613478	0.000663388	0.54394	0.543276	50.2404
1926	8.59162	0.628801		0.0925057	0.0929059	-0.000400232	1.60186e-07			726	0.0451908	0.000488672	0.544569	0.54408	50.3147
1927	8.66955	0.62966		0.0933536	0.0937486	-0.000394957	1.55991e-07			727	0.0488321	0.000528048	0.545011	0.544482	50.3519
1928	8.74362	0.630692		0.0943736	0.0945495	-0.000175881	3.0934e-08			728	0.0490979	0.000530923	0.54513	0.544599	50.3626
1929	8.82919	0.63143		0.0951001	0.0954749	-0.00037481	1.40482e-07			729	0.0527906	0.000570854	0.544958	0.544387	50.3431
1930	8.91491	0.632403		0.0960622	0.0964018	-0.000339597	1.15326e-07			730	0.050575	0.000546895	0.544634	0.544087	50.3154
1931	8.99101	0.633632		0.0972796	0.0972247	5.48384e-05	3.00725e-09			731	0.0490154	0.00053003	0.544373	0.543843	50.2928
1932	9.07464	0.634594		0.0982295	0.0981291	0.00010042	1.00842e-08			732	0.0514426	0.000556277	0.544379	0.543823	50.2909
1933	9.15498	0.635384		0.0990086	0.0989978	1.07839e-05	1.16292e-10			733	0.0557864	0.000603248	0.544695	0.544092	50.3158
1934	9.23101	0.636455		0.100068	0.09982	0.00024829	6.1648e-08			734	0.0573097	0.000619721	0.545106	0.544486	50.3523
1935	9.3207	0.637606		0.101207	0.10079	0.000417224	1.74076e-07			735	0.0488936	0.000528713	0.545263	0.544735	50.3752
1936	9.39745	0.638463		0.102053	0.10162	0.000432906	1.87408e-07			736	0.0526421	0.000569247	0.545012	0.544443	50.3482
1937	9.48124	0.639317		0.102896	0.102526	0.000369989	1.36892e-07			737	0.0571915	0.000618443	0.544529	0.543911	50.299
1938	9.56581	0.640416		0.103983	0.10344	0.000542805	2.94638e-07			738	0.0481137	0.000520279	0.544136	0.543616	50.2718
1939	9.65218	0.641346		0.104901	0.104374	0.000526868	2.7759e-07			739	0.0487186	0.000526821	0.544069	0.543542	50.2649
1940	9.73982	0.642163		0.105707	0.105322	0.000385217	1.48392e-07			740	0.0514414	0.000556264	0.544376	0.543819	50.2906
1941	9.81918	0.643987		0.10752	0.10618	0.0013397	1.7948e-06			741	0.0533155	0.000576529	0.544896	0.544319	50.3368
1942	9.90296	0.647176		0.110697	0.107086	0.00361082	1.3038e-05			742	0.0509551	0.000551005	0.545291	0.54474	50.3757
1943	9.99219	0.649562		0.113072	0.108051	0.00502063	2.52067e-05			743	0.0471179	0.000509511	0.545284	0.544774	50.3789
1944	10.0826	0.649668		0.113166	0.109029	0.00413725	1.71169e-05			744	0.050853	0.000549901	0.544918	0.544368	50.3413
1945	10.1554	0.649156		0.112643	0.109815	0.00282724	7.99327e-06			745	0.0519218	0.000561458	0.544424	0.543862	50.2945
1946	10.259	0.649543		0.113018	0.110936	0.00208226	4.3358e-06			746	0.0628905	0.00068007	0.544011	0.543331	50.2454
1947	10.3435	0.650319		0.113782	0.11185	0.00193247	3.73446e-06			747	0.0608116	0.000657589	0.543854	0.543196	50.2329
1948	10.4302	0.650653		0.114104	0.112787	0.0013174	1.73555e-06			748	0.0513243	0.000554998	0.544074	0.543519	50.2628
1949	10.5114	0.651083		0.114524	0.113666	0.000857814	7.35845e-07			749	0.0485265	0.000524743	0.544573	0.544048	50.3117
1950	10.603	0.652266		0.115695	0.114656	0.00103887	1.07924e-06			750	0.0478702	0.000517647	0.54497	0.544452	50.3491
1951	10.6934	0.653628		0.117046	0.115633	0.00141254	1.99527e-06			751	0.0516059	0.000558043	0.544954	0.544396	50.3439
1952	10.788	0.654528		0.117933	0.116656	0.00127713	1.63106e-06			752	0.0585803	0.000633461	0.544594	0.543961	50.3036
1953	10.8772	0.655493		0.118887	0.117621	0.0012668	1.60479e-06			753	0.0568755	0.000615025	0.544169	0.543554	50.266
1954	10.9682	0.657063		0.120446	0.118605	0.0018412	3.39003e-06			754	0.0571457	0.000617948	0.543884	0.543266	50.2394
1955	11.067	0.658678		0.122049	0.119673	0.00237584	5.64462e-06			755	0.0549576	0.000594286	0.543855	0.543261	50.2389
1956	11.1925	0.659845		0.123205	0.121031	0.00217395	4.72606e-06			756	0.0574793	0.000621555	0.544158	0.543537	50.2644
1957	11.3528	0.661187		0.124535	0.122764	0.00177105	3.13662e-06			757	0.0562385	0.000608137	0.544654	0.544046	50.3115
1958	11.5189	0.663101		0.126437	0.12456	0.00187723	3.52401e-06			758	0.064422	0.00069663	0.544981	0.544284	50.3336
1959	11.7046	0.664969		0.128294	0.126568	0.00172574	2.97817e-06			759	0.0583235	0.000630684	0.544898	0.544268	50.332
1960	11.8397	0.666375		0.129689	0.128029	0.00165936	2.75349e-06			760	0.0597116	0.000645694	0.544509	0.543863	50.2946
1961	11.9434	0.667712		0.131014	0.129151	0.00186358	3.47292e-06			761	0.0611632	0.000661391	0.544077	0.543415	50.2532
1962	12.0292	0.669052		0.132343	0.130079	0.00226437	5.12736e-06			762	0.0646023	0.00069858	0.543826	0.543127	50.2266
1963	12.1146	0.669912		0.133192	0.131002	0.00218924	4.79277e-06			763	0.0612772	0.000662624	0.543912	0.543249	50.2379
1964	12.1972	0.670536		0.133804	0.131895	0.0019084	3.642e-06			764	0.0641575	0.00069377	0.544352	0.543658	50.2757
1965	12.2926	0.671915		0.135171	0.132927	0.00224436	5.03715e-06			765	0.0601591	0.000650533	0.54489	0.54424	50.3294
1966	12.3771	0.6742		0.137445	0.13384	0.00360466	1.29936e-05			766	0.0586747	0.000634481	0.545131	0.544497	50.3532
1967	12.455	0.67617		0.139404	0.134683	0.00472099	2.22878e-05			767	0.064081	0.000692943	0.544926	0.544233	50.3288
1968	12.5493	0.676918		0.140139	0.135702	0.0044371	1.96879e-05			768	0.0595733	0.000644198	0.544449	0.543805	50.2892
1969	12.6378	0.677		0.14021	0.136659	0.00355089	1.26088e-05			769	0.0650288	0.000703192	0.543954	0.543251	50.238
1970	12.7169	0.677168		0.140367	0.137515	0.00285224	8.1353e-06			770	0.0708619	0.000766268	0.543663	0.542896	50.2052
1971	12.8005	0.677593		0.14078	0.138419	0.00236046	5.57175e-06			771	0.0641421	0.000693603	0.543754	0.54306	50.2204
1972	12.9045	0.678372		0.141547	0.139543	0.00200421	4.01686e-06			772	0.0609182	0.000658741	0.544222	0.543563	50.2669
1973	12.9794	0.679535		0.142699	0.140354	0.00234548	5.50128e-06			773	0.066893	0.00072335	0.544736	0.544013	50.3084
1974	13.0791	0.680726		0.143878	0.141432	0.00244669	5.98627e-06			774	0.0682999	0.000738564	0.544891	0.544152	50.3214
1975	13.1586	0.681598		0.144739	0.142291	0.00244841	5.99469e-06			775	0.0611973	0.00066176	0.54461	0.543948	50.3024
1976	13.2386	0.682155		0.145285	0.143157	0.00212821	4.52929e-06			776	0.0640345	0.00069244	0.544123	0.54343	50.2546
1977	13.3144	0.682203		0.145321	0.143976	0.00134552	1.81043e-06			777	0.0691397	0.000747646	0.543701	0.542954	50.2105
1978	13.3046	0.681161		0.144267	0.14387	0.000397081	1.57674e-07			778	0.0711293	0.000769159	0.543552	0.542782	50.1947
1979	12.9634	0.678982		0.142077	0.140181	0.00189637	3.59622e-06			779	0.060848	0.000657983	0.543794	0.543136	50.2274
1980	12.7008	0.676555		0.139639	0.137341	0.00229804	5.28098e-06			780	0.0690906	0.000747115	0.544327	0.543579	50.2684
1981	12.527	0.674648		0.13772	0.135461	0.00225851	5.10085e-06			781	0.0724746	0.000783707	0.544776	0.543992	50.3065
1982	12.4023	0.673197		0.136257	0.134113	0.00214416	4.59742e-06			782	0.0717044	0.000775378	0.544814	0.544038	50.3108
1983	12.3057	0.671951		0.135	0.133068	0.00193109	3.72911e-06			783	0.0610551	0.000660222	0.544445	0.543784	50.2873
1984	12.2329	0.670998		0.134035	0.132282	0.00175376	3.07567e-06			784	0.0652506	0.000705591	0.543894	0.543189	50.2322
1985	12.1712	0.670368		0.133394	0.131614	0.00178033	3.16956e-06			785	0.0678524	0.000733725	0.543389	0.542655	50.1829
1986	12.1157	0.669903		0.132917	0.131013	0.00190381	3.62451e-06			786	0.0653175	0.000706314	0.543151	0.542445	50.1635
1987	12.071	0.669614		0.132617	0.130531	0.00208597	4.35129e-06			787	0.076263	0.000824674	0.543333	0.542509	50.1694
1988	12.0414	0.669527		0.132518	0.13021	0.00230814	5.3275e-06			788	0.070537	0.000762755	0.543815	0.543052	50.2196
1989	12.0104	0.669377		0.132357	0.129875	0.00248163	6.1585e-06			789	0.0746022	0.000806715	0.544212	0.543405	50.2523
1990	11.9772	0.669149		0.132117	0.129516	0.00260139	6.76723e-06			790	0.067568	0.00073065	0.544228	0.543497	50.2608
1991	11.9608	0.669397		0.132354	0.129339	0.00301466	9.0882e-06			791	0.0657287	0.00071076	0.543884	0.543173	50.2308
1992	11.9412	0.670167		0.133112	0.129127	0.00398562	1.58852e-05			792	0.0688744	0.000744776	0.543391	0.542646	50.1821
1993	11.9365	0.670276		0.13321	0.129076	0.00413367	1.70872e-05			793	0.0747238	0.000808029	0.54301	0.542202	50.141
1994	11.9404	0.669092		0.132015	0.129118	0.00289627	8.3884e-06			794	0.0771763	0.00083455	0.543001	0.542167	50.1378
1995	11.9396	0.667769		0.13068	0.12911	0.00157043	2.46625e-06			795	0.0688748	0.00074478	0.543457	0.542712	50.1882
1996	11.9344	0.667519		0.130419	0.129053	0.00136544	1.86443e-06			796	0.0673833	0.000728652	0.544114	0.543385	50.2504
1997	11.9636	0.668071		0.130958	0.129369	0.00158922	2.52561e-06			797	0.0660033	0.000713729	0.544516	0.543803	50.289
1998	11.9816	0.668496		0.131373	0.129563	0.00180912	3.27293e-06			798	0.0721117	0.000779784	0.544472	0.543693	50.2788
1999	12.0294	0.668864		0.131729	0.130081	0.00164831	2.71693e-06			799	0.0742864	0.0008033	0.544117	0.543314	50.2438
2000	12.0921	0.669678		0.132532	0.130758	0.00177326	3.14444e-06			800	0.0787598	0.000851673	0.543684	0.542832	50.1993
2001	12.1662	0.670675		0.133516	0.13156	0.00195665	3.82848e-06			801	0.0685144	0.000740884	0.54342	0.542679	50.1851
2002	12.2604	0.671448		0.134278	0.132578	0.00170005	2.89018e-06			802	0.0712017	0.000769943	0.54356	0.54279	50.1954
2003	12.356	0.672443		0.135261	0.133612	0.00164923	2.71995e-06			803	0.071051	0.000768313	0.544126	0.543358	50.2479
2004	12.4896	0.674134		0.136942	0.135057	0.00188442	3.55103e-06			804	0.0699784	0.000756714	0.544779	0.544022	50.3093
2005	12.6436	0.676007		0.138803	0.136722	0.00208052	4.32854e-06			805	0.0768332	0.00083084	0.545096	0.544265	50.3318
2006	12.85	0.677358		0.140142	0.138954	0.0011885	1.41252e-06			806	0.0722942	0.000781757	0.544969	0.544187	50.3246
2007	12.9648	0.678303		0.141075	0.140195	0.000880257	7.74853e-07			807	0.0723262	0.000782102	0.544582	0.5438	50.2888
2008	12.9564	0.679058		0.141819	0.140104	0.00171461	2.93987e-06			808	0.0718292	0.000776728	0.544188	0.543411	50.2528
2009	12.9426	0.679283		0.142032	0.139955	0.00207695	4.3137e-06			809	0.0706622	0.000764109	0.544039	0.543275	50.2402
2010	12.94	0.678996		0.141734	0.139928	0.00180598	3.26157e-06			810	0.0718083	0.000776502	0.544335	0.543558	50.2664
2011	12.9573	0.678961		0.141687	0.140115	0.00157258	2.473e-06			811	0.0743144	0.000803602	0.544985	0.544182	50.3241
2012	12.9569	0.679396		0.142111	0.14011	0.00200028	4.00113e-06			812	0.0743331	0.000803804	0.545588	0.544784	50.3798
2013	12.9942	0.679671		0.142375	0.140513	0.00186149	3.46516e-06			813	0.0697145	0.000753861	0.545792	0.545039	50.4033
2014	13.0038	0.679667		0.142359	0.140617	0.0017416	3.03317e-06			814	0.0720019	0.000778596	0.545579	0.544801	50.3813
2015	13.0233	0.68012		0.142801	0.140828	0.00197279	3.8919e-06			815	0.0743712	0.000804217	0.545144	0.544339	50.3387
2016	13.0658	0.681241		0.14391	0.141288	0.0026229	6.87961e-06			816	0.0756535	0.000818082	0.544741	0.543923	50.3001
2017	13.0833	0.682141		0.144798	0.141477	0.00332108	1.10296e-05			817	0.0733055	0.000792692	0.544655	0.543862	50.2946
2018	13.1118	0.682211		0.144857	0.141786	0.00307188	9.43645e-06			818	0.0736392	0.0007963	0.545053	0.544257	50.3311
2019	13.1258	0.681935		0.144569	0.141937	0.00263266	6.93088e-06			819	0.0733806	0.000793504	0.545755	0.544961	50.3962
2020	13.1557	0.681778		0.144401	0.14226	0.00214152	4.58609e-06			820	0.0695108	0.000751658	0.54632	0.545569	50.4523
2021	13.1873	0.681649		0.144261	0.142602	0.00165892	2.75202e-06			821	0.0671344	0.000725961	0.546484	0.545758	50.4698
2022	13.1962	0.681591		0.144191	0.142697	0.00149398	2.23197e-06			822	0.0729865	0.000789243	0.546317	0.545528	50.4486
2023	13.2137	0.681863		0.144452	0.142887	0.0015648	2.44861e-06			823	0.0775564	0.00083866	0.546006	0.545168	50.4152
2024	13.2303	0.682244		0.144821	0.143067	0.00175449	3.07825e-06			824	0.0709795	0.00076754	0.545744	0.544977	50.3976
2025	13.2376	0.68229		0.144856	0.143145	0.00171071	2.92654e-06			825	0.0724747	0.000783709	0.54577	0.544986	50.3985
2026	13.2605	0.682189		0.144743	0.143393	0.00135004	1.82261e-06			826	0.0678034	0.000733195	0.546213	0.545479	50.4441
2027	13.2518	0.682351		0.144893	0.143299	0.00159404	2.54096e-06			827	0.0752589	0.000813816	0.546855	0.546042	50.4961
2028	13.2605	0.682568		0.145099	0.143393	0.00170648	2.91208e-06			828	0.0748826	0.000809746	0.547288	0.546478	50.5364
2029	13.2739	0.682444		0.144963	0.143538	0.00142534	2.03159e-06			829	0.0775503	0.000838593	0.547316	0.546478	50.5364
2030	13.2719	0.682201		0.144709	0.143516	0.00119271	1.42255e-06			830	0.0723046	0.000781869	0.547045	0.546263	50.5166
2031	13.2766	0.682194		0.144691	0.143567	0.00112381	1.26296e-06			831	0.0686041	0.000741853	0.546668	0.545926	50.4854
2032	13.2527	0.682136		0.144621	0.143309	0.00131203	1.72141e-06			832	0.0717772	0.000776165	0.546399	0.545623	50.4573
2033	13.2476	0.681607		0.144081	0.143254	0.000827063	6.84033e-07			833	0.0754501	0.000815884	0.546457	0.545641	50.459
2034	13.2096	0.680785		0.143247	0.142843	0.000403666	1.62946e-07			834	0.074343	0.000803911	0.546881	0.546078	50.4994
2035	13.1073	0.679923		0.142373	0.141737	0.000636774	4.05481e-07			835	0.0728447	0.000787709	0.547386	0.546598	50.5476
2036	12.9477	0.678756		0.141194	0.14001	0.00118412	1.40214e-06			836	0.0757791	0.00081944	0.547597	0.546778	50.5641
2037	12.8277	0.677129		0.139556	0.138713	0.000843027	7.10694e-07			837	0.0743703	0.000804207	0.547416	0.546612	50.5488
2038	12.6914	0.67557		0.137986	0.137239	0.000747559	5.58844e-07			838	0.0717088	0.000775426	0.547021	0.546246	50.515
2039	12.5919	0.67449		0.136895	0.136163	0.000731541	5.35152e-07			839	0.0733541	0.000793218	0.546625	0.545832	50.4767
2040	12.4844	0.673624		0.136016	0.135	0.00101605	1.03235e-06			840	0.0690805	0.000747005	0.546411	0.545664	50.4611
2041	12.3854	0.672618		0.134999	0.13393	0.00106916	1.14311e-06			841	0.0744385	0.000804944	0.546505	0.5457	50.4645
2042	12.2885	0.67154		0.13391	0.132882	0.00102759	1.05595e-06			842	0.078392	0.000847696	0.546842	0.545994	50.4917
2043	12.2078	0.670465		0.132823	0.13201	0.000813243	6.61364e-07			843	0.0794918	0.000859589	0.547149	0.546289	50.519
2044	12.1234	0.669243		0.131589	0.131097	0.000492105	2.42167e-07			844	0.071031	0.000768097	0.547197	0.546429	50.5319
2045	12.0438	0.667936		0.130271	0.130236	3.51449e-05	1.23516e-09			845	0.0742777	0.000803205	0.54699	0.546187	50.5095
2046	11.9626	0.66682		0.129144	0.129358	-0.000214401	4.5968e-08			846	0.076296	0.000825031	0.546674	0.545849	50.4782
2047	11.8525	0.665774		0.128086	0.128168	-8.16494e-05	6.66662e-09			847	0.0793183	0.000857712	0.546409	0.545552	50.4508
2048	11.7606	0.66424		0.126541	0.127174	-0.000633163	4.00896e-07			848	0.0743548	0.000804039	0.546348	0.545544	50.4501
2049	11.6473	0.661958		0.124247	0.125949	-0.001702	2.89679e-06			849	0.0738507	0.000798588	0.546563	0.545764	50.4704
2050	11.3959	0.659257		0.121535	0.12323	-0.00169527	2.87396e-06			850	0.0740799	0.000801066	0.54692	0.546119	50.5033
2051	10.9297	0.656665		0.118931	0.118189	0.000741617	5.49996e-07			851	0.075031	0.000811351	0.547151	0.54634	50.5237
2052	10.7551	0.654587		0.116842	0.116301	0.00054072	2.92378e-07			852	0.081204	0.000878103	0.547123	0.546245	50.5149
2053	10.7649	0.653231		0.115474	0.116406	-0.000932139	8.68882e-07			853	0.0801099	0.000866272	0.546917	0.546051	50.4969
2054	10.7572	0.6524		0.114632	0.116324	-0.00169169	2.86182e-06			854	0.0710844	0.000768674	0.546682	0.545913	50.4842
2055	10.598	0.651574		0.113794	0.114602	-0.000808185	6.53163e-07			855	0.0716848	0.000775167	0.546549	0.545774	50.4713
2056	10.5098	0.650516		0.112725	0.113648	-0.00092342	8.52705e-07			856	0.0702318	0.000759455	0.54663	0.545871	50.4803
2057	10.4374	0.649547		0.111744	0.112866	-0.00112138	1.2575e-06			857	0.0766393	0.000828743	0.546948	0.546119	50.5032
2058	10.3848	0.648936		0.111122	0.112297	-0.00117469	1.37989e-06			858	0.0825695	0.000892868	0.547352	0.54646	50.5347
2059	10.332	0.64846		0.110634	0.111726	-0.00109156	1.19151e-06			859	0.0766986	0.000829384	0.54762	0.546791	50.5654
2060	10.2804	0.647838		0.110001	0.111167	-0.00116663	1.36104e-06			860	0.0762618	0.000824661	0.547645	0.54682	50.5681
2061	10.2304	0.647184		0.109335	0.110627	-0.0012921	1.66953e-06			861	0.0745504	0.000806155	0.547481	0.546675	50.5546
2062	10.182	0.646701		0.108841	0.110103	-0.00126272	1.59446e-06			862	0.079725	0.00086211	0.547277	0.546415	50.5306
2063	10.133	0.646346		0.108474	0.109573	-0.00109875	1.20725e-06			863	0.0769001	0.000831563	0.547215	0.546384	50.5277
2064	10.0941	0.646032		0.108148	0.109152	-0.00100424	1.0085e-06			864	0.0804327	0.000869763	0.547406	0.546536	50.5418
2065	10.0385	0.645724		0.107829	0.108552	-0.000723349	5.23234e-07			865	0.0836311	0.000904349	0.547756	0.546851	50.5709
2066	9.98343	0.645201		0.107295	0.107956	-0.000661594	4.37707e-07			866	0.0779292	0.000842691	0.548037	0.547195	50.6027
2067	9.94362	0.644267		0.106349	0.107526	-0.00117642	1.38396e-06			867	0.0771892	0.000834689	0.548116	0.547282	50.6107
2068	9.88763	0.643198		0.105268	0.10692	-0.00165185	2.7286e-06			868	0.0759207	0.000820972	0.548035	0.547214	50.6045
2069	9.83557	0.64243		0.104489	0.106357	-0.00186793	3.48917e-06			869	0.0825983	0.00089318	0.547903	0.54701	50.5856
2070	9.77975	0.641917		0.103965	0.105754	-0.00178926	3.20145e-06			870	0.0861478	0.000931563	0.547826	0.546894	50.5749
2071	9.72481	0.641283		0.103319	0.10516	-0.00184067	3.38807e-06			871	0.0793272	0.000857808	0.547908	0.54705	50.5893
2072	9.66262	0.640517		0.102541	0.104487	-0.00194616	3.78755e-06			872	0.0760146	0.000821988	0.548172	0.54735	50.6171
2073	9.60257	0.639888		0.101901	0.103838	-0.0019369	3.75158e-06			873	0.083228	0.000899989	0.54849	0.54759	50.6393
2074	9.54361	0.639332		0.101334	0.1032	-0.00186663	3.48431e-06			874	0.0829181	0.000896639	0.548692	0.547795	50.6583
2075	9.47649	0.638567		0.100557	0.102474	-0.00191763	3.6773e-06			875	0.0825977	0.000893174	0.548728	0.547835	50.6619
2076	9.42087	0.637694		0.0996721	0.101873	-0.00220087	4.84382e-06			876	0.0846907	0.000915807	0.548638	0.547722	50.6515
2077	9.34989	0.637013		0.0989803	0.101105	-0.00212514	4.51622e-06			877	0.0850602	0.000919802	0.548457	0.547538	50.6344
2078	9.29092	0.636411		0.0983668	0.100468	-0.00210101	4.41425e-06			878	0.081696	0.000883423	0.54828	0.547397	50.6214
2079	9.22083	0.635598		0.0975416	0.0997099	-0.00216827	4.70141e-06			879	0.0804305	0.000869739	0.548244	0.547374	50.6193
2080	9.15788	0.634727		0.0966589	0.0990291	-0.00237021	5.61789e-06			880	0.0874332	0.000945463	0.548358	0.547412	50.6228
2081	9.10271	0.634101		0.0960218	0.0984326	-0.00241081	5.812e-06			881	0.0848167	0.000917169	0.548466	0.547549	50.6354
2082	9.04877	0.633603		0.095512	0.0978492	-0.00233724	5.46268e-06			882	0.0843014	0.000911597	0.548449	0.547537	50.6344
2083	9.0013	0.632979		0.0948768	0.0973359	-0.00245914	6.04738e-06			883	0.0803855	0.000869252	0.548328	0.547458	50.6271
2084	8.95274	0.632369		0.0942554	0.0968109	-0.00255548	6.53049e-06			884	0.079525	0.000859947	0.548145	0.547285	50.6111
2085	8.9094	0.632006		0.093881	0.0963422	-0.00246115	6.05725e-06			885	0.0847554	0.000916506	0.547933	0.547016	50.5862
2086	8.88175	0.631744		0.0936075	0.0960432	-0.00243567	5.9325e-06			886	0.0812107	0.000878175	0.547814	0.546936	50.5788
2087	8.85259	0.631389		0.0932403	0.0957279	-0.0024876	6.18813e-06			887	0.0884829	0.000956813	0.54792	0.546963	50.5813
2088	8.82763	0.63114		0.0929803	0.0954579	-0.00247764	6.13871e-06			888	0.087064	0.00094147	0.54817	0.547228	50.6058
2089	8.81361	0.631202		0.093031	0.0953064	-0.00227535	5.17722e-06			889	0.0870275	0.000941075	0.548324	0.547383	50.6201
2090	8.81393	0.631341		0.0931584	0.0953098	-0.00215142	4.62861e-06			890	0.0840982	0.000909399	0.548291	0.547382	50.62
2091	8.81518	0.631329		0.0931347	0.0953233	-0.0021886	4.78996e-06			891	0.0829183	0.000896641	0.548173	0.547276	50.6102
2092	8.84215	0.631432		0.0932263	0.095615	-0.00238863	5.70557e-06			892	0.0872199	0.000943156	0.548026	0.547083	50.5923
2093	8.87699	0.631884		0.0936669	0.0959918	-0.00232482	5.40477e-06			893	0.0888387	0.000960661	0.547852	0.546891	50.5747
2094	8.9552	0.632412		0.0941835	0.0968374	-0.00265391	7.04325e-06			894	0.084579	0.000914599	0.547771	0.546856	50.5714
2095	9.00851	0.632675		0.094435	0.0974139	-0.00297897	8.87426e-06			895	0.0857177	0.000926912	0.547905	0.546978	50.5827
2096	9.00348	0.632722		0.0944705	0.0973595	-0.00288897	8.34614e-06			896	0.0879	0.00095051	0.548139	0.547188	50.6021
2097	8.97735	0.632687		0.0944235	0.097077	-0.0026535	7.04108e-06			897	0.0864703	0.000935051	0.548234	0.547299	50.6124
2098	8.94887	0.632495		0.0942199	0.096769	-0.00254911	6.49797e-06			898	0.0901486	0.000974826	0.548155	0.54718	50.6014
2099	8.9367	0.632157		0.0938709	0.0966374	-0.00276647	7.65334e-06			899	0.0922312	0.000997346	0.548035	0.547038	50.5882
2100	8.9039	0.631893		0.0935954	0.0962828	-0.00268739	7.22205e-06			900	0.0883185	0.000955036	0.547919	0.546964	50.5814
2101	8.87427	0.631744		0.0934342	0.0959623	-0.00252813	6.39143e-06			901	0.0805109	0.000870608	0.547806	0.546935	50.5787
2102	8.85467	0.6315		0.0931793	0.0957504	-0.00257114	6.61074e-06			902	0.0853682	0.000923133	0.547813	0.54689	50.5746
2103	8.84203	0.631141		0.0928082	0.0956137	-0.00280551	7.87088e-06			903	0.0857976	0.000927777	0.548032	0.547105	50.5944
2104	8.81357	0.630884		0.0925406	0.0953059	-0.0027653	7.64691e-06			904	0.088604	0.000958123	0.548293	0.547335	50.6157
2105	8.79893	0.630748		0.0923921	0.0951476	-0.00275552	7.59292e-06			905	0.0918444	0.000993163	0.548366	0.547373	50.6192
2106	8.78218	0.630522		0.0921551	0.0949665	-0.00281139	7.90391e-06			906	0.0910401	0.000984466	0.548292	0.547308	50.6132
2107	8.75579	0.630222		0.0918438	0.0946812	-0.0028374	8.05086e-06			907	0.0917461	0.0009921	0.548215	0.547223	50.6053
2108	8.73563	0.63003		0.0916397	0.0944631	-0.00282343	7.97176e-06			908	0.087529	0.000946499	0.548124	0.547177	50.6011
2109	8.71619	0.629898		0.0914962	0.0942529	-0.00275666	7.5992e-06			909	0.0881816	0.000953556	0.547997	0.547043	50.5887
2110	8.69282	0.629644		0.0912308	0.0940002	-0.00276946	7.66989e-06			910	0.0917171	0.000991787	0.547977	0.546985	50.5833
2111	8.67618	0.629325		0.0909004	0.0938203	-0.00291993	8.52598e-06			911	0.094583	0.00102278	0.548148	0.547125	50.5963
2112	8.6467	0.629116		0.0906796	0.0935015	-0.00282189	7.96304e-06			912	0.0908646	0.000982568	0.548333	0.54735	50.6171
2113	8.62267	0.628971		0.0905237	0.0932416	-0.00271789	7.38695e-06			913	0.0858922	0.0009288	0.548336	0.547408	50.6224
2114	8.59602	0.62878		0.0903209	0.0929534	-0.00263247	6.9299e-06			914	0.0875572	0.000946804	0.548217	0.54727	50.6097
2115	8.57542	0.628653		0.0901821	0.0927307	-0.00254854	6.49507e-06			915	0.0940234	0.00101673	0.548107	0.54709	50.5931
2116	8.57639	0.628716		0.0902337	0.0927412	-0.00250742	6.28714e-06			916	0.0901682	0.000975037	0.548005	0.547029	50.5874
2117	8.59372	0.628858		0.0903641	0.0929286	-0.00256443	6.57628e-06			917	0.0966501	0.00104513	0.547922	0.546877	50.5733
2118	8.62056	0.628997		0.0904923	0.0932188	-0.00272651	7.43385e-06			918	0.0945201	0.0010221	0.547999	0.546977	50.5825
2119	8.64737	0.629305		0.0907885	0.0935087	-0.00272024	7.39969e-06			919	0.0900507	0.000973768	0.54824	0.547267	50.6094
2120	8.68	0.629848		0.0913199	0.0938616	-0.00254171	6.4603e-06			920	0.0875891	0.000947149	0.548426	0.547479	50.629
2121	8.72551	0.630417		0.091877	0.0943537	-0.00247675	6.13428e-06			921	0.0923639	0.000998781	0.548415	0.547417	50.6232
2122	8.78199	0.63093		0.092379	0.0949644	-0.00258541	6.68433e-06			922	0.0959904	0.001038	0.548306	0.547268	50.6095
2123	8.83819	0.631603		0.0930401	0.0955721	-0.00253206	6.41131e-06			923	0.0936408	0.00101259	0.548191	0.547179	50.6012
2124	8.91313	0.632519		0.093945	0.0963825	-0.00243755	5.94164e-06			924	0.0957563	0.00103547	0.548042	0.547007	50.5853
2125	8.98678	0.633484		0.0948981	0.0971789	-0.00228083	5.20218e-06			925	0.0942276	0.00101893	0.547899	0.54688	50.5736
2126	9.07225	0.634451		0.0958542	0.0981031	-0.00224893	5.05771e-06			926	0.0922351	0.000997388	0.547899	0.546902	50.5756
2127	9.176	0.63564		0.0970316	0.0992251	-0.00219353	4.81157e-06			927	0.0944704	0.00102156	0.548033	0.547011	50.5857
2128	9.28778	0.637085		0.0984653	0.100434	-0.0019685	3.87498e-06			928	0.0965699	0.00104426	0.548113	0.547069	50.5911
2129	9.41604	0.638578		0.0999462	0.101821	-0.00187448	3.51367e-06			929	0.0951761	0.00102919	0.548065	0.547035	50.588
2130	9.56651	0.64015		0.101507	0.103448	-0.00194077	3.76658e-06			930	0.0999902	0.00108125	0.54799	0.546909	50.5763
2131	9.72741	0.64209		0.103435	0.105188	-0.00175255	3.07142e-06			931	0.0965961	0.00104455	0.547937	0.546893	50.5748
2132	9.91849	0.644355		0.105689	0.107254	-0.00156531	2.45021e-06			932	0.0964023	0.00104245	0.547858	0.546816	50.5677
2133	10.1385	0.646558		0.10788	0.109633	-0.00175288	3.07259e-06			933	0.097274	0.00105188	0.547803	0.546751	50.5617
2134	10.3464	0.648556		0.109867	0.111882	-0.00201456	4.05846e-06			934	0.0974351	0.00105362	0.547866	0.546812	50.5673
2135	10.4854	0.650454		0.111753	0.113384	-0.00163034	2.658e-06			935	0.0961562	0.00103979	0.547981	0.546941	50.5793
2136	10.599	0.652149		0.113437	0.114613	-0.00117596	1.38289e-06			936	0.0958464	0.00103644	0.548	0.546964	50.5814
2137	10.7225	0.653483		0.11476	0.115948	-0.00118849	1.41252e-06			937	0.0983604	0.00106362	0.547935	0.546871	50.5728
2138	10.826	0.654658		0.115923	0.117067	-0.00114466	1.31025e-06			938	0.0973394	0.00105258	0.547899	0.546846	50.5705
2139	10.9419	0.65597		0.117224	0.118321	-0.00109701	1.20343e-06			939	0.102118	0.00110425	0.547903	0.546799	50.5661
2140	11.0546	0.657359		0.1186	0.119539	-0.000938663	8.81088e-07			940	0.102288	0.0011061	0.547903	0.546797	50.5659
2141	11.171	0.658664		0.119894	0.120798	-0.000904397	8.17934e-07			941	0.099048	0.00107106	0.547941	0.54687	50.5727
2142	11.2897	0.660034		0.121253	0.122082	-0.00082923	6.87623e-07			942	0.098199	0.00106188	0.548054	0.546992	50.584
2143	11.4223	0.661617		0.122824	0.123515	-0.000691502	4.78175e-07			943	0.0979583	0.00105928	0.548138	0.547079	50.592
2144	11.5457	0.663201		0.124397	0.12485	-0.00045304	2.05245e-07			944	0.0985755	0.00106595	0.548093	0.547027	50.5872
2145	11.6889	0.664608		0.125792	0.126398	-0.00060629	3.67587e-07			945	0.0983414	0.00106342	0.547986	0.546922	50.5775
2146	11.8289	0.66603		0.127202	0.127912	-0.000709689	5.03658e-07			946	0.100629	0.00108816	0.547926	0.546838	50.5697
2147	11.9561	0.667564		0.128725	0.129288	-0.000562744	3.16681e-07			947	0.0989456	0.00106995	0.547907	0.546837	50.5696
2148	12.0735	0.66898		0.130129	0.130557	-0.000427971	1.83159e-07			948	0.103339	0.00111747	0.547906	0.546788	50.5651
2149	12.1849	0.670245		0.131383	0.131762	-0.000379366	1.43919e-07			949	0.101969	0.00110264	0.547955	0.546852	50.5711
2150	12.3013	0.6717		0.132826	0.133021	-0.000194684	3.79018e-08			950	0.101348	0.00109593	0.548028	0.546932	50.5784
2151	12.4469	0.673487		0.134602	0.134595	6.7356e-06	4.53682e-11			951	0.101866	0.00110153	0.548025	0.546924	50.5776
2152	12.6088	0.675378		0.136482	0.136345	0.000136292	1.85756e-08			952	0.103212	0.00111609	0.547944	0.546828	50.5688
2153	12.7858	0.677346		0.138439	0.138259	0.000179142	3.20919e-08			953	0.09998	0.00108114	0.547886	0.546805	50.5666
2154	12.9934	0.679714		0.140795	0.140504	0.000290521	8.44023e-08			954	0.100605	0.0010879	0.547885	0.546797	50.5659
2155	13.255	0.682613		0.143683	0.143334	0.000348591	1.21516e-07			955	0.0999443	0.00108075	0.5479	0.54682	50.568
2156	13.5255	0.685774		0.146831	0.146259	0.000572599	3.2787e-07			956	0.103002	0.00111382	0.547963	0.546849	50.5707
2157	13.8669	0.688815		0.149861	0.14995	-8.88256e-05	7.88998e-09			957	0.102663	0.00111015	0.548126	0.547016	50.5862
2158	14.2851	0.691137		0.152171	0.154472	-0.00230087	5.294e-06			958	0.0991893	0.00107259	0.548294	0.547222	50.6052
2159	14.3888	0.691802		0.152825	0.155594	-0.00276909	7.66784e-06			959	0.103444	0.00111859	0.548315	0.547196	50.6029
2160	14.0726	0.69049		0.151501	0.152175	-0.000673831	4.54048e-07			960	0.105801	0.00114409	0.54823	0.547086	50.5926
2161	13.7923	0.688123		0.149123	0.149144	-2.06647e-05	4.2703e-10			961	0.103987	0.00112447	0.54819	0.547065	50.5908
2162	13.5778	0.685848		0.146837	0.146825	1.19045e-05	1.41716e-10			962	0.104179	0.00112654	0.54823	0.547104	50.5943
2163	13.3953	0.683894		0.144871	0.144851	2.07922e-05	4.32314e-10			963	0.10683	0.00115521	0.548308	0.547153	50.5989
2164	13.2369	0.681963		0.142929	0.143137	-0.00020879	4.35933e-08			964	0.106941	0.00115641	0.54845	0.547293	50.6118
2165	13.1085	0.68011		0.141064	0.14175	-0.000685478	4.6988e-07			965	0.104749	0.00113271	0.548663	0.54753	50.6337
2166	12.9557	0.678532		0.139475	0.140097	-0.000622509	3.87517e-07			966	0.10495	0.00113489	0.54882	0.547685	50.6481
2167	12.7897	0.677063		0.137994	0.138302	-0.000308397	9.51088e-08			967	0.105884	0.00114498	0.548821	0.547676	50.6473
2168	12.6574	0.675547		0.136466	0.136871	-0.000404557	1.63666e-07			968	0.1029	0.00111271	0.548756	0.547643	50.6442
2169	12.5491	0.67428		0.135188	0.1357	-0.000512641	2.62801e-07			969	0.106747	0.00115432	0.548747	0.547593	50.6395
2170	12.4584	0.673513		0.134409	0.134719	-0.000310317	9.62969e-08			970	0.107347	0.0011608	0.548793	0.547632	50.6432
2171	12.4195	0.673012		0.133897	0.134299	-0.000402747	1.62205e-07			971	0.108975	0.00117841	0.54887	0.547691	50.6486
2172	12.3743	0.672563		0.133436	0.13381	-0.000374252	1.40065e-07			972	0.103534	0.00111957	0.549028	0.547908	50.6687
2173	12.3796	0.672369		0.133231	0.133868	-0.000636316	4.04898e-07			973	0.109901	0.00118842	0.549236	0.548047	50.6816
2174	12.3863	0.672467		0.133318	0.13394	-0.000622319	3.87281e-07			974	0.107064	0.00115775	0.54935	0.548192	50.695
2175	12.413	0.67242		0.133258	0.134229	-0.000970127	9.41146e-07			975	0.105652	0.00114247	0.54933	0.548188	50.6946
2176	12.3722	0.671981		0.132808	0.133787	-0.000979183	9.588e-07			976	0.109332	0.00118226	0.549291	0.548109	50.6873
2177	12.3191	0.671463		0.132279	0.133213	-0.000934241	8.72805e-07			977	0.10795	0.00116733	0.549292	0.548125	50.6887
2178	12.244	0.671155		0.13196	0.132401	-0.000441045	1.9452e-07			978	0.104208	0.00112686	0.5493	0.548173	50.6932
2179	12.2259	0.670959		0.131751	0.132205	-0.000454069	2.06179e-07			979	0.107114	0.00115828	0.549356	0.548198	50.6955
2180	12.2578	0.670776		0.131557	0.13255	-0.000993068	9.86183e-07			980	0.108753	0.001176	0.549551	0.548375	50.7118
2181	12.2702	0.670665		0.131434	0.132685	-0.00125036	1.5634e-06			981	0.111133	0.00120174	0.549812	0.54861	50.7336
2182	12.243	0.67045		0.131209	0.13239	-0.00118119	1.39522e-06			982	0.110177	0.00119141	0.549961	0.548769	50.7483
2183	12.1595	0.669809		0.130556	0.131487	-0.000931186	8.67108e-07			983	0.109721	0.00118648	0.54999	0.548803	50.7515
2184	12.0634	0.668829		0.129565	0.130448	-0.000883473	7.80525e-07			984	0.108057	0.00116848	0.550044	0.548875	50.7581
2185	11.9821	0.667913		0.128636	0.129569	-0.00093267	8.69874e-07			985	0.110949	0.00119976	0.550166	0.548967	50.7666
2186	11.9053	0.667115		0.127828	0.128739	-0.000910924	8.29783e-07			986	0.109025	0.00117894	0.550304	0.549125	50.7812
2187	11.8247	0.666217		0.126918	0.127866	-0.00094893	9.00469e-07			987	0.113842	0.00123103	0.55049	0.549259	50.7936
2188	11.7521	0.665295		0.125984	0.127082	-0.00109764	1.20481e-06			988	0.114205	0.00123496	0.550757	0.549522	50.8179
2189	11.6797	0.664587		0.125265	0.126299	-0.00103345	1.06802e-06			989	0.111992	0.00121103	0.550987	0.549776	50.8414
2190	11.6333	0.663985		0.124651	0.125797	-0.00114624	1.31387e-06			990	0.109899	0.0011884	0.551068	0.54988	50.851
2191	11.5461	0.663233		0.123887	0.124854	-0.000966782	9.34668e-07			991	0.11017	0.00119133	0.551087	0.549896	50.8525
2192	11.4936	0.662424		0.123067	0.124287	-0.00121979	1.48789e-06			992	0.112008	0.00121121	0.551176	0.549965	50.8589
2193	11.4323	0.661784		0.122416	0.123623	-0.00120751	1.45807e-06			993	0.114143	0.00123429	0.551317	0.550083	50.8698
2194	11.3716	0.661223		0.121843	0.122967	-0.00112392	1.26319e-06			994	0.113037	0.00122233	0.551473	0.550251	50.8854
2195	11.3168	0.660562		0.12117	0.122374	-0.00120388	1.44933e-06			995	0.113997	0.00123271	0.551712	0.550479	50.9065
2196	11.2614	0.659929		0.120526	0.121775	-0.00124902	1.56006e-06			996	0.113085	0.00122285	0.552031	0.550808	50.9368
2197	11.2242	0.659476		0.120062	0.121373	-0.00131114	1.71909e-06			997	0.112886	0.0012207	0.552268	0.551047	50.959
2198	11.1825	0.659029		0.119603	0.120922	-0.00131934	1.74066e-06			998	0.115223	0.00124597	0.552364	0.551118	50.9655
2199	11.127	0.658416		0.118979	0.120323	-0.00134415	1.80675e-06			999	0.116445	0.00125919	0.552492	0.551233	50.9761
2200	11.074	0.657815		0.118366	0.119749	-0.00138332	1.91357e-06			1000	0.116447	0.00125921	0.552769	0.551509	51.0017
2201	11.0273	0.657362		0.117902	0.119244	-0.00134251	1.80232e-06			1001	0.113722	0.00122974	0.553117	0.551887	51.0366
2202	10.9859	0.656904		0.117432	0.118797	-0.00136453	1.86195e-06			1002	0.114228	0.00123521	0.553485	0.552249	51.0702
2203	10.9533	0.656364		0.116881	0.118443	-0.00156253	2.4415e-06			1003	0.115521	0.00124919	0.55391	0.552661	51.1082
2204	10.8964	0.655919		0.116424	0.117829	-0.00140412	1.97156e-06			1004	0.121073	0.00130923	0.554307	0.552998	51.1394
2205	10.856	0.655595		0.116089	0.117392	-0.00130274	1.69713e-06			1005	0.117669	0.00127242	0.554497	0.553225	51.1603
2206	10.8189	0.655161		0.115643	0.11699	-0.00134761	1.81605e-06			1006	0.116507	0.00125985	0.554513	0.553254	51.163
2207	10.7805	0.654577		0.115047	0.116575	-0.00152833	2.33581e-06			1007	0.117282	0.00126823	0.554574	0.553306	51.1679
2208	10.7414	0.654085		0.114544	0.116153	-0.00160941	2.59019e-06			1008	0.114938	0.00124289	0.554753	0.55351	51.1867
2209	10.7093	0.653733		0.114181	0.115805	-0.0016243	2.63835e-06			1009	0.120255	0.00130038	0.554954	0.553654	51.2
2210	10.6603	0.653304		0.11374	0.115275	-0.00153503	2.35631e-06			1010	0.118956	0.00128633	0.555167	0.553881	51.221
2211	10.6068	0.652776		0.113201	0.114697	-0.00149642	2.23928e-06			1011	0.124774	0.00134924	0.555428	0.554079	51.2393
2212	10.5761	0.652366		0.112779	0.114365	-0.00158576	2.51465e-06			1012	0.118055	0.00127659	0.555594	0.554317	51.2614
2213	10.5326	0.652051		0.112452	0.113895	-0.00144282	2.08173e-06			1013	0.122429	0.0013239	0.555508	0.554184	51.2491
2214	10.4986	0.651597		0.111987	0.113527	-0.0015402	2.37222e-06			1014	0.118403	0.00128036	0.555295	0.554015	51.2334
2215	10.4513	0.651029		0.111407	0.113015	-0.00160852	2.58734e-06			1015	0.124079	0.00134173	0.555159	0.553818	51.2152
2216	10.4077	0.650551		0.110918	0.112544	-0.00162612	2.64428e-06			1016	0.122347	0.00132301	0.555085	0.553762	51.21
2217	10.3667	0.650121		0.110477	0.112101	-0.00162438	2.63859e-06			1017	0.127205	0.00137553	0.554979	0.553603	51.1954
2218	10.3294	0.649569		0.109913	0.111697	-0.00178418	3.18331e-06			1018	0.124084	0.00134179	0.554911	0.553569	51.1922
2219	10.2784	0.648982		0.109315	0.111146	-0.00183166	3.35496e-06			1019	0.123757	0.00133826	0.554956	0.553617	51.1966
2220	10.235	0.648541		0.108862	0.110676	-0.00181406	3.29081e-06			1020	0.123229	0.00133254	0.554992	0.553659	51.2005
2221	10.188	0.648136		0.108445	0.110169	-0.00172363	2.97088e-06			1021	0.126849	0.00137168	0.554908	0.553537	51.1892
2222	10.1429	0.647571		0.107869	0.10968	-0.0018112	3.28044e-06			1022	0.125519	0.00135731	0.554811	0.553453	51.1815
2223	10.0937	0.646949		0.107235	0.109149	-0.0019134	3.66111e-06			1023	0.125291	0.00135484	0.554809	0.553454	51.1816
2224	10.0396	0.64645		0.106725	0.108564	-0.00183885	3.38138e-06			1024	0.125542	0.00135755	0.554831	0.553473	51.1833
2225	9.99977	0.645985		0.106248	0.108133	-0.00188479	3.55242e-06			1025	0.126956	0.00137285	0.554831	0.553458	51.1819
2226	9.9473	0.645409		0.105661	0.107566	-0.00190431	3.62641e-06			1026	0.12339	0.00133428	0.554934	0.5536	51.195
2227	9.9046	0.644846		0.105086	0.107104	-0.00201761	4.07077e-06			1027	0.127218	0.00137568	0.555176	0.553801	51.2136
2228	9.85302	0.644392		0.104621	0.106546	-0.00192494	3.70541e-06			1028	0.130841	0.00141485	0.555399	0.553984	51.2306
2229	9.79683	0.643889		0.104106	0.105938	-0.00183239	3.35765e-06			1029	0.126557	0.00136852	0.555528	0.55416	51.2468
2230	9.74915	0.643232		0.103438	0.105423	-0.00198524	3.94116e-06			1030	0.12675	0.00137062	0.555666	0.554296	51.2594
2231	9.7005	0.64259		0.102784	0.104897	-0.00211247	4.46255e-06			1031	0.124441	0.00134565	0.555835	0.554489	51.2773
2232	9.64443	0.642077		0.10226	0.10429	-0.00203064	4.12349e-06			1032	0.12337	0.00133406	0.555931	0.554597	51.2873
2233	9.59327	0.641558		0.101729	0.103737	-0.00200777	4.03116e-06			1033	0.127088	0.00137427	0.555985	0.55461	51.2885
2234	9.5424	0.640953		0.101113	0.103187	-0.00207413	4.30202e-06			1034	0.126391	0.00136673	0.556143	0.554776	51.3038
2235	9.4857	0.640383		0.100531	0.102574	-0.00204304	4.174e-06			1035	0.128736	0.00139209	0.556391	0.554999	51.3244
2236	9.43245	0.639874		0.10001	0.101998	-0.00198787	3.95161e-06			1036	0.127487	0.00137859	0.556585	0.555207	51.3436
2237	9.36823	0.639277		0.0994018	0.101304	-0.00190197	3.6175e-06			1037	0.122618	0.00132593	0.55674	0.555414	51.3628
2238	9.32208	0.638592		0.0987054	0.100805	-0.00209927	4.40694e-06			1038	0.125907	0.0013615	0.556976	0.555615	51.3814
2239	9.26662	0.638009		0.0981112	0.100205	-0.00209382	4.38406e-06			1039	0.127189	0.00137537	0.557238	0.555863	51.4043
2240	9.21297	0.637543		0.0976332	0.0996248	-0.00199157	3.96635e-06			1040	0.127981	0.00138392	0.557389	0.556005	51.4175
2241	9.15916	0.63702		0.0970986	0.0990429	-0.0019443	3.78029e-06			1041	0.124879	0.00135038	0.557512	0.556162	51.432
2242	9.10827	0.636442		0.0965095	0.0984927	-0.00198321	3.93312e-06			1042	0.128438	0.00138887	0.557757	0.556368	51.451
2243	9.05455	0.635957		0.0960129	0.0979118	-0.00189886	3.60568e-06			1043	0.124011	0.001341	0.558061	0.55672	51.4836
2244	9.00133	0.635529		0.0955733	0.0973362	-0.00176297	3.10808e-06			1044	0.126043	0.00136297	0.558311	0.556948	51.5047
2245	8.95427	0.635006		0.0950388	0.0968274	-0.00178862	3.19917e-06			1045	0.130001	0.00140577	0.558576	0.55717	51.5252
2246	8.90499	0.634441		0.0944623	0.0962945	-0.00183217	3.35684e-06			1046	0.128118	0.00138541	0.558929	0.557544	51.5598
2247	8.85924	0.633999		0.0940095	0.0957998	-0.00179025	3.20501e-06			1047	0.131186	0.00141859	0.559246	0.557828	51.586
2248	8.80595	0.633647		0.0936454	0.0952235	-0.00157808	2.49034e-06			1048	0.128686	0.00139156	0.559436	0.558045	51.6061
2249	8.75823	0.633243		0.0932297	0.0947075	-0.00147776	2.18379e-06			1049	0.130519	0.00141137	0.559639	0.558228	51.623
2250	8.7152	0.63283		0.0928052	0.0942422	-0.00143699	2.06495e-06			1050	0.128098	0.00138519	0.559962	0.558577	51.6553
2251	8.6714	0.632517		0.0924811	0.0937685	-0.00128741	1.65743e-06			1051	0.131718	0.00142434	0.56028	0.558856	51.6811
2252	8.6327	0.632226		0.0921789	0.0933501	-0.00117112	1.37152e-06			1052	0.131124	0.00141791	0.560501	0.559084	51.7022
2253	8.60152	0.63184		0.0917807	0.0930129	-0.0012322	1.51832e-06			1053	0.128305	0.00138743	0.560738	0.559351	51.7269
2254	8.57487	0.63143		0.0913595	0.0927247	-0.00136527	1.86397e-06			1054	0.132733	0.00143531	0.56102	0.559585	51.7485
2255	8.51729	0.631051		0.0909693	0.0921021	-0.00113284	1.28333e-06			1055	0.129834	0.00140397	0.561199	0.559795	51.768
2256	8.45388	0.63057		0.0904767	0.0914164	-0.000939658	8.82958e-07			1056	0.129004	0.00139499	0.561267	0.559872	51.7751
2257	8.37776	0.629921		0.0898163	0.0905933	-0.000776984	6.03704e-07			1057	0.132878	0.00143688	0.561404	0.559967	51.7838
2258	8.30406	0.629273		0.0891568	0.0897964	-0.000639553	4.09028e-07			1058	0.132377	0.00143146	0.56166	0.560228	51.808
2259	8.24014	0.628748		0.0886204	0.0891051	-0.00048473	2.34963e-07			1059	0.132705	0.00143501	0.561925	0.56049	51.8322
2260	8.18272	0.628251		0.088111	0.0884842	-0.000373192	1.39272e-07			1060	0.131594	0.001423	0.562219	0.560796	51.8605
2261	8.13199	0.627714		0.0875633	0.0879356	-0.000372279	1.38592e-07			1061	0.129175	0.00139684	0.562669	0.561272	51.9046
2262	8.07474	0.627248		0.0870857	0.0873165	-0.000230837	5.32856e-08			1062	0.13341	0.00144263	0.563203	0.56176	51.9497
2263	8.02652	0.626884		0.0867103	0.0867951	-8.47869e-05	7.18882e-09			1063	0.133904	0.00144798	0.56363	0.562182	51.9887
2264	7.97528	0.626475		0.0862898	0.0862411	4.8723e-05	2.37393e-09			1064	0.133212	0.00144049	0.563993	0.562552	52.0229
2265	7.92826	0.625948		0.0857514	0.0857326	1.87435e-05	3.5132e-10			1065	0.134326	0.00145254	0.564452	0.563	52.0643
2266	7.86876	0.625389		0.0851804	0.0850892	9.11842e-05	8.31457e-09			1066	0.133943	0.0014484	0.564947	0.563499	52.1105
2267	7.8041	0.624792		0.0845722	0.0843899	0.00018229	3.32298e-08			1067	0.134187	0.00145104	0.565322	0.563871	52.1449
2268	7.72604	0.624056		0.0838243	0.0835458	0.000278492	7.75578e-08			1068	0.133916	0.0014481	0.565664	0.564216	52.1768
2269	7.65175	0.623234		0.0829906	0.0827425	0.000248043	6.15253e-08			1069	0.135487	0.0014651	0.566109	0.564644	52.2163
2270	7.59147	0.622481		0.0822267	0.0820907	0.000136014	1.84999e-08			1070	0.139386	0.00150726	0.566544	0.565037	52.2527
2271	7.51541	0.621776		0.0815102	0.0812682	0.000241956	5.85425e-08			1071	0.133488	0.00144348	0.566845	0.565401	52.2864
2272	7.44481	0.620977		0.0806996	0.0805048	0.000194822	3.79558e-08			1072	0.133268	0.0014411	0.567142	0.565701	52.3141
2273	7.36871	0.620097		0.079808	0.0796819	0.000126121	1.59064e-08			1073	0.134731	0.00145692	0.567568	0.566111	52.3521
2274	7.2956	0.619241		0.0789401	0.0788913	4.88e-05	2.38144e-09			1074	0.136813	0.00147943	0.568014	0.566534	52.3912
2275	7.21105	0.618355		0.0780429	0.0779771	6.58534e-05	4.33667e-09			1075	0.137989	0.00149215	0.568388	0.566896	52.4246
2276	7.13651	0.617319		0.0769948	0.0771709	-0.000176187	3.10417e-08			1076	0.138115	0.00149352	0.568824	0.56733	52.4648
2277	7.05415	0.616186		0.075851	0.0762803	-0.000429365	1.84355e-07			1077	0.135132	0.00146125	0.569371	0.56791	52.5184
2278	6.97181	0.615091		0.0747447	0.07539	-0.000645307	4.16421e-07			1078	0.134155	0.00145069	0.569835	0.568384	52.5622
2279	6.87831	0.613989		0.0736311	0.074379	-0.000747864	5.593e-07			1079	0.134716	0.00145676	0.570113	0.568656	52.5874
2280	6.78791	0.612745		0.0723756	0.0734014	-0.00102579	1.05223e-06			1080	0.135646	0.00146681	0.570353	0.568886	52.6087
2281	6.69914	0.611376		0.0709944	0.0724414	-0.00144705	2.09395e-06			1081	0.139014	0.00150323	0.570605	0.569101	52.6286
2282	6.60036	0.609995		0.0696024	0.0713733	-0.00177093	3.13619e-06			1082	0.13849	0.00149757	0.570751	0.569253	52.6426
2283	6.48957	0.608686		0.0682813	0.0701753	-0.00189395	3.58706e-06			1083	0.139927	0.0015131	0.570858	0.569345	52.6511
2284	6.3817	0.607558		0.0671426	0.0690088	-0.0018662	3.4827e-06			1084	0.139008	0.00150317	0.571171	0.569668	52.681
2285	6.25057	0.606759		0.0663319	0.0675908	-0.00125885	1.58469e-06			1085	0.140731	0.0015218	0.571767	0.570245	52.7343
2286	6.13396	0.606282		0.0658429	0.0663299	-0.00048704	2.37208e-07			1086	0.13784	0.00149054	0.572566	0.571076	52.8112
2287	6.016	0.605922		0.0654719	0.0650543	0.000417676	1.74453e-07			1087	0.140412	0.00151835	0.573609	0.572091	52.905
2288	5.91122	0.605526		0.065064	0.0639213	0.00114267	1.3057e-06			1088	0.142488	0.0015408	0.574896	0.573356	53.022
2289	5.80209	0.605138		0.0646642	0.0627412	0.00192302	3.69799e-06			1089	0.140064	0.00151459	0.576105	0.57459	53.1362
2290	5.70042	0.604831		0.0643461	0.0616418	0.00270438	7.31365e-06			1090	0.14038	0.001518	0.576908	0.57539	53.2101
2291	5.60305	0.604596		0.0641	0.0605889	0.00351111	1.23279e-05			1091	0.13856	0.00149833	0.577436	0.575938	53.2608
2292	5.51265	0.604463		0.0639556	0.0596113	0.00434428	1.88728e-05			1092	0.143844	0.00155546	0.57796	0.576404	53.3039
2293	5.42797	0.604518		0.0639982	0.0586956	0.00530263	2.81179e-05			1093	0.145225	0.00157039	0.578372	0.576801	53.3406
2294	5.34795	0.604704		0.0641732	0.0578302	0.0063429	4.02324e-05			1094	0.142563	0.00154161	0.578474	0.576933	53.3528
2295	5.2725	0.604851		0.0643081	0.0570144	0.00729374	5.31987e-05			1095	0.14506	0.00156862	0.578428	0.576859	53.346
2296	5.19901	0.604919		0.0643649	0.0562197	0.00814514	6.63433e-05			1096	0.145902	0.00157772	0.578414	0.576836	53.3438
2297	5.1324	0.605		0.0644344	0.0554994	0.00893497	7.98337e-05			1097	0.141943	0.00153491	0.578305	0.57677	53.3377
2298	5.05702	0.605116		0.0645386	0.0546844	0.00985425	9.71062e-05			1098	0.14461	0.00156374	0.578022	0.576458	53.3089
2299	4.99665	0.605253		0.0646649	0.0540315	0.0106335	0.000113071			1099	0.147276	0.00159258	0.577782	0.57619	53.2841
2300	4.93054	0.605488		0.0648883	0.0533167	0.0115716	0.000133902			1100	0.145661	0.00157512	0.577691	0.576116	53.2772
2301	4.86406	0.605811		0.0651992	0.0525978	0.0126014	0.000158796			1101	0.144841	0.00156624	0.577519	0.575953	53.2622
2302	4.79972	0.605998		0.0653748	0.0519019	0.0134728	0.000181517			1102	0.144502	0.00156258	0.577152	0.57559	53.2286
2303	4.7325	0.605989		0.0653543	0.0511751	0.0141792	0.00020105			1103	0.141417	0.00152922	0.576809	0.57528	53.2
2304	4.66994	0.606212		0.0655658	0.0504986	0.0150672	0.00022702			1104	0.14851	0.00160592	0.576618	0.575012	53.1752
2305	4.6071	0.60715		0.0664924	0.0498191	0.0166733	0.000277999			1105	0.147951	0.00159988	0.576443	0.574843	53.1596
2306	4.54053	0.608738		0.068069	0.0490993	0.0189698	0.000359852			1106	0.148471	0.00160549	0.576277	0.574671	53.1437
2307	4.48086	0.610516		0.0698352	0.048454	0.0213812	0.000457155			1107	0.147884	0.00159915	0.576319	0.57472	53.1482
2308	4.41134	0.612258		0.0715655	0.0477022	0.0238633	0.000569456			1108	0.146323	0.00158227	0.576524	0.574942	53.1687
2309	4.34671	0.613968		0.0732642	0.0470033	0.0262608	0.000689631			1109	0.149294	0.0016144	0.576628	0.575013	53.1753
2310	4.27813	0.615443		0.0747284	0.0462618	0.0284666	0.000810347			1110	0.151411	0.00163729	0.57662	0.574983	53.1724
2311	4.21145	0.616409		0.0756822	0.0455407	0.0301415	0.00090851			1111	0.149393	0.00161546	0.576705	0.575089	53.1823
2312	4.13799	0.616942		0.0762042	0.0447464	0.0314578	0.000989595			1112	0.153943	0.00166467	0.57686	0.575195	53.1921
2313	4.07307	0.617329		0.0765789	0.0440443	0.0325345	0.0010585			1113	0.148408	0.00160482	0.576927	0.575322	53.2038
2314	3.99548	0.617729		0.0769677	0.0432053	0.0337624	0.0011399			1114	0.145996	0.00157873	0.57702	0.575442	53.2149
2315	3.92302	0.618342		0.0775696	0.0424218	0.0351478	0.00123537			1115	0.150247	0.0016247	0.577342	0.575717	53.2404
2316	3.83569	0.619522		0.0787377	0.0414774	0.0372603	0.00138833			1116	0.150519	0.00162765	0.577741	0.576114	53.277
2317	3.76173	0.621405		0.0806095	0.0406776	0.0399319	0.00159455			1117	0.152488	0.00164893	0.577946	0.576297	53.294
2318	3.67106	0.623713		0.0829058	0.0396972	0.0432086	0.00186698			1118	0.149619	0.00161792	0.578046	0.576428	53.3061
2319	3.5803	0.626191		0.0853723	0.0387157	0.0466566	0.00217684			1119	0.149655	0.00161831	0.578278	0.57666	53.3276
2320	3.47276	0.628841		0.0880105	0.0375529	0.0504577	0.00254598			1120	0.147888	0.00159919	0.578578	0.576978	53.357
2321	3.36917	0.631419		0.0905768	0.0364326	0.0541442	0.00293159			1121	0.149855	0.00162047	0.57881	0.577189	53.3765
2322	3.22794	0.633402		0.0925484	0.0349055	0.0576429	0.00332271			1122	0.154868	0.00167467	0.579142	0.577468	53.4023
2323	3.0791	0.634861		0.0939966	0.033296	0.0607007	0.00368457			1123	0.15182	0.00164171	0.579701	0.578059	53.4569
2324	2.86055	0.636447		0.0955711	0.0309327	0.0646384	0.00417813			1124	0.151052	0.00163341	0.580249	0.578615	53.5084
2325	2.66434	0.638408		0.0975205	0.028811	0.0687095	0.004721			1125	0.148958	0.00161077	0.580588	0.578977	53.5418
2326	2.59852	0.640538		0.099639	0.0280992	0.0715398	0.00511794			1126	0.151632	0.00163968	0.580882	0.579243	53.5664
2327	2.59295	0.64292		0.10201	0.028039	0.0739706	0.00547165			1127	0.149964	0.00162164	0.581289	0.579668	53.6057
2328	2.5789	0.645648		0.104725	0.0278871	0.0768384	0.00590413			1128	0.154288	0.00166839	0.581688	0.58002	53.6383
2329	2.5858	0.648091		0.107158	0.0279617	0.079196	0.006272			1129	0.153611	0.00166107	0.58205	0.580389	53.6724
2330	2.57781	0.649679		0.108734	0.0278753	0.0808583	0.00653807			1130	0.155181	0.00167805	0.582603	0.580925	53.722
2331	2.58362	0.650983		0.110026	0.027938	0.0820879	0.00673843			1131	0.151528	0.00163855	0.58338	0.581742	53.7975
2332	2.58924	0.652598		0.11163	0.0279989	0.0836311	0.00699416			1132	0.151697	0.00164038	0.584085	0.582445	53.8625
2333	2.58606	0.65392		0.11294	0.0279645	0.0849753	0.0072208			1133	0.152101	0.00164476	0.584596	0.582951	53.9093
2334	2.60347	0.654615		0.113623	0.0281527	0.0854704	0.00730519			1134	0.155425	0.00168069	0.585124	0.583443	53.9548
2335	2.59288	0.655825		0.114822	0.0280382	0.0867839	0.00753145			1135	0.156541	0.00169276	0.585716	0.584024	54.0085
2336	2.60897	0.658103		0.117089	0.0282122	0.0888769	0.0078991			1136	0.154475	0.00167042	0.586205	0.584535	54.0558
2337	2.60317	0.659978		0.118952	0.0281495	0.0908024	0.00824507			1137	0.151102	0.00163395	0.586663	0.585029	54.1015
2338	2.61075	0.660336		0.119298	0.0282315	0.091067	0.00829319			1138	0.151737	0.00164082	0.587328	0.585687	54.1624
2339	2.61257	0.660819		0.11977	0.0282511	0.0915191	0.00837575			1139	0.153072	0.00165525	0.588121	0.586465	54.2343
2340	2.61535	0.663357		0.122297	0.0282812	0.0940156	0.00883894			1140	0.154938	0.00167543	0.588762	0.587087	54.2918
2341	2.62962	0.666701		0.125629	0.0284355	0.0971933	0.00944654			1141	0.157378	0.00170181	0.589292	0.58759	54.3384
2342	2.62499	0.667587		0.126504	0.0283854	0.0981183	0.0096272			1142	0.157725	0.00170557	0.589933	0.588227	54.3973
2343	2.63547	0.665218		0.124123	0.0284988	0.0956244	0.00914403			1143	0.154274	0.00166824	0.590631	0.588962	54.4652
2344	2.63698	0.661123		0.120017	0.0285151	0.0915019	0.00837259			1144	0.155298	0.00167932	0.591252	0.589572	54.5216
2345	2.64192	0.654947		0.113829	0.0285685	0.0852601	0.00726929			1145	0.156329	0.00169047	0.592003	0.590313	54.5901
2346	2.65196	0.645283		0.104154	0.0286771	0.0754765	0.00569671			1146	0.158796	0.00171715	0.593101	0.591384	54.6891
2347	2.65569	0.634343		0.0932015	0.0287174	0.0644841	0.0041582			1147	0.159004	0.0017194	0.59429	0.59257	54.7989
2348	2.66597	0.626136		0.0849839	0.0288286	0.0561553	0.00315342			1148	0.15946	0.00172433	0.595238	0.593514	54.8862
2349	2.67349	0.622996		0.0818322	0.0289099	0.0529223	0.00280077			1149	0.158442	0.00171332	0.596073	0.59436	54.9644
2350	2.68535	0.626248		0.0850727	0.0290381	0.0560346	0.00313988			1150	0.159073	0.00172014	0.596985	0.595264	55.048
2351	2.69505	0.636305		0.0951176	0.029143	0.0659746	0.00435264			1151	0.158681	0.0017159	0.597837	0.596121	55.1273
2352	2.70466	0.650252		0.109053	0.029247	0.0798064	0.00636906			1152	0.163924	0.0017726	0.59858	0.596808	55.1908
2353	2.72562	0.662566		0.121356	0.0294736	0.0918828	0.00844244			1153	0.159939	0.00172951	0.599502	0.597773	55.28
2354	2.73025	0.672834		0.131612	0.0295237	0.102088	0.010422			1154	0.162148	0.00175339	0.600702	0.598949	55.3888
2355	2.74435	0.684709		0.143476	0.0296761	0.1138	0.0129504			1155	0.161646	0.00174796	0.601856	0.600108	55.4959
2356	2.76759	0.69676		0.155516	0.0299274	0.125588	0.0157724			1156	0.161124	0.00174232	0.60281	0.601068	55.5847
2357	2.77767	0.704528		0.163272	0.0300365	0.133236	0.0177517			1157	0.163659	0.00176974	0.60383	0.602061	55.6765
2358	2.78909	0.709902		0.168634	0.03016	0.138475	0.0191752			1158	0.164387	0.00177761	0.605014	0.603237	55.7853
2359	2.81509	0.715747		0.174468	0.0304411	0.144027	0.0207438			1159	0.166032	0.00179539	0.606121	0.604325	55.886
2360	2.84763	0.7182		0.17691	0.030793	0.146117	0.0213501			1160	0.164715	0.00178115	0.607167	0.605386	55.9841
2361	2.86195	0.715458		0.174156	0.0309478	0.143208	0.0205084			1161	0.163726	0.00177045	0.608475	0.606705	56.106
2362	2.88572	0.712768		0.171454	0.0312049	0.14025	0.0196699			1162	0.165557	0.00179026	0.609991	0.6082	56.2443
2363	2.93071	0.711177		0.169852	0.0316913	0.138161	0.0190883			1163	0.165422	0.0017888	0.611387	0.609598	56.3736
2364	2.97116	0.706473		0.165137	0.0321288	0.133008	0.0176911			1164	0.16775	0.00181397	0.612775	0.610961	56.4996
2365	3.00772	0.698569		0.157221	0.0325241	0.124697	0.0155492			1165	0.166692	0.00180253	0.614502	0.6127	56.6604
2366	3.05209	0.691096		0.149736	0.0330039	0.116732	0.0136264			1166	0.161946	0.00175121	0.616404	0.614653	56.841
2367	3.10428	0.684237		0.142865	0.0335683	0.109297	0.0119459			1167	0.165069	0.00178498	0.618023	0.616238	56.9876
2368	3.15518	0.67601		0.134627	0.0341186	0.100508	0.0101019			1168	0.167035	0.00180625	0.619406	0.617599	57.1135
2369	3.1976	0.666927		0.125533	0.0345774	0.0909557	0.00827295			1169	0.16768	0.00181322	0.62084	0.619027	57.2455
2370	3.23416	0.658565		0.117159	0.0349728	0.082186	0.00675454			1170	0.165112	0.00178545	0.622146	0.620361	57.3689
2371	3.27471	0.65069		0.109273	0.0354113	0.073862	0.00545559			1171	0.166667	0.00180226	0.623015	0.621212	57.4476
2372	3.31237	0.642533		0.101104	0.0358184	0.0652856	0.00426221			1172	0.165119	0.00178552	0.623696	0.62191	57.5122
2373	3.35257	0.63452		0.0930799	0.0362532	0.0568268	0.00322928			1173	0.165689	0.00179169	0.624529	0.622738	57.5887
2374	3.39334	0.627375		0.0859236	0.036694	0.0492295	0.00242355			1174	0.16784	0.00181494	0.625262	0.623447	57.6543
2375	3.4286	0.620993		0.0795297	0.0370753	0.0424544	0.00180237			1175	0.169105	0.00182863	0.625596	0.623767	57.6839
2376	3.46903	0.615018		0.0735427	0.0375125	0.0360302	0.00129818			1176	0.16772	0.00181365	0.625818	0.624004	57.7058
2377	3.50311	0.609578		0.0680919	0.0378811	0.0302109	0.000912697			1177	0.168214	0.00181899	0.626159	0.62434	57.7369
2378	3.54092	0.604905		0.0634075	0.0382899	0.0251176	0.000630895			1178	0.16689	0.00180467	0.626311	0.624507	57.7523
2379	3.5724	0.600859		0.0593496	0.0386303	0.0207193	0.000429289			1179	0.16605	0.00179559	0.626089	0.624293	57.7325
2380	3.6092	0.597139		0.055618	0.0390283	0.0165897	0.000275217			1180	0.167304	0.00180915	0.625829	0.62402	57.7073
2381	3.64179	0.59363		0.0520976	0.0393806	0.012717	0.000161721			1181	0.168751	0.0018248	0.625699	0.623875	57.6938
2382	3.67822	0.59039		0.0488458	0.0397746	0.00907121	8.22869e-05			1182	0.169145	0.00182906	0.625383	0.623554	57.6641
2383	3.71393	0.587457		0.045902	0.0401607	0.00574128	3.29623e-05			1183	0.166922	0.00180502	0.624801	0.622996	57.6126
2384	3.74507	0.584898		0.0433315	0.0404975	0.002834	8.03153e-06			1184	0.167305	0.00180916	0.624337	0.622528	57.5692
2385	3.78061	0.582865		0.0412863	0.0408818	0.000404565	1.63673e-07			1185	0.167534	0.00181164	0.624085	0.622273	57.5457
2386	3.81458	0.581473		0.0398828	0.0412491	-0.00136631	1.86681e-06			1186	0.17076	0.00184652	0.623694	0.621848	57.5064
2387	3.84523	0.58064		0.0390389	0.0415806	-0.00254164	6.45994e-06			1187	0.171019	0.00184933	0.623114	0.621265	57.4525
2388	3.87925	0.580191		0.0385785	0.0419484	-0.00336993	1.13564e-05			1188	0.16795	0.00181614	0.622681	0.620865	57.4155
2389	3.90945	0.580046		0.0384213	0.042275	-0.0038537	1.4851e-05			1189	0.168856	0.00182593	0.622397	0.620571	57.3883
2390	3.93981	0.580192		0.0385563	0.0426033	-0.00404696	1.63779e-05			1190	0.165761	0.00179246	0.622008	0.620215	57.3554
2391	3.97096	0.580519		0.0388719	0.0429402	-0.0040683	1.65511e-05			1191	0.170617	0.00184497	0.621651	0.619806	57.3176
2392	3.99872	0.580891		0.039232	0.0432404	-0.0040084	1.60673e-05			1192	0.168192	0.00181875	0.621612	0.619793	57.3164
2393	4.0329	0.581307		0.0396363	0.0436099	-0.00397359	1.57894e-05			1193	0.169557	0.00183351	0.621675	0.619842	57.3209
2394	4.06248	0.581807		0.0401253	0.0439298	-0.00380447	1.4474e-05			1194	0.172727	0.0018678	0.621468	0.6196	57.2986
2395	4.09376	0.582315		0.0406212	0.0442681	-0.00364687	1.32997e-05			1195	0.172823	0.00186883	0.621152	0.619283	57.2692
2396	4.12027	0.582737		0.0410317	0.0445547	-0.00352296	1.24113e-05			1196	0.171401	0.00185345	0.621062	0.619208	57.2623
2397	4.15344	0.583117		0.0414009	0.0449134	-0.00351256	1.23381e-05			1197	0.172012	0.00186006	0.621049	0.619189	57.2605
2398	4.181	0.583529		0.0418005	0.0452114	-0.00341097	1.16347e-05			1198	0.174897	0.00189126	0.620854	0.618963	57.2396
2399	4.21185	0.583942		0.0422029	0.045545	-0.0033421	1.11696e-05			1199	0.17455	0.0018875	0.620695	0.618807	57.2252
2400	4.24228	0.584344		0.0425932	0.045874	-0.00328084	1.07639e-05			1200	0.175276	0.00189535	0.620789	0.618893	57.2331
2401	4.27396	0.584808		0.0430451	0.0462166	-0.00317149	1.00583e-05			1201	0.172509	0.00186543	0.620817	0.618952	57.2385
2402	4.30254	0.58533		0.0435561	0.0465257	-0.00296969	8.81906e-06			1202	0.172003	0.00185997	0.620528	0.618668	57.2123
2403	4.33045	0.585788		0.0440024	0.0468276	-0.00282513	7.98136e-06			1203	0.170918	0.00184823	0.620244	0.618396	57.1871
2404	4.36417	0.58615		0.0443527	0.0471921	-0.00283937	8.06202e-06			1204	0.174844	0.00189069	0.620208	0.618317	57.1799
2405	4.3972	0.586524		0.0447156	0.0475493	-0.00283374	8.0301e-06			1205	0.175533	0.00189813	0.620162	0.618264	57.175
2406	4.43304	0.586936		0.0451155	0.0479369	-0.00282144	7.96052e-06			1206	0.175157	0.00189407	0.619972	0.618078	57.1577
2407	4.45347	0.587275		0.0454433	0.0481578	-0.0027145	7.36853e-06			1207	0.176626	0.00190996	0.619919	0.618009	57.1514
2408	4.46655	0.587511		0.0456681	0.0482993	-0.00263116	6.92298e-06			1208	0.174827	0.0018905	0.620043	0.618152	57.1646
2409	4.47566	0.587741		0.0458864	0.0483977	-0.00251129	6.30659e-06			1209	0.17417	0.0018834	0.619948	0.618065	57.1565
2410	4.48975	0.587995		0.0461284	0.0485501	-0.00242175	5.86485e-06			1210	0.178454	0.00192972	0.619562	0.617632	57.1165
2411	4.50427	0.588205		0.0463275	0.0487071	-0.00237961	5.66254e-06			1211	0.178949	0.00193507	0.619282	0.617347	57.0902
2412	4.52164	0.588382		0.0464927	0.048895	-0.00240229	5.771e-06			1212	0.175795	0.00190096	0.619185	0.617284	57.0844
2413	4.53957	0.588602		0.0467014	0.0490889	-0.00238753	5.7003e-06			1213	0.175289	0.0018955	0.618909	0.617013	57.0593
2414	4.55326	0.588848		0.046936	0.0492368	-0.00230083	5.29384e-06			1214	0.17709	0.00191497	0.61845	0.616535	57.0151
2415	4.56876	0.589049		0.0471251	0.0494045	-0.00227941	5.19573e-06			1215	0.176952	0.00191348	0.618198	0.616284	56.9919
2416	4.58841	0.589244		0.0473085	0.049617	-0.00230847	5.32903e-06			1216	0.177473	0.00191911	0.618074	0.616155	56.98
2417	4.60212	0.58949		0.0475433	0.0497652	-0.00222185	4.93664e-06			1217	0.18272	0.00197586	0.617646	0.61567	56.9351
2418	4.62014	0.589717		0.0477592	0.0499601	-0.00220095	4.84417e-06			1218	0.178496	0.00193017	0.616939	0.615008	56.8739
2419	4.63893	0.589858		0.0478881	0.0501633	-0.00227516	5.17637e-06			1219	0.177335	0.00191762	0.616314	0.614396	56.8173
2420	4.65413	0.589998		0.0480168	0.0503276	-0.00231082	5.3399e-06			1220	0.179029	0.00193594	0.615718	0.613782	56.7605
2421	4.67011	0.590227		0.0482341	0.0505005	-0.00226638	5.13646e-06			1221	0.179323	0.00193912	0.614872	0.612933	56.6819
2422	4.68317	0.590475		0.048471	0.0506417	-0.0021707	4.71193e-06			1222	0.179735	0.00194358	0.613909	0.611965	56.5925
2423	4.69681	0.590666		0.0486507	0.0507891	-0.00213847	4.57306e-06			1223	0.179143	0.00193717	0.613079	0.611142	56.5163
2424	4.71112	0.590865		0.0488376	0.0509439	-0.00210633	4.43663e-06			1224	0.179915	0.00194552	0.612106	0.61016	56.4256
2425	4.72243	0.591119		0.0490797	0.0510662	-0.00198653	3.9463e-06			1225	0.181957	0.0019676	0.610583	0.608615	56.2827
2426	4.73559	0.591331		0.0492807	0.0512085	-0.00192783	3.71653e-06			1226	0.180234	0.00194897	0.608706	0.606757	56.1108
2427	4.74855	0.591443		0.0493813	0.0513486	-0.0019673	3.87025e-06			1227	0.182003	0.0019681	0.606992	0.605024	55.9505
2428	4.75543	0.591554		0.0494804	0.0514231	-0.0019427	3.77408e-06			1228	0.183668	0.0019861	0.605679	0.603693	55.8275
2429	4.76607	0.591722		0.049637	0.0515381	-0.00190108	3.61411e-06			1229	0.182616	0.00197473	0.604853	0.602878	55.7521
2430	4.78189	0.591862		0.0497658	0.0517091	-0.00194332	3.77649e-06			1230	0.18318	0.00198083	0.604633	0.602652	55.7313
2431	4.78894	0.591949		0.0498406	0.0517854	-0.0019448	3.78224e-06			1231	0.182495	0.00197341	0.604775	0.602801	55.745
2432	4.79859	0.592079		0.04996	0.0518898	-0.00192979	3.72408e-06			1232	0.183444	0.00198368	0.604651	0.602667	55.7326
2433	4.80653	0.592272		0.0501412	0.0519756	-0.00183439	3.36499e-06			1233	0.184624	0.00199644	0.604057	0.60206	55.6765
2434	4.81042	0.592416		0.0502739	0.0520177	-0.00174373	3.04058e-06			1234	0.186025	0.00201159	0.603484	0.601472	55.6221
2435	4.81579	0.592486		0.0503322	0.0520757	-0.00174354	3.03993e-06			1235	0.185737	0.00200847	0.603323	0.601314	55.6075
2436	4.82784	0.592577		0.0504111	0.052206	-0.00179491	3.22169e-06			1236	0.187143	0.00202368	0.603415	0.601391	55.6146
2437	4.83023	0.592698		0.050521	0.052232	-0.00171098	2.92747e-06			1237	0.187283	0.0020252	0.603577	0.601552	55.6295
2438	4.83245	0.592758		0.0505699	0.0522559	-0.00168601	2.84262e-06			1238	0.187409	0.00202656	0.603886	0.60186	55.658
2439	4.83476	0.592765		0.0505654	0.0522809	-0.00171549	2.94289e-06			1239	0.186696	0.00201885	0.604216	0.602197	55.6892
2440	4.84005	0.592821		0.0506097	0.052338	-0.00172837	2.98725e-06			1240	0.189006	0.00204383	0.604182	0.602138	55.6837
2441	4.84098	0.592916		0.0506932	0.0523481	-0.00165488	2.73862e-06			1241	0.189173	0.00204563	0.603792	0.601747	55.6475
2442	4.84264	0.592947		0.0507125	0.0523662	-0.00165368	2.73465e-06			1242	0.189634	0.00205061	0.603498	0.601448	55.6198
2443	4.84118	0.592926		0.0506797	0.0523503	-0.00167054	2.79072e-06			1243	0.191918	0.00207531	0.603461	0.601386	55.6141
2444	4.84409	0.592934		0.0506767	0.0523818	-0.0017051	2.90736e-06			1244	0.188572	0.00203913	0.603515	0.601476	55.6224
2445	4.83755	0.592951		0.0506816	0.052311	-0.00162946	2.65513e-06			1245	0.189989	0.00205445	0.603725	0.601671	55.6405
2446	4.83842	0.59292		0.0506393	0.0523205	-0.00168114	2.82624e-06			1246	0.19074	0.00206257	0.604281	0.602218	55.6911
2447	4.83217	0.592902		0.0506096	0.0522529	-0.00164328	2.70036e-06			1247	0.192591	0.00208259	0.604945	0.602862	55.7507
2448	4.82714	0.592962		0.0506585	0.0521985	-0.00154001	2.37164e-06			1248	0.191486	0.00207064	0.605299	0.603228	55.7845
2449	4.82391	0.59302		0.050705	0.0521636	-0.00145853	2.12731e-06			1249	0.191433	0.00207006	0.605397	0.603327	55.7936
2450	4.8175	0.592975		0.0506482	0.0520943	-0.00144613	2.09128e-06			1250	0.190982	0.00206519	0.605586	0.60352	55.8115
2451	4.80858	0.592873		0.0505351	0.0519978	-0.00146271	2.13953e-06			1251	0.192248	0.00207888	0.605924	0.603845	55.8416
2452	4.80243	0.592801		0.0504517	0.0519313	-0.00147951	2.18896e-06			1252	0.192432	0.00208088	0.606353	0.604272	55.881
2453	4.79258	0.592734		0.0503726	0.0518248	-0.00145216	2.10878e-06			1253	0.193713	0.00209472	0.607094	0.604999	55.9483
2454	4.78149	0.592633		0.0502603	0.0517049	-0.00144458	2.08682e-06			1254	0.19395	0.00209729	0.608276	0.606178	56.0573
2455	4.7698	0.592559		0.0501752	0.0515784	-0.00140318	1.96891e-06			1255	0.193469	0.00209209	0.609521	0.607429	56.173
2456	4.75901	0.592547		0.0501516	0.0514618	-0.00131015	1.7165e-06			1256	0.193288	0.00209013	0.610538	0.608448	56.2672
2457	4.75573	0.592528		0.0501208	0.0514263	-0.00130554	1.70443e-06			1257	0.195102	0.00210974	0.611691	0.609581	56.372
2458	4.74917	0.592476		0.0500574	0.0513554	-0.00129802	1.68487e-06			1258	0.196322	0.00212293	0.613415	0.611292	56.5302
2459	4.74788	0.592458		0.0500277	0.0513414	-0.00131372	1.72586e-06			1259	0.200347	0.00216646	0.615679	0.613513	56.7356
2460	4.74838	0.592483		0.0500416	0.0513468	-0.00130514	1.70338e-06			1260	0.194986	0.00210849	0.618377	0.616268	56.9904
2461	4.74597	0.592485		0.0500322	0.0513207	-0.00128857	1.6604e-06			1261	0.195423	0.00211322	0.621663	0.61955	57.2939
2462	4.74773	0.592479		0.0500141	0.0513398	-0.00132565	1.75735e-06			1262	0.196831	0.00212844	0.625451	0.623323	57.6428
2463	4.74504	0.592553		0.0500769	0.0513107	-0.00123385	1.52237e-06			1263	0.197609	0.00213686	0.629274	0.627137	57.9955
2464	4.74995	0.592688		0.0501999	0.0513638	-0.00116394	1.35475e-06			1264	0.197785	0.00213876	0.632993	0.630855	58.3393
2465	4.75362	0.592764		0.0502649	0.0514035	-0.00113861	1.29644e-06			1265	0.200066	0.00216342	0.636917	0.634753	58.6998
2466	4.75711	0.592772		0.050261	0.0514412	-0.00118015	1.39276e-06			1266	0.199275	0.00215487	0.64102	0.638865	59.0801
2467	4.75945	0.592809		0.0502862	0.0514665	-0.00118029	1.39309e-06			1267	0.199175	0.00215379	0.644888	0.642734	59.4379
2468	4.76141	0.592894		0.0503599	0.0514878	-0.00112785	1.27204e-06			1268	0.198398	0.00214539	0.648586	0.64644	59.7806
2469	4.76652	0.592969		0.050424	0.0515429	-0.00111894	1.25203e-06			1269	0.200037	0.0021631	0.652579	0.650416	60.1483
2470	4.7686	0.593058		0.0505013	0.0515654	-0.00106415	1.13242e-06			1270	0.202267	0.00218723	0.656637	0.65445	60.5213
2471	4.77464	0.593209		0.0506407	0.0516308	-0.000990106	9.8031e-07			1271	0.201537	0.00217933	0.660085	0.657905	60.8409
2472	4.77917	0.593359		0.0507791	0.0516798	-0.000900614	8.11106e-07			1272	0.201255	0.00217628	0.662947	0.66077	61.1058
2473	4.78693	0.593424		0.0508331	0.0517637	-0.000930566	8.65954e-07			1273	0.200557	0.00216873	0.665695	0.663526	61.3607
2474	4.78731	0.593454		0.0508514	0.0517677	-0.000916375	8.39743e-07			1274	0.202846	0.00219348	0.668232	0.666039	61.593
2475	4.79577	0.593527		0.0509124	0.0518593	-0.000946921	8.96659e-07			1275	0.203104	0.00219628	0.670312	0.668116	61.7851
2476	4.79736	0.593605		0.0509788	0.0518764	-0.000897649	8.05773e-07			1276	0.203856	0.00220441	0.672325	0.670121	61.9705
2477	4.79832	0.593638		0.0510009	0.0518868	-0.000885883	7.84788e-07			1277	0.203983	0.00220578	0.674555	0.672349	62.1765
2478	4.80662	0.593693		0.0510439	0.0519766	-0.000932699	8.69927e-07			1278	0.203284	0.00219822	0.676389	0.674191	62.3469
2479	4.81423	0.593823		0.0511628	0.0520589	-0.000896118	8.03028e-07			1279	0.20257	0.0021905	0.677326	0.675135	62.4342
2480	4.81258	0.593952		0.0512801	0.052041	-0.000760899	5.78967e-07			1280	0.204138	0.00220746	0.67787	0.675662	62.483
2481	4.81193	0.594003		0.0513197	0.052034	-0.000714303	5.10229e-07			1281	0.206577	0.00223382	0.678427	0.676193	62.5321
2482	4.82426	0.594029		0.0513341	0.0521674	-0.000833342	6.94459e-07			1282	0.207469	0.00224347	0.678472	0.676229	62.5353
2483	4.82111	0.594087		0.051381	0.0521333	-0.000752324	5.65992e-07			1283	0.207312	0.00224178	0.677792	0.67555	62.4726
2484	4.82618	0.594145		0.0514269	0.0521881	-0.000761249	5.795e-07			1284	0.205805	0.00222548	0.677065	0.674839	62.4069
2485	4.83092	0.594198		0.0514686	0.0522393	-0.00077071	5.93994e-07			1285	0.206071	0.00222835	0.676513	0.674284	62.3555
2486	4.82972	0.594303		0.0515623	0.0522264	-0.000664005	4.40903e-07			1286	0.20681	0.00223635	0.675487	0.673251	62.26
2487	4.83616	0.594433		0.0516803	0.052296	-0.000615663	3.79041e-07			1287	0.209584	0.00226635	0.673798	0.671532	62.101
2488	4.83334	0.594475		0.0517114	0.0522656	-0.000554212	3.07151e-07			1288	0.210274	0.00227381	0.67198	0.669706	61.9322
2489	4.83839	0.594424		0.0516486	0.0523202	-0.000671572	4.51009e-07			1289	0.211271	0.00228458	0.670033	0.667748	61.7511
2490	4.83888	0.594394		0.0516067	0.0523255	-0.000718811	5.1669e-07			1290	0.209284	0.0022631	0.667441	0.665178	61.5134
2491	4.83764	0.594431		0.0516325	0.052312	-0.000679489	4.61705e-07			1291	0.210962	0.00228125	0.664483	0.662202	61.2382
2492	4.83824	0.594482		0.0516717	0.0523186	-0.000646848	4.18412e-07			1292	0.210778	0.00227926	0.661905	0.659626	61
2493	4.83592	0.594535		0.051713	0.0522935	-0.000580481	3.36959e-07			1293	0.213087	0.00230422	0.659555	0.657251	60.7803
2494	4.83558	0.594622		0.0517891	0.0522897	-0.000500624	2.50624e-07			1294	0.214009	0.0023142	0.656755	0.65444	60.5204
2495	4.83232	0.594696		0.0518518	0.0522545	-0.000402625	1.62107e-07			1295	0.214031	0.00231444	0.653704	0.65139	60.2383
2496	4.83588	0.594683		0.0518271	0.0522931	-0.000465946	2.17106e-07			1296	0.211493	0.00228699	0.651003	0.648716	59.9911
2497	4.83676	0.59464		0.0517724	0.0523025	-0.000530103	2.81009e-07			1297	0.212251	0.00229519	0.648341	0.646046	59.7442
2498	4.83221	0.594664		0.051785	0.0522533	-0.000468313	2.19317e-07			1298	0.21374	0.00231128	0.645201	0.64289	59.4523
2499	4.83412	0.594733		0.0518425	0.0522739	-0.000431458	1.86156e-07			1299	0.217943	0.00235673	0.642031	0.639675	59.1549
2500	4.83006	0.594783		0.0518808	0.05223	-0.000349259	1.21982e-07			1300	0.216881	0.00234525	0.639396	0.637051	58.9123
2501	4.83429	0.594841		0.0519274	0.0522758	-0.000348427	1.21401e-07			1301	0.217512	0.00235208	0.6369	0.634548	58.6808
2502	4.8371	0.59494		0.0520144	0.0523062	-0.000291798	8.51463e-08			1302	0.217335	0.00235016	0.634022	0.631672	58.4149
2503	4.83927	0.595009		0.0520719	0.0523297	-0.000257731	6.64255e-08			1303	0.216835	0.00234476	0.631121	0.628776	58.1471
2504	4.83213	0.594995		0.0520466	0.0522524	-0.000205826	4.23642e-08			1304	0.218057	0.00235797	0.628607	0.626249	57.9133
2505	4.83344	0.594968		0.0520086	0.0522666	-0.000258072	6.6601e-08			1305	0.219164	0.00236994	0.626119	0.623749	57.6822
2506	4.83332	0.594989		0.0520182	0.0522653	-0.000247097	6.10568e-08			1306	0.220132	0.0023804	0.623401	0.62102	57.4299
2507	4.8338	0.595005		0.0520223	0.0522705	-0.000248247	6.16265e-08			1307	0.221059	0.00239043	0.62092	0.618529	57.1995
2508	4.83823	0.594985		0.0519911	0.0523184	-0.000327321	1.07139e-07			1308	0.221282	0.00239284	0.618852	0.616459	57.008
2509	4.83691	0.59501		0.0520038	0.0523041	-0.000300381	9.02286e-08			1309	0.217668	0.00235376	0.616565	0.614212	56.8002
2510	4.83415	0.595102		0.0520848	0.0522743	-0.000189479	3.59023e-08			1310	0.220887	0.00238858	0.613947	0.611558	56.5548
2511	4.83503	0.595164		0.0521349	0.0522839	-0.000149006	2.22027e-08			1311	0.224352	0.00242604	0.611791	0.609364	56.352
2512	4.83649	0.595151		0.0521108	0.0522996	-0.000188841	3.56609e-08			1312	0.224968	0.0024327	0.610357	0.607924	56.2188
2513	4.83565	0.595143		0.0520908	0.0522905	-0.000199716	3.98865e-08			1313	0.221019	0.00239	0.608792	0.606402	56.078
2514	4.83478	0.595174		0.0521108	0.0522811	-0.000170349	2.90187e-08			1314	0.22364	0.00241835	0.606565	0.604146	55.8694
2515	4.83348	0.595187		0.0521122	0.0522671	-0.000154895	2.39926e-08			1315	0.223808	0.00242016	0.604299	0.601879	55.6597
2516	4.8338	0.595175		0.0520887	0.0522705	-0.000181771	3.30407e-08			1316	0.22398	0.00242201	0.602571	0.600149	55.4998
2517	4.82999	0.595205		0.052107	0.0522293	-0.000122267	1.49493e-08			1317	0.225529	0.00243877	0.601177	0.598739	55.3693
2518	4.82802	0.595272		0.0521628	0.052208	-4.52136e-05	2.04427e-09			1318	0.228284	0.00246856	0.599809	0.597341	55.24
2519	4.83207	0.595303		0.0521824	0.0522518	-6.93903e-05	4.81501e-09			1319	0.227562	0.00246075	0.598359	0.595899	55.1067
2520	4.82848	0.595301		0.0521685	0.0522129	-4.44042e-05	1.97174e-09			1320	0.225539	0.00243888	0.596472	0.594034	54.9342
2521	4.82531	0.595322		0.0521782	0.0521787	-5.24974e-07	2.75597e-13			1321	0.22642	0.0024484	0.593928	0.59148	54.6981
2522	4.82045	0.595341		0.0521853	0.0521262	5.91516e-05	3.49891e-09			1322	0.231442	0.0025027	0.591377	0.588875	54.4571
2523	4.81684	0.595299		0.0521325	0.0520871	4.54496e-05	2.06567e-09			1323	0.233665	0.00252674	0.589566	0.587039	54.2874
2524	4.81832	0.595253		0.0520741	0.0521031	-2.89933e-05	8.40614e-10			1324	0.230781	0.00249556	0.58826	0.585765	54.1696
2525	4.81164	0.595269		0.0520795	0.0520309	4.86572e-05	2.36752e-09			1325	0.231038	0.00249834	0.586823	0.584325	54.0364
2526	4.80987	0.595295		0.052094	0.0520117	8.22806e-05	6.7701e-09			1326	0.232081	0.00250962	0.585355	0.582846	53.8996
2527	4.80897	0.595257		0.0520436	0.052002	4.16651e-05	1.73598e-09			1327	0.230395	0.00249139	0.584354	0.581862	53.8087
2528	4.80398	0.595201		0.0519767	0.051948	2.87085e-05	8.24175e-10			1328	0.234544	0.00253625	0.583783	0.581246	53.7517
2529	4.80344	0.595195		0.0519586	0.0519423	1.6332e-05	2.66734e-10			1329	0.23801	0.00257373	0.58341	0.580836	53.7138
2530	4.79598	0.59519		0.0519423	0.0518615	8.08429e-05	6.53557e-09			1330	0.236328	0.00255555	0.583437	0.580881	53.718
2531	4.79057	0.59514		0.0518811	0.051803	7.81085e-05	6.10094e-09			1331	0.244044	0.00263899	0.583652	0.581013	53.7301
2532	4.78907	0.595109		0.0518384	0.0517868	5.16342e-05	2.66609e-09			1332	0.244883	0.00264805	0.582602	0.579954	53.6322
2533	4.78315	0.595143		0.0518608	0.0517229	0.000137893	1.90144e-08			1333	0.242459	0.00262185	0.579009	0.576387	53.3023
2534	4.77813	0.595168		0.0518748	0.0516685	0.000206366	4.25869e-08			1334	0.24066	0.00260239	0.573409	0.570807	52.7863
2535	4.77068	0.59513		0.0518247	0.0515879	0.000236822	5.60844e-08			1335	0.242026	0.00261716	0.567295	0.564677	52.2195
2536	4.76266	0.595082		0.0517656	0.0515013	0.000264337	6.98742e-08			1336	0.241342	0.00260976	0.561845	0.559235	51.7162
2537	4.76002	0.595047		0.0517188	0.0514726	0.000246144	6.05869e-08			1337	0.236721	0.00255979	0.557887	0.555327	51.3547
2538	4.75784	0.594953		0.0516134	0.0514491	0.000164293	2.6992e-08			1338	0.237434	0.00256751	0.555873	0.553305	51.1678
2539	4.74665	0.594806		0.051455	0.0513281	0.00012687	1.6096e-08			1339	0.240094	0.00259626	0.555022	0.552426	51.0864
2540	4.73513	0.59472		0.0513572	0.0512035	0.000153701	2.36238e-08			1340	0.241167	0.00260787	0.553001	0.550393	50.8985
2541	4.7324	0.594726		0.0513519	0.0511741	0.000177871	3.1638e-08			1341	0.241411	0.00261051	0.548728	0.546117	50.5031
2542	4.72356	0.594727		0.051341	0.0510784	0.000262651	6.89855e-08			1342	0.243117	0.00262896	0.543972	0.541343	50.0616
2543	4.71825	0.594669		0.0512714	0.0510211	0.000250336	6.2668e-08			1343	0.243363	0.00263162	0.540625	0.537993	49.7518
2544	4.71059	0.594598		0.0511897	0.0509382	0.000251562	6.32835e-08			1344	0.243517	0.00263328	0.53901	0.536377	49.6023
2545	4.70027	0.594527		0.051107	0.0508266	0.000280365	7.86046e-08			1345	0.243986	0.00263835	0.538345	0.535707	49.5404
2546	4.69303	0.594416		0.0509844	0.0507483	0.000236047	5.57184e-08			1346	0.24812	0.00268306	0.537973	0.53529	49.5018
2547	4.6812	0.5943		0.0508573	0.0506204	0.000236932	5.61366e-08			1347	0.248128	0.00268315	0.537986	0.535303	49.503
2548	4.67438	0.594251		0.0507961	0.0505466	0.000249444	6.22222e-08			1348	0.248371	0.00268577	0.538493	0.535807	49.5496
2549	4.66322	0.594224		0.0507575	0.0504259	0.000331575	1.09942e-07			1349	0.248189	0.00268381	0.53908	0.536397	49.6041
2550	4.65345	0.594123		0.0506451	0.0503203	0.00032481	1.05502e-07			1350	0.2492	0.00269474	0.53944	0.536746	49.6364
2551	4.64187	0.593977		0.0504878	0.050195	0.000292776	8.57178e-08			1351	0.25004	0.00270382	0.539851	0.537147	49.6736
2552	4.62954	0.593872		0.0503712	0.0500618	0.000309403	9.573e-08			1352	0.256362	0.00277219	0.540719	0.537947	49.7475
2553	4.61948	0.593792		0.0502795	0.049953	0.000326503	1.06604e-07			1353	0.251162	0.00271595	0.542306	0.53959	49.8994
2554	4.60757	0.59368		0.0501558	0.0498242	0.000331599	1.09958e-07			1354	0.253891	0.00274546	0.544906	0.54216	50.1371
2555	4.59734	0.593561		0.0500255	0.0497136	0.000311869	9.72625e-08			1355	0.252995	0.00273577	0.548701	0.545965	50.489
2556	4.58452	0.593467		0.0499202	0.0495749	0.000345255	1.19201e-07			1356	0.25455	0.00275259	0.55369	0.550937	50.9488
2557	4.56925	0.593345		0.0497871	0.0494098	0.000377377	1.42414e-07			1357	0.255518	0.00276306	0.560366	0.557603	51.5653
2558	4.55507	0.593172		0.0496026	0.0492565	0.000346141	1.19814e-07			1358	0.257818	0.00278793	0.569725	0.566937	52.4285
2559	4.54369	0.593035		0.0494539	0.0491334	0.000320545	1.02749e-07			1359	0.25862	0.0027966	0.581735	0.578938	53.5382
2560	4.52873	0.592979		0.0493858	0.0489716	0.000414145	1.71516e-07			1360	0.259782	0.00280917	0.594575	0.591765	54.7245
2561	4.51577	0.592906		0.0493015	0.0488315	0.000469993	2.20893e-07			1361	0.255335	0.00276107	0.605617	0.602856	55.75
2562	4.50206	0.592748		0.0491323	0.0486833	0.000449058	2.01653e-07			1362	0.259655	0.00280779	0.610717	0.607909	56.2173
2563	4.48514	0.592583		0.0489557	0.0485002	0.000455486	2.07467e-07			1363	0.259228	0.00280317	0.604278	0.601475	55.6224
2564	4.46435	0.592466		0.0488267	0.0482755	0.000551186	3.03806e-07			1364	0.261836	0.00283138	0.589571	0.586739	54.2597
2565	4.4552	0.592322		0.0486713	0.0481765	0.000494823	2.44849e-07			1365	0.263341	0.00284765	0.575551	0.572703	52.9617
2566	4.43562	0.592114		0.0484518	0.0479647	0.000487066	2.37233e-07			1366	0.263985	0.00285461	0.565597	0.562743	52.0405
2567	4.41865	0.591918		0.0482449	0.0477813	0.000463632	2.14955e-07			1367	0.265281	0.00286863	0.558979	0.55611	51.4272
2568	4.40129	0.591772		0.0480867	0.0475935	0.000493171	2.43218e-07			1368	0.264517	0.00286037	0.554475	0.551615	51.0115
2569	4.38191	0.591605		0.0479087	0.0473839	0.000524794	2.75409e-07			1369	0.268747	0.0029061	0.551057	0.548151	50.6911
2570	4.36572	0.591398		0.0476899	0.0472089	0.000480975	2.31337e-07			1370	0.268133	0.00289947	0.548008	0.545108	50.4098
2571	4.34398	0.591218		0.0474986	0.0469738	0.00052481	2.75425e-07			1371	0.270929	0.00292971	0.545417	0.542487	50.1674
2572	4.32629	0.591074		0.0473429	0.0467825	0.00056044	3.14093e-07			1372	0.269146	0.00291043	0.544153	0.541243	50.0523
2573	4.30587	0.590885		0.047143	0.0465617	0.000581299	3.37908e-07			1373	0.269395	0.00291312	0.544927	0.542014	50.1236
2574	4.28792	0.590644		0.0468899	0.0463676	0.00052227	2.72766e-07			1374	0.269842	0.00291795	0.546621	0.543703	50.2798
2575	4.2673	0.590427		0.0466612	0.0461447	0.000516512	2.66785e-07			1375	0.272218	0.00294364	0.546152	0.543208	50.2341
2576	4.24552	0.590242		0.046465	0.0459091	0.000555828	3.08945e-07			1376	0.27543	0.00297837	0.543168	0.54019	49.9549
2577	4.22368	0.59002		0.0462312	0.0456729	0.00055827	3.11665e-07			1377	0.275237	0.00297629	0.540384	0.537408	49.6976
2578	4.19718	0.589763		0.0459626	0.0453864	0.000576125	3.3192e-07			1378	0.275438	0.00297846	0.539155	0.536176	49.5838
2579	4.17923	0.589531		0.0457193	0.0451923	0.000527	2.77729e-07			1379	0.273675	0.0029594	0.538795	0.535835	49.5522
2580	4.15546	0.589312		0.0454893	0.0449352	0.000554119	3.07047e-07			1380	0.27767	0.00300259	0.538147	0.535145	49.4884
2581	4.13071	0.58906		0.0452258	0.0446677	0.000558148	3.11529e-07			1381	0.279892	0.00302662	0.537279	0.534252	49.4059
2582	4.10314	0.588807		0.0449607	0.0443695	0.000591192	3.49508e-07			1382	0.277524	0.00300102	0.53678	0.533779	49.3621
2583	4.08153	0.5886		0.0447422	0.0441358	0.000606365	3.67678e-07			1383	0.281915	0.0030485	0.536464	0.533416	49.3285
2584	4.05862	0.588389		0.0445197	0.043888	0.000631632	3.98959e-07			1384	0.281449	0.00304347	0.536019	0.532975	49.2877
2585	4.03369	0.588108		0.0442278	0.0436185	0.000609325	3.71276e-07			1385	0.281929	0.00304865	0.536215	0.533166	49.3054
2586	4.0085	0.587805		0.0439129	0.043346	0.000566832	3.21298e-07			1386	0.282705	0.00305704	0.538126	0.535069	49.4814
2587	3.98218	0.587552		0.0436488	0.0430614	0.000587353	3.44983e-07			1387	0.280393	0.00303204	0.540741	0.537709	49.7255
2588	3.95384	0.587318		0.0434026	0.042755	0.000647661	4.19465e-07			1388	0.284895	0.00308072	0.541044	0.537964	49.749
2589	3.92739	0.58703		0.0431031	0.042469	0.000634159	4.02158e-07			1389	0.285667	0.00308907	0.538951	0.535862	49.5547
2590	3.90164	0.586703		0.0427653	0.0421905	0.000574731	3.30316e-07			1390	0.285032	0.00308221	0.53677	0.533688	49.3536
2591	3.86943	0.586391		0.0424416	0.0418423	0.000599348	3.59218e-07			1391	0.28384	0.00306931	0.535508	0.532439	49.2381
2592	3.84157	0.586092		0.0421303	0.041541	0.000589317	3.47295e-07			1392	0.287638	0.00311038	0.535194	0.532084	49.2053
2593	3.81321	0.585799		0.041826	0.0412343	0.000591701	3.5011e-07			1393	0.289624	0.00313186	0.536362	0.53323	49.3113
2594	3.78088	0.585535		0.041551	0.0408848	0.000666241	4.43877e-07			1394	0.288705	0.00312192	0.539639	0.536517	49.6153
2595	3.75432	0.585282		0.0412859	0.0405975	0.000688394	4.73886e-07			1395	0.288905	0.00312408	0.543003	0.539879	49.9262
2596	3.72135	0.584978		0.0409706	0.0402409	0.000729657	5.324e-07			1396	0.290578	0.00314218	0.543177	0.540035	49.9406
2597	3.68832	0.584626		0.0406069	0.0398838	0.000723117	5.22898e-07			1397	0.290994	0.00314668	0.541416	0.538269	49.7773
2598	3.65628	0.584284		0.0402542	0.0395374	0.000716795	5.13795e-07			1398	0.291301	0.00315	0.540719	0.537569	49.7126
2599	3.62194	0.583957		0.0399154	0.039166	0.000749369	5.61553e-07			1399	0.294081	0.00318005	0.541172	0.537992	49.7517
2600	3.58766	0.583597		0.0395438	0.0387954	0.000748432	5.6015e-07			1400	0.295765	0.00319827	0.540146	0.536948	49.6551
2601	3.55773	0.583223		0.0391586	0.0384716	0.000686936	4.7188e-07			1401	0.295907	0.0031998	0.53733	0.53413	49.3946
2602	3.52195	0.58289		0.038814	0.0380847	0.000729222	5.31765e-07			1402	0.295747	0.00319807	0.535175	0.531977	49.1954
2603	3.48983	0.58256		0.0384721	0.0377375	0.000734569	5.39591e-07			1403	0.295212	0.00319229	0.535394	0.532201	49.2162
2604	3.45258	0.582149		0.0380495	0.0373347	0.000714881	5.11055e-07			1404	0.30097	0.00325455	0.537643	0.534389	49.4185
2605	3.41454	0.58169		0.0375795	0.0369233	0.000656281	4.30705e-07			1405	0.307667	0.00332697	0.539428	0.536101	49.5768
2606	3.37873	0.581279		0.0371566	0.036536	0.000620526	3.85053e-07			1406	0.306161	0.00331069	0.538884	0.535573	49.528
2607	3.34082	0.580912		0.0367777	0.0361261	0.000651652	4.2465e-07			1407	0.303256	0.00327928	0.536951	0.533672	49.3522
2608	3.30613	0.580523		0.0363776	0.035751	0.000626587	3.92611e-07			1408	0.303354	0.00328033	0.535301	0.53202	49.1994
2609	3.26696	0.580117		0.0359601	0.0353274	0.000632679	4.00283e-07			1409	0.301047	0.00325539	0.534773	0.531518	49.153
2610	3.22597	0.579735		0.0355662	0.0348842	0.000682083	4.65237e-07			1410	0.305949	0.0033084	0.535356	0.532047	49.2019
2611	3.18728	0.579342		0.0351625	0.0344658	0.000696662	4.85338e-07			1411	0.306655	0.00331603	0.536226	0.53291	49.2817
2612	3.14582	0.578889		0.0346973	0.0340174	0.000679881	4.62238e-07			1412	0.309187	0.00334341	0.536401	0.533057	49.2953
2613	3.10891	0.578413		0.0342103	0.0336183	0.000592025	3.50493e-07			1413	0.308155	0.00333224	0.535859	0.532527	49.2463
2614	3.06857	0.577979		0.0337649	0.0331821	0.000582822	3.39681e-07			1414	0.309468	0.00334645	0.535454	0.532108	49.2075
2615	3.02539	0.577561		0.0333349	0.0327152	0.000619727	3.84062e-07			1415	0.30836	0.00333447	0.535806	0.532472	49.2412
2616	2.9848	0.577109		0.0328714	0.0322763	0.000595088	3.5413e-07			1416	0.310743	0.00336023	0.536961	0.533601	49.3456
2617	2.93821	0.576656		0.0324066	0.0317725	0.000634128	4.02118e-07			1417	0.312136	0.00337529	0.53918	0.535804	49.5494
2618	2.89841	0.576237		0.0319769	0.031342	0.000634833	4.03013e-07			1418	0.315922	0.00341624	0.54302	0.539603	49.9007
2619	2.85336	0.575802		0.0315305	0.0308549	0.000675587	4.56418e-07			1419	0.313401	0.00338897	0.546431	0.543042	50.2187
2620	2.80918	0.575307		0.0310236	0.0303772	0.000646422	4.17861e-07			1420	0.315521	0.00341191	0.545083	0.541671	50.0919
2621	2.76552	0.574799		0.0305039	0.0299051	0.000598801	3.58563e-07			1421	0.316946	0.00342731	0.540814	0.537387	49.6957
2622	2.71717	0.574328		0.0300217	0.0293822	0.000639443	4.08887e-07			1422	0.320238	0.0034629	0.537831	0.534369	49.4166
2623	2.67321	0.573863		0.0295453	0.0289069	0.000638396	4.07549e-07			1423	0.320945	0.00347056	0.537675	0.534204	49.4014
2624	2.62572	0.573362		0.0290322	0.0283933	0.00063889	4.0818e-07			1424	0.321006	0.00347121	0.53912	0.535649	49.535
2625	2.58016	0.572837		0.0284965	0.0279006	0.000595836	3.55021e-07			1425	0.322862	0.00349128	0.538879	0.535388	49.5108
2626	2.53476	0.572308		0.0279553	0.0274098	0.000545494	2.97563e-07			1426	0.323504	0.00349823	0.53664	0.533142	49.3031
2627	2.4864	0.571762		0.0273976	0.0268868	0.000510812	2.60929e-07			1427	0.326508	0.00353071	0.53504	0.531509	49.1522
2628	2.43702	0.571224		0.0268483	0.0263528	0.000495464	2.45484e-07			1428	0.32683	0.00353419	0.535682	0.532148	49.2113
2629	2.38899	0.570746		0.0263593	0.0258335	0.000525778	2.76443e-07			1429	0.329293	0.00356082	0.537785	0.534224	49.4032
2630	2.34148	0.570307		0.025908	0.0253196	0.000588394	3.46207e-07			1430	0.329165	0.00355944	0.539012	0.535453	49.5169
2631	2.29182	0.569814		0.0254039	0.0247827	0.000621215	3.85908e-07			1431	0.328539	0.00355267	0.538782	0.535229	49.4962
2632	2.24313	0.569251		0.0248297	0.0242562	0.000573491	3.28892e-07			1432	0.330449	0.00357333	0.538018	0.534444	49.4236
2633	2.19308	0.568685		0.0242515	0.023715	0.000536515	2.87849e-07			1433	0.3305	0.00357388	0.537057	0.533483	49.3347
2634	2.14274	0.568141		0.0236968	0.0231706	0.000526248	2.76937e-07			1434	0.334901	0.00362146	0.536367	0.532746	49.2665
2635	2.09342	0.567591		0.0231349	0.0226373	0.000497544	2.4755e-07			1435	0.334842	0.00362083	0.537444	0.533823	49.3661
2636	2.03963	0.567029		0.0225613	0.0220556	0.000505647	2.55679e-07			1436	0.335345	0.00362626	0.54134	0.537714	49.7259
2637	1.99173	0.566487		0.0220082	0.0215376	0.000470606	2.2147e-07			1437	0.338308	0.00365831	0.544001	0.540343	49.969
2638	1.94066	0.565965		0.0214747	0.0209854	0.00048931	2.39424e-07			1438	0.339775	0.00367417	0.541467	0.537793	49.7333
2639	1.88969	0.565443		0.0209405	0.0204342	0.000506267	2.56306e-07			1439	0.339666	0.003673	0.537422	0.533749	49.3593
2640	1.83884	0.564931		0.0204177	0.0198843	0.000533383	2.84497e-07			1440	0.343405	0.00371343	0.534915	0.531201	49.1237
2641	1.78803	0.56444		0.0199144	0.019335	0.000579394	3.35698e-07			1441	0.345419	0.00373521	0.534204	0.530468	49.0559
2642	1.73631	0.563919		0.0193818	0.0187756	0.000606182	3.67457e-07			1442	0.346314	0.00374488	0.534319	0.530574	49.0657
2643	1.68591	0.563337		0.0187892	0.0182306	0.000558614	3.1205e-07			1443	0.346606	0.00374804	0.534424	0.530676	49.0751
2644	1.6326	0.562754		0.018194	0.0176542	0.000539769	2.91351e-07			1444	0.346993	0.00375222	0.53442	0.530668	49.0743
2645	1.58164	0.562224		0.0176532	0.0171031	0.000550132	3.02645e-07			1445	0.348409	0.00376753	0.53457	0.530803	49.0868
2646	1.5315	0.561711		0.0171283	0.0165609	0.000567412	3.21957e-07			1446	0.350036	0.00378513	0.535386	0.531601	49.1607
2647	1.48218	0.561161		0.0165672	0.0160276	0.000539575	2.91142e-07			1447	0.353704	0.00382479	0.53734	0.533515	49.3377
2648	1.43351	0.560595		0.0159891	0.0155013	0.000487724	2.37874e-07			1448	0.353896	0.00382687	0.539365	0.535538	49.5247
2649	1.38266	0.560047		0.0154301	0.0149514	0.000478691	2.29145e-07			1449	0.358003	0.00387128	0.53931	0.535439	49.5155
2650	1.3346	0.559509		0.0148805	0.0144317	0.000448778	2.01402e-07			1450	0.355538	0.00384463	0.537709	0.533864	49.37
2651	1.28562	0.558978		0.0143377	0.0139021	0.000435576	1.89726e-07			1451	0.357739	0.00386842	0.536764	0.532896	49.2804
2652	1.24053	0.558494		0.0138423	0.0134146	0.000427731	1.82954e-07			1452	0.363073	0.0039261	0.53725	0.533324	49.32
2653	1.19206	0.558062		0.0133991	0.0128904	0.000508698	2.58774e-07			1453	0.364378	0.00394021	0.538037	0.534097	49.3915
2654	1.14789	0.557625		0.0129498	0.0124127	0.000537066	2.8844e-07			1454	0.364123	0.00393746	0.538464	0.534527	49.4312
2655	1.10557	0.55716		0.0124739	0.0119551	0.000518733	2.69084e-07			1455	0.365496	0.00395231	0.540524	0.536572	49.6203
2656	1.06518	0.556718		0.0120201	0.0115183	0.000501809	2.51812e-07			1456	0.361521	0.00390933	0.548418	0.544509	50.3544
2657	1.02324	0.556318		0.0116091	0.0110648	0.000544324	2.96288e-07			1457	0.369682	0.00399757	0.560325	0.556328	51.4473
2658	0.984551	0.555925		0.011204	0.0106465	0.000557503	3.1081e-07			1458	0.368693	0.00398688	0.560107	0.55612	51.4281
2659	0.949167	0.555551		0.0108183	0.0102639	0.000554422	3.07384e-07			1459	0.37341	0.00403789	0.551901	0.547863	50.6646
2660	0.919478	0.55526		0.010516	0.00994281	0.000573222	3.28583e-07			1460	0.372111	0.00402384	0.544503	0.540479	49.9817
2661	0.888225	0.555051		0.0102958	0.00960486	0.000690939	4.77397e-07			1461	0.374455	0.00404918	0.539195	0.535145	49.4884
2662	0.866434	0.554859		0.0100917	0.00936922	0.000722478	5.21975e-07			1462	0.375205	0.0040573	0.536217	0.532159	49.2123
2663	0.847537	0.554673		0.00989415	0.00916488	0.000729274	5.31841e-07			1463	0.379173	0.0041002	0.536365	0.532265	49.2221
2664	0.833551	0.554543		0.00975333	0.00901364	0.000739694	5.47147e-07			1464	0.380706	0.00411678	0.539843	0.535726	49.5421
2665	0.824611	0.554472		0.00967016	0.00891696	0.000753193	5.673e-07			1465	0.38171	0.00412763	0.543082	0.538954	49.8407
2666	0.824096	0.554415		0.00960194	0.00891139	0.00069055	4.76859e-07			1466	0.383853	0.00415082	0.542223	0.538072	49.7591
2667	0.81847	0.554384		0.0095593	0.00885056	0.000708738	5.02309e-07			1467	0.383784	0.00415007	0.539318	0.535168	49.4906
2668	0.81528	0.554412		0.00957606	0.00881607	0.000759987	5.77581e-07			1468	0.384692	0.00415989	0.536946	0.532786	49.2703
2669	0.814393	0.554459		0.00961173	0.00880647	0.00080526	6.48443e-07			1469	0.388834	0.00420467	0.535645	0.531441	49.1458
2670	0.814686	0.554464		0.00960475	0.00880965	0.000795103	6.32189e-07			1470	0.389965	0.0042169	0.535871	0.531654	49.1655
2671	0.812173	0.554459		0.0095884	0.00878247	0.000805931	6.49526e-07			1471	0.389731	0.00421438	0.539565	0.535351	49.5074
2672	0.811526	0.554506		0.00962365	0.00877547	0.000848172	7.19395e-07			1472	0.390838	0.00422634	0.54783	0.543603	50.2706
2673	0.810519	0.554571		0.00967706	0.00876459	0.000912472	8.32605e-07			1473	0.389308	0.0042098	0.553013	0.548803	50.7515
2674	0.812897	0.554596		0.00969083	0.0087903	0.000900526	8.10946e-07			1474	0.391444	0.0042329	0.549767	0.545534	50.4491
2675	0.81081	0.554613		0.00969627	0.00876773	0.000928538	8.62183e-07			1475	0.39346	0.0042547	0.544976	0.540722	50.0041
2676	0.812462	0.554675		0.00974713	0.00878559	0.000961535	9.2455e-07			1476	0.396325	0.00428568	0.54183	0.537545	49.7103
2677	0.811625	0.554759		0.00981945	0.00877654	0.00104291	1.08766e-06			1477	0.399703	0.00432221	0.539104	0.534782	49.4548
2678	0.810434	0.554821		0.00987001	0.00876367	0.00110634	1.224e-06			1478	0.399274	0.00431757	0.536066	0.531748	49.1743
2679	0.812117	0.554876		0.00991384	0.00878187	0.00113198	1.28137e-06			1479	0.401983	0.00434686	0.533891	0.529544	48.9704
2680	0.812154	0.554933		0.00995917	0.00878227	0.0011769	1.38509e-06			1480	0.402218	0.0043494	0.533693	0.529343	48.9519
2681	0.814423	0.554947		0.00996105	0.0088068	0.00115425	1.3323e-06			1481	0.406052	0.00439086	0.534973	0.530582	49.0665
2682	0.812592	0.554914		0.00991676	0.00878699	0.00112977	1.27638e-06			1482	0.407118	0.00440239	0.53556	0.531158	49.1197
2683	0.812565	0.554911		0.00990286	0.0087867	0.00111615	1.2458e-06			1483	0.407773	0.00440947	0.53454	0.53013	49.0246
2684	0.813918	0.554971		0.00995035	0.00880134	0.00114901	1.32024e-06			1484	0.407676	0.00440842	0.533438	0.529029	48.9229
2685	0.816117	0.555027		0.00999567	0.00882511	0.00117056	1.37021e-06			1485	0.411667	0.00445158	0.533817	0.529366	48.9539
2686	0.817753	0.555058		0.0100146	0.00884281	0.0011718	1.37312e-06			1486	0.412565	0.00446129	0.535959	0.531498	49.1511
2687	0.817565	0.555119		0.010064	0.00884077	0.00122323	1.49628e-06			1487	0.414461	0.00448179	0.539109	0.534627	49.4405
2688	0.814325	0.555217		0.0101507	0.00880574	0.00134498	1.80898e-06			1488	0.418746	0.00452812	0.542738	0.53821	49.7718
2689	0.818558	0.555282		0.010204	0.00885151	0.00135248	1.82919e-06			1489	0.420673	0.00454896	0.546837	0.542288	50.149
2690	0.818939	0.555296		0.0102067	0.00885564	0.00135107	1.82538e-06			1490	0.418449	0.00452492	0.548987	0.544462	50.35
2691	0.819257	0.555328		0.0102273	0.00885907	0.00136819	1.87194e-06			1491	0.422018	0.00456351	0.545914	0.541351	50.0623
2692	0.821306	0.555406		0.0102935	0.00888123	0.00141226	1.99448e-06			1492	0.422859	0.00457261	0.540206	0.535633	49.5335
2693	0.820334	0.55548		0.0103558	0.00887072	0.0014851	2.20552e-06			1493	0.428841	0.00463729	0.535759	0.531122	49.1163
2694	0.822149	0.555523		0.0103879	0.00889035	0.00149755	2.24266e-06			1494	0.43059	0.0046562	0.534132	0.529476	48.9641
2695	0.821203	0.555558		0.0104114	0.00888012	0.00153125	2.34472e-06			1495	0.43175	0.00466875	0.535984	0.531315	49.1343
2696	0.821228	0.555584		0.0104262	0.00888038	0.0015458	2.38951e-06			1496	0.435597	0.00471034	0.540668	0.535958	49.5636
2697	0.825887	0.555592		0.0104221	0.00893077	0.00149132	2.22403e-06			1497	0.433131	0.00468368	0.544553	0.53987	49.9253
2698	0.828413	0.555624		0.0104428	0.00895809	0.00148471	2.20435e-06			1498	0.435396	0.00470817	0.544901	0.540193	49.9552
2699	0.825897	0.555715		0.0105226	0.00893088	0.00159173	2.5336e-06			1499	0.439582	0.00475344	0.543296	0.538543	49.8026
2700	0.825849	0.555813		0.0106089	0.00893036	0.00167853	2.81745e-06			1500	0.443038	0.00479081	0.541272	0.536481	49.612
2701	0.825726	0.555859		0.0106432	0.00892903	0.00171414	2.93829e-06			1501	0.446231	0.00482534	0.539258	0.534432	49.4225
2702	0.828005	0.555882		0.0106545	0.00895367	0.00170086	2.89293e-06			1502	0.445264	0.00481488	0.537586	0.532771	49.2689
2703	0.829831	0.555925		0.0106859	0.00897342	0.00171248	2.93258e-06			1503	0.446729	0.00483073	0.536704	0.531873	49.1858
2704	0.832519	0.555964		0.0107136	0.00900249	0.00171115	2.92803e-06			1504	0.450295	0.00486929	0.537374	0.532505	49.2443
2705	0.831181	0.555982		0.0107203	0.00898801	0.00173233	3.00098e-06			1505	0.451698	0.00488446	0.542023	0.537138	49.6727
2706	0.831851	0.55603		0.0107566	0.00899526	0.00176133	3.10229e-06			1506	0.455611	0.00492678	0.556926	0.551999	51.047
2707	0.834152	0.556133		0.010848	0.00902014	0.00182784	3.34101e-06			1507	0.461497	0.00499042	0.576038	0.571048	52.8086
2708	0.833186	0.55623		0.0109335	0.0090097	0.00192379	3.70096e-06			1508	0.457531	0.00494753	0.570578	0.56563	52.3076
2709	0.835848	0.556273		0.0109654	0.00903848	0.00192697	3.7132e-06			1509	0.459078	0.00496426	0.557493	0.552529	51.096
2710	0.837079	0.556295		0.0109756	0.00905179	0.00192379	3.70096e-06			1510	0.463239	0.00500926	0.548997	0.543988	50.3061
2711	0.836664	0.556319		0.0109878	0.00904731	0.00194051	3.76559e-06			1511	0.470629	0.00508917	0.544314	0.539225	49.8657
2712	0.837154	0.556325		0.0109827	0.0090526	0.00193005	3.7251e-06			1512	0.472665	0.00511119	0.541885	0.536774	49.639
2713	0.838157	0.556342		0.0109885	0.00906345	0.00192506	3.70587e-06			1513	0.473157	0.00511651	0.540578	0.535461	49.5176
2714	0.839931	0.55644		0.0110744	0.00908263	0.00199181	3.96729e-06			1514	0.476592	0.00515364	0.540272	0.535118	49.4859
2715	0.840593	0.556599		0.0112222	0.00908979	0.00213241	4.54716e-06			1515	0.476605	0.00515379	0.542229	0.537075	49.6669
2716	0.843755	0.556722		0.0113332	0.00912399	0.0022092	4.88055e-06			1516	0.482482	0.00521734	0.547631	0.542414	50.1606
2717	0.842046	0.556775		0.0113748	0.0091055	0.00226931	5.14975e-06			1517	0.483038	0.00522335	0.552501	0.547278	50.6104
2718	0.844967	0.556811		0.0113998	0.00913709	0.00226272	5.11989e-06			1518	0.487624	0.00527294	0.551081	0.545808	50.4745
2719	0.844369	0.556848		0.011425	0.00913062	0.00229439	5.26421e-06			1519	0.488467	0.00528206	0.547498	0.542216	50.1423
2720	0.843553	0.556857		0.0114229	0.0091218	0.00230107	5.29492e-06			1520	0.491034	0.00530982	0.548305	0.542995	50.2143
2721	0.848606	0.556866		0.0114197	0.00917644	0.00224325	5.03215e-06			1521	0.493683	0.00533846	0.556558	0.551219	50.9749
2722	0.848948	0.556928		0.0114709	0.00918014	0.00229072	5.2474e-06			1522	0.495768	0.00536101	0.561373	0.556012	51.4181
2723	0.84884	0.557021		0.011552	0.00917897	0.00237306	5.6314e-06			1523	0.501635	0.00542445	0.555506	0.550082	50.8697
2724	0.848472	0.557079		0.0115984	0.00917499	0.00242345	5.87309e-06			1524	0.502792	0.00543697	0.549737	0.5443	50.335
2725	0.848462	0.55711		0.0116179	0.00917488	0.00244298	5.96817e-06			1525	0.506169	0.00547348	0.548131	0.542657	50.1831
2726	0.850367	0.557158		0.0116546	0.00919548	0.00245912	6.04725e-06			1526	0.507563	0.00548855	0.548751	0.543262	50.239
2727	0.853834	0.557206		0.011691	0.00923297	0.002458	6.04174e-06			1527	0.510139	0.00551641	0.548063	0.542546	50.1729
2728	0.856237	0.557234		0.0117069	0.00925896	0.00244796	5.99251e-06			1528	0.51543	0.00557362	0.545648	0.540074	49.9442
2729	0.856469	0.557289		0.0117504	0.00926146	0.00248896	6.19492e-06			1529	0.521334	0.00563747	0.542921	0.537283	49.6861
2730	0.856509	0.557401		0.0118515	0.0092619	0.00258961	6.70608e-06			1530	0.523649	0.00566251	0.540588	0.534925	49.4681
2731	0.859317	0.55751		0.0119493	0.00929226	0.00265705	7.05991e-06			1531	0.525688	0.00568455	0.539518	0.533833	49.3671
2732	0.858198	0.557564		0.0119917	0.00928016	0.00271152	7.35232e-06			1532	0.528232	0.00571206	0.541697	0.535984	49.566
2733	0.860526	0.557596		0.0120122	0.00930534	0.0027069	7.32728e-06			1533	0.528508	0.00571505	0.548296	0.542581	50.176
2734	0.861866	0.557633		0.0120378	0.00931983	0.00271793	7.38716e-06			1534	0.533841	0.00577271	0.552024	0.546251	50.5154
2735	0.861639	0.557642		0.0120348	0.00931737	0.00271747	7.38463e-06			1535	0.538414	0.00582217	0.548064	0.542242	50.1447
2736	0.860353	0.557635		0.0120163	0.00930346	0.00271283	7.35946e-06			1536	0.54371	0.00587944	0.543308	0.537428	49.6996
2737	0.864363	0.557699		0.0120691	0.00934683	0.00272226	7.41069e-06			1537	0.544252	0.0058853	0.541653	0.535768	49.546
2738	0.865292	0.557843		0.0122013	0.00935688	0.00284446	8.09092e-06			1538	0.546201	0.00590636	0.545088	0.539182	49.8617
2739	0.866669	0.55795		0.0122963	0.00937177	0.00292454	8.55295e-06			1539	0.55751	0.00602866	0.556547	0.550518	50.9101
2740	0.86881	0.557961		0.0122965	0.00939492	0.00290161	8.41933e-06			1540	0.551837	0.00596731	0.572776	0.566808	52.4165
2741	0.86903	0.557952		0.0122757	0.0093973	0.00287838	8.28508e-06			1541	0.558662	0.00604111	0.576044	0.570003	52.7119
2742	0.869453	0.557979		0.012291	0.00940187	0.00288917	8.34733e-06			1542	0.559217	0.00604712	0.56738	0.561333	51.9102
2743	0.872808	0.558017		0.012318	0.00943815	0.00287983	8.29343e-06			1543	0.561279	0.00606942	0.559762	0.553693	51.2036
2744	0.873155	0.558065		0.0123546	0.0094419	0.00291272	8.48395e-06			1544	0.566411	0.00612491	0.555737	0.549612	50.8263
2745	0.875082	0.558166		0.0124439	0.00946274	0.00298119	8.8875e-06			1545	0.569741	0.00616092	0.552103	0.545943	50.4869
2746	0.876982	0.558299		0.0125648	0.00948328	0.00308148	9.49554e-06			1546	0.57526	0.0062206	0.546638	0.540418	49.976
2747	0.871778	0.558383		0.012638	0.00942701	0.00321098	1.03104e-05			1547	0.578547	0.00625615	0.541609	0.535353	49.5076
2748	0.87785	0.558411		0.0126544	0.00949267	0.00316174	9.99659e-06			1548	0.58107	0.00628342	0.539607	0.533323	49.3199
2749	0.87911	0.558441		0.0126725	0.0095063	0.00316619	1.00248e-05			1549	0.583547	0.00631022	0.541555	0.535245	49.4976
2750	0.878754	0.55848		0.0126998	0.00950245	0.00319732	1.02228e-05			1550	0.586699	0.00634429	0.544595	0.538251	49.7756
2751	0.88264	0.558497		0.0127059	0.00954447	0.00316142	9.99458e-06			1551	0.587312	0.00635093	0.544209	0.537858	49.7393
2752	0.883437	0.558531		0.0127284	0.00955309	0.00317534	1.00828e-05			1552	0.594247	0.00642592	0.542327	0.535901	49.5583
2753	0.885997	0.558638		0.0128234	0.00958076	0.00324267	1.05149e-05			1553	0.598798	0.00647513	0.542845	0.53637	49.6017
2754	0.885438	0.558773		0.0129468	0.00957473	0.0033721	1.1371e-05			1554	0.600613	0.00649475	0.546227	0.539732	49.9126
2755	0.886385	0.558858		0.0130207	0.00958496	0.00343571	1.18041e-05			1555	0.606559	0.00655905	0.548621	0.542062	50.1281
2756	0.888206	0.558907		0.0130581	0.00960466	0.00345343	1.19262e-05			1556	0.609592	0.00659185	0.54818	0.541589	50.0843
2757	0.889433	0.558971		0.0131107	0.00961792	0.00349273	1.21992e-05			1557	0.60969	0.00659291	0.548814	0.542221	50.1428
2758	0.891136	0.559035		0.0131628	0.00963634	0.0035265	1.24362e-05			1558	0.609819	0.0065943	0.559368	0.552774	51.1187
2759	0.892484	0.559064		0.0131808	0.00965091	0.00352986	1.24599e-05			1559	0.619006	0.00669365	0.578885	0.572192	52.9143
2760	0.891327	0.559091		0.0131961	0.00963841	0.0035577	1.26572e-05			1560	0.623767	0.00674514	0.568412	0.561667	51.9411
2761	0.892365	0.55915		0.0132434	0.00964962	0.00359378	1.29152e-05			1561	0.626859	0.00677857	0.552901	0.546122	50.5035
2762	0.894255	0.559211		0.0132931	0.00967007	0.003623	1.31261e-05			1562	0.630551	0.00681849	0.544377	0.537559	49.7116
2763	0.895368	0.559251		0.0133216	0.00968211	0.00363951	1.3246e-05			1563	0.637088	0.00688918	0.540533	0.533644	49.3496
2764	0.895537	0.559305		0.0133636	0.00968393	0.00367969	1.35401e-05			1564	0.63908	0.00691072	0.540243	0.533333	49.3208
2765	0.895389	0.559381		0.0134288	0.00968232	0.00374652	1.40364e-05			1565	0.645135	0.00697619	0.541251	0.534275	49.4079
2766	0.898125	0.559436		0.0134715	0.00971192	0.00375958	1.41345e-05			1566	0.649244	0.00702063	0.540538	0.533518	49.3379
2767	0.898483	0.559475		0.0134998	0.00971578	0.00378405	1.4319e-05			1567	0.653654	0.00706832	0.539046	0.531978	49.1955
2768	0.902538	0.559567		0.0135804	0.00975964	0.00382071	1.45978e-05			1568	0.655068	0.00708361	0.540044	0.53296	49.2863
2769	0.903516	0.559702		0.0137033	0.00977021	0.00393306	1.5469e-05			1569	0.658609	0.00712189	0.544946	0.537824	49.7361
2770	0.904854	0.559785		0.0137754	0.00978468	0.0039907	1.59257e-05			1570	0.664932	0.00719027	0.548152	0.540962	50.0263
2771	0.906142	0.559791		0.0137697	0.00979861	0.00397105	1.57692e-05			1571	0.670109	0.00724625	0.545052	0.537806	49.7345
2772	0.906265	0.559792		0.0137587	0.00979993	0.00395881	1.56722e-05			1572	0.674484	0.00729356	0.540544	0.53325	49.3132
2773	0.906143	0.559826		0.0137813	0.00979861	0.00398273	1.58621e-05			1573	0.679325	0.00734591	0.537954	0.530608	49.0689
2774	0.909003	0.559862		0.0138057	0.00982954	0.00397618	1.581e-05			1574	0.681829	0.00737299	0.537998	0.530625	49.0704
2775	0.910535	0.559898		0.0138299	0.00984611	0.00398382	1.58708e-05			1575	0.687738	0.00743688	0.541681	0.534244	49.4051
2776	0.915568	0.559971		0.0138919	0.00990053	0.00399133	1.59307e-05			1576	0.697557	0.00754306	0.54848	0.540937	50.024
2777	0.914542	0.560065		0.0139748	0.00988944	0.00408534	1.669e-05			1577	0.696142	0.00752776	0.550683	0.543155	50.2291
2778	0.915566	0.560124		0.0140213	0.00990052	0.00412083	1.69812e-05			1578	0.701446	0.00758511	0.545914	0.538329	49.7829
2779	0.91847	0.560149		0.0140349	0.00993192	0.00410294	1.68341e-05			1579	0.705226	0.00762599	0.540422	0.532796	49.2712
2780	0.920378	0.560185		0.0140598	0.00995255	0.00410725	1.68695e-05			1580	0.708627	0.00766277	0.537179	0.529516	48.9679
2781	0.920096	0.560231		0.0140947	0.0099495	0.00414521	1.71828e-05			1581	0.714746	0.00772894	0.536298	0.528569	48.8803
2782	0.920509	0.560285		0.0141368	0.00995397	0.00418281	1.74959e-05			1582	0.721368	0.00780055	0.536444	0.528644	48.8872
2783	0.922089	0.560399		0.0142393	0.00997105	0.00426824	1.82179e-05			1583	0.727387	0.00786563	0.53642	0.528554	48.8789
2784	0.924216	0.560589		0.0144182	0.00999406	0.00442414	1.9573e-05			1584	0.73054	0.00789972	0.536391	0.528491	48.8731
2785	0.927769	0.56076		0.0145768	0.0100325	0.00454434	2.0651e-05			1585	0.732983	0.00792615	0.536689	0.528763	48.8982
2786	0.928647	0.560817		0.014623	0.010042	0.00458102	2.09857e-05			1586	0.737198	0.00797173	0.536895	0.528924	48.9131
2787	0.930635	0.560799		0.0145929	0.0100635	0.00452948	2.05162e-05			1587	0.743866	0.00804383	0.536812	0.528768	48.8987
2788	0.929826	0.560789		0.0145721	0.0100547	0.00451741	2.0407e-05			1588	0.750773	0.00811852	0.537	0.528882	48.9092
2789	0.926633	0.560808		0.0145789	0.0100202	0.00455869	2.07816e-05			1589	0.758406	0.00820105	0.537692	0.529491	48.9656
2790	0.932497	0.560846		0.0146059	0.0100836	0.00452226	2.04508e-05			1590	0.759823	0.00821638	0.538236	0.530019	49.0144
2791	0.931699	0.560932		0.0146803	0.010075	0.00460537	2.12094e-05			1591	0.765894	0.00828203	0.538247	0.529965	49.0094
2792	0.935231	0.561059		0.014796	0.0101132	0.00468284	2.1929e-05			1592	0.768169	0.00830663	0.538319	0.530012	49.0137
2793	0.9387	0.561154		0.0148789	0.0101507	0.00472819	2.23558e-05			1593	0.774844	0.00837881	0.538958	0.53058	49.0662
2794	0.935574	0.561186		0.0148996	0.0101169	0.00478273	2.28745e-05			1594	0.782623	0.00846293	0.539816	0.531353	49.1377
2795	0.938813	0.561217		0.0149192	0.0101519	0.00476726	2.27267e-05			1595	0.786975	0.00850999	0.540275	0.531765	49.1759
2796	0.939807	0.561291		0.0149815	0.0101626	0.00481884	2.32212e-05			1596	0.792814	0.00857313	0.540106	0.531533	49.1543
2797	0.942017	0.561386		0.0150649	0.0101865	0.00487832	2.3798e-05			1597	0.79565	0.00860379	0.53942	0.530816	49.0881
2798	0.942716	0.561487		0.0151544	0.0101941	0.00496027	2.46043e-05			1598	0.801046	0.00866215	0.538626	0.529964	49.0093
2799	0.943591	0.561606		0.0152616	0.0102036	0.00505807	2.5584e-05			1599	0.808993	0.00874808	0.538334	0.529586	48.9743
2800	0.945387	0.561712		0.0153566	0.010223	0.00513362	2.6354e-05			1600	0.815044	0.00881352	0.53889	0.530076	49.0197
2801	0.948119	0.561754		0.0153874	0.0102525	0.00513488	2.6367e-05			1601	0.823372	0.00890357	0.539957	0.531053	49.11
2802	0.948232	0.561751		0.0153729	0.0102537	0.00511919	2.62061e-05			1602	0.827386	0.00894697	0.540849	0.531902	49.1885
2803	0.953008	0.561771		0.0153815	0.0103054	0.00507614	2.57672e-05			1603	0.832108	0.00899804	0.541234	0.532236	49.2193
2804	0.95231	0.561831		0.01543	0.0102978	0.00513219	2.63394e-05			1604	0.837381	0.00905505	0.541148	0.532093	49.2062
2805	0.954942	0.561909		0.0154957	0.0103263	0.00516935	2.67222e-05			1605	0.843336	0.00911945	0.540829	0.531709	49.1707
2806	0.954592	0.562019		0.0155948	0.0103225	0.00527231	2.77973e-05			1606	0.852075	0.00921395	0.540861	0.531647	49.1649
2807	0.956185	0.562172		0.0157356	0.0103397	0.00539583	2.9115e-05			1607	0.858341	0.00928171	0.541791	0.53251	49.2447
2808	0.956873	0.562299		0.0158513	0.0103472	0.00550408	3.02949e-05			1608	0.863812	0.00934086	0.543233	0.533892	49.3725
2809	0.95729	0.562343		0.015884	0.0103517	0.00553229	3.06062e-05			1609	0.868918	0.00939609	0.543951	0.534555	49.4338
2810	0.961566	0.562345		0.0158742	0.0103979	0.00547627	2.99896e-05			1610	0.87516	0.00946358	0.543571	0.534107	49.3924
2811	0.961406	0.562368		0.0158859	0.0103962	0.00548967	3.01364e-05			1611	0.882467	0.00954259	0.542854	0.533312	49.3189
2812	0.962045	0.562407		0.0159135	0.0104031	0.00551035	3.03639e-05			1612	0.890507	0.00962954	0.542236	0.532606	49.2536
2813	0.965665	0.562446		0.0159413	0.0104423	0.00549902	3.02392e-05			1613	0.895476	0.00968327	0.541671	0.531988	49.1964
2814	0.965227	0.562524		0.0160071	0.0104375	0.00556962	3.10206e-05			1614	0.902421	0.00975837	0.541757	0.531998	49.1974
2815	0.970397	0.562655		0.0161266	0.0104934	0.00563317	3.17326e-05			1615	0.906874	0.00980652	0.544213	0.534406	49.4201
2816	0.970915	0.562778		0.0162381	0.010499	0.0057391	3.29373e-05			1616	0.912304	0.00986524	0.550313	0.540448	49.9788
2817	0.970204	0.562853		0.0163023	0.0104913	0.005811	3.37677e-05			1617	0.92008	0.00994932	0.555135	0.545186	50.4169
2818	0.972968	0.562926		0.0163634	0.0105212	0.00584212	3.41304e-05			1618	0.929868	0.0100552	0.552994	0.542939	50.2091
2819	0.972578	0.563026		0.0164524	0.010517	0.00593534	3.52283e-05			1619	0.9371	0.0101334	0.548329	0.538195	49.7705
2820	0.97574	0.563114		0.0165279	0.0105512	0.00597669	3.57208e-05			1620	0.943128	0.0101986	0.545083	0.534884	49.4643
2821	0.977437	0.563171		0.0165734	0.0105696	0.00600384	3.60461e-05			1621	0.948271	0.0102542	0.54447	0.534215	49.4024
2822	0.979451	0.563247		0.016638	0.0105913	0.00604669	3.65624e-05			1622	0.95679	0.0103463	0.547262	0.536915	49.6521
2823	0.977487	0.563358		0.0167381	0.0105701	0.00616801	3.80443e-05			1623	0.961685	0.0103992	0.551935	0.541536	50.0794
2824	0.980042	0.563457		0.0168256	0.0105977	0.0062279	3.87867e-05			1624	0.969894	0.010488	0.553147	0.542659	50.1833
2825	0.981146	0.563522		0.0168793	0.0106097	0.00626964	3.93084e-05			1625	0.978862	0.010585	0.550213	0.539628	49.903
2826	0.984752	0.563589		0.016934	0.0106487	0.00628537	3.95059e-05			1626	0.986778	0.0106706	0.54759	0.536919	49.6525
2827	0.986991	0.563674		0.0170082	0.0106729	0.00633535	4.01367e-05			1627	0.991473	0.0107213	0.547652	0.536931	49.6536
2828	0.989837	0.563773		0.0170951	0.0107036	0.00639145	4.08506e-05			1628	0.997745	0.0107892	0.549181	0.538392	49.7886
2829	0.990503	0.563905		0.0172157	0.0107108	0.00650481	4.23126e-05			1629	1.00809	0.010901	0.549022	0.538121	49.7636
2830	0.990899	0.564088		0.0173875	0.0107151	0.00667232	4.45199e-05			1630	1.01507	0.0109765	0.547133	0.536156	49.5819
2831	0.989922	0.564275		0.0175627	0.0107046	0.00685815	4.70342e-05			1631	1.02503	0.0110842	0.545623	0.534538	49.4323
2832	0.9955	0.564417		0.0176932	0.0107649	0.00692827	4.80009e-05			1632	1.03308	0.0111712	0.545213	0.534042	49.3864
2833	0.994594	0.564557		0.0178218	0.0107551	0.00706671	4.99385e-05			1633	1.03689	0.0112125	0.545678	0.534466	49.4256
2834	0.997486	0.564755		0.0180079	0.0107864	0.00722157	5.2151e-05			1634	1.04355	0.0112845	0.548181	0.536896	49.6503
2835	1.00039	0.564983		0.0182252	0.0108177	0.00740745	5.48702e-05			1635	1.04976	0.0113516	0.556111	0.54476	50.3775
2836	1.00019	0.565206		0.0184364	0.0108156	0.00762082	5.80769e-05			1636	1.06321	0.011497	0.565723	0.554226	51.2529
2837	1.00208	0.565462		0.018681	0.0108361	0.00784491	6.15426e-05			1637	1.06925	0.0115624	0.563988	0.552426	51.0865
2838	1.00425	0.565792		0.0189994	0.0108595	0.00813996	6.6259e-05			1638	1.0762	0.0116376	0.55683	0.545192	50.4175
2839	1.00749	0.566161		0.0193564	0.0108946	0.00846182	7.16023e-05			1639	1.08242	0.0117048	0.551723	0.540018	49.9391
2840	1.01098	0.566547		0.0197312	0.0109323	0.00879891	7.74209e-05			1640	1.0936	0.0118257	0.549449	0.537624	49.7176
2841	1.01009	0.567028		0.0202011	0.0109226	0.00927848	8.60902e-05			1641	1.1013	0.011909	0.548781	0.536872	49.6481
2842	1.01422	0.567688		0.0208492	0.0109673	0.00988182	9.76504e-05			1642	1.10826	0.0119842	0.548403	0.536419	49.6062
2843	1.01732	0.568534		0.0216838	0.0110008	0.010683	0.000114127			1643	1.11775	0.0120868	0.548162	0.536075	49.5744
2844	1.01925	0.569592		0.0227296	0.0110217	0.011708	0.000137077			1644	1.12404	0.0121549	0.548969	0.536815	49.6428
2845	1.02537	0.570963		0.0240899	0.0110879	0.013002	0.000169053			1645	1.13263	0.0122478	0.552563	0.540315	49.9665
2846	1.02267	0.572673		0.0257885	0.0110587	0.0147298	0.000216966			1646	1.14093	0.0123375	0.561342	0.549004	50.77
2847	1.02803	0.574479		0.0275829	0.0111166	0.0164663	0.000271138			1647	1.14852	0.0124196	0.571092	0.558672	51.6641
2848	1.03044	0.575969		0.0290607	0.0111427	0.017918	0.000321056			1648	1.15717	0.0125131	0.56928	0.556767	51.4879
2849	1.0317	0.576771		0.0298516	0.0111563	0.0186952	0.000349511			1649	1.16759	0.0126258	0.561119	0.548493	50.7228
2850	1.03797	0.576742		0.0298107	0.0112242	0.0185866	0.000345461			1650	1.17266	0.0126806	0.554786	0.542105	50.1321
2851	1.04027	0.576043		0.0291001	0.011249	0.0178511	0.00031866			1651	1.18056	0.012766	0.55219	0.539424	49.8841
2852	1.04312	0.575042		0.028088	0.0112798	0.0168082	0.000282515			1652	1.18839	0.0128507	0.557228	0.544377	50.3422
2853	1.04301	0.574058		0.0270926	0.0112786	0.015814	0.000250084			1653	1.19655	0.0129389	0.574635	0.561696	51.9438
2854	1.04669	0.573201		0.0262238	0.0113184	0.0149054	0.00022217			1654	1.20433	0.0130231	0.577953	0.56493	52.2428
2855	1.04894	0.57245		0.0254617	0.0113427	0.014119	0.000199346			1655	1.21515	0.0131401	0.566722	0.553582	51.1934
2856	1.04925	0.571808		0.0248079	0.0113462	0.0134618	0.00018122			1656	1.22431	0.0132392	0.557804	0.544565	50.3595
2857	1.05191	0.57129		0.0242786	0.0113749	0.0129037	0.000166505			1657	1.23136	0.0133154	0.552288	0.538972	49.8423
2858	1.05423	0.570863		0.0238396	0.0114	0.0124396	0.000154744			1658	1.23969	0.0134055	0.549397	0.535992	49.5667
2859	1.05606	0.570477		0.0234423	0.0114198	0.0120225	0.000144541			1659	1.25153	0.0135335	0.548396	0.534863	49.4623
2860	1.05496	0.570138		0.023092	0.0114079	0.0116841	0.000136518			1660	1.26256	0.0136527	0.548554	0.534901	49.4659
2861	1.05908	0.569861		0.022803	0.0114524	0.0113506	0.000128837			1661	1.26946	0.0137273	0.550065	0.536338	49.5987
2862	1.05787	0.569623		0.0225541	0.0114393	0.0111148	0.000123538			1662	1.27706	0.0138095	0.55356	0.539751	49.9143
2863	1.06214	0.569417		0.0223367	0.0114855	0.0108512	0.000117749			1663	1.28588	0.0139049	0.556583	0.542678	50.185
2864	1.06294	0.569272		0.0221801	0.0114941	0.010686	0.000114191			1664	1.29279	0.0139797	0.55512	0.54114	50.0428
2865	1.06673	0.569184		0.0220808	0.0115352	0.0105456	0.00011121			1665	1.30485	0.01411	0.55123	0.53712	49.671
2866	1.06468	0.569104		0.021989	0.011513	0.010476	0.000109747			1666	1.31182	0.0141855	0.548683	0.534497	49.4285
2867	1.0687	0.569027		0.0219	0.0115565	0.0103436	0.000106989			1667	1.32274	0.0143035	0.549237	0.534934	49.4688
2868	1.07129	0.569006		0.0218677	0.0115845	0.0102832	0.000105744			1668	1.32975	0.0143793	0.55327	0.538891	49.8348
2869	1.07663	0.569047		0.0218976	0.0116422	0.0102554	0.000105173			1669	1.33845	0.0144734	0.55919	0.544717	50.3736
2870	1.07686	0.569085		0.0219234	0.0116447	0.0102787	0.000105652			1670	1.34792	0.0145758	0.563173	0.548598	50.7325
2871	1.07905	0.56909		0.021917	0.0116684	0.0102486	0.000105035			1671	1.35956	0.0147017	0.562123	0.547421	50.6237
2872	1.07632	0.569106		0.0219219	0.0116389	0.010283	0.000105741			1672	1.36741	0.0147865	0.557663	0.542876	50.2034
2873	1.07838	0.569152		0.0219566	0.0116611	0.0102956	0.000105999			1673	1.37597	0.0148791	0.553662	0.538782	49.8248
2874	1.08758	0.569193		0.0219862	0.0117606	0.0102255	0.000104561			1674	1.38565	0.0149838	0.553027	0.538043	49.7564
2875	1.08781	0.569226		0.0220077	0.0117631	0.0102447	0.000104954			1675	1.39364	0.0150702	0.556266	0.541196	50.048
2876	1.09111	0.569283		0.0220528	0.0117987	0.0102541	0.000105146			1676	1.40417	0.0151841	0.557603	0.542419	50.1611
2877	1.09545	0.569353		0.0221115	0.0118456	0.0102658	0.000105387			1677	1.4135	0.0152849	0.554624	0.53934	49.8763
2878	1.09207	0.569404		0.0221507	0.0118092	0.0103416	0.000106948			1678	1.42345	0.0153926	0.552064	0.536671	49.6295
2879	1.09508	0.569452		0.0221877	0.0118417	0.010346	0.00010704			1679	1.43214	0.0154865	0.55267	0.537184	49.6769
2880	1.09861	0.569536		0.0222594	0.0118799	0.0103795	0.000107734			1680	1.43945	0.0155656	0.5552	0.539634	49.9036
2881	1.10062	0.569644		0.0223558	0.0119016	0.0104542	0.00010929			1681	1.45031	0.015683	0.556075	0.540392	49.9736
2882	1.10395	0.569761		0.0224617	0.0119376	0.0105241	0.000110756			1682	1.46169	0.015806	0.555849	0.540043	49.9413
2883	1.10754	0.569924		0.0226131	0.0119765	0.0106367	0.000113139			1683	1.47256	0.0159236	0.560417	0.544493	50.3529
2884	1.1097	0.570151		0.022829	0.0119997	0.0108293	0.000117273			1684	1.48226	0.0160285	0.573081	0.557052	51.5143
2885	1.11443	0.570382		0.0230477	0.012051	0.0109968	0.000120929			1685	1.4997	0.0162171	0.573258	0.557041	51.5133
2886	1.11605	0.570562		0.0232162	0.0120685	0.0111477	0.000124271			1686	1.49888	0.0162082	0.563629	0.547421	50.6237
2887	1.11921	0.570724		0.0233672	0.0121026	0.0112646	0.000126891			1687	1.50999	0.0163283	0.557544	0.541216	50.0498
2888	1.11996	0.570905		0.0235368	0.0121108	0.011426	0.000130553			1688	1.51886	0.0164243	0.555521	0.539097	49.8538
2889	1.12049	0.571078		0.0236978	0.0121164	0.0115813	0.000134127			1689	1.53357	0.0165834	0.555473	0.538889	49.8347
2890	1.12397	0.571237		0.0238455	0.0121541	0.0116914	0.000136689			1690	1.54141	0.0166681	0.554972	0.538304	49.7805
2891	1.12753	0.571436		0.024033	0.0121926	0.0118404	0.000140196			1691	1.55277	0.0167909	0.553353	0.536562	49.6194
2892	1.13056	0.571685		0.0242707	0.0122253	0.0120454	0.000145091			1692	1.56155	0.0168859	0.551512	0.534626	49.4404
2893	1.13338	0.571923		0.0244968	0.0122558	0.012241	0.000149841			1693	1.57187	0.0169975	0.550372	0.533375	49.3247
2894	1.13856	0.572128		0.0246906	0.0123119	0.0123787	0.000153231			1694	1.5837	0.0171254	0.55132	0.534195	49.4005
2895	1.13668	0.57235		0.0249009	0.0122916	0.0126094	0.000158997			1695	1.59387	0.0172353	0.557073	0.539838	49.9224
2896	1.13864	0.572595		0.0251342	0.0123127	0.0128215	0.000164392			1696	1.61211	0.0174326	0.565932	0.5485	50.7234
2897	1.14585	0.572809		0.0253375	0.0123907	0.0129468	0.000167619			1697	1.61316	0.017444	0.567623	0.550179	50.8787
2898	1.14753	0.573		0.0255167	0.0124088	0.0131079	0.000171816			1698	1.62482	0.01757	0.563702	0.546132	50.5045
2899	1.15107	0.57324		0.0257453	0.0124471	0.0132982	0.000176841			1699	1.63516	0.0176819	0.561904	0.544222	50.3278
2900	1.15317	0.573537		0.0260306	0.0124699	0.0135607	0.000183893			1700	1.64752	0.0178156	0.56631	0.548494	50.7229
2901	1.15867	0.573819		0.0263011	0.0125294	0.0137717	0.000189659			1701	1.65534	0.0179	0.568051	0.550151	50.8761
2902	1.15645	0.574074		0.0265446	0.0125053	0.0140393	0.000197101			1702	1.66722	0.0180286	0.562512	0.544483	50.352
2903	1.1633	0.574355		0.0268136	0.0125794	0.0142342	0.000202613			1703	1.67941	0.0181604	0.557381	0.53922	49.8653
2904	1.16539	0.574673		0.0271208	0.012602	0.0145188	0.000210795			1704	1.68816	0.018255	0.555956	0.537701	49.7248
2905	1.16839	0.575009		0.0274446	0.0126345	0.0148101	0.000219339			1705	1.70141	0.0183983	0.55859	0.540192	49.9551
2906	1.17314	0.575383		0.0278075	0.0126858	0.0151218	0.000228667			1706	1.71	0.0184912	0.560669	0.542178	50.1388
2907	1.17731	0.575834		0.028247	0.0127309	0.0155161	0.00024075			1707	1.72468	0.01865	0.558378	0.539728	49.9122
2908	1.17324	0.576357		0.0287584	0.0126868	0.0160715	0.000258293			1708	1.73607	0.0187731	0.554953	0.53618	49.5841
2909	1.17979	0.576976		0.0293656	0.0127577	0.0166079	0.000275822			1709	1.74509	0.0188706	0.553287	0.534416	49.421
2910	1.18424	0.577799		0.0301779	0.0128058	0.017372	0.000301787			1710	1.75634	0.0189923	0.553026	0.534034	49.3856
2911	1.18696	0.578909		0.0312757	0.0128353	0.0184404	0.000340049			1711	1.77009	0.019141	0.552632	0.533491	49.3354
2912	1.19208	0.580255		0.0326108	0.0128906	0.0197202	0.000388885			1712	1.78191	0.0192688	0.552281	0.533012	49.2912
2913	1.18834	0.581752		0.0340958	0.0128502	0.0212456	0.000451374			1713	1.79327	0.0193916	0.553735	0.534344	49.4143
2914	1.19475	0.583317		0.0356493	0.0129194	0.0227298	0.000516646			1714	1.80649	0.0195345	0.557675	0.538141	49.7654
2915	1.20169	0.584756		0.0370764	0.0129945	0.0240819	0.000579938			1715	1.81322	0.0196073	0.562024	0.542417	50.1609
2916	1.20373	0.585777		0.0380859	0.0130166	0.0250693	0.000628468			1716	1.82809	0.0197682	0.565403	0.545635	50.4585
2917	1.20955	0.586249		0.0385473	0.0130795	0.0254678	0.000648607			1717	1.83997	0.0198966	0.569241	0.549345	50.8015
2918	1.21139	0.586291		0.0385771	0.0130994	0.0254777	0.000649114			1718	1.85033	0.0200086	0.570679	0.55067	50.9241
2919	1.21628	0.586051		0.0383259	0.0131523	0.0251736	0.000633711			1719	1.86299	0.0201455	0.565413	0.545268	50.4245
2920	1.21756	0.585573		0.0378365	0.0131661	0.0246703	0.000608626			1720	1.87746	0.020302	0.558388	0.538086	49.7603
2921	1.2217	0.584906		0.0371583	0.0132109	0.0239474	0.000573477			1721	1.88767	0.0204124	0.553869	0.533457	49.3323
2922	1.2275	0.584186		0.036426	0.0132737	0.0231523	0.00053603			1722	1.8992	0.0205371	0.552558	0.532021	49.1995
2923	1.23177	0.583516		0.0357445	0.0133198	0.0224247	0.000502867			1723	1.90911	0.0206442	0.55335	0.532706	49.2628
2924	1.23103	0.582905		0.035122	0.0133118	0.0218102	0.000475683			1724	1.92599	0.0208268	0.554058	0.533231	49.3114
2925	1.2346	0.582353		0.0345592	0.0133504	0.0212088	0.000449814			1725	1.93664	0.0209419	0.553653	0.532711	49.2633
2926	1.23599	0.581886		0.0340801	0.0133654	0.0207147	0.000429097			1726	1.9483	0.021068	0.552915	0.531847	49.1834
2927	1.23643	0.581465		0.0336479	0.0133701	0.0202778	0.000411188			1727	1.96366	0.0212341	0.552764	0.53153	49.1541
2928	1.24051	0.581001		0.0331723	0.0134143	0.019758	0.000390377			1728	1.97273	0.0213322	0.55378	0.532448	49.239
2929	1.24014	0.580479		0.0326387	0.0134104	0.0192283	0.000369728			1729	1.98626	0.0214786	0.556283	0.534805	49.4569
2930	1.24465	0.579961		0.0321093	0.0134591	0.0186502	0.000347831			1730	2.00017	0.021629	0.55925	0.537621	49.7174
2931	1.24582	0.579481		0.0316175	0.0134717	0.0181457	0.000329268			1731	2.01313	0.021769	0.560728	0.538959	49.8411
2932	1.24391	0.579034		0.0311594	0.013451	0.0177083	0.000313585			1732	2.02383	0.0218848	0.561335	0.53945	49.8865
2933	1.24866	0.578641		0.0307551	0.0135025	0.0172526	0.000297652			1733	2.03534	0.0220093	0.565106	0.543096	50.2237
2934	1.25198	0.578319		0.0304211	0.0135383	0.0168828	0.000285027			1734	2.04428	0.022106	0.573012	0.550906	50.9459
2935	1.25569	0.578018		0.0301088	0.0135785	0.0165303	0.000273251			1735	2.06104	0.0222871	0.57323	0.550942	50.9493
2936	1.25591	0.577682		0.029761	0.0135809	0.0161801	0.000261796			1736	2.07138	0.022399	0.566064	0.543665	50.2763
2937	1.25491	0.577322		0.0293895	0.01357	0.0158194	0.000250255			1737	2.08902	0.0225897	0.560546	0.537956	49.7483
2938	1.25767	0.576975		0.0290309	0.0135999	0.015431	0.000238115			1738	2.09885	0.0226961	0.55933	0.536634	49.6261
2939	1.25824	0.576647		0.0286916	0.013606	0.0150855	0.000227574			1739	2.10948	0.022811	0.562103	0.539292	49.8719
2940	1.26348	0.576363		0.0283958	0.0136626	0.0147332	0.000217067			1740	2.12081	0.0229335	0.564349	0.541416	50.0683
2941	1.26422	0.576182		0.028204	0.0136707	0.0145333	0.000211217			1741	2.13553	0.0230926	0.563256	0.540163	49.9525
2942	1.26372	0.576091		0.0281013	0.0136653	0.0144361	0.000208401			1742	2.14819	0.0232295	0.562154	0.538925	49.8379
2943	1.26733	0.575986		0.0279848	0.0137043	0.0142804	0.000203931			1743	2.16234	0.0233826	0.562893	0.53951	49.8921
2944	1.26394	0.575822		0.0278088	0.0136677	0.0141411	0.000199971			1744	2.1768	0.0235389	0.563726	0.540187	49.9547
2945	1.26903	0.575668		0.0276436	0.0137227	0.0139209	0.000193792			1745	2.18568	0.023635	0.563085	0.53945	49.8865
2946	1.27259	0.575581		0.0275453	0.0137612	0.0137841	0.00019			1746	2.20179	0.0238091	0.5626	0.538791	49.8256
2947	1.27423	0.575535		0.0274875	0.0137789	0.0137085	0.000187924			1747	2.21502	0.0239523	0.564203	0.540251	49.9606
2948	1.28142	0.575516		0.0274573	0.0138566	0.0136006	0.000184977			1748	2.22868	0.0240999	0.566895	0.542795	50.1958
2949	1.28466	0.575567		0.0274967	0.0138917	0.013605	0.000185095			1749	2.24284	0.024253	0.567811	0.543558	50.2664
2950	1.28155	0.575687		0.027605	0.0138581	0.013747	0.000188979			1750	2.25959	0.0244341	0.56707	0.542636	50.1811
2951	1.28413	0.575811		0.0277178	0.0138859	0.0138319	0.000191321			1751	2.27044	0.0245516	0.566279	0.541727	50.0971
2952	1.28619	0.575917		0.0278117	0.0139083	0.0139034	0.000193304			1752	2.28539	0.0247132	0.564319	0.539606	49.9009
2953	1.29101	0.576032		0.0279157	0.0139604	0.0139553	0.000194751			1753	2.3006	0.0248776	0.560481	0.535604	49.5308
2954	1.29374	0.576142		0.0280143	0.0139899	0.0140244	0.000196683			1754	2.31542	0.0250379	0.556881	0.531843	49.1831
2955	1.29703	0.576204		0.0280642	0.0140255	0.0140388	0.000197087			1755	2.33287	0.0252266	0.555772	0.530546	49.0631
2956	1.29858	0.576242		0.0280912	0.0140422	0.0140489	0.000197373			1756	2.34974	0.025409	0.557873	0.532464	49.2405
2957	1.3019	0.576294		0.0281315	0.0140781	0.0140534	0.000197498			1757	2.35992	0.0255191	0.560406	0.534887	49.4645
2958	1.30543	0.576299		0.0281245	0.0141163	0.0140082	0.000196229			1758	2.37299	0.0256604	0.560007	0.534346	49.4145
2959	1.30678	0.576179		0.0279934	0.0141309	0.0138625	0.000192168			1759	2.39153	0.0258609	0.558134	0.532273	49.2228
2960	1.30994	0.575981		0.0277843	0.0141651	0.0136192	0.000185482			1760	2.40865	0.026046	0.557699	0.531653	49.1655
2961	1.31233	0.575807		0.0275986	0.0141909	0.0134077	0.000179766			1761	2.42625	0.0262364	0.559672	0.533436	49.3304
2962	1.314	0.575666		0.0274456	0.014209	0.0132367	0.00017521			1762	2.43883	0.0263724	0.561977	0.535605	49.5309
2963	1.31964	0.575518		0.0272858	0.01427	0.0130159	0.000169413			1763	2.45588	0.0265568	0.561619	0.535062	49.4807
2964	1.32019	0.575388		0.0271447	0.0142759	0.0128688	0.000165605			1764	2.47201	0.0267312	0.559122	0.532391	49.2337
2965	1.32094	0.575311		0.0270559	0.014284	0.0127718	0.00016312			1765	2.49187	0.0269459	0.556847	0.529901	49.0035
2966	1.32531	0.575228		0.0269622	0.0143313	0.0126309	0.000159539			1766	2.51045	0.0271469	0.556432	0.529285	48.9465
2967	1.32609	0.575081		0.0268028	0.0143398	0.0124631	0.000155328			1767	2.52802	0.0273369	0.558479	0.531143	49.1183
2968	1.32877	0.574915		0.0266262	0.0143687	0.0122575	0.000150247			1768	2.5493	0.027567	0.561263	0.533696	49.3544
2969	1.33255	0.574801		0.0265	0.0144096	0.0120903	0.000146176			1769	2.56449	0.0277312	0.562323	0.534592	49.4372
2970	1.33454	0.574711		0.0263989	0.0144311	0.0119678	0.000143229			1770	2.58316	0.0279331	0.562852	0.534918	49.4675
2971	1.33565	0.574619		0.0262948	0.0144431	0.0118517	0.000140464			1771	2.60523	0.0281718	0.565991	0.53782	49.7357
2972	1.33712	0.57457		0.0262344	0.014459	0.0117755	0.000138662			1772	2.628	0.028418	0.57124	0.542822	50.1984
2973	1.33646	0.574587		0.02624	0.0144519	0.0117882	0.000138961			1773	2.64919	0.0286472	0.571907	0.54326	50.2388
2974	1.34174	0.574591		0.0262331	0.0145089	0.0117242	0.000137456			1774	2.6764	0.0289413	0.567953	0.539012	49.846
2975	1.34617	0.574522		0.0261518	0.0145569	0.0115948	0.00013444			1775	2.70152	0.029213	0.564512	0.535299	49.5027
2976	1.34656	0.574431		0.0260493	0.014561	0.0114883	0.00013198			1776	2.73298	0.0295532	0.562804	0.533251	49.3132
2977	1.34897	0.574392		0.0259992	0.0145872	0.011412	0.000130234			1777	2.76633	0.0299138	0.561732	0.531818	49.1807
2978	1.34919	0.574397		0.0259922	0.0145896	0.0114026	0.00013002			1778	2.78825	0.0301508	0.561009	0.530858	49.0919
2979	1.3522	0.574403		0.0259874	0.014622	0.0113654	0.000129172			1779	2.80699	0.0303535	0.561725	0.531371	49.1394
2980	1.35307	0.574407		0.0259792	0.0146315	0.0113477	0.000128771			1780	2.82366	0.0305338	0.564	0.533466	49.3331
2981	1.35879	0.5744		0.0259609	0.0146933	0.0112676	0.00012696			1781	2.83962	0.0307064	0.565155	0.534449	49.424
2982	1.36168	0.574358		0.0259074	0.0147246	0.0111828	0.000125054			1782	2.8583	0.0309083	0.563809	0.5329	49.2808
2983	1.36225	0.574287		0.0258252	0.0147308	0.0110944	0.000123086			1783	2.87486	0.0310875	0.562296	0.531209	49.1244
2984	1.36803	0.574228		0.0257543	0.0147933	0.010961	0.000120143			1784	2.89443	0.0312991	0.562503	0.531204	49.124
2985	1.3695	0.574206		0.0257211	0.0148092	0.010912	0.000119071			1785	2.91018	0.0314693	0.563675	0.532206	49.2166
2986	1.3713	0.574242		0.0257454	0.0148286	0.0109168	0.000119177			1786	2.93027	0.0316866	0.563854	0.532168	49.2131
2987	1.37253	0.574355		0.0258471	0.0148419	0.0110053	0.000121116			1787	2.94594	0.031856	0.562966	0.53111	49.1153
2988	1.37209	0.574503		0.0259837	0.0148372	0.0111465	0.000124244			1788	2.96268	0.0320371	0.562284	0.530247	49.0354
2989	1.37777	0.574579		0.0260479	0.0148986	0.0111493	0.000124306			1789	2.98577	0.0322867	0.562606	0.530319	49.0421
2990	1.37902	0.574551		0.0260087	0.0149121	0.0110966	0.000123134			1790	3.00479	0.0324924	0.564435	0.531942	49.1922
2991	1.37901	0.574527		0.0259725	0.014912	0.0110605	0.000122336			1791	3.02418	0.0327021	0.568315	0.535613	49.5317
2992	1.37847	0.574594		0.0260288	0.0149062	0.0111226	0.000123712			1792	3.04157	0.0328901	0.572817	0.539927	49.9307
2993	1.38862	0.574702		0.026125	0.0150159	0.0111091	0.000123412			1793	3.06161	0.0331068	0.573823	0.540716	50.0036
2994	1.39347	0.57476		0.0261718	0.0150684	0.0111034	0.000123286			1794	3.08526	0.0333626	0.571423	0.53806	49.758
2995	1.39303	0.57477		0.0261701	0.0150636	0.0111065	0.000123354			1795	3.10842	0.033613	0.569076	0.535463	49.5178
2996	1.3938	0.574765		0.0261534	0.0150719	0.0110815	0.000122799			1796	3.13031	0.0338497	0.56792	0.534071	49.389
2997	1.3985	0.574742		0.0261191	0.0151228	0.0109964	0.000120921			1797	3.15541	0.0341212	0.56735	0.533229	49.3112
2998	1.39908	0.574727		0.0260924	0.015129	0.0109633	0.000120194			1798	3.17922	0.0343787	0.567088	0.532709	49.2632
2999	1.4041	0.57477		0.0261243	0.0151833	0.010941	0.000119705			1799	3.19954	0.0345984	0.567846	0.533248	49.313
3000	1.40689	0.57485		0.0261922	0.0152135	0.0109787	0.000120533			1800	3.22524	0.0348763	0.569819	0.534943	49.4697
3001	1.40911	0.574902		0.0262331	0.0152375	0.0109956	0.000120904			1801	3.25194	0.035165	0.571354	0.536189	49.5849
3002	1.41467	0.574973		0.0262923	0.0152976	0.0109947	0.000120883			1802	3.28371	0.0355086	0.570941	0.535432	49.515
3003	1.41036	0.575166		0.0264738	0.015251	0.0112228	0.000125951			1803	3.30984	0.0357911	0.569452	0.533661	49.3511
3004	1.41448	0.575423		0.0267197	0.0152955	0.0114242	0.000130512			1804	3.33887	0.0361051	0.568253	0.532148	49.2112
3005	1.42157	0.57555		0.0268351	0.0153722	0.0114628	0.000131396			1805	3.36936	0.0364347	0.567708	0.531274	49.1304
3006	1.42169	0.575501		0.0267741	0.0153735	0.0114006	0.000129974			1806	3.40727	0.0368447	0.567713	0.530869	49.0929
3007	1.42401	0.575444		0.0267055	0.0153986	0.0113069	0.000127847			1807	3.4379	0.0371758	0.568275	0.531099	49.1142
3008	1.42409	0.575509		0.0267598	0.0153995	0.0113603	0.000129057			1808	3.47527	0.03758	0.569377	0.531797	49.1788
3009	1.42745	0.575664		0.0269026	0.0154358	0.0114668	0.000131487			1809	3.5149	0.0380086	0.570792	0.532783	49.27
3010	1.43007	0.575872		0.0270989	0.0154642	0.0116347	0.000135366			1810	3.55637	0.038457	0.572373	0.533916	49.3747
3011	1.42992	0.576146		0.0273614	0.0154625	0.0118989	0.000141584			1811	3.60239	0.0389546	0.573847	0.534892	49.465
3012	1.43772	0.576411		0.0276157	0.0155469	0.0120689	0.000145657			1812	3.6526	0.0394975	0.574374	0.534876	49.4635
3013	1.43394	0.576531		0.0277237	0.015506	0.0122177	0.000149273			1813	3.71054	0.0401241	0.57355	0.533426	49.3294
3014	1.43584	0.576501		0.0276822	0.0155265	0.0121557	0.000147761			1814	3.77776	0.040851	0.572462	0.531611	49.1616
3015	1.44389	0.576455		0.0276245	0.0156136	0.0120109	0.000144262			1815	3.8497	0.0416289	0.572545	0.530917	49.0974
3016	1.44399	0.576456		0.0276143	0.0156146	0.0119997	0.000143994			1816	3.95264	0.0427421	0.574087	0.531344	49.1369
3017	1.44996	0.576447		0.0275939	0.0156792	0.0119147	0.000141959			1817	4.10219	0.0443593	0.575917	0.531558	49.1567
3018	1.45357	0.576401		0.0275366	0.0157182	0.0118184	0.000139674			1818	4.18132	0.0452149	0.576922	0.531708	49.1705
3019	1.4536	0.576376		0.0274997	0.0157185	0.0117811	0.000138795			1819	4.22675	0.0457061	0.577405	0.531699	49.1697
3020	1.45485	0.576404		0.027516	0.015732	0.011784	0.000138863			1820	4.26524	0.0461224	0.57797	0.531848	49.1835
3021	1.45905	0.576458		0.0275582	0.0157775	0.0117807	0.000138785			1821	4.30575	0.0465604	0.578424	0.531863	49.1849
3022	1.46101	0.57652		0.0276088	0.0157987	0.0118101	0.000139479			1822	4.32682	0.0467882	0.578651	0.531863	49.1848
3023	1.46742	0.576598		0.0276754	0.015868	0.0118074	0.000139415			1823	4.35189	0.0470594	0.579532	0.532472	49.2412
3024	1.46713	0.576687		0.0277533	0.0158649	0.0118884	0.000141334			1824	4.37904	0.047353	0.581874	0.534521	49.4307
3025	1.46836	0.576775		0.0278295	0.0158782	0.0119513	0.000142833			1825	4.41008	0.0476886	0.584362	0.536673	49.6297
3026	1.47344	0.576834		0.0278772	0.0159332	0.011944	0.000142659			1826	4.44201	0.0480339	0.584638	0.536604	49.6233
3027	1.4738	0.576817		0.0278485	0.015937	0.0119115	0.000141883			1827	4.47514	0.0483921	0.583496	0.535104	49.4846
3028	1.47634	0.576759		0.0277791	0.0159645	0.0118146	0.000139585			1828	4.508	0.0487475	0.583696	0.534949	49.4703
3029	1.48033	0.576855		0.0278634	0.0160076	0.0118558	0.00014056			1829	4.54142	0.0491089	0.586693	0.537584	49.714
3030	1.4809	0.577254		0.0282509	0.0160138	0.0122371	0.000149747			1830	4.57269	0.049447	0.589914	0.540467	49.9806
3031	1.48468	0.577766		0.0287513	0.0160546	0.0126967	0.000161206			1831	4.60858	0.0498351	0.589228	0.539393	49.8812
3032	1.49002	0.578003		0.0289776	0.0161124	0.0128652	0.000165513			1832	4.64497	0.0502285	0.586068	0.535839	49.5526
3033	1.48607	0.577886		0.0288489	0.0160697	0.0127792	0.000163308			1833	4.6811	0.0506193	0.583728	0.533108	49.3001
3034	1.49017	0.57771		0.0286607	0.016114	0.0125467	0.00015742			1834	4.72189	0.0510603	0.583288	0.532228	49.2186
3035	1.49448	0.577675		0.0286147	0.0161606	0.0124541	0.000155104			1835	4.7647	0.0515233	0.584147	0.532624	49.2553
3036	1.49923	0.577664		0.0285921	0.016212	0.01238	0.000153265			1836	4.80103	0.0519162	0.585296	0.53338	49.3251
3037	1.49768	0.57758		0.0284964	0.0161952	0.0123011	0.000151318			1837	4.83891	0.0523257	0.586371	0.534045	49.3867
3038	1.50164	0.577545		0.0284498	0.016238	0.0122118	0.000149129			1838	4.8824	0.052796	0.587177	0.534381	49.4178
3039	1.50197	0.577641		0.0285342	0.0162416	0.0122925	0.000151107			1839	4.92174	0.0532214	0.587294	0.534072	49.3892
3040	1.50299	0.577747		0.0286288	0.0162527	0.0123761	0.000153169			1840	4.95746	0.0536077	0.586827	0.533219	49.3103
3041	1.51023	0.577774		0.0286444	0.0163309	0.0123134	0.000151621			1841	4.9968	0.0540331	0.586733	0.532699	49.2622
3042	1.50223	0.577817		0.0286762	0.0162444	0.0124318	0.00015455			1842	5.03429	0.0544385	0.58814	0.533701	49.3549
3043	1.51102	0.577938		0.0287855	0.0163395	0.012446	0.000154903			1843	5.07125	0.0548382	0.591595	0.536757	49.6374
3044	1.51424	0.57802		0.0288562	0.0163743	0.0124818	0.000155796			1844	5.11309	0.0552906	0.595606	0.540316	49.9666
3045	1.51394	0.577998		0.0288225	0.0163711	0.0124514	0.000155036			1845	5.14916	0.0556807	0.596987	0.541306	50.0582
3046	1.52222	0.578018		0.0288306	0.0164606	0.0123699	0.000153015			1846	5.18719	0.0560919	0.595535	0.539443	49.8859
3047	1.52162	0.578211		0.029012	0.0164541	0.0125579	0.0001577			1847	5.22503	0.0565011	0.59353	0.537029	49.6626
3048	1.5237	0.578471		0.0292605	0.0164766	0.0127839	0.000163428			1848	5.25994	0.0568786	0.592333	0.535455	49.517
3049	1.52573	0.578611		0.0293892	0.0164985	0.0128906	0.000166168			1849	5.30024	0.0573143	0.591874	0.53456	49.4343
3050	1.52751	0.578619		0.029386	0.0165178	0.0128682	0.00016559			1850	5.33633	0.0577047	0.591441	0.533736	49.3581
3051	1.52803	0.578583		0.0293381	0.0165235	0.0128146	0.000164215			1851	5.37073	0.0580767	0.590966	0.532889	49.2798
3052	1.53302	0.578543		0.0292871	0.0165774	0.0127097	0.000161538			1852	5.40819	0.0584817	0.591052	0.53257	49.2503
3053	1.53502	0.578551		0.0292832	0.016599	0.0126842	0.000160888			1853	5.44103	0.0588368	0.591805	0.532968	49.2871
3054	1.53632	0.578712		0.0294331	0.0166131	0.01282	0.000164353			1854	5.47796	0.0592361	0.592462	0.533226	49.3109
3055	1.5384	0.579043		0.0297521	0.0166356	0.0131165	0.000172042			1855	5.51763	0.0596651	0.592626	0.532961	49.2864
3056	1.54016	0.579363		0.030061	0.0166546	0.0134064	0.000179732			1856	5.54929	0.0600075	0.592896	0.532889	49.2797
3057	1.54209	0.579478		0.0301638	0.0166754	0.0134884	0.000181937			1857	5.5818	0.0603591	0.593705	0.533346	49.322
3058	1.54169	0.579397		0.0300721	0.0166712	0.013401	0.000179586			1858	5.61943	0.060766	0.594533	0.533767	49.3609
3059	1.54756	0.579282		0.029945	0.0167346	0.0132104	0.000174515			1859	5.65243	0.0611228	0.594912	0.533789	49.363
3060	1.54929	0.57923		0.0298815	0.0167534	0.0131281	0.000172348			1860	5.68435	0.0614679	0.595262	0.533794	49.3634
3061	1.54917	0.579245		0.0298855	0.016752	0.0131335	0.000172489			1861	5.72095	0.0618637	0.595923	0.53406	49.388
3062	1.55464	0.579339		0.0299681	0.0168111	0.013157	0.000173106			1862	5.75407	0.0622219	0.596416	0.534194	49.4004
3063	1.55449	0.579544		0.0301616	0.0168095	0.0133521	0.000178279			1863	5.78376	0.062543	0.596475	0.533932	49.3762
3064	1.55888	0.579835		0.0304404	0.016857	0.0135834	0.000184509			1864	5.81424	0.0628726	0.596717	0.533844	49.3681
3065	1.56143	0.580113		0.0307069	0.0168845	0.0138224	0.000191058			1865	5.8558	0.0633219	0.597718	0.534397	49.4192
3066	1.55917	0.580279		0.0308619	0.0168601	0.0140017	0.000196049			1866	5.88724	0.0636619	0.599484	0.535822	49.551
3067	1.56123	0.580285		0.0308567	0.0168824	0.0139743	0.00019528			1867	5.92015	0.0640178	0.602084	0.538066	49.7585
3068	1.56446	0.580141		0.0307005	0.0169173	0.0137831	0.000189975			1868	5.95467	0.0643911	0.605477	0.541086	50.0378
3069	1.56936	0.579918		0.0304662	0.0169704	0.0134958	0.000182137			1869	5.98991	0.0647722	0.607669	0.542897	50.2053
3070	1.56888	0.579737		0.0302737	0.0169652	0.0133085	0.000177117			1870	6.02335	0.0651338	0.606421	0.541288	50.0564
3071	1.57211	0.579686		0.0302112	0.0170001	0.0132111	0.000174534			1871	6.06037	0.0655341	0.603266	0.537732	49.7276
3072	1.57427	0.579757		0.0302705	0.0170235	0.013247	0.000175482			1872	6.09681	0.0659281	0.600865	0.534937	49.4692
3073	1.57721	0.579877		0.0303795	0.0170552	0.0133243	0.000177538			1873	6.13246	0.0663137	0.600081	0.533767	49.361
3074	1.58067	0.579997		0.0304875	0.0170927	0.0133949	0.000179422			1874	6.16813	0.0666993	0.60025	0.533551	49.341
3075	1.58086	0.580111		0.0305902	0.0170947	0.0134954	0.000182127			1875	6.20341	0.0670808	0.600601	0.53352	49.3382
3076	1.57959	0.580229		0.0306964	0.017081	0.0136154	0.00018538			1876	6.24024	0.0674791	0.601129	0.53365	49.3502
3077	1.58088	0.580354		0.0308104	0.0170949	0.0137155	0.000188116			1877	6.27874	0.0678955	0.601882	0.533986	49.3813
3078	1.57743	0.5805		0.0309443	0.0170576	0.0138867	0.000192839			1878	6.31722	0.0683115	0.602474	0.534162	49.3975
3079	1.58837	0.580668		0.0311008	0.017176	0.0139248	0.0001939			1879	6.35702	0.0687419	0.602794	0.534052	49.3873
3080	1.58486	0.580825		0.0312467	0.0171379	0.0141088	0.000199058			1880	6.39601	0.0691636	0.60319	0.534027	49.385
3081	1.5922	0.580921		0.0313307	0.0172173	0.0141134	0.000199188			1881	6.43329	0.0695667	0.603716	0.53415	49.3964
3082	1.59661	0.580928		0.0313261	0.017265	0.014061	0.000197713			1882	6.47163	0.0699813	0.604131	0.53415	49.3964
3083	1.59672	0.580858		0.0312452	0.0172662	0.0139791	0.000195414			1883	6.51332	0.0704321	0.604632	0.5342	49.401
3084	1.59446	0.580763		0.0311385	0.0172417	0.0138968	0.000193121			1884	6.54825	0.0708098	0.605551	0.534742	49.4511
3085	1.60312	0.580718		0.0310823	0.0173355	0.0137468	0.000188975			1885	6.59381	0.0713024	0.606396	0.535094	49.4836
3086	1.60362	0.580763		0.0311159	0.0173408	0.0137751	0.000189753			1886	6.6342	0.0717393	0.606463	0.534724	49.4494
3087	1.6045	0.58084		0.0311811	0.0173504	0.0138308	0.00019129			1887	6.6682	0.0721069	0.606376	0.534269	49.4074
3088	1.6064	0.580852		0.031182	0.0173709	0.0138111	0.000190746			1888	6.71663	0.0726306	0.607562	0.534932	49.4687
3089	1.60975	0.580804		0.0311225	0.0174071	0.0137154	0.000188112			1889	6.75344	0.0730286	0.610114	0.537086	49.6679
3090	1.60788	0.580796		0.0311023	0.0173869	0.0137154	0.000188112			1890	6.79366	0.0734635	0.61174	0.538277	49.778
3091	1.61417	0.580864		0.0311594	0.0174549	0.0137044	0.000187812			1891	6.83891	0.0739529	0.611121	0.537168	49.6755
3092	1.61568	0.580968		0.0312511	0.0174712	0.0137799	0.000189885			1892	6.87558	0.0743493	0.609837	0.535487	49.5201
3093	1.61879	0.581112		0.0313841	0.0175048	0.0138792	0.000192633			1893	6.92633	0.0748982	0.609601	0.534702	49.4475
3094	1.6225	0.581361		0.0316212	0.0175449	0.0140763	0.000198142			1894	6.96375	0.0753028	0.610655	0.535352	49.5075
3095	1.62289	0.58166		0.0319093	0.0175492	0.01436	0.000206211			1895	7.00486	0.0757473	0.612029	0.536282	49.5935
3096	1.62545	0.581816		0.0320537	0.0175769	0.0144768	0.000209579			1896	7.04604	0.0761927	0.612667	0.536474	49.6113
3097	1.62322	0.581745		0.0319713	0.0175527	0.0144186	0.000207895			1897	7.09162	0.0766855	0.612488	0.535802	49.5492
3098	1.62993	0.581634		0.0318482	0.0176253	0.0142228	0.000202289			1898	7.13927	0.0772008	0.612141	0.53494	49.4695
3099	1.63218	0.581733		0.0319356	0.0176497	0.014286	0.000204089			1899	7.17589	0.0775968	0.612196	0.534599	49.4379
3100	1.63253	0.582081		0.0322722	0.0176534	0.0146188	0.00021371			1900	7.22187	0.0780941	0.6127	0.534606	49.4385
3101	1.63334	0.582462		0.032642	0.0176622	0.0149798	0.000224394			1901	7.2652	0.0785625	0.613327	0.534765	49.4532
3102	1.63844	0.582643		0.0328112	0.0177173	0.0150939	0.000227826			1902	7.31037	0.0790511	0.613897	0.534846	49.4607
3103	1.64077	0.58272		0.0328771	0.0177426	0.0151346	0.000229055			1903	7.35578	0.079542	0.614523	0.534981	49.4733
3104	1.643	0.583199		0.0333441	0.0177666	0.0155775	0.000242658			1904	7.39007	0.0799129	0.615227	0.535314	49.504
3105	1.64868	0.584482		0.0346156	0.017828	0.0167876	0.000281822			1905	7.44764	0.0805354	0.615843	0.535307	49.5034
3106	1.65997	0.586174		0.0362966	0.0179502	0.0183464	0.00033659			1906	7.48933	0.0809862	0.616412	0.535426	49.5144
3107	1.68193	0.587127		0.0372376	0.0181877	0.0190499	0.000362899			1907	7.53486	0.0814785	0.617275	0.535797	49.5487
3108	1.66529	0.586539		0.0366379	0.0180077	0.0186302	0.000347085			1908	7.58252	0.0819939	0.618583	0.536589	49.622
3109	1.65629	0.584911		0.0349988	0.0179104	0.0170883	0.000292011			1909	7.62704	0.0824754	0.619905	0.53743	49.6997
3110	1.65667	0.583441		0.0335173	0.0179145	0.0156028	0.000243447			1910	7.67764	0.0830225	0.620562	0.537539	49.7098
3111	1.65755	0.582725		0.0327894	0.017924	0.0148654	0.000220981			1911	7.72339	0.0835172	0.620455	0.536938	49.6542
3112	1.65668	0.582501		0.0325545	0.0179145	0.0146399	0.000214328			1912	7.77418	0.0840665	0.620147	0.536081	49.5749
3113	1.65922	0.582447		0.0324892	0.0179421	0.0145471	0.000211617			1913	7.81449	0.0845024	0.620121	0.535619	49.5322
3114	1.65918	0.582583		0.0326136	0.0179416	0.0146719	0.000215265			1914	7.8665	0.0850647	0.620374	0.53531	49.5036
3115	1.65603	0.582883		0.0329015	0.0179075	0.014994	0.000224819			1915	7.91786	0.0856201	0.62078	0.53516	49.4898
3116	1.66268	0.583078		0.0330851	0.0179794	0.0151057	0.000228181			1916	7.96282	0.0861063	0.621731	0.535625	49.5328
3117	1.65881	0.583063		0.0330582	0.0179377	0.0151206	0.000228631			1917	8.01407	0.0866605	0.623796	0.537136	49.6725
3118	1.66931	0.583005		0.0329893	0.0180512	0.0149381	0.000223146			1918	8.06475	0.0872085	0.626163	0.538954	49.8407
3119	1.66853	0.582985		0.0329576	0.0180427	0.0149149	0.000222453			1919	8.11301	0.0877304	0.62681	0.53908	49.8523
3120	1.66682	0.582948		0.0329093	0.0180242	0.0148851	0.000221566			1920	8.14873	0.0881166	0.625901	0.537784	49.7324
3121	1.67516	0.582981		0.0329306	0.0181144	0.0148162	0.00021952			1921	8.19804	0.0886499	0.62569	0.53704	49.6636
3122	1.67621	0.583195		0.0331329	0.0181257	0.0150071	0.000225214			1922	8.27189	0.0894485	0.6275	0.538051	49.7572
3123	1.67939	0.583388		0.0333146	0.0181602	0.0151545	0.000229658			1923	8.34963	0.0902891	0.629836	0.539547	49.8955
3124	1.68173	0.583277		0.0331921	0.0181855	0.0150067	0.0002252			1924	8.426	0.0911149	0.630195	0.53908	49.8523
3125	1.6825	0.583018		0.0329215	0.0181938	0.0147277	0.000216904			1925	8.50449	0.0919636	0.629141	0.537178	49.6764
3126	1.6844	0.583002		0.0328936	0.0182143	0.0146793	0.000215483			1926	8.59162	0.0929059	0.628801	0.535895	49.5577
3127	1.68853	0.583205		0.0330851	0.0182589	0.0148262	0.000219815			1927	8.66955	0.0937486	0.62966	0.535912	49.5593
3128	1.6839	0.583231		0.0331001	0.018209	0.0148912	0.000221746			1928	8.74362	0.0945495	0.630692	0.536142	49.5806
3129	1.69199	0.58301		0.0328678	0.0182964	0.0145714	0.000212325			1929	8.82919	0.0954749	0.63143	0.535955	49.5633
3130	1.69258	0.582926		0.0327723	0.0183028	0.0144695	0.000209365			1930	8.91491	0.0964018	0.632403	0.536001	49.5676
3131	1.69595	0.583181		0.0330151	0.0183393	0.0146758	0.00021538			1931	8.99101	0.0972247	0.633632	0.536407	49.6051
3132	1.69698	0.583547		0.0333703	0.0183503	0.01502	0.000225599			1932	9.07464	0.0981291	0.634594	0.536464	49.6104
3133	1.69795	0.583756		0.0335673	0.0183609	0.0152064	0.000231236			1933	9.15498	0.0989978	0.635384	0.536386	49.6032
3134	1.70013	0.583757		0.0335571	0.0183844	0.0151727	0.00023021			1934	9.23101	0.09982	0.636455	0.536635	49.6262
3135	1.70016	0.583604		0.0333929	0.0183848	0.0150081	0.000225242			1935	9.3207	0.10079	0.637606	0.536816	49.6429
3136	1.70427	0.583396		0.0331727	0.0184292	0.0147435	0.00021737			1936	9.39745	0.10162	0.638463	0.536843	49.6454
3137	1.70304	0.583307		0.0330721	0.0184159	0.0146562	0.000214806			1937	9.48124	0.102526	0.639317	0.536792	49.6407
3138	1.70709	0.583418		0.0331716	0.0184597	0.0147119	0.000216439			1938	9.56581	0.10344	0.640416	0.536976	49.6577
3139	1.70462	0.583575		0.0333173	0.0184329	0.0148844	0.000221544			1939	9.65218	0.104374	0.641346	0.536971	49.6573
3140	1.71096	0.583633		0.0333637	0.0185015	0.0148622	0.000220884			1940	9.73982	0.105322	0.642163	0.536841	49.6453
3141	1.71274	0.583686		0.0334053	0.0185208	0.0148844	0.000221547			1941	9.81918	0.10618	0.643987	0.537807	49.7346
3142	1.71339	0.583838		0.0335459	0.0185278	0.0150181	0.000225543			1942	9.90296	0.107086	0.647176	0.54009	49.9457
3143	1.7165	0.583954		0.0336503	0.0185614	0.0150888	0.000227673			1943	9.99219	0.108051	0.649562	0.541511	50.0771
3144	1.71574	0.583917		0.0336017	0.0185533	0.0150484	0.000226456			1944	10.0826	0.109029	0.649668	0.540639	49.9965
3145	1.71737	0.583873		0.0335468	0.0185709	0.0149759	0.000224277			1945	10.1554	0.109815	0.649156	0.539341	49.8764
3146	1.71719	0.583959		0.0336211	0.018569	0.0150522	0.000226567			1946	10.259	0.110936	0.649543	0.538607	49.8086
3147	1.72723	0.584069		0.0337198	0.0186775	0.0150424	0.000226273			1947	10.3435	0.11185	0.650319	0.538469	49.7958
3148	1.72493	0.584103		0.033742	0.0186526	0.0150894	0.000227689			1948	10.4302	0.112787	0.650653	0.537866	49.74
3149	1.72467	0.58417		0.0337972	0.0186498	0.0151474	0.000229442			1949	10.5114	0.113666	0.651083	0.537418	49.6986
3150	1.72746	0.584354		0.03397	0.0186799	0.0152901	0.000233786			1950	10.603	0.114656	0.652266	0.53761	49.7164
3151	1.72525	0.584535		0.0341393	0.018656	0.0154833	0.000239732			1951	10.6934	0.115633	0.653628	0.537995	49.752
3152	1.72538	0.584618		0.0342105	0.0186575	0.015553	0.000241895			1952	10.788	0.116656	0.654528	0.537871	49.7405
3153	1.73206	0.584686		0.0342678	0.0187297	0.0155381	0.000241432			1953	10.8772	0.117621	0.655493	0.537873	49.7406
3154	1.74056	0.584788		0.0343573	0.0188216	0.0155357	0.000241358			1954	10.9682	0.118605	0.657063	0.538458	49.7948
3155	1.73681	0.584828		0.0343861	0.0187811	0.015605	0.000243517			1955	11.067	0.119673	0.658678	0.539005	49.8453
3156	1.73748	0.584806		0.0343529	0.0187884	0.0155646	0.000242255			1956	11.1925	0.121031	0.659845	0.538814	49.8277
3157	1.73796	0.584864		0.0343991	0.0187936	0.0156055	0.000243532			1957	11.3528	0.122764	0.661187	0.538423	49.7915
3158	1.74216	0.585006		0.0345295	0.018839	0.0156905	0.000246193			1958	11.5189	0.12456	0.663101	0.538541	49.8024
3159	1.74331	0.585094		0.0346061	0.0188514	0.0157548	0.000248212			1959	11.7046	0.126568	0.664969	0.538401	49.7895
3160	1.74751	0.585124		0.0346245	0.0188967	0.0157278	0.000247363			1960	11.8397	0.128029	0.666375	0.538346	49.7844
3161	1.74728	0.585213		0.0347022	0.0188943	0.0158078	0.000249888			1961	11.9434	0.129151	0.667712	0.538561	49.8043
3162	1.74886	0.58534		0.0348175	0.0189113	0.0159061	0.000253005			1962	12.0292	0.130079	0.669052	0.538974	49.8425
3163	1.74699	0.585387		0.034853	0.0188912	0.0159618	0.00025478			1963	12.1146	0.131002	0.669912	0.53891	49.8366
3164	1.74838	0.585396		0.0348509	0.0189062	0.0159447	0.000254233			1964	12.1972	0.131895	0.670536	0.538641	49.8117
3165	1.75302	0.58549		0.0349329	0.0189563	0.0159766	0.000255253			1965	12.2926	0.132927	0.671915	0.538988	49.8438
3166	1.75571	0.585615		0.0350466	0.0189854	0.0160612	0.000257961			1966	12.3771	0.13384	0.6742	0.54036	49.9707
3167	1.75252	0.585651		0.0350714	0.018951	0.0161204	0.000259867			1967	12.455	0.134683	0.67617	0.541488	50.075
3168	1.7588	0.585661		0.0350693	0.0190189	0.0160504	0.000257615			1968	12.5493	0.135702	0.676918	0.541216	50.0498
3169	1.75544	0.585751		0.035148	0.0189826	0.0161654	0.00026132			1969	12.6378	0.136659	0.677	0.540341	49.9689
3170	1.75805	0.58584		0.035226	0.0190107	0.0162153	0.000262935			1970	12.7169	0.137515	0.677168	0.539654	49.9053
3171	1.76026	0.585853		0.0352273	0.0190346	0.0161927	0.000262202			1971	12.8005	0.138419	0.677593	0.539173	49.8609
3172	1.76509	0.585921		0.0352838	0.0190868	0.0161969	0.000262341			1972	12.9045	0.139543	0.678372	0.538829	49.8291
3173	1.76047	0.586106		0.0354566	0.0190369	0.0164197	0.000269607			1973	12.9794	0.140354	0.679535	0.539181	49.8617
3174	1.76438	0.586219		0.0355581	0.0190792	0.0164789	0.000271553			1974	13.0791	0.141432	0.680726	0.539294	49.8721
3175	1.76354	0.586187		0.0355154	0.0190701	0.0164454	0.000270451			1975	13.1586	0.142291	0.681598	0.539307	49.8733
3176	1.7682	0.586278		0.0355944	0.0191205	0.0164739	0.000271389			1976	13.2386	0.143157	0.682155	0.538999	49.8448
3177	1.76636	0.586653		0.0359577	0.0191006	0.0168571	0.000284161			1977	13.3144	0.143976	0.682203	0.538228	49.7735
3178	1.76884	0.587011		0.0363046	0.0191275	0.0171771	0.000295052			1978	13.3046	0.14387	0.681161	0.537291	49.6868
3179	1.77367	0.587012		0.0362936	0.0191797	0.0171139	0.000292887			1979	12.9634	0.140181	0.678982	0.538801	49.8265
3180	1.76942	0.586782		0.036052	0.0191338	0.0169183	0.000286228			1980	12.7008	0.137341	0.676555	0.539215	49.8647
3181	1.77063	0.586649		0.0359082	0.0191468	0.0167614	0.000280944			1981	12.527	0.135461	0.674648	0.539187	49.8621
3182	1.77145	0.586689		0.0359365	0.0191557	0.0167808	0.000281597			1982	12.4023	0.134113	0.673197	0.539084	49.8526
3183	1.77275	0.586815		0.0360513	0.0191697	0.0168816	0.000284988			1983	12.3057	0.133068	0.671951	0.538882	49.834
3184	1.77725	0.587018		0.0362428	0.0192184	0.0170244	0.000289831			1984	12.2329	0.132282	0.670998	0.538716	49.8187
3185	1.77657	0.587224		0.0364373	0.0192111	0.0172263	0.000296744			1985	12.1712	0.131614	0.670368	0.538754	49.8222
3186	1.77388	0.587236		0.036437	0.0191819	0.0172551	0.000297739			1986	12.1157	0.131013	0.669903	0.538889	49.8347
3187	1.77707	0.587041		0.036231	0.0192164	0.0170146	0.000289495			1987	12.071	0.130531	0.669614	0.539083	49.8526
3188	1.77689	0.586888		0.036066	0.0192145	0.0168516	0.000283976			1988	12.0414	0.13021	0.669527	0.539317	49.8742
3189	1.77854	0.586907		0.0360739	0.0192323	0.0168415	0.000283637			1989	12.0104	0.129875	0.669377	0.539502	49.8913
3190	1.77904	0.586973		0.0361282	0.0192377	0.0168905	0.00028529			1990	11.9772	0.129516	0.669149	0.539633	49.9034
3191	1.77835	0.587011		0.0361545	0.0192302	0.0169243	0.000286431			1991	11.9608	0.129339	0.669397	0.540058	49.9427
3192	1.77748	0.587112		0.0362447	0.0192208	0.0170238	0.000289811			1992	11.9412	0.129127	0.670167	0.54104	50.0336
3193	1.78095	0.587269		0.0363895	0.0192584	0.0171312	0.000293478			1993	11.9365	0.129076	0.670276	0.5412	50.0483
3194	1.7809	0.587349		0.0364588	0.0192578	0.017201	0.000295873			1994	11.9404	0.129118	0.669092	0.539974	49.935
3195	1.77942	0.587425		0.036523	0.0192418	0.0172812	0.00029864			1995	11.9396	0.12911	0.667769	0.53866	49.8134
3196	1.78235	0.587721		0.0368073	0.0192735	0.0175338	0.000307436			1996	11.9344	0.129053	0.667519	0.538466	49.7955
3197	1.78102	0.58816		0.0372346	0.0192592	0.0179754	0.000323115			1997	11.9636	0.129369	0.668071	0.538701	49.8173
3198	1.78296	0.588352		0.0374156	0.0192801	0.0181355	0.000328896			1998	11.9816	0.129563	0.668496	0.538933	49.8387
3199	1.78076	0.588184		0.0372361	0.0192563	0.0179798	0.000323273			1999	12.0294	0.130081	0.668864	0.538784	49.8249
3200	1.78176	0.587924		0.0369643	0.0192671	0.0176972	0.000313191			2000	12.0921	0.130758	0.669678	0.53892	49.8375
3201	1.78328	0.587758		0.0367864	0.0192836	0.0175028	0.000306348			2001	12.1662	0.13156	0.670675	0.539115	49.8555
3202	1.78268	0.587629		0.0366463	0.019277	0.0173693	0.000301692			2002	12.2604	0.132578	0.671448	0.53887	49.8329
3203	1.78202	0.58753		0.0365354	0.0192699	0.0172655	0.000298098			2003	12.356	0.133612	0.672443	0.538831	49.8292
3204	1.7814	0.587557		0.0365515	0.0192633	0.0172882	0.000298883			2004	12.4896	0.135057	0.674134	0.539077	49.852
3205	1.78126	0.587666		0.0366487	0.0192618	0.017387	0.000302307			2005	12.6436	0.136722	0.676007	0.539285	49.8712
3206	1.78174	0.587713		0.036684	0.019267	0.0174171	0.000303354			2006	12.85	0.138954	0.677358	0.538404	49.7898
3207	1.78238	0.587773		0.0367324	0.0192738	0.0174585	0.0003048			2007	12.9648	0.140195	0.678303	0.538108	49.7624
3208	1.77999	0.588051		0.0369991	0.019248	0.0177511	0.000315101			2008	12.9564	0.140104	0.679058	0.538953	49.8406
3209	1.77878	0.588459		0.0373955	0.0192349	0.0181606	0.000329808			2009	12.9426	0.139955	0.679283	0.539327	49.8752
3210	1.77771	0.588636		0.0375612	0.0192234	0.0183378	0.000336275			2010	12.94	0.139928	0.678996	0.539068	49.8512
3211	1.77767	0.588512		0.0374252	0.0192229	0.0182023	0.000331323			2011	12.9573	0.140115	0.678961	0.538846	49.8307
3212	1.78073	0.588442		0.0373443	0.019256	0.0180883	0.000327187			2012	12.9569	0.14011	0.679396	0.539285	49.8713
3213	1.77351	0.588664		0.0375547	0.0191779	0.0183767	0.000337703			2013	12.9942	0.140513	0.679671	0.539158	49.8595
3214	1.77677	0.588968		0.0378475	0.0192132	0.0186343	0.000347238			2014	13.0038	0.140617	0.679667	0.53905	49.8495
3215	1.77691	0.589013		0.0378807	0.0192147	0.018666	0.00034842			2015	13.0233	0.140828	0.68012	0.539292	49.8719
3216	1.77346	0.588782		0.0376377	0.0191774	0.0184603	0.000340782			2016	13.0658	0.141288	0.681241	0.539954	49.9331
3217	1.77199	0.588574		0.0374186	0.0191615	0.0182571	0.000333321			2017	13.0833	0.141477	0.682141	0.540664	49.9987
3218	1.77471	0.588629		0.0374623	0.0191909	0.0182715	0.000333846			2018	13.1118	0.141786	0.682211	0.540426	49.9768
3219	1.77198	0.588874		0.0376957	0.0191614	0.0185343	0.00034352			2019	13.1258	0.141937	0.681935	0.539998	49.9372
3220	1.77061	0.589023		0.0378327	0.0191466	0.0186861	0.00034917			2020	13.1557	0.14226	0.681778	0.539518	49.8928
3221	1.77035	0.588916		0.0377144	0.0191438	0.0185706	0.000344868			2021	13.1873	0.142602	0.681649	0.539047	49.8493
3222	1.76751	0.588688		0.0374752	0.019113	0.0183622	0.000337171			2022	13.1962	0.142697	0.681591	0.538894	49.8351
3223	1.76657	0.588553		0.037329	0.0191029	0.0182261	0.000332192			2023	13.2137	0.142887	0.681863	0.538976	49.8427
3224	1.76904	0.588553		0.0373171	0.0191296	0.0181875	0.000330785			2024	13.2303	0.143067	0.682244	0.539178	49.8613
3225	1.76802	0.588613		0.0373656	0.0191185	0.0182471	0.000332956			2025	13.2376	0.143145	0.68229	0.539145	49.8583
3226	1.76064	0.588745		0.0374864	0.0190388	0.0184476	0.000340313			2026	13.2605	0.143393	0.682189	0.538796	49.826
3227	1.76044	0.58898		0.0377094	0.0190366	0.0186728	0.000348674			2027	13.2518	0.143299	0.682351	0.539052	49.8497
3228	1.76085	0.589203		0.0379209	0.019041	0.0188798	0.000356448			2028	13.2605	0.143393	0.682568	0.539176	49.8611
3229	1.75727	0.589273		0.0379792	0.0190024	0.0189769	0.000360122			2029	13.2739	0.143538	0.682444	0.538906	49.8362
3230	1.7599	0.58924		0.0379351	0.0190308	0.0189043	0.000357373			2030	13.2719	0.143516	0.682201	0.538685	49.8157
3231	1.75495	0.589253		0.0379365	0.0189772	0.0189593	0.000359453			2031	13.2766	0.143567	0.682194	0.538627	49.8104
3232	1.75395	0.589304		0.0379757	0.0189665	0.0190093	0.000361352			2032	13.2527	0.143309	0.682136	0.538827	49.8289
3233	1.74467	0.589279		0.037939	0.0188661	0.0190729	0.000363777			2033	13.2476	0.143254	0.681607	0.538354	49.7851
3234	1.75185	0.589209		0.0378577	0.0189437	0.0189141	0.000357742			2034	13.2096	0.142843	0.680785	0.537942	49.747
3235	1.74876	0.58924		0.0378779	0.0189103	0.0189676	0.000359768			2035	13.1073	0.141737	0.679923	0.538186	49.7697
3236	1.74935	0.589372		0.0379981	0.0189167	0.0190814	0.0003641			2036	12.9477	0.14001	0.678756	0.538745	49.8213
3237	1.74287	0.589449		0.0380639	0.0188466	0.0192173	0.000369304			2037	12.8277	0.138713	0.677129	0.538416	49.7909
3238	1.74252	0.589439		0.0380414	0.0188429	0.0191986	0.000368586			2038	12.6914	0.137239	0.67557	0.538332	49.7831
3239	1.74241	0.589463		0.0380545	0.0188417	0.0192128	0.000369131			2039	12.5919	0.136163	0.67449	0.538327	49.7827
3240	1.73922	0.589543		0.0381224	0.0188071	0.0193153	0.000373081			2040	12.4844	0.135	0.673624	0.538623	49.8101
3241	1.73559	0.589563		0.0381309	0.0187679	0.019363	0.000374926			2041	12.3854	0.13393	0.672618	0.538688	49.816
3242	1.73488	0.589546		0.0381031	0.0187602	0.0193429	0.000374147			2042	12.2885	0.132882	0.67154	0.538658	49.8133
3243	1.72957	0.589711		0.0382561	0.0187028	0.0195534	0.000382334			2043	12.2078	0.13201	0.670465	0.538455	49.7945
3244	1.7279	0.590122		0.0386563	0.0186847	0.0199716	0.000398863			2044	12.1234	0.131097	0.669243	0.538145	49.7659
3245	1.72703	0.590474		0.0389961	0.0186753	0.0203208	0.000412935			2045	12.0438	0.130236	0.667936	0.5377	49.7247
3246	1.72367	0.590419		0.0389301	0.018639	0.0202912	0.000411732			2046	11.9626	0.129358	0.66682	0.537462	49.7027
3247	1.71674	0.59004		0.0385395	0.0185641	0.0199754	0.000399017			2047	11.8525	0.128168	0.665774	0.537606	49.716
3248	1.72095	0.589714		0.0382014	0.0186096	0.0195918	0.00038384			2048	11.7606	0.127174	0.66424	0.537066	49.6661
3249	1.71368	0.589622		0.0380979	0.0185309	0.019567	0.000382867			2049	11.6473	0.125949	0.661958	0.536009	49.5683
3250	1.71318	0.589636		0.038101	0.0185256	0.0195754	0.000383197			2050	11.3959	0.12323	0.659257	0.536027	49.57
3251	1.71139	0.589662		0.0381148	0.0185062	0.0196087	0.000384501			2051	10.9297	0.118189	0.656665	0.538475	49.7964
3252	1.70719	0.589817		0.0382589	0.0184608	0.0197981	0.000391964			2052	10.7551	0.116301	0.654587	0.538286	49.7789
3253	1.70417	0.59015		0.0385798	0.0184281	0.0201517	0.000406092			2053	10.7649	0.116406	0.653231	0.536825	49.6437
3254	1.7027	0.590441		0.0388595	0.0184122	0.0204472	0.00041809			2054	10.7572	0.116324	0.6524	0.536077	49.5746
3255	1.69872	0.590478		0.0388849	0.0183692	0.0205157	0.000420894			2055	10.598	0.114602	0.651574	0.536972	49.6573
3256	1.69563	0.590342		0.0387381	0.0183358	0.0204023	0.000416255			2056	10.5098	0.113648	0.650516	0.536868	49.6477
3257	1.69159	0.59024		0.0386238	0.0182921	0.0203317	0.000413376			2057	10.4374	0.112866	0.649547	0.536681	49.6305
3258	1.68832	0.59021		0.0385825	0.0182567	0.0203258	0.000413138			2058	10.3848	0.112297	0.648936	0.53664	49.6266
3259	1.68647	0.590183		0.0385446	0.0182367	0.0203078	0.000412408			2059	10.332	0.111726	0.64846	0.536734	49.6354
3260	1.68195	0.590167		0.0385171	0.0181878	0.0203293	0.000413279			2060	10.2804	0.111167	0.647838	0.536671	49.6295
3261	1.67805	0.5902		0.038538	0.0181457	0.0203923	0.000415847			2061	10.2304	0.110627	0.647184	0.536557	49.619
3262	1.67464	0.590236		0.0385626	0.0181088	0.0204538	0.000418359			2062	10.182	0.110103	0.646701	0.536598	49.6227
3263	1.67344	0.59024		0.0385555	0.0180958	0.0204597	0.000418597			2063	10.133	0.109573	0.646346	0.536773	49.639
3264	1.66405	0.590279		0.0385822	0.0179942	0.0205879	0.000423862			2064	10.0941	0.109152	0.646032	0.536879	49.6488
3265	1.66116	0.590376		0.0386681	0.017963	0.0207051	0.0004287			2065	10.0385	0.108552	0.645724	0.537172	49.6758
3266	1.66134	0.590428		0.0387088	0.017965	0.0207438	0.000430305			2066	9.98343	0.107956	0.645201	0.537245	49.6826
3267	1.65509	0.590386		0.0386555	0.0178973	0.0207581	0.000430901			2067	9.94362	0.107526	0.644267	0.536742	49.636
3268	1.65204	0.590349		0.0386065	0.0178644	0.020742	0.000430232			2068	9.88763	0.10692	0.643198	0.536278	49.5931
3269	1.64625	0.590381		0.0386274	0.0178018	0.0208256	0.000433705			2069	9.83557	0.106357	0.64243	0.536073	49.5742
3270	1.64207	0.590432		0.0386664	0.0177566	0.0209098	0.000437219			2070	9.77975	0.105754	0.641917	0.536163	49.5826
3271	1.63403	0.590505		0.0387279	0.0176696	0.0210583	0.000443452			2071	9.72481	0.10516	0.641283	0.536123	49.5789
3272	1.63996	0.590709		0.0389201	0.0177338	0.0211863	0.000448858			2072	9.66262	0.104487	0.640517	0.536029	49.5702
3273	1.63568	0.591036		0.0392362	0.0176875	0.0215487	0.000464345			2073	9.60257	0.103838	0.639888	0.53605	49.5721
3274	1.62753	0.591298		0.0394865	0.0175994	0.0218871	0.000479045			2074	9.54361	0.1032	0.639332	0.536132	49.5797
3275	1.62656	0.591377		0.0395536	0.0175889	0.0219647	0.00048245			2075	9.47649	0.102474	0.638567	0.536092	49.576
3276	1.62383	0.591334		0.0394993	0.0175594	0.02194	0.000481361			2076	9.42087	0.101873	0.637694	0.535821	49.5509
3277	1.61739	0.591205		0.0393593	0.0174897	0.0218696	0.000478278			2077	9.34989	0.101105	0.637013	0.535908	49.559
3278	1.61328	0.590951		0.039093	0.0174453	0.0216477	0.000468624			2078	9.29092	0.100468	0.636411	0.535944	49.5622
3279	1.61075	0.590664		0.0387953	0.017418	0.0213774	0.000456991			2079	9.22083	0.0997099	0.635598	0.535888	49.5571
3280	1.60537	0.59053		0.0386499	0.0173598	0.0212901	0.000453269			2080	9.15788	0.0990291	0.634727	0.535697	49.5395
3281	1.60133	0.590559		0.0386666	0.017316	0.0213506	0.000455848			2081	9.10271	0.0984326	0.634101	0.535668	49.5368
3282	1.59836	0.590592		0.0386888	0.0172839	0.0214049	0.000458171			2082	9.04877	0.0978492	0.633603	0.535753	49.5447
3283	1.59708	0.590562		0.0386465	0.0172701	0.0213764	0.00045695			2083	9.0013	0.0973359	0.632979	0.535643	49.5345
3284	1.59183	0.590512		0.0385849	0.0172133	0.0213716	0.000456744			2084	8.95274	0.0968109	0.632369	0.535558	49.5266
3285	1.58726	0.590439		0.0385012	0.017164	0.0213372	0.000455277			2085	8.9094	0.0963422	0.632006	0.535664	49.5364
3286	1.584	0.590342		0.0383925	0.0171287	0.0212639	0.000452151			2086	8.88175	0.0960432	0.631744	0.535701	49.5398
3287	1.58224	0.590336		0.0383749	0.0171096	0.0212653	0.000452213			2087	8.85259	0.0957279	0.631389	0.535661	49.5361
3288	1.57577	0.590489		0.038516	0.0170396	0.0214764	0.000461236			2088	8.82763	0.0954579	0.63114	0.535682	49.5381
3289	1.57463	0.590657		0.0386732	0.0170273	0.0216459	0.000468544			2089	8.81361	0.0953064	0.631202	0.535896	49.5578
3290	1.57242	0.59073		0.0387341	0.0170034	0.0217307	0.000472224			2090	8.81393	0.0953098	0.631341	0.536031	49.5704
3291	1.56849	0.590844		0.0388364	0.0169609	0.0218755	0.000478538			2091	8.81518	0.0953233	0.631329	0.536006	49.568
3292	1.56179	0.591059		0.0390402	0.0168885	0.0221517	0.000490698			2092	8.84215	0.095615	0.631432	0.535817	49.5506
3293	1.56262	0.591093		0.0390632	0.0168975	0.0221658	0.000491322			2093	8.87699	0.0959918	0.631884	0.535892	49.5575
3294	1.55617	0.590769		0.0387272	0.0168277	0.0218994	0.000479586			2094	8.9552	0.0968374	0.632412	0.535575	49.5282
3295	1.5562	0.590388		0.038335	0.016828	0.021507	0.000462549			2095	9.00851	0.0974139	0.632675	0.535261	49.4992
3296	1.55059	0.590309		0.0382441	0.0167674	0.0214767	0.000461249			2096	9.00348	0.0973595	0.632722	0.535363	49.5085
3297	1.5524	0.590438		0.038362	0.0167869	0.0215751	0.000465485			2097	8.97735	0.097077	0.632687	0.53561	49.5314
3298	1.5481	0.590465		0.0383777	0.0167404	0.0216372	0.000468169			2098	8.94887	0.096769	0.632495	0.535726	49.5421
3299	1.54078	0.59036		0.038261	0.0166613	0.0215997	0.000466545			2099	8.9367	0.0966374	0.632157	0.53552	49.5231
3300	1.54004	0.590284		0.0381728	0.0166533	0.0215195	0.000463088			2100	8.9039	0.0962828	0.631893	0.53561	49.5314
3301	1.53858	0.590247		0.0381245	0.0166375	0.021487	0.000461693			2101	8.87427	0.0959623	0.631744	0.535781	49.5472
3302	1.53335	0.590191		0.0380577	0.016581	0.0214767	0.000461247			2102	8.85467	0.0957504	0.6315	0.53575	49.5443
3303	1.53018	0.590176		0.0380303	0.0165467	0.0214836	0.000461546			2103	8.84203	0.0956137	0.631141	0.535527	49.5237
3304	1.52409	0.590206		0.0380495	0.0164808	0.0215686	0.000465206			2104	8.81357	0.0953059	0.630884	0.535579	49.5285
3305	1.5203	0.590152		0.0379833	0.0164399	0.0215434	0.000464119			2105	8.79893	0.0951476	0.630748	0.5356	49.5305
3306	1.5135	0.590077		0.0378971	0.0163663	0.0215308	0.000463576			2106	8.78218	0.0949665	0.630522	0.535556	49.5264
3307	1.51613	0.590266		0.0380747	0.0163947	0.02168	0.000470022			2107	8.75579	0.0946812	0.630222	0.535541	49.525
3308	1.51768	0.590703		0.0384999	0.0164115	0.0220884	0.000487897			2108	8.73563	0.0944631	0.63003	0.535566	49.5274
3309	1.50911	0.590933		0.0387183	0.0163189	0.0223994	0.000501734			2109	8.71619	0.0942529	0.629898	0.535645	49.5346
3310	1.50994	0.590723		0.0384974	0.0163278	0.0221696	0.00049149			2110	8.69282	0.0940002	0.629644	0.535643	49.5345
3311	1.50758	0.590422		0.0381845	0.0163022	0.0218823	0.000478835			2111	8.67618	0.0938203	0.629325	0.535505	49.5216
3312	1.50447	0.590371		0.0381218	0.0162687	0.0218532	0.000477561			2112	8.6467	0.0935015	0.629116	0.535614	49.5318
3313	1.50292	0.590422		0.0381617	0.0162519	0.0219098	0.000480038			2113	8.62267	0.0932416	0.628971	0.53573	49.5425
3314	1.50027	0.590303		0.0380315	0.0162233	0.0218083	0.0004756			2114	8.59602	0.0929534	0.62878	0.535827	49.5514
3315	1.49627	0.590085		0.0378011	0.01618	0.0216211	0.000467472			2115	8.57542	0.0927307	0.628653	0.535922	49.5602
3316	1.49239	0.58997		0.0376748	0.0161381	0.0215368	0.000463833			2116	8.57639	0.0927412	0.628716	0.535975	49.5651
3317	1.49084	0.589946		0.0376395	0.0161213	0.0215182	0.000463034			2117	8.59372	0.0929286	0.628858	0.535929	49.5609
3318	1.4911	0.589909		0.0375913	0.016124	0.0214672	0.000460842			2118	8.62056	0.0932188	0.628997	0.535779	49.547
3319	1.48537	0.589885		0.037555	0.0160622	0.0214928	0.000461942			2119	8.64737	0.0935087	0.629305	0.535796	49.5486
3320	1.48161	0.589899		0.0375579	0.0160215	0.0215364	0.000463816			2120	8.68	0.0938616	0.629848	0.535986	49.5662
3321	1.48031	0.589895		0.037542	0.0160074	0.0215346	0.000463739			2121	8.72551	0.0943537	0.630417	0.536063	49.5733
3322	1.47367	0.58989		0.0375259	0.0159356	0.0215903	0.000466142			2122	8.78199	0.0949644	0.63093	0.535966	49.5643
3323	1.47653	0.589984		0.0376083	0.0159665	0.0216418	0.000468366			2123	8.83819	0.0955721	0.631603	0.536031	49.5703
3324	1.47459	0.590142		0.0377544	0.0159455	0.0218089	0.000475628			2124	8.91313	0.0963825	0.632519	0.536137	49.5801
3325	1.46761	0.59021		0.037811	0.0158701	0.0219409	0.000481403			2125	8.98678	0.0971789	0.633484	0.536305	49.5957
3326	1.46787	0.590162		0.0377523	0.0158729	0.0218794	0.00047871			2126	9.07225	0.0981031	0.634451	0.536348	49.5997
3327	1.46708	0.590098		0.0376765	0.0158643	0.0218122	0.000475773			2127	9.176	0.0992251	0.63564	0.536415	49.6059
3328	1.46533	0.590025		0.0375916	0.0158454	0.0217461	0.000472895			2128	9.28778	0.100434	0.637085	0.536652	49.6277
3329	1.46183	0.589888		0.0374435	0.0158075	0.021636	0.000468117			2129	9.41604	0.101821	0.638578	0.536757	49.6375
3330	1.45993	0.589759		0.0373028	0.0157871	0.0215158	0.000462929			2130	9.56651	0.103448	0.64015	0.536702	49.6324
3331	1.46347	0.589742		0.0372745	0.0158253	0.0214492	0.000460068			2131	9.72741	0.105188	0.64209	0.536902	49.6509
3332	1.4553	0.589783		0.0373034	0.0157369	0.0215665	0.000465113			2132	9.91849	0.107254	0.644355	0.537101	49.6693
3333	1.44966	0.589796		0.0373052	0.015676	0.0216292	0.000467821			2133	10.1385	0.109633	0.646558	0.536925	49.653
3334	1.44962	0.589872		0.03737	0.0156755	0.0216944	0.000470649			2134	10.3464	0.111882	0.648556	0.536675	49.6299
3335	1.44981	0.59009		0.0375764	0.0156776	0.0218988	0.000479557			2135	10.4854	0.113384	0.650454	0.53707	49.6665
3336	1.44404	0.590284		0.0377586	0.0156152	0.0221434	0.000490329			2136	10.599	0.114613	0.652149	0.537536	49.7095
3337	1.44045	0.59024		0.0377035	0.0155764	0.022127	0.000489606			2137	10.7225	0.115948	0.653483	0.537535	49.7094
3338	1.43863	0.590009		0.0374608	0.0155567	0.0219041	0.00047979			2138	10.826	0.117067	0.654658	0.537591	49.7146
3339	1.43724	0.589799		0.0372397	0.0155417	0.021698	0.000470803			2139	10.9419	0.118321	0.65597	0.53765	49.72
3340	1.43547	0.589705		0.0371338	0.0155225	0.0216114	0.00046705			2140	11.0546	0.119539	0.657359	0.53782	49.7357
3341	1.43498	0.589696		0.0371132	0.0155172	0.0215959	0.000466385			2141	11.171	0.120798	0.658664	0.537865	49.74
3342	1.4339	0.589737		0.0371424	0.0155056	0.0216368	0.000468151			2142	11.2897	0.122082	0.660034	0.537952	49.748
3343	1.4321	0.589769		0.0371635	0.0154861	0.0216774	0.000469909			2143	11.4223	0.123515	0.661617	0.538101	49.7618
3344	1.42914	0.589713		0.037096	0.0154541	0.0216419	0.000468373			2144	11.5457	0.12485	0.663201	0.538351	49.7849
3345	1.4261	0.589599		0.0369701	0.0154212	0.0215488	0.000464353			2145	11.6889	0.126398	0.664608	0.53821	49.7718
3346	1.42047	0.589563		0.0369231	0.0153603	0.0215628	0.000464954			2146	11.8289	0.127912	0.66603	0.538118	49.7633
3347	1.42496	0.589637		0.0369852	0.0154089	0.0215764	0.000465539			2147	11.9561	0.129288	0.667564	0.538276	49.778
3348	1.41884	0.589711		0.0370479	0.0153427	0.0217052	0.000471117			2148	12.0735	0.130557	0.66898	0.538422	49.7915
3349	1.42002	0.589731		0.0370561	0.0153554	0.0217007	0.000470921			2149	12.1849	0.131762	0.670245	0.538483	49.797
3350	1.41391	0.589742		0.0370558	0.0152894	0.0217664	0.000473776			2150	12.3013	0.133021	0.6717	0.538679	49.8152
3351	1.41291	0.589746		0.0370483	0.0152785	0.0217698	0.000473924			2151	12.4469	0.134595	0.673487	0.538892	49.8349
3352	1.41206	0.589701		0.0369913	0.0152694	0.0217219	0.000471841			2152	12.6088	0.136345	0.675378	0.539033	49.8479
3353	1.41254	0.58967		0.0369494	0.0152745	0.0216749	0.0004698			2153	12.7858	0.138259	0.677346	0.539087	49.8529
3354	1.40808	0.589783		0.0370504	0.0152263	0.0218241	0.00047629			2154	12.9934	0.140504	0.679714	0.53921	49.8643
3355	1.41272	0.590008		0.0372642	0.0152765	0.0219877	0.000483457			2155	13.255	0.143334	0.682613	0.53928	49.8707
3356	1.40344	0.590144		0.0373887	0.0151761	0.0222126	0.0004934			2156	13.5255	0.146259	0.685774	0.539515	49.8925
3357	1.4029	0.59007		0.0373033	0.0151703	0.022133	0.000489869			2157	13.8669	0.14995	0.688815	0.538865	49.8324
3358	1.40029	0.589894		0.0371157	0.0151421	0.0219736	0.000482839			2158	14.2851	0.154472	0.691137	0.536665	49.6289
3359	1.40201	0.589822		0.0370322	0.0151607	0.0218714	0.00047836			2159	14.3888	0.155594	0.691802	0.536208	49.5867
3360	1.40055	0.589937		0.0371351	0.0151449	0.0219902	0.000483569			2160	14.0726	0.152175	0.69049	0.538315	49.7815
3361	1.39721	0.590134		0.0373207	0.0151088	0.0222118	0.000493366			2161	13.7923	0.149144	0.688123	0.538979	49.843
3362	1.39749	0.590238		0.0374132	0.0151118	0.0223014	0.000497353			2162	13.5778	0.146825	0.685848	0.539023	49.8471
3363	1.39289	0.590205		0.0373689	0.0150621	0.0223069	0.000497596			2163	13.3953	0.144851	0.683894	0.539044	49.8489
3364	1.39153	0.590177		0.0373294	0.0150474	0.022282	0.000496487			2164	13.2369	0.143137	0.681963	0.538826	49.8288
3365	1.39115	0.590266		0.037407	0.0150432	0.0223637	0.000500137			2165	13.1085	0.14175	0.68011	0.538361	49.7858
3366	1.38703	0.590374		0.0375033	0.0149987	0.0225046	0.000506458			2166	12.9557	0.140097	0.678532	0.538435	49.7927
3367	1.38919	0.590336		0.0374536	0.0150221	0.0224315	0.000503174			2167	12.7897	0.138302	0.677063	0.538761	49.8228
3368	1.38291	0.590161		0.0372672	0.0149542	0.022313	0.000497871			2168	12.6574	0.136871	0.675547	0.538676	49.8149
3369	1.38219	0.589972		0.0370672	0.0149464	0.0221209	0.000489334			2169	12.5491	0.1357	0.67428	0.538579	49.806
3370	1.38361	0.589818		0.036901	0.0149618	0.0219393	0.000481332			2170	12.4584	0.134719	0.673513	0.538793	49.8258
3371	1.38539	0.589689		0.036761	0.014981	0.02178	0.000474367			2171	12.4195	0.134299	0.673012	0.538712	49.8183
3372	1.38257	0.589632		0.0366921	0.0149505	0.0217417	0.000472701			2172	12.3743	0.13381	0.672563	0.538752	49.822
3373	1.38374	0.589664		0.0367129	0.0149632	0.0217497	0.000473049			2173	12.3796	0.133868	0.672369	0.538502	49.7988
3374	1.38149	0.589696		0.0367337	0.0149388	0.0217949	0.000475017			2174	12.3863	0.13394	0.672467	0.538527	49.8012
3375	1.37983	0.589672		0.0366978	0.0149209	0.021777	0.000474236			2175	12.413	0.134229	0.67242	0.538191	49.7701
3376	1.37813	0.589659		0.0366737	0.0149024	0.0217713	0.000473988			2176	12.3722	0.133787	0.671981	0.538193	49.7703
3377	1.3763	0.589714		0.036717	0.0148826	0.0218343	0.000476739			2177	12.3191	0.133213	0.671463	0.53825	49.7755
3378	1.37533	0.589788		0.0367796	0.0148722	0.0219074	0.000479935			2178	12.244	0.132401	0.671155	0.538755	49.8222
3379	1.37721	0.589838		0.0368183	0.0148925	0.0219258	0.00048074			2179	12.2259	0.132205	0.670959	0.538753	49.8221
3380	1.37234	0.589876		0.0368444	0.0148399	0.0220045	0.000484197			2180	12.2578	0.13255	0.670776	0.538226	49.7733
3381	1.37337	0.589895		0.0368519	0.014851	0.0220009	0.00048404			2181	12.2702	0.132685	0.670665	0.53798	49.7506
3382	1.37079	0.589927		0.0368722	0.0148231	0.0220491	0.000486162			2182	12.243	0.13239	0.67045	0.538061	49.758
3383	1.37274	0.590112		0.0370458	0.0148442	0.0222016	0.000492913			2183	12.1595	0.131487	0.669809	0.538322	49.7822
3384	1.37229	0.590478		0.0374007	0.0148393	0.0225615	0.000509019			2184	12.0634	0.130448	0.668829	0.538381	49.7877
3385	1.37392	0.590731		0.0376421	0.0148569	0.0227852	0.000519163			2185	11.9821	0.129569	0.667913	0.538344	49.7842
3386	1.36982	0.590586		0.0374851	0.0148126	0.0226724	0.00051404			2186	11.9053	0.128739	0.667115	0.538377	49.7873
3387	1.37082	0.59022		0.0371078	0.0148234	0.0222844	0.000496594			2187	11.8247	0.127866	0.666217	0.53835	49.7848
3388	1.36882	0.589961		0.0368369	0.0148018	0.022035	0.000485542			2188	11.7521	0.127082	0.665295	0.538213	49.7721
3389	1.37018	0.589869		0.0367335	0.0148165	0.021917	0.000480357			2189	11.6797	0.126299	0.664587	0.538289	49.7791
3390	1.36555	0.589936		0.036789	0.0147665	0.0220226	0.000484994			2190	11.6333	0.125797	0.663985	0.538188	49.7698
3391	1.36626	0.59033		0.0371718	0.0147741	0.0223977	0.000501658			2191	11.5461	0.124854	0.663233	0.538379	49.7874
3392	1.3653	0.59099		0.0378202	0.0147638	0.0230565	0.0005316			2192	11.4936	0.124287	0.662424	0.538137	49.7651
3393	1.3691	0.591315		0.0381336	0.0148049	0.0233288	0.000544231			2193	11.4323	0.123623	0.661784	0.538161	49.7673
3394	1.37078	0.590929		0.0377359	0.014823	0.022913	0.000525004			2194	11.3716	0.122967	0.661223	0.538256	49.7761
3395	1.36941	0.590391		0.037187	0.0148082	0.0223788	0.000500811			2195	11.3168	0.122374	0.660562	0.538187	49.7698
3396	1.37003	0.590421		0.0372048	0.0148149	0.0223899	0.00050131			2196	11.2614	0.121775	0.659929	0.538154	49.7666
3397	1.36835	0.590837		0.0376099	0.0147967	0.0228132	0.000520442			2197	11.2242	0.121373	0.659476	0.538103	49.762
3398	1.36561	0.590898		0.0376588	0.014767	0.0228917	0.000524032			2198	11.1825	0.120922	0.659029	0.538107	49.7623
3399	1.36673	0.590496		0.0372458	0.0147792	0.0224667	0.000504752			2199	11.127	0.120323	0.658416	0.538093	49.761
3400	1.36397	0.590206		0.0369444	0.0147494	0.0221951	0.000492622			2200	11.074	0.119749	0.657815	0.538066	49.7585
3401	1.3621	0.590263		0.0369901	0.0147291	0.022261	0.000495552			2201	11.0273	0.119244	0.657362	0.538118	49.7633
3402	1.36988	0.590398		0.0371133	0.0148133	0.0223	0.000497291			2202	10.9859	0.118797	0.656904	0.538107	49.7624
3403	1.36985	0.590436		0.0371392	0.014813	0.0223263	0.000498462			2203	10.9533	0.118443	0.656364	0.537921	49.7451
3404	1.36947	0.590438		0.0371305	0.0148088	0.0223217	0.000498257			2204	10.8964	0.117829	0.655919	0.538091	49.7608
3405	1.37242	0.590379		0.0370593	0.0148407	0.0222186	0.000493667			2205	10.856	0.117392	0.655595	0.538204	49.7713
3406	1.3673	0.590197		0.0368661	0.0147853	0.0220808	0.000487562			2206	10.8189	0.11699	0.655161	0.53817	49.7682
3407	1.37038	0.59005		0.0367079	0.0148186	0.0218892	0.000479139			2207	10.7805	0.116575	0.654577	0.538001	49.7525
3408	1.36934	0.590094		0.0367398	0.0148075	0.0219323	0.000481027			2208	10.7414	0.116153	0.654085	0.537932	49.7461
3409	1.37014	0.590197		0.0368319	0.0148161	0.0220158	0.000484694			2209	10.7093	0.115805	0.653733	0.537928	49.7458
3410	1.36902	0.590204		0.0368268	0.014804	0.0220228	0.000485003			2210	10.6603	0.115275	0.653304	0.538029	49.7551
3411	1.36998	0.590216		0.0368276	0.0148143	0.0220133	0.000484585			2211	10.6068	0.114697	0.652776	0.538079	49.7597
3412	1.36785	0.590327		0.0369266	0.0147913	0.0221353	0.000489971			2212	10.5761	0.114365	0.652366	0.538001	49.7525
3413	1.3717	0.590378		0.0369661	0.0148329	0.0221331	0.000489875			2213	10.5326	0.113895	0.652051	0.538156	49.7668
3414	1.37599	0.59029		0.0368667	0.0148793	0.0219874	0.000483448			2214	10.4986	0.113527	0.651597	0.53807	49.7589
3415	1.37237	0.590233		0.0367983	0.0148402	0.0219581	0.00048216			2215	10.4513	0.113015	0.651029	0.538013	49.7536
3416	1.37218	0.590284		0.0368384	0.0148382	0.0220003	0.000484011			2216	10.4077	0.112544	0.650551	0.538007	49.7531
3417	1.37241	0.590358		0.0369003	0.0148406	0.0220596	0.000486628			2217	10.3667	0.112101	0.650121	0.53802	49.7543
3418	1.37442	0.590579		0.0371103	0.0148624	0.0222479	0.00049497			2218	10.3294	0.111697	0.649569	0.537872	49.7406
3419	1.37441	0.591235		0.0377546	0.0148622	0.0228924	0.000524061			2219	10.2784	0.111146	0.648982	0.537836	49.7372
3420	1.37558	0.592153		0.038661	0.0148749	0.0237861	0.000565779			2220	10.235	0.110676	0.648541	0.537865	49.7399
3421	1.37688	0.592617		0.0391133	0.0148889	0.0242244	0.000586822			2221	10.188	0.110169	0.648136	0.537967	49.7494
3422	1.37452	0.592246		0.0387313	0.0148635	0.0238679	0.000569675			2222	10.1429	0.10968	0.647571	0.537891	49.7423
3423	1.37555	0.591439		0.0379128	0.0148746	0.0230382	0.000530761			2223	10.0937	0.109149	0.646949	0.5378	49.7339
3424	1.37652	0.59074		0.0372023	0.014885	0.0223173	0.000498062			2224	10.0396	0.108564	0.64645	0.537886	49.7419
3425	1.3734	0.590344		0.0367947	0.0148513	0.0219434	0.000481512			2225	9.99977	0.108133	0.645985	0.537852	49.7387
3426	1.38495	0.590233		0.0366715	0.0149762	0.0216953	0.000470685			2226	9.9473	0.107566	0.645409	0.537844	49.738
3427	1.37552	0.590326		0.0367534	0.0148742	0.0218792	0.000478701			2227	9.9046	0.107104	0.644846	0.537742	49.7286
3428	1.38355	0.590458		0.0368738	0.0149611	0.0219127	0.000480166			2228	9.85302	0.106546	0.644392	0.537846	49.7382
3429	1.37995	0.590514		0.0369181	0.0149222	0.0219959	0.000483821			2229	9.79683	0.105938	0.643889	0.53795	49.7478
3430	1.37823	0.590576		0.0369685	0.0149036	0.0220649	0.000486859			2230	9.74915	0.105423	0.643232	0.537809	49.7348
3431	1.38062	0.590707		0.0370878	0.0149293	0.0221585	0.000490998			2231	9.7005	0.104897	0.64259	0.537693	49.7241
3432	1.38212	0.590758		0.0371281	0.0149456	0.0221825	0.000492063			2232	9.64443	0.10429	0.642077	0.537787	49.7327
3433	1.3823	0.590616		0.0369743	0.0149476	0.0220267	0.000485177			2233	9.59327	0.103737	0.641558	0.537821	49.7359
3434	1.37811	0.590411		0.036758	0.0149022	0.0218558	0.000477674			2234	9.5424	0.103187	0.640953	0.537766	49.7308
3435	1.38242	0.590298		0.0366328	0.0149488	0.021684	0.000470196			2235	9.4857	0.102574	0.640383	0.537809	49.7347
3436	1.38183	0.590267		0.0365905	0.0149425	0.0216481	0.000468639			2236	9.43245	0.101998	0.639874	0.537875	49.7409
3437	1.38613	0.590289		0.0366015	0.014989	0.0216125	0.000467101			2237	9.36823	0.101304	0.639277	0.537973	49.7499
3438	1.38268	0.590366		0.0366666	0.0149517	0.021715	0.00047154			2238	9.32208	0.100805	0.638592	0.537787	49.7327
3439	1.38576	0.590439		0.0367284	0.014985	0.0217434	0.000472775			2239	9.26662	0.100205	0.638009	0.537804	49.7343
3440	1.38443	0.590576		0.0368535	0.0149706	0.0218829	0.000478862			2240	9.21297	0.0996248	0.637543	0.537918	49.7448
3441	1.38707	0.59104		0.0373065	0.0149991	0.0223074	0.000497621			2241	9.15916	0.0990429	0.63702	0.537977	49.7503
3442	1.38461	0.59171		0.0379646	0.0149725	0.0229921	0.000528638			2242	9.10827	0.0984927	0.636442	0.537949	49.7477
3443	1.3851	0.591864		0.038107	0.0149778	0.0231291	0.000534956			2243	9.05455	0.0979118	0.635957	0.538045	49.7566
3444	1.3875	0.591336		0.0375675	0.0150037	0.0225637	0.000509122			2244	9.00133	0.0973362	0.635529	0.538192	49.7702
3445	1.38641	0.591205		0.0374253	0.014992	0.0224333	0.000503253			2245	8.95427	0.0968274	0.635006	0.538178	49.7689
3446	1.3855	0.59237		0.0385787	0.0149821	0.0235965	0.000556796			2246	8.90499	0.0962945	0.634441	0.538146	49.7659
3447	1.38798	0.59383		0.0400267	0.015009	0.0250176	0.000625883			2247	8.85924	0.0957998	0.633999	0.5382	49.7709
3448	1.38978	0.593673		0.0398584	0.0150284	0.0248299	0.000616526			2248	8.80595	0.0952235	0.633647	0.538423	49.7916
3449	1.39327	0.592024		0.0381981	0.0150662	0.023132	0.000535088			2249	8.75823	0.0947075	0.633243	0.538535	49.8019
3450	1.39093	0.590621		0.0367836	0.0150409	0.0217427	0.000472746			2250	8.7152	0.0942422	0.63283	0.538587	49.8067
3451	1.39201	0.590256		0.0364068	0.0150526	0.0213543	0.000456005			2251	8.6714	0.0937685	0.632517	0.538749	49.8216
3452	1.39233	0.590337		0.0364764	0.0150561	0.0214204	0.000458833			2252	8.6327	0.0933501	0.632226	0.538876	49.8335
3453	1.39615	0.59032		0.036448	0.0150973	0.0213507	0.000455851			2253	8.60152	0.0930129	0.63184	0.538827	49.8289
3454	1.39753	0.590414		0.0365309	0.0151122	0.0214187	0.000458762			2254	8.57487	0.0927247	0.63143	0.538705	49.8176
3455	1.39253	0.590691		0.0367956	0.0150582	0.0217375	0.000472517			2255	8.51729	0.0921021	0.631051	0.538949	49.8402
3456	1.3976	0.59079		0.0368834	0.015113	0.0217704	0.00047395			2256	8.45388	0.0914164	0.63057	0.539154	49.8591
3457	1.39845	0.590673		0.0367546	0.0151222	0.0216324	0.000467959			2257	8.37776	0.0905933	0.629921	0.539328	49.8752
3458	1.39899	0.590676		0.0367462	0.015128	0.0216182	0.000467346			2258	8.30406	0.0897964	0.629273	0.539477	49.889
3459	1.39936	0.590858		0.0369174	0.015132	0.0217854	0.000474604			2259	8.24014	0.0891051	0.628748	0.539643	49.9044
3460	1.39912	0.591068		0.0371153	0.0151294	0.0219859	0.00048338			2260	8.18272	0.0884842	0.628251	0.539766	49.9158
3461	1.40295	0.59141		0.0374459	0.0151708	0.0222751	0.000496179			2261	8.13199	0.0879356	0.627714	0.539779	49.9169
3462	1.40266	0.59189		0.0379148	0.0151678	0.022747	0.000517427			2262	8.07474	0.0873165	0.627248	0.539932	49.9311
3463	1.402	0.591988		0.038001	0.0151606	0.0228404	0.000521685			2263	8.02652	0.0867951	0.626884	0.540089	49.9456
3464	1.40003	0.59147		0.0374716	0.0151392	0.0223324	0.000498735			2264	7.97528	0.0862411	0.626475	0.540234	49.959
3465	1.40118	0.59103		0.0370196	0.0151517	0.0218678	0.000478202			2265	7.92826	0.0857326	0.625948	0.540216	49.9573
3466	1.39841	0.591256		0.0372339	0.0151218	0.0221122	0.000488948			2266	7.86876	0.0850892	0.625389	0.5403	49.9651
3467	1.40137	0.591634		0.0376008	0.0151538	0.022447	0.000503866			2267	7.8041	0.0843899	0.624792	0.540402	49.9746
3468	1.40522	0.591454		0.0374095	0.0151954	0.0222141	0.000493466			2268	7.72604	0.0835458	0.624056	0.54051	49.9845
3469	1.40032	0.591026		0.0369694	0.0151424	0.021827	0.000476417			2269	7.65175	0.0827425	0.623234	0.540491	49.9828
3470	1.40669	0.59093		0.0368621	0.0152113	0.0216508	0.000468758			2270	7.59147	0.0820907	0.622481	0.540391	49.9735
3471	1.40985	0.591008		0.0369288	0.0152455	0.0216833	0.000470166			2271	7.51541	0.0812682	0.621776	0.540508	49.9844
3472	1.4082	0.590922		0.0368313	0.0152277	0.0216036	0.000466717			2272	7.44481	0.0805048	0.620977	0.540473	49.9811
3473	1.40613	0.590968		0.0368654	0.0152052	0.0216602	0.000469163			2273	7.36871	0.0796819	0.620097	0.540415	49.9758
3474	1.4056	0.591444		0.0373308	0.0151995	0.0221313	0.000489795			2274	7.2956	0.0788913	0.619241	0.54035	49.9697
3475	1.41021	0.591849		0.0377238	0.0152494	0.0224744	0.0005051			2275	7.21105	0.0779771	0.618355	0.540378	49.9723
3476	1.40889	0.59159		0.0374532	0.0152351	0.0222181	0.000493643			2276	7.13651	0.0771709	0.617319	0.540148	49.951
3477	1.40913	0.590988		0.0368394	0.0152376	0.0216018	0.000466636			2277	7.05415	0.0762803	0.616186	0.539906	49.9287
3478	1.40524	0.59075		0.0365904	0.0151957	0.0213947	0.000457734			2278	6.97181	0.07539	0.615091	0.539701	49.9098
3479	1.41025	0.591118		0.0369472	0.0152499	0.0216973	0.000470774			2279	6.87831	0.074379	0.613989	0.53961	49.9013
3480	1.41567	0.592		0.0378176	0.0153084	0.0225092	0.000506666			2280	6.78791	0.0734014	0.612745	0.539344	49.8767
3481	1.41567	0.5932		0.0390055	0.0153084	0.0236971	0.000561554			2281	6.69914	0.0724414	0.611376	0.538934	49.8388
3482	1.4165	0.594036		0.0398307	0.0153173	0.0245133	0.000600903			2282	6.60036	0.0713733	0.609995	0.538622	49.8099
3483	1.41232	0.593685		0.0394672	0.0152722	0.024195	0.0005854			2283	6.48957	0.0701753	0.608686	0.53851	49.7996
3484	1.41369	0.592439		0.0382101	0.015287	0.0229231	0.000525469			2284	6.3817	0.0690088	0.607558	0.53855	49.8032
3485	1.41035	0.591542		0.0373013	0.0152509	0.0220504	0.000486219			2285	6.25057	0.0675908	0.606759	0.539168	49.8605
3486	1.41356	0.591696		0.0374442	0.0152856	0.0221586	0.000491005			2286	6.13396	0.0663299	0.606282	0.539952	49.9329
3487	1.41745	0.592402		0.0381383	0.0153276	0.0228106	0.000520326			2287	6.016	0.0650543	0.605922	0.540868	50.0176
3488	1.41633	0.592756		0.0384815	0.0153155	0.023166	0.000536664			2288	5.91122	0.0639213	0.605526	0.541605	50.0858
3489	1.42036	0.592521		0.0382343	0.0153591	0.0228752	0.000523277			2289	5.80209	0.0627412	0.605138	0.542396	50.159
3490	1.42328	0.592004		0.0377058	0.0153907	0.0223151	0.000497964			2290	5.70042	0.0616418	0.604831	0.543189	50.2323
3491	1.41861	0.591478		0.0371687	0.0153402	0.0218284	0.000476481			2291	5.60305	0.0605889	0.604596	0.544008	50.308
3492	1.41967	0.591131		0.0368103	0.0153517	0.0214586	0.000460471			2292	5.51265	0.0596113	0.604463	0.544852	50.3861
3493	1.42206	0.59115		0.0368174	0.0153775	0.0214399	0.00045967			2293	5.42797	0.0586956	0.604518	0.545822	50.4758
3494	1.42119	0.591573		0.0372288	0.0153681	0.0218607	0.000477892			2294	5.34795	0.0578302	0.604704	0.546874	50.573
3495	1.4206	0.592221		0.0378655	0.0153617	0.0225038	0.000506423			2295	5.2725	0.0570144	0.604851	0.547836	50.662
3496	1.42577	0.592802		0.0384354	0.0154176	0.0230178	0.000529817			2296	5.19901	0.0562197	0.604919	0.548699	50.7418
3497	1.42256	0.592939		0.038561	0.0153829	0.0231781	0.000537223			2297	5.1324	0.0554994	0.605	0.5495	50.8159
3498	1.42757	0.592452		0.0380621	0.0154371	0.0226249	0.000511888			2298	5.05702	0.0546844	0.605116	0.550431	50.902
3499	1.4275	0.591788		0.0373862	0.0154364	0.0219499	0.000481797			2299	4.99665	0.0540315	0.605253	0.551222	50.9751
3500	1.42922	0.591816		0.0374028	0.0154549	0.021948	0.000481713			2300	4.93054	0.0533167	0.605488	0.552172	51.063
3501	1.42232	0.593046		0.0386219	0.0153803	0.0232416	0.000540171			2301	4.86406	0.0525978	0.605811	0.553213	51.1593
3502	1.42806	0.595064		0.0406276	0.0154424	0.0251851	0.000634291			2302	4.79972	0.0519019	0.605998	0.554096	51.2409
3503	1.42868	0.596669		0.0422212	0.0154491	0.0267721	0.000716746			2303	4.7325	0.0511751	0.605989	0.554814	51.3073
3504	1.43258	0.596724		0.0422646	0.0154912	0.0267734	0.000716813			2304	4.66994	0.0504986	0.606212	0.555713	51.3905
3505	1.42995	0.595103		0.0406327	0.0154629	0.0251698	0.000633521			2305	4.6071	0.0498191	0.60715	0.557331	51.5401
3506	1.43087	0.592919		0.0384373	0.0154727	0.0229646	0.000527372			2306	4.54053	0.0490993	0.608738	0.559639	51.7535
3507	1.43067	0.591787		0.0372935	0.0154706	0.0218229	0.000476238			2307	4.48086	0.048454	0.610516	0.562062	51.9776
3508	1.43193	0.59256		0.0380549	0.0154842	0.0225706	0.000509434			2308	4.41134	0.0477022	0.612258	0.564555	52.2082
3509	1.43439	0.594312		0.0397957	0.0155109	0.0242848	0.000589751			2309	4.34671	0.0470033	0.613968	0.566964	52.431
3510	1.4327	0.59504		0.0405118	0.0154926	0.0250192	0.000625961			2310	4.27813	0.0462618	0.615443	0.569182	52.636
3511	1.43004	0.594196		0.0396562	0.0154638	0.0241923	0.000585269			2311	4.21145	0.0455407	0.616409	0.570868	52.792
3512	1.43473	0.592997		0.0384464	0.0155146	0.0229318	0.000525869			2312	4.13799	0.0447464	0.616942	0.572196	52.9147
3513	1.43518	0.59231		0.0377475	0.0155194	0.0222281	0.000494089			2313	4.07307	0.0440443	0.617329	0.573284	53.0154
3514	1.4356	0.591912		0.0373376	0.0155239	0.0218138	0.00047584			2314	3.99548	0.0432053	0.617729	0.574524	53.13
3515	1.43482	0.591492		0.0369068	0.0155155	0.0213913	0.000457589			2315	3.92302	0.0424218	0.618342	0.57592	53.2592
3516	1.43592	0.591331		0.0367341	0.0155274	0.0212067	0.000449723			2316	3.83569	0.0414774	0.619522	0.578044	53.4556
3517	1.43651	0.591706		0.0370969	0.0155338	0.0215631	0.000464969			2317	3.76173	0.0406776	0.621405	0.580728	53.7037
3518	1.43664	0.592269		0.0376493	0.0155351	0.0221142	0.000489038			2318	3.67106	0.0396972	0.623713	0.584016	54.0078
3519	1.43986	0.592477		0.037845	0.01557	0.022275	0.000496175			2319	3.5803	0.0387157	0.626191	0.587475	54.3277
3520	1.43914	0.592446		0.0378032	0.0155623	0.022241	0.000494661			2320	3.47276	0.0375529	0.628841	0.591288	54.6803
3521	1.44286	0.593002		0.0383468	0.0156024	0.0227444	0.000517308			2321	3.36917	0.0364326	0.631419	0.594986	55.0223
3522	1.44126	0.594661		0.0399949	0.0155852	0.0244098	0.000595837			2322	3.22794	0.0349055	0.633402	0.598496	55.3469
3523	1.44197	0.596623		0.0419455	0.0155928	0.0263527	0.000694464			2323	3.0791	0.033296	0.634861	0.601565	55.6307
3524	1.44899	0.597258		0.0425687	0.0156687	0.0269	0.000723611			2324	2.86055	0.0309327	0.636447	0.605515	55.9959
3525	1.44682	0.596411		0.0417101	0.0156452	0.0260649	0.000679379			2325	2.66434	0.028811	0.638408	0.609597	56.3735
3526	1.44848	0.595789		0.0410772	0.0156632	0.025414	0.000645873			2326	2.59852	0.0280992	0.640538	0.612439	56.6363
3527	1.4476	0.596501		0.0417774	0.0156537	0.0261237	0.000682445			2327	2.59295	0.028039	0.64292	0.614881	56.8621
3528	1.4514	0.597467		0.0427316	0.0156947	0.0270368	0.000730991			2328	2.5789	0.0278871	0.645648	0.617761	57.1284
3529	1.4528	0.597069		0.0423224	0.0157099	0.0266124	0.000708222			2329	2.5858	0.0279617	0.648091	0.62013	57.3475
3530	1.45274	0.595648		0.0408892	0.0157093	0.0251799	0.000634029			2330	2.57781	0.0278753	0.649679	0.621804	57.5023
3531	1.45637	0.594366		0.039596	0.0157486	0.0238474	0.000568698			2331	2.58362	0.027938	0.650983	0.623045	57.6171
3532	1.45875	0.593236		0.0384551	0.0157743	0.0226808	0.000514418			2332	2.58924	0.0279989	0.652598	0.624599	57.7608
3533	1.4591	0.591981		0.0371878	0.0157781	0.0214097	0.000458374			2333	2.58606	0.0279645	0.65392	0.625955	57.8862
3534	1.46381	0.591515		0.0367104	0.015829	0.0208814	0.000436035			2334	2.60347	0.0281527	0.654615	0.626462	57.9331
3535	1.46286	0.592801		0.0379855	0.0158187	0.0221668	0.000491366			2335	2.59288	0.0280382	0.655825	0.627787	58.0556
3536	1.46415	0.594725		0.0398973	0.0158326	0.0240646	0.000579106			2336	2.60897	0.0282122	0.658103	0.629891	58.2502
3537	1.46712	0.595073		0.040234	0.0158647	0.0243693	0.000593862			2337	2.60317	0.0281495	0.659978	0.631828	58.4293
3538	1.4717	0.593868		0.0390176	0.0159142	0.0231033	0.000533763			2338	2.61075	0.0282315	0.660336	0.632104	58.4549
3539	1.47035	0.592822		0.0379601	0.0158997	0.0220604	0.000486662			2339	2.61257	0.0282511	0.660819	0.632568	58.4978
3540	1.47694	0.59256		0.0376867	0.015971	0.0217157	0.000471571			2340	2.61535	0.0282812	0.663357	0.635076	58.7297
3541	1.47611	0.592625		0.0377398	0.015962	0.0217779	0.000474276			2341	2.62962	0.0284355	0.666701	0.638265	59.0246
3542	1.47714	0.593191		0.0382948	0.0159731	0.0223217	0.000498256			2342	2.62499	0.0283854	0.667587	0.639202	59.1112
3543	1.4799	0.594987		0.0400796	0.016003	0.0240766	0.000579682			2343	2.63547	0.0284988	0.665218	0.636719	58.8817
3544	1.48668	0.597666		0.042747	0.0160763	0.0266707	0.000711327			2344	2.63698	0.0285151	0.661123	0.632608	58.5015
3545	1.48437	0.599793		0.0448624	0.0160513	0.0288111	0.000830079			2345	2.64192	0.0285685	0.654947	0.626378	57.9253
3546	1.49549	0.600696		0.0457534	0.0161715	0.0295819	0.000875086			2346	2.65196	0.0286771	0.645283	0.616606	57.0216
3547	1.49678	0.600342		0.045388	0.0161855	0.0292025	0.000852788			2347	2.65569	0.0287174	0.634343	0.605625	56.0062
3548	1.49422	0.598335		0.0433694	0.0161579	0.0272115	0.000740468			2348	2.66597	0.0288286	0.626136	0.597308	55.237
3549	1.49922	0.595472		0.0404953	0.0162119	0.0242834	0.000589685			2349	2.67349	0.0289099	0.622996	0.594086	54.9391
3550	1.50497	0.593985		0.038997	0.0162741	0.0227229	0.00051633			2350	2.68535	0.0290381	0.626248	0.59721	55.228
3551	1.50552	0.595313		0.0403133	0.01628	0.0240332	0.000577597			2351	2.69505	0.029143	0.636305	0.607162	56.1483
3552	1.51637	0.59792		0.0429086	0.0163974	0.0265112	0.000702844			2352	2.70466	0.029247	0.650252	0.621005	57.4284
3553	1.51512	0.59857		0.043547	0.0163838	0.0271632	0.000737839			2353	2.72562	0.0294736	0.662566	0.633093	58.5463
3554	1.51771	0.596961		0.0419261	0.0164118	0.0255142	0.000650976			2354	2.73025	0.0295237	0.672834	0.64331	59.4911
3555	1.52243	0.595206		0.0401595	0.0164628	0.0236967	0.000561532			2355	2.74435	0.0296761	0.684709	0.655033	60.5752
3556	1.52576	0.594276		0.0392186	0.0164989	0.0227197	0.000516184			2356	2.76759	0.0299274	0.69676	0.666833	61.6664
3557	1.52868	0.593907		0.0388384	0.0165304	0.022308	0.000497645			2357	2.77767	0.0300365	0.704528	0.674492	62.3747
3558	1.53163	0.594153		0.0390725	0.0165624	0.0225101	0.000506706			2358	2.78909	0.03016	0.709902	0.679742	62.8603
3559	1.53826	0.595309		0.0402167	0.016634	0.0235827	0.000556143			2359	2.81509	0.0304411	0.715747	0.685306	63.3748
3560	1.54435	0.596815		0.0417115	0.0166999	0.0250116	0.000625582			2360	2.84763	0.030793	0.7182	0.687407	63.5691
3561	1.5483	0.597702		0.0425868	0.0167426	0.0258441	0.00066792			2361	2.86195	0.0309478	0.715458	0.68451	63.3012
3562	1.5484	0.597992		0.042865	0.0167437	0.0261213	0.000682324			2362	2.88572	0.0312049	0.712768	0.681563	63.0287
3563	1.55595	0.59837		0.0432314	0.0168253	0.0264061	0.000697284			2363	2.93071	0.0316913	0.711177	0.679486	62.8365
3564	1.56038	0.599549		0.0443989	0.0168732	0.0275257	0.000757665			2364	2.97116	0.0321288	0.706473	0.674345	62.3611
3565	1.56324	0.602766		0.0476046	0.0169042	0.0307004	0.000942514			2365	3.00772	0.0325241	0.698569	0.666045	61.5936
3566	1.56822	0.608951		0.0537785	0.0169581	0.0368204	0.00135574			2366	3.05209	0.0330039	0.691096	0.658092	60.8581
3567	1.57275	0.614256		0.0590714	0.0170071	0.0420644	0.00176941			2367	3.10428	0.0335683	0.684237	0.650668	60.1716
3568	1.57555	0.612266		0.05707	0.0170373	0.0400326	0.00160261			2368	3.15518	0.0341186	0.67601	0.641891	59.3599
3569	1.58539	0.605457		0.0502497	0.0171437	0.033106	0.00109601			2369	3.1976	0.0345774	0.666927	0.63235	58.4776
3570	1.58875	0.599595		0.0443762	0.01718	0.0271962	0.000739635			2370	3.23416	0.0349728	0.658565	0.623592	57.6677
3571	1.59657	0.596365		0.0411348	0.0172646	0.0238702	0.000569787			2371	3.27471	0.0354113	0.65069	0.615279	56.8989
3572	1.60181	0.595077		0.039835	0.0173212	0.0225138	0.000506871			2372	3.31237	0.0358184	0.642533	0.606714	56.1069
3573	1.60517	0.594997		0.0397438	0.0173575	0.0223863	0.000501146			2373	3.35257	0.0362532	0.63452	0.598267	55.3257
3574	1.61106	0.595918		0.0406537	0.0174213	0.0232324	0.000539746			2374	3.39334	0.036694	0.627375	0.590681	54.6242
3575	1.61924	0.597163		0.0418868	0.0175097	0.024377	0.000594239			2375	3.4286	0.0370753	0.620993	0.583918	53.9987
3576	1.61899	0.597651		0.0423634	0.0175071	0.0248564	0.00061784			2376	3.46903	0.0375125	0.615018	0.577505	53.4057
3577	1.62486	0.597468		0.042169	0.0175705	0.0245985	0.000605088			2377	3.50311	0.0378811	0.609578	0.571697	52.8686
3578	1.63335	0.597569		0.0422579	0.0176623	0.0245956	0.000604942			2378	3.54092	0.0382899	0.604905	0.566615	52.3987
3579	1.63543	0.598047		0.0427248	0.0176848	0.02504	0.000627003			2379	3.5724	0.0386303	0.600859	0.562229	51.993
3580	1.64004	0.598186		0.0428521	0.0177347	0.0251175	0.000630887			2380	3.6092	0.0390283	0.597139	0.558111	51.6122
3581	1.64748	0.597986		0.0426407	0.0178151	0.0248256	0.000616308			2381	3.64179	0.0393806	0.59363	0.554249	51.2551
3582	1.64844	0.598037		0.0426805	0.0178254	0.0248551	0.000617776			2382	3.67822	0.0397746	0.59039	0.550615	50.919
3583	1.65686	0.598264		0.0428959	0.0179165	0.0249794	0.00062397			2383	3.71393	0.0401607	0.587457	0.547297	50.6121
3584	1.66228	0.59849		0.04311	0.0179752	0.0251348	0.000631759			2384	3.74507	0.0404975	0.584898	0.544401	50.3444
3585	1.66626	0.600006		0.0446151	0.0180182	0.0265969	0.000707395			2385	3.78061	0.0408818	0.582865	0.541983	50.1208
3586	1.66953	0.605039		0.0496361	0.0180536	0.0315825	0.000997453			2386	3.81458	0.0412491	0.581473	0.540224	49.9581
3587	1.67572	0.612524		0.05711	0.0181205	0.0389895	0.00152018			2387	3.84523	0.0415806	0.58064	0.53906	49.8504
3588	1.67307	0.614825		0.059399	0.0180919	0.0413072	0.00170628			2388	3.87925	0.0419484	0.580191	0.538243	49.7749
3589	1.67755	0.609862		0.0544249	0.0181403	0.0362846	0.00131657			2389	3.90945	0.042275	0.580046	0.537771	49.7312
[truncated: 1,610 more rows]

## Sheet: Nitrogen Fit
This sheet fits the A and B nitrogen components (+D component) to the raw spectrum that has had the Type IIa component removed, and then been normalised to a thickness of 1cm. A linear correction (baseline) is also applied during the fit.
ACTION: Run the solver function, minimizing the value in N14 (red cell) by changing the values in cells C-G6 (orange cells). Then look at the graphs to check the quality of the fit. Manual manipulation of the nitrogen components is possible by changing the values in the orange cells.
OPTION: If the peaks of the spectrum are saturated, you can exclude data from the fit by running solver to minimise the value in P15 (pink cell), after setting a saturation cut off value (above which all data is excluded from the fit). Also, the amount of D component used in the fit can be limited using the criteria that cell G7 <= I7 (grey cell), which is based upon the relationship of Woods.
Stage of		Equation of 'baseline'																				wavenumber	cctn at	from Liggins 2010 PhD thesis
Aggregation		mX	c	A factor	B factor	D factor		Max D contribution			SATURATION CUT OFF										30	resolution	1344										-
A => B		-0.00444955	55.3109	11.28	0.995493	0.43304		0.43304			90											0.5	30										C => A
																						1	37										A => B
						Total N	% IaB															2	42
			N cctn	186.121	79.0422	265.163	29.8089															4	65
	Normalized						Baseline							no cut off		using cut off
	-T2						Corrected
Wavenumber	Data	C comp	A comp	B comp	D comp		Data	A comp	B comp	D comp	Fit	Residual	Squares	SUM		SUM
1001	51.0366	0.167779	0.027712	0.737664	0		0.179742	0.312592	0.734339	0	1.04693	-0.867189	0.752017	34.9565	0.752017	34.9565
1002	51.0702	0.166766	0.0300084	0.754447	0		0.217716	0.338495	0.751047	0	1.08954	-0.871827	0.760082		0.760082
1003	51.1082	0.1682	0.0254724	0.769229	0		0.260243	0.287329	0.765762	0	1.05309	-0.792848	0.628609		0.628609
1004	51.1394	0.171405	0.0301394	0.790028	0		0.295841	0.339973	0.786467	0	1.12644	-0.8306	0.689896		0.689896
1005	51.1603	0.169398	0.0292498	0.792831	0		0.321249	0.329939	0.789257	0	1.1192	-0.797948	0.63672		0.63672
1006	51.163	0.172424	0.0226349	0.792358	0		0.328371	0.255322	0.788787	0	1.04411	-0.715739	0.512283		0.512283
1007	51.1679	0.172807	0.0275861	0.801568	0		0.337668	0.311173	0.797955	0	1.10913	-0.77146	0.595151		0.595151
1008	51.1867	0.175811	0.0314273	0.81275	0		0.360958	0.3545	0.809087	0	1.16359	-0.802629	0.644213		0.644213
1009	51.2	0.175412	0.0254469	0.819263	0		0.378721	0.287042	0.815571	0	1.10261	-0.723893	0.524021		0.524021
1010	51.221	0.174691	0.0263359	0.826942	0		0.404197	0.29707	0.823216	0	1.12029	-0.716088	0.512782		0.512782
1011	51.2393	0.175118	0.0290745	0.824174	0		0.426929	0.327962	0.82046	0	1.14842	-0.721493	0.520552		0.520552
1012	51.2614	0.177881	0.022796	0.819241	0		0.453428	0.25714	0.815549	0	1.07269	-0.619262	0.383485		0.383485
1013	51.2491	0.179111	0.0239298	0.804395	0		0.4456	0.269929	0.800769	0	1.0707	-0.625098	0.390747		0.390747
1014	51.2334	0.18166	0.0296532	0.79869	0		0.434373	0.334489	0.795091	0	1.12958	-0.695207	0.483313		0.483313
1015	51.2152	0.183316	0.0249174	0.78619	0		0.42057	0.281069	0.782647	0	1.06372	-0.643146	0.413636		0.413636
1016	51.21	0.185175	0.0226625	0.775566	0		0.419889	0.255633	0.772071	0	1.0277	-0.607815	0.369439		0.369439
1017	51.1954	0.186854	0.0262907	0.757242	0		0.409658	0.29656	0.75383	0	1.05039	-0.640731	0.410537		0.410537
1018	51.1922	0.192564	0.0236337	0.737899	0		0.410938	0.266589	0.734574	0	1.00116	-0.590224	0.348365		0.348365
1019	51.1966	0.193295	0.0204969	0.729047	0		0.419844	0.231206	0.725761	0	0.956967	-0.537123	0.288501		0.288501
1020	51.2005	0.19454	0.0283274	0.721243	0		0.428167	0.319534	0.717993	0	1.03753	-0.609359	0.371318		0.371318
1021	51.1892	0.195759	0.0267936	0.709034	0		0.421286	0.302232	0.705839	0	1.00807	-0.586785	0.344316		0.344316
1022	51.1815	0.199826	0.0223855	0.699657	0		0.418042	0.25251	0.696504	0	0.949013	-0.530971	0.28193		0.28193
1023	51.1816	0.202257	0.0253661	0.684153	0		0.422552	0.286131	0.68107	0	0.967201	-0.544649	0.296642		0.296642
1024	51.1833	0.204439	0.0266693	0.667943	0		0.428769	0.300831	0.664933	0	0.965763	-0.536994	0.288363		0.288363
1025	51.1819	0.206521	0.0230467	0.656378	0		0.43179	0.259968	0.65342	0	0.913388	-0.481598	0.231937		0.231937
1026	51.195	0.209663	0.026821	0.655971	0		0.449371	0.302542	0.653015	0	0.955557	-0.506186	0.256225		0.256225
1027	51.2136	0.212528	0.028187	0.646812	0		0.472401	0.31795	0.643897	0	0.961848	-0.489447	0.239558		0.239558
1028	51.2306	0.215177	0.0217269	0.643582	0		0.493819	0.24508	0.640682	0	0.885762	-0.391942	0.153619		0.153619
1029	51.2468	0.216723	0.0241746	0.628436	0		0.514506	0.27269	0.625604	0	0.898294	-0.383788	0.147293		0.147293
1030	51.2594	0.219982	0.0275378	0.616873	0		0.531522	0.310628	0.614093	0	0.92472	-0.393198	0.154605		0.154605
1031	51.2773	0.224315	0.0238843	0.609351	0		0.553866	0.269416	0.606605	0	0.876021	-0.322155	0.103784		0.103784
1032	51.2873	0.22285	0.0257302	0.604272	0		0.568323	0.290237	0.601548	0	0.891786	-0.323462	0.104628		0.104628
1033	51.2885	0.226913	0.0309179	0.598752	0		0.57399	0.348755	0.596054	0	0.944808	-0.370818	0.137506		0.137506
1034	51.3038	0.22998	0.027651	0.591478	0		0.593758	0.311904	0.588812	0	0.900716	-0.306958	0.0942233		0.0942233
1035	51.3244	0.23285	0.0254946	0.585667	0		0.618838	0.28758	0.583028	0	0.870608	-0.25177	0.063388		0.063388
1036	51.3436	0.233704	0.0291244	0.576894	0		0.642471	0.328524	0.574294	0	0.902818	-0.260348	0.067781		0.067781
1037	51.3628	0.237801	0.0300893	0.573426	0		0.666091	0.339409	0.570842	0	0.91025	-0.244159	0.0596137		0.0596137
1038	51.3814	0.24033	0.02828	0.570966	0		0.689131	0.319	0.568392	0	0.887392	-0.198261	0.0393076		0.0393076
1039	51.4043	0.238977	0.0323133	0.563507	0		0.71647	0.364495	0.560967	0	0.925462	-0.208992	0.0436775		0.0436775
1040	51.4175	0.239111	0.0319178	0.556534	0		0.734101	0.360033	0.554026	0	0.91406	-0.179958	0.032385		0.032385
1041	51.432	0.243393	0.0276549	0.548613	0		0.753059	0.311948	0.54614	0	0.858088	-0.105029	0.0110311		0.0110311
1042	51.451	0.243246	0.0312676	0.545804	0		0.776533	0.3527	0.543344	0	0.896044	-0.119511	0.0142828		0.0142828
1043	51.4836	0.245722	0.0345127	0.541962	0		0.813568	0.389304	0.539519	0	0.928824	-0.115255	0.0132838		0.0132838
1044	51.5047	0.243486	0.0326216	0.54356	0		0.839099	0.367973	0.54111	0	0.909083	-0.0699843	0.0048978		0.0048978
1045	51.5252	0.24611	0.033052	0.536091	0		0.864075	0.372828	0.533675	0	0.906503	-0.0424285	0.00180018		0.00180018
1046	51.5598	0.245363	0.0362112	0.540617	0		0.903098	0.408463	0.53818	0	0.946643	-0.0435457	0.00189623		0.00189623
1047	51.586	0.243897	0.0305911	0.527567	0		0.933798	0.345069	0.525189	0	0.870258	0.0635404	0.00403738		0.00403738
1048	51.6061	0.24597	0.0321732	0.530344	0		0.958314	0.362915	0.527954	0	0.890869	0.0674455	0.00454889		0.00454889
1049	51.623	0.248234	0.0373147	0.52353	0		0.979716	0.420911	0.521171	0	0.942081	0.0376349	0.00141638		0.00141638
1050	51.6553	0.247598	0.0352484	0.522846	0		1.01646	0.397603	0.52049	0	0.918093	0.0983625	0.00967518		0.00967518
1051	51.6811	0.247416	0.0350379	0.525155	0		1.04665	0.395229	0.522789	0	0.918017	0.128637	0.0165475		0.0165475
1052	51.7022	0.246589	0.037499	0.523255	0		1.07218	0.42299	0.520896	0	0.943887	0.128298	0.0164604		0.0164604
1053	51.7269	0.247931	0.0355598	0.517879	0		1.10136	0.401116	0.515545	0	0.916662	0.184701	0.0341144		0.0341144
1054	51.7485	0.246364	0.0338222	0.515212	0		1.12742	0.381516	0.51289	0	0.894406	0.233016	0.0542962		0.0542962
1055	51.768	0.24644	0.0406022	0.512973	0		1.15134	0.457994	0.510661	0	0.968655	0.182689	0.0333752		0.0333752
1056	51.7751	0.246813	0.0394975	0.508273	0		1.16292	0.445533	0.505982	0	0.951515	0.211409	0.0446936		0.0446936
1057	51.7838	0.248179	0.0371592	0.502868	0		1.17612	0.419157	0.500602	0	0.919759	0.256365	0.065723		0.065723
1058	51.808	0.244545	0.0409163	0.497449	0		1.20476	0.461537	0.495208	0	0.956745	0.248016	0.061512		0.061512
1059	51.8322	0.244053	0.0415505	0.500397	0		1.23338	0.468691	0.498141	0	0.966833	0.266544	0.0710455		0.0710455
1060	51.8605	0.241473	0.0390713	0.502881	0		1.26617	0.440725	0.500615	0	0.94134	0.324834	0.105517		0.105517
1061	51.9046	0.240909	0.0434428	0.516795	0		1.31466	0.490036	0.514466	0	1.0045	0.310155	0.0961959		0.0961959
1062	51.9497	0.24021	0.0465786	0.527707	0		1.36419	0.525408	0.525329	0	1.05074	0.313454	0.0982535		0.0982535
1063	51.9887	0.240372	0.0433892	0.535145	0		1.40771	0.489432	0.532733	0	1.02217	0.385544	0.148644		0.148644
1064	52.0229	0.238059	0.0444391	0.544436	0		1.44635	0.501275	0.541982	0	1.04326	0.403091	0.162482		0.162482
1065	52.0643	0.240526	0.0482774	0.553602	0		1.49218	0.544571	0.551107	0	1.09568	0.396507	0.157218		0.157218
1066	52.1105	0.24121	0.0467866	0.561158	0		1.54278	0.527754	0.558629	0	1.08638	0.456399	0.2083		0.2083
1067	52.1449	0.24591	0.0477147	0.574229	0		1.58165	0.538223	0.571641	0	1.10986	0.47179	0.222586		0.222586
1068	52.1768	0.24581	0.0543185	0.587485	0		1.61804	0.612714	0.584837	0	1.19755	0.420489	0.176811		0.176811
1069	52.2163	0.248001	0.0514403	0.595256	0		1.66199	0.580248	0.592573	0	1.17282	0.489174	0.239291		0.239291
1070	52.2527	0.249394	0.0500788	0.605668	0		1.70282	0.56489	0.602938	0	1.16783	0.534989	0.286213		0.286213
1071	52.2864	0.253796	0.0538974	0.617572	0		1.74098	0.607964	0.614789	0	1.22275	0.518231	0.268563		0.268563
1072	52.3141	0.258208	0.0548667	0.627496	0		1.77311	0.618898	0.624668	0	1.24357	0.529542	0.280414		0.280414
1073	52.3521	0.26098	0.0536757	0.643232	0		1.81553	0.605463	0.640333	0	1.2458	0.569732	0.324595		0.324595
1074	52.3912	0.2638	0.0600412	0.656799	0		1.85908	0.677267	0.653839	0	1.33111	0.527971	0.278753		0.278753
1075	52.4246	0.270998	0.0592345	0.677545	0		1.89701	0.668167	0.674491	0	1.34266	0.554348	0.307302		0.307302
1076	52.4648	0.278002	0.0559195	0.68222	0		1.9416	0.630773	0.679146	0	1.30992	0.631682	0.399022		0.399022
1077	52.5184	0.28275	0.0614011	0.69421	0		1.99968	0.692606	0.691081	0	1.38369	0.615997	0.379453		0.379453
1078	52.5622	0.294181	0.0637251	0.702828	0		2.04795	0.718821	0.699661	0	1.41848	0.62947	0.396232		0.396232
1079	52.5874	0.302325	0.0639492	0.72602	0		2.07754	0.721349	0.722748	0	1.4441	0.633444	0.401251		0.401251
1080	52.6087	0.309657	0.0663102	0.734581	0		2.10329	0.747982	0.731271	0	1.47925	0.624034	0.389418		0.389418
1081	52.6286	0.31964	0.0702229	0.750666	0		2.12763	0.792116	0.747283	0	1.5394	0.588233	0.346018		0.346018
1082	52.6426	0.332401	0.0680715	0.770775	0		2.14611	0.767848	0.767301	0	1.53515	0.610957	0.373269		0.373269
1083	52.6511	0.346952	0.071366	0.789929	0		2.15905	0.805011	0.786369	0	1.59138	0.567674	0.322254		0.322254
1084	52.681	0.360674	0.0758356	0.814343	0		2.19339	0.855428	0.810673	0	1.6661	0.527289	0.278034		0.278034
1085	52.7343	0.377741	0.0766321	0.850196	0		2.25118	0.864412	0.846365	0	1.71078	0.540408	0.292041		0.292041
1086	52.8112	0.401421	0.0797465	0.888503	0		2.33248	0.899543	0.884499	0	1.78404	0.548443	0.300789		0.300789
1087	52.905	0.430524	0.087983	0.950401	0		2.43079	0.992451	0.946118	0	1.93857	0.492216	0.242277		0.242277
1088	53.022	0.457302	0.0940367	1.0155	0		2.55219	1.06074	1.01093	0	2.07166	0.480528	0.230907		0.230907
1089	53.1362	0.464971	0.0996084	1.0661	0		2.67082	1.12359	1.0613	0	2.18488	0.485933	0.236131		0.236131
1090	53.2101	0.470233	0.106897	1.10403	0		2.74922	1.20581	1.09905	0	2.30486	0.444357	0.197453		0.197453
1091	53.2608	0.471701	0.108133	1.13157	0		2.80434	1.21974	1.12647	0	2.34621	0.458125	0.209879		0.209879
1092	53.3039	0.477886	0.109905	1.15635	0		2.85194	1.23973	1.15113	0	2.39087	0.46107	0.212585		0.212585
1093	53.3406	0.478697	0.112559	1.16594	0		2.89308	1.26966	1.16069	0	2.43035	0.462731	0.21412		0.21412
1094	53.3528	0.483751	0.112374	1.17381	0		2.90968	1.26759	1.16852	0	2.43611	0.473568	0.224266		0.224266
1095	53.346	0.484348	0.111622	1.18196	0		2.90733	1.2591	1.17663	0	2.43573	0.471598	0.222405		0.222405
1096	53.3438	0.487784	0.115187	1.18731	0		2.90964	1.29932	1.18196	0	2.48128	0.428367	0.183498		0.183498
1097	53.3377	0.490338	0.120014	1.18585	0		2.908	1.35377	1.18051	0	2.53427	0.373732	0.139675		0.139675
1098	53.3089	0.487693	0.116026	1.19068	0		2.8836	1.30878	1.18531	0	2.49409	0.389509	0.151717		0.151717
1099	53.2841	0.490309	0.116128	1.17924	0		2.86322	1.30993	1.17393	0	2.48385	0.379365	0.143918		0.143918
1100	53.2772	0.49408	0.117923	1.17818	0		2.86084	1.33017	1.17287	0	2.50304	0.357797	0.128019		0.128019
1101	53.2622	0.495527	0.116293	1.16755	0		2.85023	1.31179	1.16229	0	2.47408	0.376153	0.141491		0.141491
1102	53.2286	0.497553	0.116554	1.15613	0		2.8211	1.31474	1.15092	0	2.46566	0.355437	0.126336		0.126336
1103	53.2	0.502599	0.119783	1.15197	0		2.79691	1.35115	1.14678	0	2.49794	0.298974	0.0893855		0.0893855
1104	53.1752	0.513492	0.116043	1.14598	0		2.77659	1.30897	1.14082	0	2.44978	0.326808	0.106803		0.106803
1105	53.1596	0.523069	0.114941	1.14346	0		2.76541	1.29654	1.13831	0	2.43485	0.330557	0.109268		0.109268
1106	53.1437	0.536993	0.119772	1.13408	0		2.75397	1.35103	1.12897	0	2.48	0.273969	0.0750589		0.0750589
1107	53.1482	0.552409	0.118485	1.13407	0		2.76291	1.33652	1.12896	0	2.46548	0.297432	0.0884661		0.0884661
1108	53.1687	0.570301	0.118821	1.1341	0		2.78788	1.3403	1.12899	0	2.4693	0.318585	0.101496		0.101496
1109	53.1753	0.591953	0.124624	1.13508	0		2.79894	1.40576	1.12997	0	2.53573	0.263202	0.0692755		0.0692755
1110	53.1724	0.60791	0.126992	1.13975	0		2.80054	1.43247	1.13461	0	2.56709	0.233459	0.0545031		0.0545031
1111	53.1823	0.631689	0.124024	1.14226	0		2.81486	1.39899	1.13711	0	2.5361	0.278756	0.0777049		0.0777049
1112	53.1921	0.651867	0.128605	1.14328	0		2.82908	1.45067	1.13813	0	2.5888	0.240278	0.0577335		0.0577335
1113	53.2038	0.676801	0.130845	1.14181	0		2.84526	1.47593	1.13667	0	2.6126	0.232663	0.0541322		0.0541322
1114	53.2149	0.701571	0.131033	1.14756	0		2.86079	1.47806	1.14239	0	2.62045	0.240337	0.0577619		0.0577619
1115	53.2404	0.722207	0.13587	1.1515	0		2.89073	1.53262	1.14632	0	2.67894	0.21179	0.0448551		0.0448551
1116	53.277	0.748577	0.140654	1.15338	0		2.93184	1.58658	1.14819	0	2.73476	0.197079	0.0388402		0.0388402
1117	53.294	0.776429	0.138399	1.15676	0		2.95323	1.56115	1.15155	0	2.71269	0.240537	0.057858		0.057858
1118	53.3061	0.802049	0.141615	1.16099	0		2.96979	1.59742	1.15575	0	2.75318	0.216609	0.0469193		0.0469193
1119	53.3276	0.827835	0.147464	1.16018	0		2.99571	1.66339	1.15495	0	2.81834	0.177366	0.0314587		0.0314587
1120	53.357	0.853025	0.149193	1.1651	0		3.02961	1.68291	1.15985	0	2.84275	0.186861	0.0349169		0.0349169
1121	53.3765	0.875067	0.151368	1.17225	0		3.05356	1.70743	1.16697	0	2.8744	0.179161	0.0320987		0.0320987
1122	53.4023	0.900318	0.157694	1.18021	0		3.08376	1.77879	1.17489	0	2.95369	0.130078	0.0169203		0.0169203
1123	53.4569	0.920948	0.158904	1.19035	0		3.14288	1.79244	1.18498	0	2.97742	0.165455	0.0273754		0.0273754
1124	53.5084	0.943376	0.158442	1.19854	0		3.19878	1.78724	1.19313	0	2.98037	0.21841	0.0477031		0.0477031
1125	53.5418	0.956009	0.167223	1.21219	0		3.23667	1.88628	1.20673	0	3.09301	0.143661	0.0206384		0.0206384
1126	53.5664	0.971168	0.169613	1.21419	0		3.26571	1.91324	1.20872	0	3.12196	0.143749	0.0206639		0.0206639
1127	53.6057	0.982525	0.172386	1.22724	0		3.30947	1.94452	1.2217	0	3.16622	0.143242	0.0205183		0.0205183
1128	53.6383	0.991678	0.176988	1.23919	0		3.34645	1.99643	1.2336	0	3.23003	0.116417	0.0135529		0.0135529
1129	53.6724	0.997516	0.179513	1.24848	0		3.38508	2.02491	1.24285	0	3.26776	0.117322	0.0137645		0.0137645
1130	53.722	1	0.180321	1.25743	0		3.43906	2.03403	1.25176	0	3.28579	0.15327	0.0234916		0.0234916
1131	53.7975	1.0015	0.187338	1.27373	0		3.51907	2.11318	1.26799	0	3.38117	0.137892	0.0190143		0.0190143
1132	53.8625	0.999412	0.192262	1.28851	0		3.58849	2.16872	1.2827	0	3.45142	0.137078	0.0187903		0.0187903
1133	53.9093	0.992762	0.193939	1.30468	0		3.63977	2.18764	1.2988	0	3.48644	0.153333	0.0235109		0.0235109
1134	53.9548	0.985624	0.198133	1.32712	0		3.68972	2.23494	1.32114	0	3.55609	0.133627	0.0178563		0.0178563
1135	54.0085	0.978152	0.201031	1.3355	0		3.74788	2.26764	1.32948	0	3.59712	0.150757	0.0227278		0.0227278
1136	54.0558	0.968059	0.203853	1.35797	0		3.79959	2.29947	1.35185	0	3.65131	0.148276	0.0219858		0.0219858
1137	54.1015	0.953101	0.20726	1.37889	0		3.84972	2.3379	1.37267	0	3.71057	0.139148	0.0193621		0.0193621
1138	54.1624	0.938195	0.214787	1.39857	0		3.91506	2.4228	1.39227	0	3.81507	0.0999854	0.00999708		0.00999708
1139	54.2343	0.921558	0.218569	1.42275	0		3.99148	2.46546	1.41634	0	3.8818	0.10968	0.0120296		0.0120296
1140	54.2918	0.907729	0.220651	1.44887	0		4.0534	2.48895	1.44234	0	3.93129	0.122108	0.0149104		0.0149104
1141	54.3384	0.886937	0.224696	1.47751	0		4.1044	2.53458	1.47085	0	4.00543	0.0989693	0.00979492		0.00979492
1142	54.3973	0.872539	0.226261	1.50709	0		4.16776	2.55224	1.5003	0	4.05254	0.115226	0.013277		0.013277
1143	54.4652	0.853404	0.230328	1.5398	0		4.24019	2.59811	1.53286	0	4.13097	0.10922	0.0119291		0.0119291
1144	54.5216	0.834737	0.23854	1.57736	0		4.30104	2.69073	1.57025	0	4.26099	0.0400492	0.00160394		0.00160394
1145	54.5901	0.812834	0.240503	1.62271	0		4.37396	2.71288	1.61539	0	4.32828	0.0456814	0.00208679		0.00208679
1146	54.6891	0.794117	0.240977	1.67798	0		4.47743	2.71823	1.67041	0	4.38864	0.0887944	0.00788444		0.00788444
1147	54.7989	0.778837	0.247401	1.74229	0		4.59164	2.79069	1.73443	0	4.52512	0.0665201	0.00442493		0.00442493
1148	54.8862	0.771822	0.248914	1.79655	0		4.68335	2.80776	1.78845	0	4.59621	0.0871412	0.00759359		0.00759359
1149	54.9644	0.762384	0.251877	1.84926	0		4.76604	2.84118	1.84093	0	4.6821	0.083941	0.00704608		0.00704608
1150	55.048	0.754519	0.256929	1.89565	0		4.85412	2.89817	1.88711	0	4.78528	0.0688443	0.00473954		0.00473954
1151	55.1273	0.748221	0.26184	1.9511	0.00460829		4.93783	2.95356	1.94231	0.00199557	4.89787	0.0399611	0.00159689		0.00159689
1152	55.1908	0.741801	0.25938	1.99979	0.00921659		5.00574	2.92582	1.99077	0.00399115	4.92058	0.0851522	0.00725089		0.00725089
1153	55.28	0.736381	0.264834	2.04679	0.0138249		5.09942	2.98734	2.03757	0.00598672	5.03089	0.0685227	0.00469535		0.00469535
1154	55.3888	0.726601	0.271254	2.0831	0.0184332		5.21265	3.05975	2.07371	0.0079823	5.14144	0.0712042	0.00507004		0.00507004
1155	55.4959	0.721618	0.275266	2.11684	0.0230415		5.32427	3.10501	2.1073	0.00997787	5.22229	0.101984	0.0104007		0.0104007
1156	55.5847	0.711992	0.278553	2.17294	0.0276498		5.41752	3.14208	2.16315	0.0119734	5.31721	0.10031	0.010062		0.010062
1157	55.6765	0.707415	0.285414	2.21875	0.0322581		5.51377	3.21948	2.20875	0.013969	5.4422	0.0715697	0.00512223		0.00512223
1158	55.7853	0.701953	0.287624	2.26001	0.0368664		5.62697	3.2444	2.24983	0.0159646	5.51019	0.116775	0.0136364		0.0136364
1159	55.886	0.693701	0.290162	2.30918	0.0414747		5.73211	3.27303	2.29878	0.0179602	5.58977	0.142336	0.0202595		0.0202595
1160	55.9841	0.685632	0.299034	2.36183	0.0460829		5.83464	3.37312	2.35119	0.0199557	5.74426	0.0903837	0.00816922		0.00816922
1161	56.106	0.682777	0.305221	2.39793	0.0606759		5.96102	3.4429	2.38712	0.0262751	5.8563	0.104715	0.0109653		0.0109653
1162	56.2443	0.671173	0.30999	2.43915	0.0752688		6.10378	3.4967	2.42816	0.0325944	5.95745	0.146335	0.0214139		0.0214139
1163	56.3736	0.664732	0.316654	2.47335	0.0898618		6.23753	3.57187	2.46221	0.0389137	6.07299	0.164543	0.0270745		0.0270745
1164	56.4996	0.658339	0.322104	2.52094	0.104455		6.36799	3.63334	2.50958	0.045233	6.18816	0.179831	0.0323391		0.0323391
1165	56.6604	0.648377	0.328675	2.5678	0.119048		6.53322	3.70747	2.55623	0.0515523	6.31525	0.21797	0.0475111		0.0475111
1166	56.841	0.642736	0.340385	2.61421	0.133641		6.71826	3.83956	2.60242	0.0578716	6.49985	0.218413	0.0477041		0.0477041
1167	56.9876	0.630596	0.35037	2.64776	0.148233		6.86935	3.95218	2.63582	0.064191	6.6522	0.217152	0.047155		0.047155
1168	57.1135	0.62438	0.356607	2.66648	0.162826		6.99967	4.02253	2.65446	0.0705103	6.74751	0.252168	0.0635886		0.0635886
1169	57.2455	0.620894	0.364099	2.69158	0.177419		7.13614	4.10705	2.67945	0.0768296	6.86333	0.272816	0.0744288		0.0744288
1170	57.3689	0.616556	0.370168	2.70673	0.192012		7.26395	4.17551	2.69453	0.0831489	6.95319	0.310763	0.0965738		0.0965738
1171	57.4476	0.608341	0.374409	2.6994	0.213134		7.34715	4.22335	2.68723	0.0922953	7.00287	0.344274	0.118525		0.118525
1172	57.5122	0.605997	0.381051	2.69469	0.234255		7.41613	4.29827	2.68255	0.101442	7.08226	0.333869	0.111469		0.111469
1173	57.5887	0.598583	0.390889	2.68747	0.255376		7.49709	4.40924	2.67536	0.110588	7.19519	0.301902	0.0911447		0.0911447
1174	57.6543	0.594171	0.394922	2.67687	0.276498		7.56716	4.45474	2.66481	0.119734	7.23928	0.327887	0.10751		0.10751
1175	57.6839	0.588552	0.400871	2.66101	0.297619		7.60122	4.52184	2.64902	0.128881	7.29974	0.301485	0.0908933		0.0908933
1176	57.7058	0.583115	0.408826	2.63883	0.31874		7.62757	4.61157	2.62694	0.138027	7.37654	0.251038	0.0630201		0.0630201
1177	57.7369	0.578037	0.412092	2.61764	0.339862		7.6631	4.64841	2.60584	0.147174	7.40143	0.261675	0.0684738		0.0684738
1178	57.7523	0.571955	0.415977	2.57743	0.360983		7.68295	4.69224	2.56581	0.15632	7.41437	0.268574	0.0721318		0.0721318
1179	57.7325	0.569377	0.4236	2.54093	0.382104		7.66766	4.77822	2.52948	0.165466	7.47317	0.194489	0.0378258		0.0378258
1180	57.7073	0.564955	0.427864	2.51342	0.403226		7.64684	4.82632	2.50209	0.174613	7.50302	0.143817	0.0206833		0.0206833
1181	57.6938	0.558719	0.429757	2.47736	0.418971		7.63783	4.84768	2.4662	0.181431	7.49531	0.142524	0.0203132		0.0203132
1182	57.6641	0.552621	0.4332	2.437	0.434716		7.6126	4.88652	2.42602	0.188249	7.50078	0.111819	0.0125035		0.0125035
1183	57.6126	0.547777	0.435138	2.3909	0.450461		7.56548	4.90838	2.38013	0.195067	7.48357	0.0819069	0.00670875		0.00670875
1184	57.5692	0.544473	0.436541	2.34732	0.466206		7.52661	4.9242	2.33674	0.201886	7.46283	0.063786	0.00406865		0.00406865
1185	57.5457	0.539512	0.438246	2.31233	0.481951		7.50753	4.94343	2.30191	0.208704	7.45404	0.0534824	0.00286036		0.00286036
1186	57.5064	0.536072	0.440554	2.27957	0.497696		7.47266	4.96947	2.2693	0.215522	7.45429	0.0183715	0.000337511		0.000337511
1187	57.4525	0.530253	0.439092	2.24238	0.513441		7.42321	4.95297	2.23228	0.22234	7.40759	0.0156173	0.000243901		0.000243901
1188	57.4155	0.525178	0.441678	2.19794	0.529186		7.39069	4.98214	2.18803	0.229158	7.39933	-0.00863597	7.458e-05		7.458e-05
1189	57.3883	0.521802	0.444181	2.16887	0.544931		7.36789	5.01037	2.15909	0.235977	7.40544	-0.0375502	0.00141001		0.00141001
1190	57.3554	0.515849	0.446263	2.13291	0.560676		7.33946	5.03387	2.1233	0.242795	7.39996	-0.060498	0.00366001		0.00366001
1191	57.3176	0.512582	0.449045	2.09581	0.582949		7.30609	5.06524	2.08636	0.25244	7.40404	-0.0979504	0.00959427		0.00959427
1192	57.3164	0.507673	0.453836	2.05883	0.605223		7.30932	5.11929	2.04955	0.262085	7.43092	-0.121599	0.0147864		0.0147864
1193	57.3209	0.502709	0.453255	2.04204	0.627496		7.31829	5.11273	2.03284	0.271731	7.4173	-0.0990082	0.00980262		0.00980262
1194	57.2986	0.496492	0.455312	2.0107	0.64977		7.30042	5.13594	2.00164	0.281376	7.41895	-0.118532	0.0140498		0.0140498
1195	57.2692	0.492444	0.456991	1.97774	0.672043		7.2755	5.15487	1.96882	0.291021	7.41472	-0.139222	0.0193827		0.0193827
1196	57.2623	0.489693	0.460318	1.94221	0.694316		7.27305	5.1924	1.93345	0.300666	7.42652	-0.153471	0.0235535		0.0235535
1197	57.2605	0.484074	0.462867	1.9101	0.71659		7.27568	5.22115	1.90149	0.310312	7.43296	-0.157277	0.0247359		0.0247359
1198	57.2396	0.478472	0.466835	1.88798	0.738863		7.25929	5.26592	1.87948	0.319957	7.46535	-0.206063	0.0424618		0.0424618
1199	57.2252	0.474434	0.467333	1.86068	0.761137		7.24934	5.27153	1.85229	0.329602	7.45343	-0.204091	0.041653		0.041653
1200	57.2331	0.469167	0.46734	1.82774	0.78341		7.26171	5.27161	1.8195	0.339248	7.43035	-0.168643	0.0284404		0.0284404
1201	57.2385	0.466448	0.469821	1.79791	0.795699		7.27156	5.29959	1.7898	0.344569	7.43396	-0.16241	0.0263769		0.0263769
1202	57.2123	0.462269	0.474626	1.76582	0.807988		7.24976	5.3538	1.75787	0.349891	7.46155	-0.211793	0.0448562		0.0448562
1203	57.1871	0.459532	0.477445	1.73957	0.820276		7.22906	5.3856	1.73173	0.355212	7.47254	-0.24348	0.0592827		0.0592827
1204	57.1799	0.454264	0.47896	1.71012	0.832565		7.22626	5.40268	1.70241	0.360534	7.46563	-0.239363	0.0572944		0.0572944
1205	57.175	0.449563	0.479566	1.68344	0.844854		7.22579	5.40952	1.67585	0.365855	7.45123	-0.225437	0.0508217		0.0508217
1206	57.1577	0.444773	0.480349	1.65542	0.857143		7.21298	5.41836	1.64796	0.371177	7.43749	-0.224511	0.0504052		0.0504052
1207	57.1514	0.442635	0.481463	1.62069	0.869432		7.2111	5.43092	1.61338	0.376498	7.4208	-0.209701	0.0439746		0.0439746
1208	57.1646	0.435978	0.486576	1.60305	0.88172		7.22879	5.48859	1.59583	0.38182	7.46624	-0.237446	0.0563805		0.0563805
1209	57.1565	0.435465	0.487415	1.57771	0.894009		7.22515	5.49806	1.5706	0.387141	7.4558	-0.230644	0.0531966		0.0531966
1210	57.1165	0.428805	0.485826	1.55382	0.906298		7.1896	5.48013	1.54682	0.392463	7.41941	-0.229807	0.0528113		0.0528113
1211	57.0902	0.423552	0.487647	1.53742	0.91321		7.1677	5.50067	1.53049	0.395456	7.42662	-0.258922	0.0670406		0.0670406
1212	57.0844	0.422328	0.486573	1.50627	0.920123		7.16634	5.48856	1.49948	0.39845	7.38649	-0.220154	0.0484678		0.0484678
1213	57.0593	0.418863	0.486145	1.49077	0.927035		7.14569	5.48373	1.48406	0.401443	7.36923	-0.223545	0.0499723		0.0499723
1214	57.0151	0.416081	0.488668	1.46403	0.933948		7.10593	5.51219	1.45744	0.404436	7.37407	-0.268133	0.0718951		0.0718951
1215	56.9919	0.411567	0.491567	1.44776	0.94086		7.08717	5.54489	1.44124	0.40743	7.39355	-0.306383	0.0938705		0.0938705
1216	56.98	0.409554	0.487651	1.42495	0.947773		7.07971	5.50072	1.41853	0.410423	7.32967	-0.249959	0.0624793		0.0624793
1217	56.9351	0.408034	0.486351	1.40933	0.954685		7.03928	5.48605	1.40298	0.413416	7.30245	-0.263174	0.0692607		0.0692607
1218	56.8739	0.405688	0.486122	1.38389	0.961598		6.98255	5.48348	1.37765	0.41641	7.27754	-0.294992	0.0870205		0.0870205
1219	56.8173	0.399844	0.483383	1.36016	0.96851		6.93036	5.45257	1.35403	0.419403	7.22601	-0.295648	0.0874079		0.0874079
1220	56.7605	0.396332	0.481647	1.33661	0.975422		6.87808	5.43299	1.33058	0.422397	7.18597	-0.307891	0.0947968		0.0947968
1221	56.6819	0.391987	0.479917	1.31184	0.976959		6.80393	5.41348	1.30593	0.423062	7.14247	-0.338546	0.114614		0.114614
1222	56.5925	0.385943	0.47497	1.28565	0.978495		6.71893	5.35768	1.27986	0.423727	7.06127	-0.342336	0.117194		0.117194
1223	56.5163	0.384037	0.47001	1.25821	0.980031		6.64725	5.30173	1.25254	0.424392	6.97866	-0.331407	0.109831		0.109831
1224	56.4256	0.379164	0.465282	1.22952	0.981567		6.56091	5.2484	1.22398	0.425057	6.89744	-0.336534	0.113255		0.113255
1225	56.2827	0.377123	0.457837	1.19259	0.983103		6.4225	5.16441	1.18722	0.425722	6.77735	-0.354851	0.125919		0.125919
1226	56.1108	0.374115	0.452607	1.15223	0.984639		6.25504	5.10542	1.14703	0.426388	6.67884	-0.423794	0.179602		0.179602
1227	55.9505	0.367846	0.443427	1.10936	0.986175		6.09924	5.00187	1.10436	0.427053	6.53329	-0.434049	0.188398		0.188398
1228	55.8275	0.360099	0.4327	1.06352	0.987711		5.98061	4.88087	1.05873	0.427718	6.36731	-0.386707	0.149542		0.149542
1229	55.7521	0.349758	0.429934	1.04002	0.989247		5.9097	4.84967	1.03534	0.428383	6.31339	-0.403687	0.162964		0.162964
1230	55.7313	0.342527	0.433932	1.02896	0.990783		5.89331	4.89476	1.02433	0.429048	6.34814	-0.454824	0.206865		0.206865
1231	55.745	0.339236	0.434404	1.0257	0.991551		5.91152	4.90009	1.02108	0.429381	6.35055	-0.439036	0.192753		0.192753
1232	55.7326	0.337809	0.433258	1.02251	0.99232		5.90354	4.88717	1.0179	0.429714	6.33478	-0.431242	0.18597		0.18597
1233	55.6765	0.334688	0.429353	1.02245	0.993088		5.85191	4.84312	1.01784	0.430046	6.291	-0.439096	0.192805		0.192805
1234	55.6221	0.332044	0.42311	1.02196	0.993856		5.80198	4.7727	1.01735	0.430379	6.22043	-0.418442	0.175094		0.175094
1235	55.6075	0.331577	0.418802	1.0274	0.994624		5.79182	4.72409	1.02277	0.430711	6.17757	-0.385751	0.148804		0.148804
1236	55.6146	0.335408	0.419248	1.02302	0.995392		5.80339	4.72913	1.01841	0.431044	6.17858	-0.375193	0.14077		0.14077
1237	55.6295	0.337168	0.423111	1.02722	0.99616		5.82268	4.77271	1.02259	0.431377	6.22668	-0.403993	0.163211		0.163211
1238	55.658	0.336788	0.423514	1.02983	0.996928		5.8556	4.77725	1.02519	0.431709	6.23415	-0.378553	0.143303		0.143303
1239	55.6892	0.333697	0.422851	1.03841	0.997696		5.89125	4.76978	1.03373	0.432042	6.23555	-0.344299	0.118542		0.118542
1240	55.6837	0.333626	0.423342	1.04407	0.998464		5.89023	4.77531	1.03936	0.432374	6.24705	-0.356824	0.127323		0.127323
1241	55.6475	0.333357	0.419842	1.03911	0.998464		5.8585	4.73583	1.03442	0.432374	6.20263	-0.344128	0.118424		0.118424
1242	55.6198	0.332267	0.4182	1.03689	0.998464		5.83528	4.71731	1.03221	0.432374	6.1819	-0.346621	0.120146		0.120146
1243	55.6141	0.328331	0.417487	1.03076	0.998464		5.83401	4.70927	1.02611	0.432374	6.16776	-0.333742	0.111384		0.111384
1244	55.6224	0.328088	0.415893	1.01848	0.998464		5.84677	4.69129	1.01389	0.432374	6.13756	-0.290786	0.0845566		0.0845566
1245	55.6405	0.325519	0.415727	1.01568	0.998464		5.86927	4.68942	1.01111	0.432374	6.1329	-0.263629	0.0695002		0.0695002
1246	55.6911	0.324424	0.419874	1.01669	0.998464		5.92432	4.73619	1.01211	0.432374	6.18068	-0.256363	0.0657221		0.0657221
1247	55.7507	0.322119	0.421877	1.01566	0.998464		5.98837	4.75879	1.01108	0.432374	6.20224	-0.213869	0.0457401		0.0457401
1248	55.7845	0.322246	0.42478	1.01097	0.998464		6.02666	4.79153	1.00641	0.432374	6.23032	-0.203655	0.0414754		0.0414754
1249	55.7936	0.321115	0.431218	1.01194	0.998464		6.04019	4.86415	1.00738	0.432374	6.30391	-0.263722	0.0695492		0.0695492
1250	55.8115	0.32077	0.435761	1.00763	0.998464		6.06256	4.9154	1.00309	0.432374	6.35087	-0.288308	0.0831217		0.0831217
1251	55.8416	0.320685	0.434164	1.00787	0.99808		6.09708	4.89738	1.00333	0.432208	6.33292	-0.235841	0.0556208		0.0556208
1252	55.881	0.319222	0.440266	1.01005	0.997696		6.14097	4.96622	1.0055	0.432042	6.40375	-0.262783	0.0690547		0.0690547
1253	55.9483	0.319556	0.446692	1.0105	0.997312		6.21268	5.0387	1.00594	0.431875	6.47652	-0.263845	0.0696143		0.0696143
1254	56.0573	0.320718	0.453969	1.01	0.996928		6.32616	5.12079	1.00545	0.431709	6.55794	-0.231778	0.0537209		0.0537209
1255	56.173	0.323076	0.462677	1.01474	0.996544		6.44629	5.21901	1.01017	0.431543	6.66072	-0.214428	0.0459794		0.0459794
1256	56.2672	0.323815	0.471538	1.01955	0.99616		6.54496	5.31897	1.01495	0.431377	6.7653	-0.220336	0.0485481		0.0485481
1257	56.372	0.322557	0.482977	1.02649	0.995776		6.65419	5.448	1.02186	0.43121	6.90107	-0.246882	0.0609507		0.0609507
1258	56.5302	0.322255	0.491296	1.03224	0.995392		6.81688	5.54184	1.02759	0.431044	7.00048	-0.183594	0.0337068		0.0337068
1259	56.7356	0.323024	0.50623	1.02772	0.995008		7.02667	5.71029	1.02309	0.430878	7.16426	-0.137592	0.0189315		0.0189315
1260	56.9904	0.321034	0.522789	1.01963	0.994624		7.28596	5.89708	1.01503	0.430711	7.34282	-0.0568655	0.00323368		0.00323368
1261	57.2939	0.31893	0.545501	1.00636	0.994624		7.59387	6.15327	1.00183	0.430711	7.58581	0.00806258	6.50051e-05		6.50051e-05
1262	57.6428	0.321379	0.5773	0.998058	0.994624		7.9472	6.51196	0.99356	0.430711	7.93624	0.010964	0.00012021		0.00012021
1263	57.9955	0.32166	0.609195	0.994474	0.994624		8.30443	6.87174	0.989993	0.430711	8.29244	0.0119924	0.000143817		0.000143817
1264	58.3393	0.320856	0.64245	0.998684	0.994624		8.65264	7.24686	0.994183	0.430711	8.67175	-0.0191114	0.000365244		0.000365244
1265	58.6998	0.323163	0.671737	0.999481	0.994624		9.01761	7.57721	0.994977	0.430711	9.0029	0.0147029	0.000216174		0.000216174
1266	59.0801	0.323196	0.70223	0.996789	0.994624		9.40232	7.92117	0.992296	0.430711	9.34418	0.0581394	0.00338018		0.00338018
1267	59.4379	0.323095	0.7306	1.0006	0.994624		9.76456	8.24119	0.996091	0.430711	9.668	0.0965648	0.00932476		0.00932476
1268	59.7806	0.323779	0.760709	1.00258	0.994624		10.1117	8.58083	0.998066	0.430711	10.0096	0.102123	0.0104291		0.0104291
1269	60.1483	0.325171	0.788545	1.00152	0.994624		10.4839	8.89481	0.997006	0.430711	10.3225	0.161332	0.026028		0.026028
1270	60.5213	0.326071	0.816872	1.00277	0.994624		10.8613	9.21435	0.998253	0.430711	10.6433	0.218015	0.0475304		0.0475304
1271	60.8409	0.325025	0.840494	1.00419	0.994624		11.1853	9.4808	0.99966	0.430711	10.9112	0.274161	0.0751645		0.0751645
1272	61.1058	0.326878	0.869421	1.00347	0.994624		11.4547	9.8071	0.998948	0.430711	11.2368	0.217982	0.0475159		0.0475159
1273	61.3607	0.328141	0.89212	1.00221	0.994624		11.7141	10.0631	0.997693	0.430711	11.4915	0.22251	0.0495106		0.0495106
1274	61.593	0.329332	0.914894	0.999207	0.994624		11.9509	10.32	0.994704	0.430711	11.7455	0.205408	0.0421926		0.0421926
1275	61.7851	0.329116	0.935487	1.0009	0.994624		12.1474	10.5523	0.996388	0.430711	11.9794	0.167984	0.0282185		0.0282185
1276	61.9705	0.328604	0.949868	1.00662	0.994624		12.3373	10.7145	1.00208	0.430711	12.1473	0.189922	0.0360702		0.0360702
1277	62.1765	0.326885	0.962466	1.00595	0.994624		12.5477	10.8566	1.00142	0.430711	12.2888	0.258946	0.0670528		0.0670528
1278	62.3469	0.329314	0.979109	1.00268	0.994624		12.7225	11.0444	0.998162	0.430711	12.4733	0.249255	0.0621283		0.0621283
1279	62.4342	0.330757	0.989529	0.997844	0.994624		12.8143	11.1619	0.993347	0.430711	12.586	0.228341	0.0521397		0.0521397
1280	62.483	0.329779	0.997032	1.00053	0.994624		12.8675	11.2466	0.996025	0.430711	12.6733	0.194183	0.0377069		0.0377069
1281	62.5321	0.330183	0.999739	1.00127	0.997312		12.921	11.2771	0.996756	0.431875	12.7057	0.21533	0.046367		0.046367
1282	62.5353	0.331575	1	0.999984	1		12.9288	11.28	0.995478	0.43304	12.7086	0.2202	0.0484882		0.0484882
1283	62.4726	0.33239	0.99807	0.999531	1.00269		12.8704	11.2583	0.995027	0.434204	12.6875	0.182944	0.0334685		0.0334685
1284	62.4069	0.333003	0.993238	0.997262	1.00538		12.8092	11.2038	0.992768	0.435368	12.6319	0.17729	0.0314316		0.0314316
1285	62.3555	0.33144	0.987421	0.995945	1.00806		12.7623	11.1381	0.991456	0.436532	12.5661	0.196177	0.0384854		0.0384854
1286	62.26	0.333567	0.978147	0.99856	1.01075		12.6712	11.0335	0.99406	0.437696	12.4653	0.205907	0.0423978		0.0423978
1287	62.101	0.332253	0.965957	0.996863	1.01344		12.5167	10.896	0.992371	0.43886	12.3273	0.189413	0.0358771		0.0358771
1288	61.9322	0.333886	0.952348	0.99246	1.01613		12.3523	10.7425	0.987988	0.440024	12.1705	0.181757	0.0330356		0.0330356
1289	61.7511	0.332118	0.937666	0.991213	1.01882		12.1757	10.5769	0.986746	0.441188	12.0048	0.170842	0.0291871		0.0291871
1290	61.5134	0.335347	0.918708	0.994081	1.02151		11.9424	10.3631	0.989601	0.442352	11.795	0.147428	0.0217349		0.0217349
1291	61.2382	0.334224	0.902301	0.994196	1.02611		11.6717	10.178	0.989715	0.444348	11.612	0.0596078	0.00355309		0.00355309
1292	61	0.333454	0.884091	0.986692	1.03072		11.4379	9.97258	0.982245	0.446343	11.4012	0.0367174	0.00134817		0.00134817
1293	60.7803	0.332212	0.862614	0.998043	1.03533		11.2227	9.73032	0.993545	0.448339	11.1722	0.0504777	0.00254799		0.00254799
1294	60.5204	0.331914	0.841381	0.99014	1.03994		10.9672	9.4908	0.985678	0.450335	10.9268	0.0404343	0.00163494		0.00163494
1295	60.2383	0.332464	0.818362	0.987773	1.04455		10.6896	9.23115	0.983322	0.45233	10.6668	0.0227945	0.000519591		0.000519591
1296	59.9911	0.332083	0.796619	0.987474	1.04916		10.4468	8.98589	0.983024	0.454326	10.4232	0.0235847	0.00055624		0.00055624
1297	59.7442	0.332192	0.776425	0.983601	1.05376		10.2043	8.7581	0.979168	0.456321	10.1936	0.0107381	0.000115307		0.000115307
1298	59.4523	0.329631	0.753152	0.982072	1.05837		9.9169	8.49558	0.977646	0.458317	9.93154	-0.0146444	0.000214459		0.000214459
1299	59.1549	0.328984	0.730696	0.984578	1.06298		9.62401	8.24228	0.980141	0.460312	9.68273	-0.058721	0.00344815		0.00344815
1300	58.9123	0.327416	0.70658	0.985063	1.06759		9.3858	7.97025	0.980624	0.462308	9.41318	-0.0273785	0.000749584		0.000749584
1301	58.6808	0.327498	0.685224	0.984171	1.07591		9.1588	7.72935	0.979735	0.465911	9.175	-0.0162048	0.000262595		0.000262595
1302	58.4149	0.326667	0.662265	0.979885	1.08423		8.89732	7.47038	0.975468	0.469514	8.91536	-0.01804	0.000325442		0.000325442
1303	58.1471	0.325117	0.644043	0.9787	1.09255		8.63397	7.26482	0.974289	0.473117	8.71223	-0.0782601	0.00612464		0.00612464
1304	57.9133	0.321957	0.622389	0.98181	1.10087		8.40466	7.02057	0.977386	0.47672	8.47468	-0.0700147	0.00490206		0.00490206
1305	57.6822	0.321191	0.599859	0.983498	1.10919		8.17797	6.76643	0.979066	0.480324	8.22582	-0.0478509	0.00228971		0.00228971
1306	57.4299	0.317434	0.578491	0.982344	1.11751		7.93008	6.52539	0.977917	0.483927	7.98724	-0.0571557	0.00326677		0.00326677
1307	57.1995	0.316604	0.559093	0.982498	1.12583		7.70415	6.30658	0.97807	0.48753	7.77218	-0.0680322	0.00462838		0.00462838
1308	57.008	0.312311	0.538459	0.982229	1.13415		7.51715	6.07383	0.977802	0.491133	7.54277	-0.0256141	0.000656082		0.000656082
1309	56.8002	0.311182	0.519972	0.982936	1.14247		7.31378	5.86531	0.978506	0.494736	7.33855	-0.024772	0.000613651		0.000613651
1310	56.5548	0.309943	0.503072	0.985181	1.15079		7.07282	5.67467	0.980741	0.498339	7.15375	-0.0809221	0.00654838		0.00654838
1311	56.352	0.304417	0.481421	0.984407	1.16884		6.87443	5.43044	0.979971	0.506155	6.91657	-0.0421361	0.00177545		0.00177545
1312	56.2188	0.303855	0.463016	0.984868	1.18689		6.74569	5.22284	0.98043	0.513971	6.71724	0.0284484	0.000809314		0.000809314
1313	56.078	0.298893	0.444426	0.989602	1.20494		6.60936	5.01314	0.985142	0.521787	6.52007	0.0892881	0.00797236		0.00797236
1314	55.8694	0.292887	0.430806	0.99766	1.22299		6.40523	4.85951	0.993164	0.529603	6.38227	0.0229596	0.000527141		0.000527141
1315	55.6597	0.292826	0.412515	1.00145	1.24104		6.19999	4.65318	0.996937	0.537419	6.18753	0.0124568	0.000155172		0.000155172
1316	55.4998	0.288653	0.397506	1.00456	1.25909		6.0445	4.48388	1.00003	0.545235	6.02915	0.0153561	0.000235809		0.000235809
1317	55.3693	0.282259	0.379259	1.00972	1.27714		5.91847	4.27806	1.00517	0.553051	5.83628	0.0821953	0.00675607		0.00675607
1318	55.24	0.277466	0.363568	1.01846	1.29519		5.79364	4.10106	1.01387	0.560867	5.6758	0.117843	0.0138869		0.0138869
1319	55.1067	0.274194	0.347948	1.02461	1.31324		5.66474	3.92486	1.01999	0.568683	5.51354	0.1512	0.0228614		0.0228614
1320	54.9342	0.268848	0.334949	1.04003	1.33129		5.49672	3.77824	1.03534	0.576499	5.39008	0.106638	0.0113716		0.0113716
1321	54.6981	0.262154	0.321875	1.05804	1.34793		5.26502	3.63076	1.05327	0.583705	5.26773	-0.00270985	7.34329e-06		7.34329e-06
1322	54.4571	0.256993	0.306238	1.0758	1.36457		5.02854	3.45437	1.07095	0.590912	5.11623	-0.0876925	0.00768997		0.00768997
1323	54.2874	0.252052	0.293204	1.10285	1.38121		4.86325	3.30735	1.09788	0.598118	5.00335	-0.140102	0.0196286		0.0196286
1324	54.1696	0.24683	0.277898	1.11863	1.39785		4.74986	3.13469	1.11359	0.605324	4.85361	-0.103745	0.010763		0.010763
1325	54.0364	0.237995	0.265379	1.15483	1.41449		4.62115	2.99348	1.14963	0.61253	4.75564	-0.134489	0.0180873		0.0180873
1326	53.8996	0.232935	0.255047	1.19167	1.43113		4.4888	2.87694	1.1863	0.619737	4.68298	-0.19418	0.0377057		0.0377057
1327	53.8087	0.22556	0.243004	1.23845	1.44777		4.40232	2.7411	1.23287	0.626943	4.60091	-0.198582	0.0394348		0.0394348
1328	53.7517	0.219905	0.230179	1.30884	1.46441		4.34981	2.59642	1.30294	0.634149	4.53351	-0.183709	0.0337488		0.0337488
1329	53.7138	0.211775	0.217273	1.40949	1.48105		4.31633	2.45085	1.40314	0.641355	4.49534	-0.179005	0.0320429		0.0320429
1330	53.718	0.205269	0.205912	1.54234	1.4977		4.32496	2.32269	1.53538	0.648562	4.50664	-0.181684	0.0330091		0.0330091
1331	53.7301	0.194254	0.195096	1.70886	1.37481		4.34159	2.20069	1.70115	0.595346	4.49719	-0.155593	0.0242093		0.0242093
1332	53.6322	0.177813	0.186195	1.77516	1.25192		4.24808	2.10028	1.76716	0.542131	4.40958	-0.161497	0.0260811		0.0260811
1333	53.3023	0.153261	0.175455	1.61373	1.12903		3.92264	1.97914	1.60646	0.488916	4.07451	-0.151873	0.0230653		0.0230653
1334	52.7863	0.127812	0.164657	1.31905	1.00614		3.41106	1.85733	1.31311	0.4357	3.60614	-0.195083	0.0380573		0.0380573
1335	52.2195	0.109815	0.147496	0.985601	0.883257		2.84871	1.66376	0.981159	0.382485	3.0274	-0.178692	0.031931		0.031931
1336	51.7162	0.0919064	0.125282	0.675451	0.760369		2.34991	1.41319	0.672407	0.32927	2.41487	-0.0649588	0.00421964		0.00421964
1337	51.3547	0.0854015	0.105914	0.467781	0.637481		1.9929	1.19472	0.465673	0.276054	1.93644	0.0564551	0.00318718		0.00318718
1338	51.1678	0.0865171	0.0923496	0.350213	0.514593		1.81041	1.04171	0.348635	0.222839	1.61318	0.197234	0.0389013		0.0389013
1339	51.0864	0.0879425	0.0806155	0.26966	0.391705		1.7335	0.909346	0.268444	0.169624	1.34741	0.386084	0.149061		0.149061
1340	50.8985	0.0934085	0.0648628	0.210614	0.268817		1.55	0.731655	0.209665	0.116408	1.05773	0.492268	0.242328		0.242328
1341	50.5031	0.0982773	0.051426	0.163945	0.249616		1.15902	0.580087	0.163206	0.108094	0.851387	0.30763	0.0946363		0.0946363
1342	50.0616	0.119448	0.0347092	0.126675	0.230415		0.722	0.391521	0.126104	0.0997787	0.617404	0.104596	0.0109403		0.0109403
1343	49.7518	0.248587	0.0184605	0.0977777	0.211214		0.41662	0.208235	0.097337	0.0914638	0.397035	0.0195844	0.000383547		0.000383547
1344	49.6023	0.624333	0.0154099	0.0796164	0.192012		0.271645	0.173824	0.0792576	0.0831489	0.336231	-0.0645855	0.00417128		0.00417128
1345	49.5404	0.556086	0.0132484	0.069774	0.172811		0.214127	0.149443	0.0694595	0.074834	0.293736	-0.0796096	0.0063377		0.0063377
1346	49.5018	0.194089	0.0110085	0.0639439	0.15361		0.180034	0.124176	0.0636557	0.0665191	0.254351	-0.0743174	0.00552308		0.00552308
1347	49.503	0.0861991	0.00960298	0.0591288	0.134409		0.185659	0.108322	0.0588623	0.0582042	0.225388	-0.0397292	0.00157841		0.00157841
1348	49.5496	0.0481328	0.00815649	0.0514884	0.115207		0.236699	0.0920054	0.0512564	0.0498894	0.193151	0.0435474	0.00189638		0.00189638
1349	49.6041	0.0315555	0.00845162	0.0478257	0.0960061		0.295691	0.0953345	0.0476102	0.0415745	0.184519	0.111172	0.0123593		0.0123593
1350	49.6364	0.0209127	0.00782783	0.0377365	0.0768049		0.332414	0.0882982	0.0375665	0.0332596	0.159124	0.17329	0.0300293		0.0300293
1351	49.6736	0.0157089	0.00779769	0.0375414	0.0691244		0.373999	0.0879582	0.0373722	0.0299336	0.155264	0.218735	0.0478449		0.0478449
1352	49.7475	0.0142884	0.00646429	0.0417505	0.0614439		0.452369	0.0729174	0.0415623	0.0266077	0.141087	0.311281	0.0968961		0.0968961
1353	49.8994	0.013764	0.00499292	0.0344971	0.0537634		0.60877	0.0563203	0.0343416	0.0232817	0.113944	0.494826	0.244853		0.244853
1354	50.1371	0.0108351	0.00410754	0.0318389	0.0460829		0.850934	0.0463331	0.0316954	0.0199557	0.0979843	0.752949	0.566933		0.566933
1355	50.489	0.00961092	0.00516534	0.0303238	0.0384025		1.20727	0.0582652	0.0301871	0.0166298	0.105082	1.10219	1.21482		1.21482
1356	50.9488	0.00721491	0.0058104	0.0286363	0.030722		1.6715	0.0655415	0.0285072	0.0133038	0.107353	1.56414	2.44655		2.44655
1357	51.5653	0.00690627	0.00437691	0.0294451	0.0230415		2.29241	0.0493717	0.0293124	0.00997787	0.088662	2.20374	4.85648		4.85648
1358	52.4285	0.00556799	0.00543525	0.0295777	0.015361		3.16004	0.0613098	0.0294444	0.00665191	0.0974061	3.06264	9.37976		9.37976
1359	53.5382	0.00639054	0.00383347	0.0288471	0.00768049		4.27429	0.0432416	0.0287171	0.00332596	0.0752846	4.199	17.6316		17.6316
1360	54.7245	0.00634269	0.00248564	0.0282194	-2.68318e-13		5.46496	0.0280381	0.0280922	-1.16192e-13	0.0561303	5.40883	29.2554		29.2554
1361	55.75	0.00709533	0.00468362	0.0328019	0		6.49499	0.0528314	0.0326541	0	0.0854855	6.4095	41.0817		41.0817
1362	56.2173	0.00646337	0.0044649	0.0382743	0		6.96674	0.0503642	0.0381018	0	0.088466	6.87827	47.3106		47.3106
1363	55.6224	0.00447865	0.00391403	0.0402471	0		6.37621	0.0441504	0.0400657	0	0.0842161	6.29199	39.5891		39.5891
1364	54.2597	0.00463892	0.0052873	0.0488495	0		5.01794	0.0596409	0.0486294	0	0.10827	4.90967	24.1049		24.1049
1365	52.9617	0.00273369	0.00469396	0.0578126	0		3.72441	0.052948	0.057552	0	0.1105	3.61391	13.0604		13.0604
1366	52.0405	0.00363701	0.00476374	0.0569876	0		2.80772	0.0537351	0.0567308	0	0.110466	2.69725	7.27518		7.27518
1367	51.4272	0.00322495	0.00691792	0.051311	0		2.19883	0.0780344	0.0510798	0	0.129114	2.06971	4.28372		4.28372
1368	51.0115	0.00241415	0.00662474	0.0466966	0		1.78755	0.0747273	0.0464861	0	0.121213	1.66633	2.77667		2.77667
1369	50.6911	0.00288274	0.00691575	0.0391697	0		1.47165	0.0780099	0.0389932	0	0.117003	1.35465	1.83507		1.83507
1370	50.4098	0.0025172	0.0058009	0.0380245	0		1.19477	0.0654343	0.0378532	0	0.103287	1.09148	1.19134		1.19134
1371	50.1674	0.00285707	0.00432093	0.0309645	0		0.956806	0.0487402	0.030825	0	0.0795652	0.87724	0.769551		0.769551
1372	50.0523	0.0016181	0.00468428	0.0251869	0		0.846187	0.0528389	0.0250734	0	0.0779122	0.768275	0.590246		0.590246
1373	50.1236	0.00218851	0.00525892	0.01866	0		0.92196	0.0593208	0.0185759	0	0.0778967	0.844063	0.712443		0.712443
1374	50.2798	0.00358202	0.00438719	0.00806828	0		1.08261	0.0494876	0.00803192	0	0.0575195	1.02509	1.05082		1.05082
1375	50.2341	0.00279903	0.00339158	0.0134021	0		1.04131	0.0382571	0.0133417	0	0.0515988	0.989711	0.979527		0.979527
1376	49.9549	0.00232295	0.00293766	0.0147873	0		0.766624	0.0331369	0.0147207	0	0.0478576	0.718766	0.516625		0.516625
1377	49.6976	0.0010907	0.00273996	0.012585	0		0.513772	0.0309068	0.0125283	0	0.0434351	0.470337	0.221217		0.221217
1378	49.5838	0.00177131	0.00260896	0.0100314	0		0.404369	0.0294292	0.00998617	0	0.0394154	0.364954	0.133191		0.133191
1379	49.5522	0.00133217	0.00284898	0.00652702	0		0.37726	0.0321366	0.0064976	0	0.0386342	0.338626	0.114668		0.114668
1380	49.4884	0.000893853	0.0041716	0.00787594	0		0.317848	0.0470557	0.00784044	0	0.0548962	0.262952	0.0691437		0.0691437
1381	49.4059	0.00157888	0.00200406	0.00815295	0		0.239789	0.0226059	0.0081162	0	0.0307221	0.209067	0.0437088		0.0437088
1382	49.3621	0.00132828	-4.68111e-06	0.00962927	0		0.200471	-5.2803e-05	0.00958587	0	0.00953307	0.190938	0.0364573		0.0364573
1383	49.3285	0.00227069	0.000936059	0.00358393	0		0.171322	0.0105588	0.00356778	0	0.0141266	0.157195	0.0247103		0.0247103
1384	49.2877	0.0021014	0.00168784	0.000689257	0		0.135018	0.0190389	0.000686151	0	0.019725	0.115293	0.0132924		0.0132924
1385	49.3054	0.00153374	0.000747931	0.000335605	0		0.157144	0.00843669	0.000334093	0	0.00877078	0.148373	0.0220145		0.0220145
1386	49.4814	0.000872732	0.00196282	-0.00196147	0		0.337547	0.0221407	-0.00195263	0	0.020188	0.317358	0.100716		0.100716
1387	49.7255	0.000737442	0.00267946	-0.00667528	0		0.586104	0.0302244	-0.0066452	0	0.0235792	0.562525	0.316434		0.316434
1388	49.749	0.00120874	-0.000254182	-0.0032391	0		0.614128	-0.00286718	-0.0032245	0	-0.00609168	0.62022	0.384672		0.384672
1389	49.5547	0.000337243	7.02053e-05	0.00101191	0		0.424264	0.000791918	0.00100735	0	0.00179927	0.422464	0.178476		0.178476
1390	49.3536	0.000685	0.000294398	-0.000940333	0		0.227615	0.00332082	-0.000936096	0	0.00238472	0.22523	0.0507287		0.0507287
1391	49.2381	0.00202706	0.000123416	-0.000765734	0		0.116574	0.00139214	-0.000762283	0	0.000629853	0.115944	0.0134431		0.0134431
1392	49.2053	0.000834294	-6.61095e-05	-0.00226076	0		0.0881974	-0.000745718	-0.00225057	0	-0.00299629	0.0911937	0.00831628		0.00831628
1393	49.3113	0.000935402	0.000513373	-0.00170036	0		0.198612	0.00579086	-0.00169269	0	0.00409817	0.194513	0.0378355		0.0378355
1394	49.6153	-0.000516486	-0.000858198	-0.00623324	0		0.507064	-0.0096805	-0.00620515	0	-0.0158857	0.52295	0.273476		0.273476
1395	49.9262	0.000703664	-0.00239733	-0.00497217	0		0.822398	-0.027042	-0.00494976	0	-0.0319917	0.85439	0.729982		0.729982
1396	49.9406	-9.21874e-06	-0.00172234	-0.00671194	0		0.841313	-0.0194281	-0.00668169	0	-0.0261098	0.867423	0.752422		0.752422
1397	49.7773	0.000817869	-0.000136206	-0.00517549	0		0.68244	-0.00153641	-0.00515216	0	-0.00668857	0.689128	0.474898		0.474898
1398	49.7126	0.000575874	-0.000982769	-0.00810497	0		0.622142	-0.0110857	-0.00806844	0	-0.0191541	0.641296	0.41126		0.41126
1399	49.7517	-0.00193411	-0.00259368	-0.0135136	0		0.665742	-0.0292568	-0.0134527	0	-0.0427095	0.708452	0.501904		0.501904

## Sheet: Platelets
This sheet calculates the area of any platelet peak that is present, as well as its height and position. It also calculates the height of the Hydrogen related band at 1405cm-1 if present.
ACTION: Answer the questions in column A, by selecting options in the yellow cells; use the data presented in the graphs to answer the questions. The rest is done automatically.
Is there a discernable platelet feature?				PLATELET AREA	MAX PEAK	MAX PEAK	H@1405cm-1
YES				I(B') (cm-2)	POSITION	HEIGHT	HEIGHT
					(cm-1)	(cm-1)	(cm-1)
Is there a discernable H-related feature at 1405cm-1?
YES				5.7589	1362	0	-0.0962027
Which baseline gives the best fit to the data?
BASELINE 3
			1345-1350		SUM	SUM	1351-1357		SUM	SUM	1366		SUM	SUM
			1416-1430		48.541	48.541	1416-1430		20.0035	20.0035	1414		0	5.7589
wavenumber	raw data - T2	POLYNOMIAL	BASELINE 1	Data - baseline	Area	Area without	BASELINE 2	Data - baseline	Area	Area without	BASELINE 3	Data - baseline	Area	Area without
	* abs coeff	to remove 1405				1405 feature				1405 feature				1405 feature
1340	50.8985		49.4029	1.49564			44.4702	6.42827			56.9962	-6.09771	0
1341	50.5031		49.4233	1.07978			45.023	5.48005			56.891	-6.38789	0
1342	50.0616		49.4437	0.617871			45.5543	4.50725			56.7857	-6.7241	0
1343	49.7518		49.4642	0.287606			46.0645	3.68722			56.6805	-6.92868	0
1344	49.6023		49.4846	0.117772			46.554	3.04837			56.5752	-6.97285	0
1345	49.5404		49.5049	0.0354333			47.023	2.5174			56.4699	-6.92957	0
1346	49.5018		49.5253	-0.0234212			47.4719	2.02993			56.3647	-6.86286	0
1347	49.503		49.5455	-0.0424818			47.9011	1.60189			56.2594	-6.75643	0
1348	49.5496		49.5656	-0.0160365			48.311	1.23864			56.1542	-6.60459	0
1349	49.6041		49.5857	0.0184717			48.7018	0.902363			56.0489	-6.44479	0
1350	49.6364		49.6056	0.0308361	0.0308361	0.0308361	49.0739	0.562487	0.562487	0.562487	55.9437	-6.30727	0	-6.30727
1351	49.6736		49.6253	0.0482061	0.0482061	0.0482061	49.4278	0.245792	0.245792	0.245792	55.8384	-6.16488	0	-6.16488
1352	49.7475		49.645	0.102522	0.102522	0.102522	49.7636	-0.0161495	-0.0161495	-0.0161495	55.7332	-5.98571	0	-5.98571
1353	49.8994		49.6644	0.235047	0.235047	0.235047	50.0819	-0.182441	-0.182441	-0.182441	55.6279	-5.7285	0	-5.7285
1354	50.1371		49.6836	0.453529	0.453529	0.453529	50.3828	-0.245702	-0.245702	-0.245702	55.5227	-5.38554	0	-5.38554
1355	50.489		49.7026	0.786397	0.786397	0.786397	50.6669	-0.177873	-0.177873	-0.177873	55.4174	-4.9284	0	-4.9284
1356	50.9488		49.7214	1.22738	1.22738	1.22738	50.9344	0.0144118	0.0144118	0.0144118	55.3122	-4.36337	0	-4.36337
1357	51.5653		49.74	1.8253	1.8253	1.8253	51.1857	0.379595	0.379595	0.379595	55.2069	-3.64166	0	-3.64166
1358	52.4285		49.7582	2.6702	2.6702	2.6702	51.4211	1.00738	1.00738	1.00738	55.1017	-2.67322	0	-2.67322
1359	53.5382		49.7763	3.762	3.762	3.762	51.641	1.89727	1.89727	1.89727	54.9964	-1.45817	0	-1.45817
1360	54.7245		49.794	4.93051	4.93051	4.93051	51.8457	2.87877	2.87877	2.87877	54.8912	-0.166696	0	-0.166696
1361	55.75		49.8113	5.9387	5.9387	5.9387	52.0356	3.71443	3.71443	3.71443	54.7859	0.964137	0	0.964137
1362	56.2173		49.8284	6.38894	6.38894	6.38894	52.2111	4.00627	4.00627	4.00627	54.6807	1.53669	0	1.53669
1363	55.6224		49.8451	5.77725	5.77725	5.77725	52.3724	3.24996	3.24996	3.24996	54.5754	1.04696	0	1.04696
1364	54.2597		49.8615	4.39819	4.39819	4.39819	52.52	1.73966	1.73966	1.73966	54.4702	-0.210504	0	-0.210504
1365	52.9617		49.8774	3.08426	3.08426	3.08426	52.6542	0.30752	0.30752	0.30752	54.3649	-1.40323	0	-1.40323
1366	52.0405		49.893	2.14755	2.14755	2.14755	52.7753	-0.734728	-0.734728	-0.734728	54.2597	-2.21912	0	-2.21912
1367	51.4272		49.9081	1.51907	1.51907	1.51907	52.8837	-1.45646	-1.45646	-1.45646	54.1544	-2.72721	-2.72721	-2.72721
1368	51.0115		49.9228	1.08863	1.08863	1.08863	52.9797	-1.96823	-1.96823	-1.96823	54.0491	-3.03769	-3.03769	-3.03769
1369	50.6911		49.9371	0.754023	0.754023	0.754023	53.0637	-2.37259	-2.37259	-2.37259	53.9439	-3.25278	-3.25278	-3.25278
1370	50.4098		49.9509	0.458903	0.458903	0.458903	53.1361	-2.72629	-2.72629	-2.72629	53.8386	-3.42886	-3.42886	-3.42886
1371	50.1674		49.9642	0.203182	0.203182	0.203182	53.1971	-3.02976	-3.02976	-3.02976	53.7334	-3.56602	-3.56602	-3.56602
1372	50.0523		49.977	0.0753106	0.0753106	0.0753106	53.2472	-3.19493	-3.19493	-3.19493	53.6281	-3.57584	-3.57584	-3.57584
1373	50.1236		49.9893	0.134351	0.134351	0.134351	53.2867	-3.16309	-3.16309	-3.16309	53.5229	-3.39926	-3.39926	-3.39926
1374	50.2798		50.001	0.278808	0.278808	0.278808	53.316	-3.03612	-3.03612	-3.03612	53.4176	-3.1378	-3.1378	-3.1378
1375	50.2341		50.0122	0.221861	0.221861	0.221861	53.3353	-3.1012	-3.1012	-3.1012	53.3124	-3.07831	-3.07831	-3.07831
1376	49.9549		50.0228	-0.0678965	-0.0678965	-0.0678965	53.345	-3.39011	-3.39011	-3.39011	53.2071	-3.25219	-3.25219	-3.25219
1377	49.6976		50.0329	-0.335232	-0.335232	-0.335232	53.3456	-3.64798	-3.64798	-3.64798	53.1019	-3.40424	-3.40424	-3.40424
1378	49.5838		50.0423	-0.458514	-0.458514	-0.458514	53.3373	-3.75354	-3.75354	-3.75354	52.9966	-3.41284	-3.41284	-3.41284
1379	49.5522		50.0511	-0.49888	-0.49888	-0.49888	53.3205	-3.7683	-3.7683	-3.7683	52.8914	-3.33914	-3.33914	-3.33914
1380	49.4884		50.0593	-0.57091	-0.57091	-0.57091	53.2956	-3.80722	-3.80722	-3.80722	52.7861	-3.29775	-3.29775	-3.29775
1381	49.4059	49.413	50.0668	-0.66093	-0.66093	-0.65383	53.2628	-3.85698	-3.85698	-3.84987	52.6809	-3.27501	-3.27501	-3.26791
1382	49.3621	49.4054	50.0736	-0.711536	-0.711536	-0.668271	53.2226	-3.86054	-3.86054	-3.81727	52.5756	-3.21352	-3.21352	-3.17026
1383	49.3285	49.4006	50.0798	-0.751283	-0.751283	-0.679159	53.1753	-3.84683	-3.84683	-3.77471	52.4704	-3.14187	-3.14187	-3.06975
1384	49.2877	49.3986	50.0852	-0.797477	-0.797477	-0.686648	53.1213	-3.83353	-3.83353	-3.7227	52.3651	-3.07737	-3.07737	-2.96654
1385	49.3054	49.399	50.0899	-0.784517	-0.784517	-0.690893	53.0608	-3.75539	-3.75539	-3.66177	52.2599	-2.95444	-2.95444	-2.86082
1386	49.4814	49.4019	50.0939	-0.612538	-0.612538	-0.692048	52.9943	-3.51293	-3.51293	-3.59244	52.1546	-2.67324	-2.67324	-2.75275
1387	49.7255	49.4069	50.0971	-0.371646	-0.371646	-0.690269	52.9221	-3.19662	-3.19662	-3.51524	52.0494	-2.32388	-2.32388	-2.6425
1388	49.749	49.4138	50.0996	-0.350511	-0.350511	-0.68571	52.8445	-3.09548	-3.09548	-3.43068	51.9441	-2.19505	-2.19505	-2.53025
1389	49.5547	49.4227	50.1012	-0.546471	-0.546471	-0.678525	52.762	-3.20724	-3.20724	-3.33929	51.8388	-2.28411	-2.28411	-2.41617
1390	49.3536	49.4332	50.102	-0.748405	-0.748405	-0.66887	52.6748	-3.32113	-3.32113	-3.2416	51.7336	-2.37996	-2.37996	-2.30042
1391	49.2381	49.4452	50.1021	-0.863905	-0.863905	-0.656899	52.5833	-3.34512	-3.34512	-3.13811	51.6283	-2.3902	-2.3902	-2.18319
1392	49.2053	49.4585	50.1012	-0.895897	-0.895897	-0.642766	52.4878	-3.28249	-3.28249	-3.02936	51.5231	-2.31777	-2.31777	-2.06464
1393	49.3113	49.4729	50.0995	-0.788236	-0.788236	-0.626627	52.3888	-3.07748	-3.07748	-2.91587	51.4178	-2.10655	-2.10655	-1.94495
1394	49.6153	49.4883	50.0969	-0.481658	-0.481658	-0.608636	52.2865	-2.67118	-2.67118	-2.79816	51.3126	-1.6973	-1.6973	-1.82428
1395	49.9262	49.5045	50.0935	-0.167303	-0.167303	-0.588948	52.1813	-2.25511	-2.25511	-2.67675	51.2073	-1.28116	-1.28116	-1.70281
[truncated: 166 more rows]

## Sheet: Baselining
The purpose of this sheet is to create a spectrum for publication / presentation purposes which has been baselined. THIS BASELINE IS NOT USED IN ANY CALCULATIONS.
[truncated: 3,607 more rows]
