# Supplementary material for: Diamond-inclusion system recording old deep lithosphere conditions at Udachnaya (Siberia)
Source: Sci Rep. 2019 Aug 29;9:12586. doi: 10.1038/s41598-019-48778-x (PMC6715805; doi:10.1038/s41598-019-48778-x)
Supplement: Supplementary file 2 — Supplementary dataset n. 2 [file 41598_2019_48778_MOESM2_ESM.xlsx]

## Sheet: RUSSIA_1
Column1	Column2
399.681	0
400.163	0
400.646	0
401.128	0
401.61	0
402.092	0
402.574	0
403.056	0
403.538	0
404.02	0
404.503	0
404.985	0
405.467	0
405.949	0
406.431	0
406.913	0
407.395	0
407.877	0
408.36	0
408.842	0
409.324	0
409.806	0
410.288	0
410.77	0
411.252	0
411.734	0
412.217	0
412.699	0
413.181	0
413.663	0
414.145	0
414.627	0
415.109	0
415.591	0
416.074	0
416.556	0
417.038	0
417.52	0
418.002	0
418.484	0
418.966	0
419.449	0
419.931	0
420.413	0
420.895	0
421.377	0
421.859	0
422.341	0
422.823	0
423.305	0
423.788	0
424.27	0
424.752	0
425.234	0
425.716	0
426.198	0
426.68	0
427.162	0
427.645	0
428.127	0
428.609	0
429.091	0
429.573	0
430.055	0
430.537	0
431.019	0
431.502	0
431.984	0
432.466	0
432.948	0
433.43	0
433.912	0
434.394	0
434.876	0
435.359	0
435.841	0
436.323	0
436.805	0
437.287	0
437.769	0
438.251	0
438.733	0
439.216	0
439.698	0
440.18	0
440.662	0
441.144	0
441.626	0
442.108	0
442.59	0
443.072	0
443.555	0
444.037	0
444.519	0
445.001	0
445.483	0
445.965	0
446.447	0
446.93	0
447.412	0
447.894	0
448.376	0
448.858	0
449.34	0
449.822	0
450.304	0
450.786	0
451.269	0
451.751	0
452.233	0
452.715	0
453.197	0
453.679	0
454.161	0
454.644	0
455.126	0
455.608	0
456.09	0
456.572	0
457.054	0
457.536	0
458.018	0
458.5	0
458.983	0
459.465	0
459.947	0
460.429	0
460.911	0
461.393	0
461.875	0
462.358	0
462.84	0
463.322	0
463.804	0
464.286	0
464.768	0
465.25	0
465.732	0
466.214	0
466.697	0
467.179	0
467.661	0
468.143	0
468.625	0
469.107	0
469.589	0
470.072	0
470.554	0
471.036	0
471.518	0
472	0
472.482	0
472.964	0
473.446	0
473.928	0
474.411	0
474.893	0
475.375	0
475.857	0
476.339	0
476.821	0
477.303	0
477.786	0
478.268	0
478.75	0
479.232	0
479.714	0
480.196	0
480.678	0
481.16	0
481.642	0
482.125	0
482.607	0
483.089	0
483.571	0
484.053	0
484.535	0
485.017	0
485.5	0
485.982	0
486.464	0
486.946	0
487.428	0
487.91	0
488.392	0
488.874	0
489.356	0
489.839	0
490.321	0
490.803	0
491.285	0
491.767	0
492.249	0
492.731	0
493.214	0
493.696	0
494.178	0
494.66	0
495.142	0
495.624	0
496.106	0
496.588	0
497.07	0
497.553	0
498.035	0
498.517	0
498.999	0
499.481	0
499.963	0
500.445	0
500.928	0
501.41	0
501.892	0
502.374	0
502.856	0
503.338	0
503.82	0
504.302	0
504.784	0
505.267	0
505.749	0
506.231	0
506.713	0
507.195	0
507.677	0
508.159	0
508.642	0
509.124	0
509.606	0
510.088	0
510.57	0
511.052	0
511.534	0
512.016	0
512.499	0
512.981	0
513.463	0
513.945	0
514.427	0
514.909	0
515.391	0
515.873	0
516.356	0
516.838	0
517.32	0
517.802	0
518.284	0
518.766	0
519.248	0
519.73	0
520.212	0
520.695	0
521.177	0
521.659	0
522.141	0
522.623	0
523.105	0
523.587	0
524.069	0
524.552	0
525.034	0
525.516	0
525.998	0
526.48	0
526.962	0
527.444	0
527.927	0
528.409	0
528.891	0
529.373	0
529.855	0
530.337	0
530.819	0
531.301	0
531.783	0
532.266	0
532.748	0
533.23	0
533.712	0
534.194	0
534.676	0
535.158	0
535.64	0
536.123	0
536.605	0
537.087	0
537.569	0
538.051	0
538.533	0
539.015	0
539.497	0
539.98	0
540.462	0
540.944	0
541.426	0
541.908	0
542.39	0
542.872	0
543.355	0
543.837	0
544.319	0
544.801	0
545.283	0
545.765	0
546.247	0
546.729	0
547.212	0
547.694	0
548.176	0
548.658	0
549.14	0
549.622	0
550.104	0
550.586	0
551.068	0
551.551	0
552.033	0
552.515	0
552.997	0
553.479	0
553.961	0
554.443	0
554.926	0
555.408	0
555.89	0
556.372	0
556.854	0
557.336	0
557.818	0
558.3	0
558.783	0
559.265	0
559.747	0
560.229	0
560.711	0
561.193	0
561.675	0
562.157	0
562.639	0
563.122	0
563.604	0
564.086	0
564.568	0
565.05	0
565.532	0
566.014	0
566.496	0
566.979	0
567.461	0
567.943	0
568.425	0
568.907	0
569.389	0
569.871	0
570.354	0
570.836	0
571.318	0
571.8	0
572.282	0
572.764	0
573.246	0
573.728	0
574.21	0
574.693	0
575.175	0
575.657	0
576.139	0
576.621	0
577.103	0
577.585	0
578.067	0
578.55	0
579.032	0
579.514	0
579.996	0
580.478	0
580.96	0
581.442	0
581.924	0
582.407	0
582.889	0
583.371	0
583.853	0
584.335	0
584.817	0
585.299	0
585.781	0
586.264	0
586.746	0
587.228	0
587.71	0
588.192	0
588.674	0
589.156	0
589.638	0
590.12	0
590.603	0
591.085	0
591.567	0
592.049	0
592.531	0
593.013	0
593.495	0
593.977	0
594.46	0
594.942	0
595.424	0
595.906	0
596.388	0
596.87	0
597.352	0
597.835	0
598.317	0
598.799	0
599.281	0
599.763	0
600.245	0
600.727	0
601.209	0
601.692	0
602.174	0
602.656	0
603.138	0
603.62	0
604.102	0
604.584	0
605.066	0
605.548	0
606.031	0
606.513	0
606.995	0
607.477	0
607.959	0
608.441	0
608.923	0
609.405	0
609.888	0
610.37	0
610.852	0
611.334	0
611.816	0
612.298	0
612.78	0
613.263	0
613.745	0
614.227	0
614.709	0
615.191	0
615.673	0
616.155	0
616.637	0
617.12	0
617.602	0
618.084	0
618.566	0
619.048	0
619.53	0
620.012	0
620.494	0
620.976	0
621.459	0
621.941	0
622.423	0
622.905	0
623.387	0
623.869	0
624.351	0
624.833	0
625.316	0
625.798	0
626.28	0
626.762	0
627.244	0
627.726	0
628.208	0
628.691	0
629.173	0
629.655	0
630.137	0
630.619	0
631.101	0
631.583	0
632.065	0
632.548	0
633.03	0
633.512	0
633.994	0
634.476	0
634.958	0
635.44	0
635.922	0
636.404	0
636.887	0
637.369	0
637.851	0
638.333	0
638.815	0
639.297	0
639.779	0
640.261	0
640.744	0
641.226	0
641.708	0
642.19	0
642.672	0
643.154	0
643.636	0
644.119	0
644.601	0
645.083	0
645.565	0
646.047	0
646.529	0
647.011	0
647.493	0
647.976	0
648.458	0
648.94	0
649.422	0
649.904	0.664228
650.386	0.664147
650.868	0.664118
651.35	0.664111
651.832	0.664075
652.315	0.663972
652.797	0.663808
653.279	0.663624
653.761	0.663471
654.243	0.663374
654.725	0.663318
655.207	0.663258
655.689	0.663154
656.172	0.662993
656.654	0.662812
657.136	0.66267
657.618	0.662616
658.1	0.662657
658.582	0.662748
659.064	0.662818
659.547	0.662807
660.029	0.6627
660.511	0.662542
660.993	0.662401
661.475	0.662333
661.957	0.662335
662.439	0.662359
662.921	0.662344
663.404	0.662275
663.886	0.662226
664.368	0.662361
664.85	0.662894
665.332	0.664057
665.814	0.666091
666.296	0.669253
666.778	0.673748
667.26	0.679382
667.743	0.684776
668.225	0.687078
668.707	0.684603
669.189	0.679378
669.671	0.674338
670.153	0.670691
670.635	0.668404
671.117	0.667107
671.6	0.666453
672.082	0.666188
672.564	0.666148
673.046	0.66624
673.528	0.666425
674.01	0.666689
674.492	0.667014
674.975	0.667365
675.457	0.667695
675.939	0.667961
676.421	0.668148
676.903	0.668272
677.385	0.668369
677.867	0.668464
678.349	0.668551
678.832	0.668593
679.314	0.668539
679.796	0.668362
680.278	0.668074
680.76	0.667731
681.242	0.667405
681.724	0.667145
682.206	0.666956
682.688	0.666808
683.171	0.666655
683.653	0.666474
684.135	0.666276
684.617	0.666112
685.099	0.666036
685.581	0.666078
686.063	0.666225
686.545	0.666417
687.028	0.666575
687.51	0.666624
687.992	0.666522
688.474	0.666274
688.956	0.665922
689.438	0.665521
689.92	0.665117
690.403	0.664737
690.885	0.664398
691.367	0.664115
691.849	0.663909
692.331	0.663797
692.813	0.663781
693.295	0.663836
693.777	0.663916
694.26	0.663969
694.742	0.663949
695.224	0.663842
695.706	0.66366
696.188	0.663439
696.67	0.663214
697.152	0.663001
697.634	0.662795
698.116	0.662578
698.599	0.66234
699.081	0.662094
699.563	0.661878
700.045	0.66174
700.527	0.661713
701.009	0.6618
701.491	0.661964
701.973	0.662144
702.456	0.66228
702.938	0.662327
703.42	0.662277
703.902	0.662148
704.384	0.661975
704.866	0.661786
705.348	0.661595
705.83	0.6614
706.313	0.6612
706.795	0.661007
707.277	0.660848
707.759	0.660762
708.241	0.660773
708.723	0.660884
709.205	0.661067
709.687	0.661273
710.17	0.661447
710.652	0.661551
711.134	0.661568
711.616	0.661512
712.098	0.661409
712.58	0.661288
713.062	0.661163
713.544	0.661042
714.027	0.660926
714.509	0.660828
714.991	0.660776
715.473	0.660804
715.955	0.660948
716.437	0.661222
716.919	0.661618
717.401	0.662102
717.884	0.66262
718.366	0.663104
718.848	0.663482
719.33	0.663692
719.812	0.663694
720.294	0.663485
720.776	0.663101
721.258	0.662614
721.74	0.662114
722.223	0.661694
722.705	0.661427
723.187	0.66135
723.669	0.66146
724.151	0.661709
724.633	0.662028
725.115	0.66234
725.597	0.662588
726.08	0.662745
726.562	0.662814
727.044	0.662822
727.526	0.662793
728.008	0.662741
728.49	0.662665
728.972	0.66256
729.455	0.662429
729.937	0.662294
730.419	0.662191
730.901	0.662155
731.383	0.662207
731.865	0.662336
732.347	0.662507
732.829	0.662673
733.312	0.66279
733.794	0.662836
734.276	0.662816
734.758	0.662748
735.24	0.66266
735.722	0.662568
736.204	0.662474
736.686	0.662377
737.169	0.66228
737.651	0.662201
738.133	0.662166
738.615	0.662203
739.097	0.662322
739.579	0.662509
740.061	0.662722
740.543	0.66291
741.026	0.66303
741.508	0.663059
741.99	0.663003
742.472	0.662891
742.954	0.662754
743.436	0.662618
743.918	0.662494
744.4	0.662383
744.883	0.662288
745.365	0.662224
745.847	0.662214
746.329	0.66228
746.811	0.66243
747.293	0.66265
747.775	0.662901
748.257	0.663138
748.74	0.663318
749.222	0.663417
749.704	0.663439
750.186	0.663406
750.668	0.663345
751.15	0.663278
751.632	0.663216
752.114	0.663161
752.597	0.663116
753.079	0.663094
753.561	0.663115
754.043	0.6632
754.525	0.663356
755.007	0.663566
755.489	0.663796
755.971	0.664002
756.454	0.664144
756.936	0.664202
757.418	0.664179
757.9	0.664096
758.382	0.663983
758.864	0.663861
759.346	0.663742
759.828	0.663632
760.311	0.66354
760.793	0.663485
761.275	0.663489
761.757	0.663575
762.239	0.663745
762.721	0.663982
763.203	0.664247
763.685	0.664491
764.168	0.664676
764.65	0.664778
765.132	0.664801
765.614	0.664764
766.096	0.664691
766.578	0.664601
767.06	0.664502
767.542	0.6644
768.024	0.664302
768.507	0.66423
768.989	0.664209
769.471	0.664266
769.953	0.664406
770.435	0.664615
770.917	0.664854
771.399	0.66508
771.881	0.665251
772.364	0.66535
772.846	0.665379
773.328	0.665358
773.81	0.665305
774.292	0.665234
774.774	0.665145
775.256	0.665035
775.739	0.664908
776.221	0.664784
776.703	0.664694
777.185	0.66467
777.667	0.664727
778.149	0.664856
778.631	0.665024
779.113	0.665189
779.596	0.665313
780.078	0.665379
780.56	0.66539
781.042	0.665366
781.524	0.665324
782.006	0.66527
782.488	0.665196
782.97	0.665088
783.452	0.664944
783.935	0.664776
784.417	0.66462
784.899	0.664515
785.381	0.664487
785.863	0.664538
786.345	0.664643
786.827	0.664761
787.309	0.664853
787.792	0.664897
788.274	0.664895
788.756	0.664862
789.238	0.664818
789.72	0.664771
790.202	0.664712
790.684	0.664628
791.167	0.664513
791.649	0.664379
792.131	0.664257
792.613	0.664188
793.095	0.664203
793.577	0.664305
794.059	0.664475
794.541	0.664669
795.024	0.664844
795.506	0.664972
795.988	0.665048
796.47	0.665085
796.952	0.665103
797.434	0.665111
797.916	0.665106
798.398	0.665074
798.88	0.665005
799.363	0.664904
799.845	0.664798
800.327	0.664726
800.809	0.664722
801.291	0.6648
801.773	0.664947
802.255	0.66513
802.737	0.665305
803.22	0.66544
803.702	0.665522
804.184	0.665554
804.666	0.66555
805.148	0.665519
805.63	0.66546
806.112	0.665365
806.595	0.665229
807.077	0.665058
807.559	0.664882
808.041	0.664736
808.523	0.664655
809.005	0.664656
809.487	0.664727
809.969	0.664837
810.452	0.664945
810.934	0.665016
811.416	0.665031
811.898	0.664989
812.38	0.664902
812.862	0.664783
813.344	0.664639
813.826	0.664473
814.308	0.664288
814.791	0.664096
815.273	0.663924
815.755	0.663802
816.237	0.663759
816.719	0.663805
817.201	0.663932
817.683	0.664111
818.165	0.664304
818.648	0.664479
819.13	0.664613
819.612	0.664701
820.094	0.664749
820.576	0.664768
821.058	0.664765
821.54	0.664747
822.023	0.664719
822.505	0.664694
822.987	0.664689
823.469	0.664725
823.951	0.664813
824.433	0.664957
824.915	0.665141
825.397	0.665336
825.88	0.665513
826.362	0.665646
826.844	0.66572
827.326	0.665735
827.808	0.665699
828.29	0.665622
828.772	0.665512
829.254	0.665374
829.736	0.665217
830.219	0.665056
830.701	0.664916
831.183	0.66482
831.665	0.664788
832.147	0.664821
832.629	0.664904
833.111	0.665009
833.593	0.665101
834.076	0.665146
834.558	0.665126
835.04	0.665033
835.522	0.664871
836.004	0.664652
836.486	0.664388
836.968	0.664097
837.45	0.663799
837.933	0.663519
838.415	0.663284
838.897	0.663113
839.379	0.663018
839.861	0.662993
840.343	0.663019
840.825	0.663068
841.308	0.663112
841.79	0.663131
842.272	0.663111
842.754	0.66305
843.236	0.662948
843.718	0.662811
844.2	0.662643
844.682	0.662455
845.164	0.662263
845.647	0.662088
846.129	0.661951
846.611	0.661868
847.093	0.661844
847.575	0.661866
848.057	0.661915
848.539	0.661966
849.021	0.662002
849.504	0.662013
849.986	0.661999
850.468	0.661961
850.95	0.661902
851.432	0.661819
851.914	0.66171
852.396	0.66158
852.879	0.661441
853.361	0.661318
853.843	0.661236
854.325	0.661216
854.807	0.661261
855.289	0.661361
855.771	0.661492
856.253	0.661627
856.736	0.661748
857.218	0.661846
857.7	0.66192
858.182	0.661974
858.664	0.662007
859.146	0.662013
859.628	0.661985
860.11	0.661922
860.592	0.661833
861.075	0.661741
861.557	0.661673
862.039	0.661653
862.521	0.661685
863.003	0.661757
863.485	0.661845
863.967	0.661922
864.449	0.661968
864.932	0.661981
865.414	0.661967
865.896	0.661938
866.378	0.6619
866.86	0.661849
867.342	0.661777
867.824	0.661681
868.307	0.66157
868.789	0.661467
869.271	0.661401
869.753	0.661397
870.235	0.66146
870.717	0.661575
871.199	0.66171
871.681	0.66183
872.163	0.661912
872.646	0.66195
873.128	0.661954
873.61	0.661938
874.092	0.661909
874.574	0.661864
875.056	0.661789
875.538	0.661674
876.02	0.661524
876.503	0.661363
876.985	0.661224
877.467	0.661139
877.949	0.661123
878.431	0.661163
878.913	0.661229
879.395	0.661283
879.877	0.661298
880.36	0.661265
880.842	0.661195
881.324	0.661106
881.806	0.661013
882.288	0.660919
882.77	0.660816
883.252	0.660694
883.734	0.660554
884.217	0.660411
884.699	0.660294
885.181	0.660229
885.663	0.660228
886.145	0.660285
886.627	0.660371
887.109	0.660454
887.591	0.660506
888.073	0.66052
888.556	0.660501
889.038	0.660466
889.52	0.660427
890.002	0.660385
890.484	0.660331
890.966	0.660255
891.448	0.660153
891.931	0.66004
892.413	0.659941
892.895	0.659884
893.377	0.659886
893.859	0.659944
894.341	0.660035
894.823	0.660129
895.305	0.6602
895.788	0.660238
896.27	0.660249
896.752	0.660247
897.234	0.660245
897.716	0.660245
898.198	0.660237
898.68	0.660208
899.162	0.660152
899.644	0.66008
900.127	0.660014
900.609	0.659986
901.091	0.660016
901.573	0.660108
902.055	0.660248
902.537	0.66041
903.019	0.660566
903.501	0.6607
903.984	0.660808
904.466	0.660897
904.948	0.660972
905.43	0.661035
905.912	0.661079
906.394	0.661097
906.876	0.661086
907.359	0.661057
907.841	0.661032
908.323	0.661035
908.805	0.661083
909.287	0.661179
909.769	0.661308
910.251	0.661449
910.733	0.661582
911.216	0.661697
911.698	0.661793
912.18	0.661876
912.662	0.661952
913.144	0.662015
913.626	0.662057
914.108	0.662066
914.59	0.662042
915.072	0.661996
915.555	0.661954
916.037	0.661943
916.519	0.661982
917.001	0.66207
917.483	0.662193
917.965	0.662326
918.447	0.662449
918.929	0.662551
919.412	0.662638
919.894	0.66272
920.376	0.662803
920.858	0.662884
921.34	0.662948
921.822	0.662977
922.304	0.662962
922.787	0.662909
923.269	0.662841
923.751	0.662789
924.233	0.662778
924.715	0.662818
925.197	0.662902
925.679	0.66301
926.161	0.663123
926.644	0.663227
927.126	0.663323
927.608	0.663417
928.09	0.663514
928.572	0.663609
929.054	0.66369
929.536	0.66374
930.018	0.663749
930.5	0.663723
930.983	0.663682
931.465	0.663653
931.947	0.66366
932.429	0.663712
932.911	0.6638
933.393	0.663904
933.875	0.664004
934.357	0.664087
934.84	0.664154
935.322	0.664214
935.804	0.664278
936.286	0.664348
936.768	0.664418
937.25	0.664477
937.732	0.664514
938.215	0.664532
938.697	0.664539
939.179	0.664553
939.661	0.664586
940.143	0.664641
940.625	0.664708
941.107	0.664772
941.589	0.664821
942.072	0.664851
942.554	0.664871
943.036	0.664895
943.518	0.664935
944	0.66499
944.482	0.665048
944.964	0.665093
945.446	0.665113
945.928	0.665107
946.411	0.665087
946.893	0.665074
947.375	0.665081
947.857	0.665114
948.339	0.665161
948.821	0.665207
949.303	0.665237
949.785	0.665247
950.268	0.665247
950.75	0.665252
951.232	0.665275
951.714	0.665318
952.196	0.665373
952.678	0.665422
953.16	0.665454
953.643	0.665468
954.125	0.665475
954.607	0.665494
955.089	0.665538
955.571	0.665608
956.053	0.665694
956.535	0.665776
957.017	0.665836
957.5	0.665868
957.982	0.665877
958.464	0.66588
958.946	0.665889
959.428	0.665911
959.91	0.665939
960.392	0.665961
960.874	0.665967
961.356	0.665956
961.839	0.66594
962.321	0.665936
962.803	0.665959
963.285	0.666012
963.767	0.666084
964.249	0.66616
964.731	0.666223
965.213	0.666268
965.696	0.666298
966.178	0.666326
966.66	0.666361
967.142	0.666407
967.624	0.666452
968.106	0.666487
968.588	0.666501
969.071	0.666497
969.553	0.66649
970.035	0.666497
970.517	0.666535
970.999	0.666602
971.481	0.666689
971.963	0.666774
972.445	0.666841
972.928	0.666884
973.41	0.66691
973.892	0.66693
974.374	0.666958
974.856	0.666995
975.338	0.667033
975.82	0.667061
976.302	0.667069
976.784	0.667061
977.267	0.667054
977.749	0.667071
978.231	0.667126
978.713	0.667224
979.195	0.667351
979.677	0.667483
980.159	0.667598
980.641	0.667686
981.124	0.667747
981.606	0.667796
982.088	0.667845
982.57	0.667901
983.052	0.667961
983.534	0.668014
984.016	0.668053
984.499	0.668078
984.981	0.668102
985.463	0.66814
985.945	0.668204
986.427	0.668297
986.909	0.668404
987.391	0.668508
987.873	0.668589
988.356	0.668641
988.838	0.66867
989.32	0.668692
989.802	0.668722
990.284	0.668764
990.766	0.668815
991.248	0.668861
991.73	0.668894
992.212	0.668913
992.695	0.668928
993.177	0.668958
993.659	0.669017
994.141	0.669106
994.623	0.669216
995.105	0.669329
995.587	0.669428
996.069	0.669509
996.552	0.669575
997.034	0.669641
997.516	0.669718
997.998	0.66981
998.48	0.669909
998.962	0.670003
999.444	0.670083
999.927	0.670152
1000.41	0.670225
1000.89	0.670323
1001.37	0.67046
1001.86	0.670636
1002.34	0.670835
1002.82	0.671027
1003.3	0.671185
1003.78	0.671294
1004.27	0.671354
1004.75	0.671381
1005.23	0.671394
1005.71	0.671408
1006.19	0.671423
1006.68	0.671435
1007.16	0.671436
1007.64	0.671427
1008.12	0.671417
1008.61	0.671425
1009.09	0.671463
1009.57	0.671535
1010.05	0.671628
1010.53	0.67172
1011.01	0.671788
1011.5	0.671818
1011.98	0.671808
1012.46	0.671764
1012.94	0.671699
1013.43	0.671615
1013.91	0.671509
1014.39	0.671373
1014.87	0.671202
1015.35	0.671005
1015.84	0.670801
1016.32	0.670614
1016.8	0.670466
1017.28	0.67036
1017.76	0.670285
1018.25	0.670219
1018.73	0.670139
1019.21	0.670036
1019.69	0.669913
1020.18	0.669782
1020.66	0.669658
1021.14	0.669546
1021.62	0.669443
1022.1	0.669336
1022.59	0.669218
1023.07	0.669088
1023.55	0.668957
1024.03	0.66884
1024.52	0.668748
1025	0.668685
1025.48	0.668641
1025.96	0.668603
1026.44	0.668559
1026.92	0.668508
1027.41	0.668459
1027.89	0.668423
1028.37	0.668405
1028.85	0.668399
1029.34	0.668387
1029.82	0.668351
1030.3	0.668279
1030.78	0.668172
1031.27	0.668049
1031.75	0.667931
1032.23	0.667838
1032.71	0.667773
1033.19	0.667727
1033.67	0.667684
1034.16	0.66763
1034.64	0.667565
1035.12	0.667495
1035.6	0.667435
1036.09	0.667391
1036.57	0.667358
1037.05	0.667317
1037.53	0.667249
1038.01	0.667143
1038.5	0.667003
1038.98	0.666848
1039.46	0.666705
1039.94	0.666592
1040.42	0.666516
1040.91	0.666465
1041.39	0.666422
1041.87	0.666374
1042.35	0.666318
1042.84	0.666264
1043.32	0.666225
1043.8	0.666208
1044.28	0.666204
1044.76	0.666193
1045.25	0.666153
1045.73	0.666067
1046.21	0.66594
1046.69	0.66579
1047.17	0.665644
1047.66	0.665526
1048.14	0.665445
1048.62	0.665392
1049.1	0.665352
1049.59	0.665311
1050.07	0.665266
1050.55	0.665224
1051.03	0.665198
1051.51	0.66519
1052	0.665196
1052.48	0.665193
1052.96	0.665161
1053.44	0.665084
1053.92	0.664964
1054.41	0.664817
1054.89	0.664669
1055.37	0.664543
1055.85	0.664447
1056.34	0.664378
1056.82	0.664325
1057.3	0.664281
1057.78	0.66425
1058.26	0.664242
1058.75	0.66427
1059.23	0.664339
1059.71	0.664438
1060.19	0.664547
1060.67	0.664643
1061.16	0.664713
1061.64	0.664759
1062.12	0.664797
1062.6	0.66485
1063.09	0.664936
1063.57	0.665055
1064.05	0.665198
1064.53	0.665347
1065.01	0.665489
1065.49	0.665623
1065.98	0.665761
1066.46	0.665916
1066.94	0.666098
1067.42	0.666303
1067.91	0.666514
1068.39	0.66671
1068.87	0.666879
1069.35	0.66702
1069.83	0.667149
1070.32	0.667285
1070.8	0.667445
1071.28	0.66763
1071.76	0.667832
1072.24	0.668035
1072.73	0.668231
1073.21	0.668422
1073.69	0.668626
1074.17	0.668863
1074.66	0.669144
1075.14	0.669466
1075.62	0.669808
1076.1	0.670144
1076.58	0.670447
1077.07	0.670709
1077.55	0.670936
1078.03	0.671149
1078.51	0.671366
1078.99	0.671599
1079.48	0.671842
1079.96	0.672084
1080.44	0.672315
1080.92	0.672533
1081.41	0.67275
1081.89	0.672983
1082.37	0.673246
1082.85	0.673541
1083.33	0.67386
1083.82	0.674193
1084.3	0.674535
1084.78	0.674897
1085.26	0.675306
1085.74	0.675794
1086.23	0.676383
1086.71	0.677071
1087.19	0.677833
1087.67	0.678623
1088.15	0.679394
1088.64	0.680109
1089.12	0.680755
1089.6	0.681338
1090.08	0.681877
1090.57	0.682383
1091.05	0.682856
1091.53	0.683282
1092.01	0.68364
1092.49	0.683922
1092.98	0.684137
1093.46	0.684313
1093.94	0.684484
1094.42	0.684676
1094.9	0.684892
1095.39	0.685118
1095.87	0.685329
1096.35	0.685505
1096.83	0.685641
1097.32	0.68575
1097.8	0.685851
1098.28	0.685958
1098.76	0.686072
1099.24	0.686177
1099.73	0.686253
1100.21	0.686288
1100.69	0.686287
1101.17	0.686275
1101.65	0.686279
1102.14	0.686324
1102.62	0.686413
1103.1	0.686535
1103.58	0.68667
1104.07	0.686804
1104.55	0.686936
1105.03	0.68708
1105.51	0.687253
1105.99	0.687467
1106.48	0.687715
1106.96	0.687978
1107.44	0.68823
1107.92	0.688453
1108.4	0.688649
1108.89	0.688834
1109.37	0.689034
1109.85	0.689267
1110.33	0.689533
1110.82	0.689816
1111.3	0.690091
1111.78	0.690342
1112.26	0.690572
1112.74	0.6908
1113.23	0.691053
1113.71	0.691351
1114.19	0.691693
1114.67	0.692056
1115.15	0.692409
1115.64	0.692722
1116.12	0.692985
1116.6	0.693211
1117.08	0.693429
1117.57	0.693665
1118.05	0.693935
1118.53	0.694234
1119.01	0.694546
1119.49	0.694854
1119.97	0.695151
1120.46	0.695448
1120.94	0.695763
1121.42	0.696109
1121.9	0.696489
1122.39	0.696886
1122.87	0.697275
1123.35	0.697635
1123.83	0.697961
1124.32	0.698265
1124.8	0.698571
1125.28	0.6989
1125.76	0.699257
1126.24	0.699631
1126.72	0.699999
1127.21	0.700344
1127.69	0.700663
1128.17	0.700973
1128.65	0.701302
1129.14	0.701674
1129.62	0.702094
1130.1	0.702547
1130.58	0.703004
1131.06	0.703435
1131.55	0.703829
1132.03	0.704194
1132.51	0.704555
1132.99	0.704933
1133.47	0.705339
1133.96	0.705761
1134.44	0.706175
1134.92	0.706561
1135.4	0.706913
1135.89	0.707244
1136.37	0.707585
1136.85	0.707962
1137.33	0.708384
1137.81	0.708837
1138.3	0.709291
1138.78	0.709719
1139.26	0.710106
1139.74	0.710462
1140.22	0.710815
1140.71	0.71119
1141.19	0.711601
1141.67	0.712039
1142.15	0.712479
1142.63	0.712901
1143.12	0.713297
1143.6	0.713686
1144.08	0.714102
1144.56	0.714577
1145.05	0.715124
1145.53	0.715731
1146.01	0.716364
1146.49	0.716984
1146.97	0.717568
1147.46	0.718118
1147.94	0.718653
1148.42	0.719199
1148.9	0.719768
1149.38	0.720348
1149.87	0.720915
1150.35	0.721441
1150.83	0.721919
1151.31	0.722367
1151.8	0.722822
1152.28	0.723321
1152.76	0.723881
1153.24	0.724492
1153.72	0.725123
1154.21	0.725735
1154.69	0.726312
1155.17	0.726861
1155.65	0.727411
1156.13	0.727994
1156.62	0.728625
1157.1	0.729291
1157.58	0.729959
1158.06	0.730596
1158.55	0.731187
1159.03	0.731747
1159.51	0.732315
1159.99	0.732932
1160.47	0.733617
1160.96	0.73436
1161.44	0.735127
1161.92	0.735882
1162.4	0.73661
1162.88	0.737327
1163.37	0.738076
1163.85	0.7389
1164.33	0.739816
1164.81	0.740803
1165.3	0.741809
1165.78	0.742772
1166.26	0.743653
1166.74	0.744451
1167.22	0.745197
1167.71	0.745935
1168.19	0.746688
1168.67	0.747449
1169.15	0.748178
1169.63	0.748831
1170.12	0.749386
1170.6	0.74986
1171.08	0.750302
1171.56	0.750767
1172.05	0.751282
1172.53	0.751836
1173.01	0.75238
1173.49	0.752855
1173.97	0.753225
1174.46	0.753495
1174.94	0.753712
1175.42	0.75393
1175.9	0.754184
1176.38	0.754467
1176.87	0.754738
1177.35	0.754946
1177.83	0.755058
1178.31	0.755084
1178.8	0.755069
1179.28	0.755066
1179.76	0.755107
1180.24	0.755181
1180.72	0.755244
1181.2	0.755241
1181.69	0.755139
1182.17	0.75495
1182.65	0.754721
1183.13	0.754507
1183.62	0.754347
1184.1	0.754235
1184.58	0.754135
1185.06	0.754
1185.54	0.753804
1186.03	0.753559
1186.51	0.753307
1186.99	0.7531
1187.47	0.752964
1187.95	0.75289
1188.44	0.752834
1188.92	0.752748
1189.4	0.752605
1189.88	0.752415
1190.37	0.752223
1190.85	0.752077
1191.33	0.752005
1191.81	0.751997
1192.29	0.752009
1192.78	0.751994
1193.26	0.751925
1193.74	0.751812
1194.22	0.751698
1194.7	0.751632
1195.19	0.75164
1195.67	0.75171
1196.15	0.7518
1196.63	0.751861
1197.12	0.751862
1197.6	0.75181
1198.08	0.751742
1198.56	0.751703
1199.04	0.751715
1199.53	0.751766
1200.01	0.751816
1200.49	0.751823
1200.97	0.751767
1201.45	0.751667
1201.94	0.751571
1202.42	0.751531
1202.9	0.751575
1203.38	0.751687
1203.87	0.751821
1204.35	0.751924
1204.83	0.751962
1205.31	0.751943
1205.79	0.751902
1206.28	0.751884
1206.76	0.751913
1207.24	0.751976
1207.72	0.752034
1208.2	0.752042
1208.69	0.751982
1209.17	0.751873
1209.65	0.75176
1210.13	0.751695
1210.62	0.751702
1211.1	0.751764
1211.58	0.751831
1212.06	0.75185
1212.54	0.751791
1213.03	0.751666
1213.51	0.751519
1213.99	0.7514
1214.47	0.751336
1214.95	0.751313
1215.44	0.751285
1215.92	0.751201
1216.4	0.751032
1216.88	0.750791
1217.37	0.750524
1217.85	0.750281
1218.33	0.750089
1218.81	0.749938
1219.29	0.749783
1219.78	0.749577
1220.26	0.749291
1220.74	0.748938
1221.22	0.748557
1221.7	0.748192
1222.19	0.74786
1222.67	0.747538
1223.15	0.747174
1223.63	0.746707
1224.11	0.746106
1224.6	0.745379
1225.08	0.744576
1225.56	0.74376
1226.04	0.742982
1226.53	0.742268
1227.01	0.741621
1227.49	0.741038
1227.97	0.740532
1228.45	0.740131
1228.94	0.739869
1229.42	0.739761
1229.9	0.739782
1230.38	0.73987
1230.86	0.739944
1231.35	0.739928
1231.83	0.739794
1232.31	0.739562
1232.79	0.739299
1233.28	0.739079
1233.76	0.738954
1234.24	0.738934
1234.72	0.738994
1235.2	0.739092
1235.68	0.739195
1236.17	0.739297
1236.65	0.739413
1237.13	0.73956
1237.61	0.739736
1238.1	0.739912
1238.58	0.740043
1239.06	0.740087
1239.54	0.740033
1240.03	0.739911
1240.51	0.739777
1240.99	0.739687
1241.47	0.73967
1241.95	0.739717
1242.43	0.739789
1242.92	0.739846
1243.4	0.739869
1243.88	0.739879
1244.36	0.739922
1244.85	0.740046
1245.33	0.740268
1245.81	0.740565
1246.29	0.740881
1246.77	0.741157
1247.26	0.741353
1247.74	0.741475
1248.22	0.74156
1248.7	0.741658
1249.18	0.741802
1249.67	0.741993
1250.15	0.742203
1250.63	0.742402
1251.11	0.742579
1251.6	0.742759
1252.08	0.742986
1252.56	0.743307
1253.04	0.743737
1253.52	0.744253
1254.01	0.744802
1254.49	0.745328
1254.97	0.745801
1255.45	0.746242
1255.93	0.746706
1256.42	0.747262
1256.9	0.747954
1257.38	0.748788
1257.86	0.749731
1258.35	0.750739
1258.83	0.751781
1259.31	0.752864
1259.79	0.754026
1260.27	0.755317
1260.76	0.75676
1261.24	0.758342
1261.72	0.760008
1262.2	0.761698
1262.68	0.76337
1263.17	0.765028
1263.65	0.766711
1264.13	0.768466
1264.61	0.770317
1265.1	0.772245
1265.58	0.774191
1266.06	0.776084
1266.54	0.777883
1267.02	0.779598
1267.51	0.781286
1267.99	0.783015
1268.47	0.784821
1268.95	0.786686
1269.43	0.788536
1269.92	0.790281
1270.4	0.791859
1270.88	0.793267
1271.36	0.794563
1271.85	0.79583
1272.33	0.797124
1272.81	0.79845
1273.29	0.799757
1273.77	0.80098
1274.26	0.80208
1274.74	0.803071
1275.22	0.804014
1275.7	0.804976
1276.18	0.805989
1276.67	0.807024
1277.15	0.807999
1277.63	0.808822
1278.11	0.809444
1278.59	0.809883
1279.08	0.810215
1279.56	0.81053
1280.04	0.810873
1280.52	0.811223
1281.01	0.811503
1281.49	0.811624
1281.97	0.811546
1282.45	0.8113
1282.93	0.810977
1283.42	0.810677
1283.9	0.810453
1284.38	0.810285
1284.86	0.810092
1285.34	0.809774
1285.83	0.809272
1286.31	0.808594
1286.79	0.807806
1287.27	0.806986
1287.76	0.806174
1288.24	0.805348
1288.72	0.804444
1289.2	0.803396
1289.68	0.80219
1290.16	0.800878
1290.65	0.799554
1291.13	0.798303
1291.61	0.797157
1292.09	0.796079
1292.58	0.794987
1293.06	0.793802
1293.54	0.792501
1294.02	0.791122
1294.51	0.789751
1294.99	0.788459
1295.47	0.787269
1295.95	0.786132
1296.43	0.78496
1296.91	0.783675
1297.4	0.782259
1297.88	0.780766
1298.36	0.779291
1298.84	0.777923
1299.33	0.776688
1299.81	0.775547
1300.29	0.77441
1300.77	0.773197
1301.25	0.771876
1301.74	0.770483
1302.22	0.769098
1302.7	0.767798
1303.18	0.766612
1303.66	0.765511
1304.15	0.764429
1304.63	0.763305
1305.11	0.76212
1305.59	0.76091
1306.08	0.759736
1306.56	0.758645
1307.04	0.757633
1307.52	0.756647
1308	0.755612
1308.49	0.754486
1308.97	0.753287
1309.45	0.752102
1309.93	0.751036
1310.41	0.750164
1310.9	0.749482
1311.38	0.748905
1311.86	0.748297
1312.34	0.74753
1312.83	0.746546
1313.31	0.745391
1313.79	0.744188
1314.27	0.743072
1314.75	0.742129
1315.24	0.741369
1315.72	0.740738
1316.2	0.740158
1316.68	0.739562
1317.16	0.738917
1317.65	0.738219
1318.13	0.737469
1318.61	0.736647
1319.09	0.735717
1319.58	0.734645
1320.06	0.733439
1320.54	0.732164
1321.02	0.730926
1321.5	0.729825
1321.99	0.728917
1322.47	0.728189
1322.95	0.727571
1323.43	0.726966
1323.91	0.726304
1324.4	0.725571
1324.88	0.724817
1325.36	0.724122
1325.84	0.723551
1326.33	0.723117
1326.81	0.722784
1327.29	0.722491
1327.77	0.722196
1328.25	0.721911
1328.73	0.721695
1329.22	0.721618
1329.7	0.721708
1330.18	0.721905
1330.66	0.72206
1331.15	0.721967
1331.63	0.721435
1332.11	0.720354
1332.59	0.718736
1333.08	0.716683
1333.56	0.714335
1334.04	0.711817
1334.52	0.709222
1335	0.70663
1335.48	0.704142
1335.97	0.701887
1336.45	0.699997
1336.93	0.698559
1337.41	0.697552
1337.9	0.696828
1338.38	0.696114
1338.86	0.695081
1339.34	0.693478
1339.82	0.691271
1340.31	0.688684
1340.79	0.686076
1341.27	0.683764
1341.75	0.681913
1342.23	0.680543
1342.72	0.679581
1343.2	0.678923
1343.68	0.678465
1344.16	0.678129
1344.65	0.67787
1345.13	0.677674
1345.61	0.677546
1346.09	0.677497
1346.57	0.677531
1347.06	0.677641
1347.54	0.677805
1348.02	0.677991
1348.5	0.678166
1348.98	0.678306
1349.47	0.678408
1349.95	0.678495
1350.43	0.678617
1350.91	0.678839
1351.39	0.679221
1351.88	0.679805
1352.36	0.6806
1352.84	0.681589
1353.32	0.682739
1353.81	0.684022
1354.29	0.685434
1354.77	0.687009
1355.25	0.688827
1355.73	0.691005
1356.22	0.693669
1356.7	0.69694
1357.18	0.700909
1357.66	0.705613
1358.14	0.711023
1358.63	0.717025
1359.11	0.723432
1359.59	0.729992
1360.07	0.736398
1360.56	0.742245
1361.04	0.746957
1361.52	0.749735
1362	0.749714
1362.48	0.746406
1362.97	0.740213
[truncated: 5,470 more rows]

## Sheet: INFO
DiaMap_v18_001
Instructions:
Start at the 'Interpolation' sheet, and work through the sheets in order. The final sheet 'baselining' is just for visual purposes, providing a baselined spectrum for publication. It is not utilised in any of the calculations.
Instructions are provided at the top of each sheet in black cells.
References:
This worksheet has been built by Dr Daniel Howell. It utilises the Nitrogen fitting least-squares fitting approach, first developed by Dr David Fisher (De Beers Technologies, UK) in the CAXBD97.xls sheet.
This work was first published in the paper "Howell, D., O'Neill, C. J., Grant, K. J., Griffin, W. L., Pearson, N. J., & O'Reilly, S. Y. (2012). μ-FTIR mapping: distribution of impurities in different types of diamond growth. Diamond and Related Materials, 29, 29-36."
A second paper utilising the DiaMap code followed "Howell, D., C. J. O’Neill, K. J. Grant, W. L. Griffin, S. Y. O’Reilly, N. J. Pearson, R. A. Stern, and T. Stachel (2012). "Platelet development in cuboid diamonds: insights from micro-FTIR mapping." Contributions to Mineralogy and Petrology 164 (6), 1011-1025."
If you use this DiaMap workbook in your research, please acknowledge it in your publications and cite these two papers.
This workbook is regularly evolving and improving. Please check DDLRS.CO to find the latest version and see any notices of changes.
Acknowledgements of funding:
The DiaMap project is a constant work in progress, below are all the funding agencies that have supported me over the years and contributed to this project.
The analytical work used instrumentation in the Geochemical Analysis Unit (GAU) of the GEMOC key centre, supported by DEST Systemic Infrastructure Grants, ARC LIEF, NCRIS, industry partners and Macquarie University.
Funding from a DAAD PRIME fellowship while working at Goethe University, Frankfurt, and the University of Bristol.
Support from ERC Starting Grant 307322 awarded to Prof. Fabrizio Nestola, Univeristy of Padua.
Funding from the DCO to Prof. D. Graham Pearson and Prof. Thomas Stachel, University of Alberta.
Financial Support from the Diamond Durability Laboratory.

## Sheet: RESULTS
Results generated from all the other sheets in this workbook are presented here and plotted on the graphs. No actions required. Start the deconvolution process at the 'interpolation' sheet. Ages and Temperatures of the isotherms are editable - see cells directly below the graph.
SAMPLE	NITROGEN						HYDROGEN		Platelets
NAME	Na	Nb	d	N total	% IaB	Fit	H	H	Area	Peak	Peak
	(ppm)	(ppm)		(ppm)			@3107	@1405	I(B')	Position	Height
							(cm-1)	(cm-1)	(cm-2)	(cm-1)	(cm-1)
	180.95	102.542	0.561786	283.492	36.1711	16.0017	0.405849	-0.265691	7.41133	1362	0
	time in Ma	1000	1000	1000	1000
	Temp (oC)	1100	1125	1150	1175
							Average Platelet Diameter		110.5	μm
	* edit time and temperatures as you see fit
	** This chart is only provided for A->B aggregation, not C->A.						Platelet Aspect Ratio		0.491468
							Platelet Density		1.78613e-05	nm2/nm3
Formula used in this sheet
										Sample Data
E	6.88	7.03						uB	I(B')	uB	I(B')
R	8.61733e-05
-E/R	-81579.8							0	0	1.29146	7.41133
C0								10	500
C
	273.15									=N-B/79.4
A	294000
	time in secs	3.15576e+16	3.15576e+16	3.15576e+16	3.15576e+16
	C0	%B	%B	%B	%B
	10	0.146247	0.42193	1.16714	3.07905
	11	0.160848	0.463928	1.28236	3.37656
	12	0.175445	0.50589	1.39731	3.67225
	13	0.190038	0.547816	1.51199	3.96613
	14	0.204626	0.589707	1.62641	4.25823
	15	0.21921	0.631563	1.74056	4.54855
	16	0.23379	0.673384	1.85444	4.83712
	17	0.248365	0.715169	1.96807	5.12395
	18	0.262937	0.75692	2.08142	5.40906
	19	0.277504	0.798635	2.19452	5.69245
	20	0.292067	0.840315	2.30736	5.97416
	21	0.306625	0.88196	2.41993	6.25418
	22	0.32118	0.923571	2.53225	6.53255
	23	0.33573	0.965146	2.64431	6.80926
	24	0.350275	1.00669	2.75611	7.08434
	25	0.364817	1.04819	2.86765	7.3578
	26	0.379354	1.08966	2.97894	7.62966
	27	0.393887	1.1311	3.08998	7.89993
	28	0.408416	1.1725	3.20076	8.16862
	29	0.422941	1.21387	3.31129	8.43574
	30	0.437461	1.2552	3.42156	8.70132
	31	0.451977	1.2965	3.53159	8.96536
	32	0.466489	1.33776	3.64136	9.22788
	33	0.480997	1.37899	3.75088	9.48889
	34	0.4955	1.42018	3.86016	9.7484
	35	0.51	1.46134	3.96919	10.0064
	36	0.524495	1.50247	4.07797	10.263
	37	0.538985	1.54356	4.1865	10.5181
	38	0.553472	1.58461	4.29479	10.7717
	39	0.567954	1.62564	4.40284	11.0239
	40	0.582432	1.66663	4.51064	11.2747
	41	0.596906	1.70758	4.6182	11.5241
	42	0.611376	1.7485	4.72551	11.7721
	43	0.625841	1.78939	4.83259	12.0187
	44	0.640303	1.83024	4.93942	12.2639
	45	0.65476	1.87106	5.04602	12.5078
	46	0.669212	1.91184	5.15237	12.7503
	47	0.683661	1.95259	5.25849	12.9915
	48	0.698106	1.99331	5.36437	13.2313
	49	0.712546	2.03399	5.47002	13.4699
	50	0.726982	2.07464	5.57543	13.7071
	51	0.741414	2.11525	5.6806	13.943
	52	0.755841	2.15583	5.78554	14.1776
	53	0.770265	2.19638	5.89025	14.411
	54	0.784684	2.2369	5.99472	14.6431
	55	0.799099	2.27738	6.09896	14.8739
	56	0.81351	2.31782	6.20298	15.1035
	57	0.827917	2.35824	6.30676	15.3318
	58	0.842319	2.39862	6.41031	15.559
	59	0.856717	2.43896	6.51363	15.7849
	60	0.871112	2.47928	6.61673	16.0096
	61	0.885502	2.51956	6.7196	16.2331
	62	0.899887	2.55981	6.82224	16.4554
	63	0.914269	2.60002	6.92466	16.6766
	64	0.928646	2.6402	7.02685	16.8966
	65	0.94302	2.68035	7.12881	17.1154
	66	0.957389	2.72046	7.23056	17.3331
	67	0.971754	2.76054	7.33208	17.5496
	68	0.986114	2.80059	7.43338	17.765
	69	1.00047	2.84061	7.53446	17.9793
	70	1.01482	2.88059	7.63532	18.1924
	71	1.02917	2.92054	7.73595	18.4045
	72	1.04352	2.96045	7.83637	18.6155
	73	1.05786	3.00034	7.93657	18.8253
	74	1.07219	3.04019	8.03656	19.0341
	75	1.08652	3.08001	8.13632	19.2419
	76	1.10085	3.11979	8.23587	19.4485
	77	1.11517	3.15955	8.3352	19.6541
	78	1.12949	3.19927	8.43432	19.8587
	79	1.14381	3.23895	8.53323	20.0622
	80	1.15812	3.27861	8.63192	20.2647
	81	1.17243	3.31823	8.7304	20.4662
	82	1.18673	3.35782	8.82867	20.6666
	83	1.20103	3.39738	8.92672	20.8661
	84	1.21532	3.43691	9.02457	21.0645
	85	1.22961	3.4764	9.1222	21.2619
	86	1.2439	3.51586	9.21963	21.4584
	87	1.25818	3.55529	9.31684	21.6539
	88	1.27246	3.59468	9.41385	21.8484
	89	1.28673	3.63405	9.51065	22.042
	90	1.301	3.67338	9.60725	22.2346
	91	1.31527	3.71268	9.70364	22.4262
	92	1.32953	3.75195	9.79982	22.6169
	93	1.34378	3.79118	9.8958	22.8067
	94	1.35804	3.83039	9.99158	22.9955
	95	1.37229	3.86956	10.0871	23.1834
	96	1.38653	3.9087	10.1825	23.3704
	97	1.40077	3.94781	10.2777	23.5565
	98	1.41501	3.98689	10.3726	23.7417
	99	1.42924	4.02593	10.4674	23.926
	100	1.44347	4.06494	10.562	24.1094
	110	1.58553	4.45333	11.4967	25.896
	120	1.72718	4.83859	12.4122	27.6005
	130	1.86842	5.22076	13.3089	29.2282
	140	2.00926	5.59987	14.1874	30.7844
	150	2.14969	5.97595	15.0483	32.2737
	160	2.28972	6.34906	15.8921	33.7002
	170	2.42935	6.71921	16.7192	35.0678
	180	2.56858	7.08645	17.5303	36.3802
	190	2.70742	7.45081	18.3257	37.6405
	200	2.84586	7.81232	19.106	38.8519
	210	2.98391	8.17102	19.8714	40.0171
	220	3.12156	8.52694	20.6226	41.1388
	230	3.25883	8.88011	21.3597	42.2192
	240	3.39571	9.23056	22.0833	43.2608
	250	3.5322	9.57833	22.7937	44.2654
	260	3.6683	9.92344	23.4913	45.2351
	270	3.80402	10.2659	24.1764	46.1716
	280	3.93936	10.6058	24.8493	47.0766
	290	4.07432	10.9432	25.5104	47.9517
	300	4.2089	11.2779	26.1599	48.7983
	310	4.3431	11.6102	26.7982	49.6178
	320	4.47693	11.94	27.4256	50.4115
	330	4.61039	12.2674	28.0423	51.1806
	340	4.74347	12.5923	28.6486	51.9262
	350	4.87618	12.9148	29.2448	52.6494
	360	5.00852	13.235	29.8311	53.3511
	370	5.14049	13.5528	30.4078	54.0323
	380	5.2721	13.8683	30.9751	54.6939
	390	5.40334	14.1815	31.5332	55.3368
	400	5.53422	14.4924	32.0823	55.9616
	410	5.66474	14.8011	32.6227	56.5693
	420	5.7949	15.1076	33.1546	57.1603
	430	5.9247	15.4119	33.6781	57.7355
	440	6.05414	15.714	34.1935	58.2955
	450	6.18323	16.0139	34.701	58.8408
	460	6.31196	16.3117	35.2007	59.3721
	470	6.44034	16.6074	35.6928	59.8898
	480	6.56837	16.9011	36.1775	60.3944
	490	6.69605	17.1926	36.6549	60.8866
	500	6.82338	17.4822	37.1252	61.3666
	510	6.95036	17.7697	37.5886	61.835
	520	7.07699	18.0552	38.0453	62.2922
	530	7.20329	18.3387	38.4953	62.7386
	540	7.32924	18.6203	38.9388	63.1745
	550	7.45485	18.9	39.3759	63.6003
	560	7.58011	19.1777	39.8069	64.0164
	570	7.70504	19.4535	40.2317	64.4231
	580	7.82964	19.7275	40.6506	64.8207
	590	7.95389	19.9996	41.0637	65.2096
	600	8.07781	20.2699	41.471	65.5899
	610	8.2014	20.5383	41.8728	65.962
	620	8.32466	20.805	42.2691	66.3261
	630	8.44759	21.0698	42.66	66.6825
	640	8.57018	21.3329	43.0457	67.0315
	650	8.69245	21.5943	43.4262	67.3732
	660	8.8144	21.8539	43.8017	67.7079
	670	8.93601	22.1118	44.1722	68.0358
	680	9.05731	22.368	44.5378	68.3571
	690	9.17828	22.6225	44.8987	68.6721
	700	9.29893	22.8754	45.2549	68.9808
	710	9.41925	23.1266	45.6066	69.2835
	720	9.53926	23.3762	45.9538	69.5803
	730	9.65896	23.6241	46.2965	69.8715
	740	9.77833	23.8705	46.635	70.1571
	750	9.89739	24.1153	46.9692	70.4374
	760	10.0161	24.3585	47.2992	70.7125
	770	10.1346	24.6002	47.6252	70.9824
	780	10.2527	24.8403	47.9471	71.2475
	790	10.3705	25.0789	48.2651	71.5078
	800	10.488	25.316	48.5793	71.7633
	810	10.6052	25.5516	48.8896	72.0144
	820	10.7221	25.7857	49.1963	72.261
	830	10.8387	26.0183	49.4993	72.5033
	840	10.955	26.2495	49.7987	72.7414
	850	11.0709	26.4793	50.0945	72.9754
	860	11.1866	26.7076	50.3869	73.2055
	870	11.302	26.9345	50.6759	73.4316
	880	11.4171	27.16	50.9615	73.654
	890	11.5319	27.3841	51.2439	73.8727
	900	11.6463	27.6069	51.523	74.0878
	910	11.7605	27.8282	51.7989	74.2993
	920	11.8744	28.0483	52.0718	74.5075
	930	11.988	28.267	52.3415	74.7123
	940	12.1013	28.4843	52.6082	74.9138
	950	12.2143	28.7004	52.872	75.1122
	960	12.327	28.9151	53.1328	75.3074
	970	12.4395	29.1286	53.3908	75.4996
	980	12.5516	29.3408	53.6459	75.6888
	990	12.6635	29.5517	53.8983	75.8751
	1000	12.7751	29.7614	54.1479	76.0586
	1100	13.8753	31.7914	56.5032	77.7509
	1200	14.9481	33.7073	58.6283	79.2197
	1300	15.9946	35.5186	60.5555	80.5066
	1400	17.0156	37.2335	62.311	81.6434
	1500	18.0121	38.8595	63.917	82.6549
	1600	18.9849	40.4034	65.3917	83.5607
	1700	19.9349	41.8713	66.7506	84.3767
	1800	20.8629	43.2686	68.0068	85.1154
	1900	21.7696	44.6003	69.1716	85.7875
	2000	22.6558	45.8709	70.2545	86.4015
	2100	23.5222	47.0846	71.2639	86.9646
	2200	24.3693	48.245	72.2071	87.483
	2300	25.1979	49.3556	73.0903	87.9617
	2400	26.0085	50.4195	73.9191	88.4051
	2500	26.8017	51.4397	74.6984	88.817
	2600	27.5782	52.4187	75.4324	89.2007
	2700	28.3383	53.3591	76.1251	89.5589
	2800	29.0826	54.2629	76.7798	89.8941
	2900	29.8116	55.1325	77.3995	90.2085
	3000	30.5258	55.9695	77.987	90.5039
	3100	31.2256	56.7759	78.5448	90.782
	3200	31.9114	57.5533	79.075	91.0442
	3300	32.5837	58.3033	79.5796	91.292
	3400	33.2429	59.0272	80.0604	91.5264
	3500	33.8893	59.7264	80.5191	91.7485
	3600	34.5233	60.4021	80.9572	91.9593
	3700	35.1452	61.0555	81.376	92.1596
	3800	35.7554	61.6877	81.7768	92.3501
	3900	36.3543	62.2997	82.1607	92.5316
	4000	36.9421	62.8925	82.5288	92.7047
	4100	37.5192	63.4669	82.882	92.87
	4200	38.0857	64.0238	83.2212	93.0279
	4300	38.6421	64.564	83.5472	93.179
	4400	39.1886	65.0882	83.8608	93.3236
	4500	39.7254	65.5971	84.1626	93.4623
	4600	40.2529	66.0914	84.4534	93.5953
	4700	40.7712	66.5717	84.7337	93.723
	4800	41.2806	67.0386	85.004	93.8458
	4900	41.7812	67.4926	85.265	93.9638
	5000	42.2735	67.9342	85.517	94.0774
	5100	42.7574	68.3641	85.7605	94.1867
	5200	43.2334	68.7825	85.996	94.2921
	5300	43.7014	69.1901	86.2238	94.3938
	5400	44.1618	69.5871	86.4444	94.4919
	5500	44.6148	69.974	86.6579	94.5866
	5600	45.0604	70.3512	86.8649	94.6782
	5700	45.499	70.7191	87.0655	94.7666
	5800	45.9306	71.0779	87.2601	94.8522
	5900	46.3554	71.4281	87.449	94.935
	6000	46.7736	71.7698	87.6323	95.0153
	6100	47.1853	72.1035	87.8103	95.093
	6200	47.5907	72.4294	87.9833	95.1683
	6300	47.9899	72.7478	88.1514	95.2413
	6400	48.3831	73.0589	88.3149	95.3122
	6500	48.7704	73.3629	88.474	95.381
	6600	49.1519	73.6602	88.6288	95.4478
	6700	49.5278	73.951	88.7794	95.5127
	6800	49.8982	74.2353	88.9262	95.5758
	6900	50.2631	74.5136	89.0691	95.6371
	7000	50.6228	74.7859	89.2084	95.6967
	7100	50.9774	75.0524	89.3442	95.7548
	7200	51.3268	75.3133	89.4766	95.8112
	7300	51.6714	75.5689	89.6058	95.8663
	7400	52.011	75.8192	89.7319	95.9198
	7500	52.346	76.0645	89.8549	95.972
	7600	52.6763	76.3048	89.975	96.0229
	7700	53.002	76.5403	90.0923	96.0726
	7800	53.3233	76.7712	90.2069	96.121
	7900	53.6402	76.9976	90.3188	96.1682
	8000	53.9529	77.2196	90.4283	96.2143
	8100	54.2614	77.4374	90.5352	96.2593
	8200	54.5657	77.6511	90.6399	96.3032
	8300	54.8661	77.8607	90.7422	96.3461
	8400	55.1624	78.0665	90.8423	96.388
	8500	55.455	78.2684	90.9403	96.429
	8600	55.7437	78.4667	91.0362	96.4691
	8700	56.0287	78.6614	91.1301	96.5082
	8800	56.3101	78.8526	91.222	96.5465
	8900	56.5879	79.0404	91.3121	96.584
	9000	56.8622	79.2249	91.4003	96.6207
	9100	57.133	79.4062	91.4868	96.6566
	9200	57.4004	79.5844	91.5715	96.6917
	9300	57.6646	79.7595	91.6546	96.7261
	9400	57.9255	79.9316	91.736	96.7598
	9500	58.1831	80.1008	91.8159	96.7928
	9600	58.4377	80.2672	91.8942	96.8252
	9700	58.6892	80.4308	91.9711	96.8569
	9800	58.9376	80.5917	92.0465	96.888
	9900	59.1831	80.75	92.1205	96.9184
	10000	59.4256	80.9058	92.1932	96.9483

## Sheet: interpolation
399.681	0	The purpose of this work sheet it to interpolate any raw data to integer wavenumbers with 1cm-1 spacing (columns D and E).
400.163	0	ACTION: Copy worksheet of raw data into this workbook. Save this as a new file so not to overwrite the template. Copy and paste your raw spectral data in to columns A (wavenumbers) and B (absorbance) of this worksheet. Check the graph that the interpolated data looks ok.
400.646	0		401	0
401.128	0		402	0		Spectral Resolution		0.4821	cm-1	0.5
401.61	0		403	0
402.092	0		404	0
402.574	0		405	0
403.056	0		406	0
403.538	0		407	0
404.02	0		408	0
404.503	0		409	0
404.985	0		410	0
405.467	0		411	0
405.949	0		412	0
406.431	0		413	0
406.913	0		414	0
407.395	0		415	0
407.877	0		416	0
408.36	0		417	0
408.842	0		418	0
409.324	0		419	0
409.806	0		420	0
410.288	0		421	0
410.77	0		422	0
411.252	0		423	0
411.734	0		424	0
412.217	0		425	0
412.699	0		426	0
413.181	0		427	0
413.663	0		428	0
414.145	0		429	0
414.627	0		430	0
415.109	0		431	0
415.591	0		432	0
416.074	0		433	0
416.556	0		434	0
417.038	0		435	0
417.52	0		436	0
418.002	0		437	0
418.484	0		438	0
418.966	0		439	0
419.449	0		440	0
419.931	0		441	0
420.413	0		442	0
420.895	0		443	0
421.377	0		444	0
421.859	0		445	0
422.341	0		446	0
422.823	0		447	0
423.305	0		448	0
423.788	0		449	0
424.27	0		450	0
424.752	0		451	0
425.234	0		452	0
425.716	0		453	0
426.198	0		454	0
426.68	0		455	0
427.162	0		456	0
427.645	0		457	0
428.127	0		458	0
428.609	0		459	0
429.091	0		460	0
429.573	0		461	0
430.055	0		462	0
430.537	0		463	0
431.019	0		464	0
431.502	0		465	0
431.984	0		466	0
432.466	0		467	0
432.948	0		468	0
433.43	0		469	0
433.912	0		470	0
434.394	0		471	0
434.876	0		472	0
435.359	0		473	0
435.841	0		474	0
436.323	0		475	0
436.805	0		476	0
437.287	0		477	0
437.769	0		478	0
438.251	0		479	0
438.733	0		480	0
439.216	0		481	0
439.698	0		482	0
440.18	0		483	0
440.662	0		484	0
441.144	0		485	0
441.626	0		486	0
442.108	0		487	0
442.59	0		488	0
443.072	0		489	0
443.555	0		490	0
444.037	0		491	0
444.519	0		492	0
445.001	0		493	0
445.483	0		494	0
445.965	0		495	0
446.447	0		496	0
446.93	0		497	0
447.412	0		498	0
447.894	0		499	0
448.376	0		500	0
448.858	0		501	0
449.34	0		502	0
449.822	0		503	0
450.304	0		504	0
450.786	0		505	0
451.269	0		506	0
451.751	0		507	0
452.233	0		508	0
452.715	0		509	0
453.197	0		510	0
453.679	0		511	0
454.161	0		512	0
454.644	0		513	0
455.126	0		514	0
455.608	0		515	0
456.09	0		516	0
456.572	0		517	0
457.054	0		518	0
457.536	0		519	0
458.018	0		520	0
458.5	0		521	0
458.983	0		522	0
459.465	0		523	0
459.947	0		524	0
460.429	0		525	0
460.911	0		526	0
461.393	0		527	0
461.875	0		528	0
462.358	0		529	0
462.84	0		530	0
463.322	0		531	0
463.804	0		532	0
464.286	0		533	0
464.768	0		534	0
465.25	0		535	0
465.732	0		536	0
466.214	0		537	0
466.697	0		538	0
467.179	0		539	0
467.661	0		540	0
468.143	0		541	0
468.625	0		542	0
469.107	0		543	0
469.589	0		544	0
470.072	0		545	0
470.554	0		546	0
471.036	0		547	0
471.518	0		548	0
472	0		549	0
472.482	0		550	0
472.964	0		551	0
473.446	0		552	0
473.928	0		553	0
474.411	0		554	0
474.893	0		555	0
475.375	0		556	0
475.857	0		557	0
476.339	0		558	0
476.821	0		559	0
477.303	0		560	0
477.786	0		561	0
478.268	0		562	0
478.75	0		563	0
479.232	0		564	0
479.714	0		565	0
480.196	0		566	0
480.678	0		567	0
481.16	0		568	0
481.642	0		569	0
482.125	0		570	0
482.607	0		571	0
483.089	0		572	0
483.571	0		573	0
484.053	0		574	0
484.535	0		575	0
485.017	0		576	0
485.5	0		577	0
485.982	0		578	0
486.464	0		579	0
486.946	0		580	0
487.428	0		581	0
487.91	0		582	0
488.392	0		583	0
488.874	0		584	0
489.356	0		585	0
489.839	0		586	0
490.321	0		587	0
490.803	0		588	0
491.285	0		589	0
491.767	0		590	0
492.249	0		591	0
492.731	0		592	0
493.214	0		593	0
493.696	0		594	0
494.178	0		595	0
494.66	0		596	0
495.142	0		597	0
495.624	0		598	0
496.106	0		599	0
496.588	0		600	0
497.07	0		601	0
497.553	0		602	0
498.035	0		603	0
498.517	0		604	0
498.999	0		605	0
499.481	0		606	0
499.963	0		607	0
500.445	0		608	0
500.928	0		609	0
501.41	0		610	0
501.892	0		611	0
502.374	0		612	0
502.856	0		613	0
503.338	0		614	0
503.82	0		615	0
504.302	0		616	0
504.784	0		617	0
505.267	0		618	0
505.749	0		619	0
506.231	0		620	0
506.713	0		621	0
507.195	0		622	0
507.677	0		623	0
508.159	0		624	0
508.642	0		625	0
509.124	0		626	0
509.606	0		627	0
510.088	0		628	0
510.57	0		629	0
511.052	0		630	0
511.534	0		631	0
512.016	0		632	0
512.499	0		633	0
512.981	0		634	0
513.463	0		635	0
513.945	0		636	0
514.427	0		637	0
514.909	0		638	0
515.391	0		639	0
515.873	0		640	0
516.356	0		641	0
516.838	0		642	0
517.32	0		643	0
517.802	0		644	0
518.284	0		645	0
518.766	0		646	0
519.248	0		647	0
519.73	0		648	0
520.212	0		649	0
520.695	0		650	0.664212
521.177	0		651	0.664116
521.659	0		652	0.664039
522.141	0		653	0.66373
522.623	0		654	0.663423
523.105	0		655	0.663284
523.587	0		656	0.66305
524.069	0		657	0.66271
524.552	0		658	0.662648
525.034	0		659	0.662809
525.516	0		660	0.662706
525.998	0		661	0.6624
526.48	0		662	0.662337
526.962	0		663	0.662332
527.444	0		664	0.662258
527.927	0		665	0.663256
528.409	0		666	0.66731
528.891	0		667	0.676338
529.373	0		668	0.686005
529.855	0		669	0.681426
530.337	0		670	0.671851
530.819	0		671	0.667423
531.301	0		672	0.666233
531.783	0		673	0.666232
532.266	0		674	0.666683
532.748	0		675	0.667383
533.23	0		676	0.667985
533.712	0		677	0.668292
534.194	0		678	0.668488
534.676	0		679	0.668574
535.158	0		680	0.66824
535.64	0		681	0.667569
536.123	0		682	0.667037
536.605	0		683	0.66671
537.087	0		684	0.666332
537.569	0		685	0.666051
538.051	0		686	0.666206
538.533	0		687	0.666566
539.015	0		688	0.666517
539.497	0		689	0.665885
539.98	0		690	0.665054
540.462	0		691	0.66433
540.944	0		692	0.663874
541.426	0		693	0.663802
541.908	0		694	0.66394
542.39	0		695	0.663892
542.872	0		696	0.663525
543.355	0		697	0.663068
543.837	0		698	0.66263
544.319	0		699	0.662135
544.801	0		700	0.661752
545.283	0		701	0.661798
545.765	0		702	0.662152
546.247	0		703	0.662321
546.729	0		704	0.662113
547.212	0		705	0.661733
547.694	0		706	0.661329
548.176	0		707	0.660939
548.658	0		708	0.660767
549.14	0		709	0.660989
549.622	0		710	0.661386
550.104	0		711	0.661563
550.586	0		712	0.66143
551.068	0		713	0.661179
551.551	0		714	0.660932
552.033	0		715	0.660776
552.515	0		716	0.660973
552.997	0		717	0.661699
553.479	0		718	0.662737
553.961	0		719	0.663548
554.443	0		720	0.663613
554.926	0		721	0.662875
555.408	0		722	0.661888
555.89	0		723	0.66138
556.372	0		724	0.661631
556.854	0		725	0.662265
557.336	0		726	0.662719
557.818	0		727	0.662821
558.3	0		728	0.662742
558.783	0		729	0.662553
559.265	0		730	0.662281
559.747	0		731	0.662166
560.229	0		732	0.662384
560.711	0		733	0.662714
561.193	0		734	0.662827
561.675	0		735	0.662704
562.157	0		736	0.662513
562.639	0		737	0.662314
563.122	0		738	0.662175
563.604	0		739	0.662298
564.086	0		740	0.662695
564.568	0		741	0.663024
565.05	0		742	0.663001
565.532	0		743	0.662741
566.014	0		744	0.662475
566.496	0		745	0.662273
566.979	0		746	0.662235
567.461	0		747	0.662516
567.943	0		748	0.663012
568.425	0		749	0.663371
568.907	0		750	0.663419
569.389	0		751	0.663299
569.871	0		752	0.663174
570.354	0		753	0.663097
570.836	0		754	0.663193
571.318	0		755	0.663563
571.8	0		756	0.664011
572.282	0		757	0.664199
572.764	0		758	0.664073
573.246	0		759	0.663828
573.728	0		760	0.663599
574.21	0		761	0.663487
574.693	0		762	0.663661
575.175	0		763	0.664135
575.657	0		764	0.664612
576.139	0		765	0.664795
576.621	0		766	0.664706
577.103	0		767	0.664515
577.585	0		768	0.664307
578.067	0		769	0.664211
578.55	0		770	0.664427
579.032	0		771	0.664893
579.514	0		772	0.665275
579.996	0		773	0.665372
580.478	0		774	0.665277
580.96	0		775	0.665093
581.442	0		776	0.664841
581.924	0		777	0.664679
582.407	0		778	0.664816
582.889	0		779	0.665151
583.371	0		780	0.665368
583.853	0		781	0.665368
584.335	0		782	0.665271
584.817	0		783	0.66508
585.299	0		784	0.664755
585.781	0		785	0.664509
586.264	0		786	0.664568
586.746	0		787	0.664794
587.228	0		788	0.664896
587.71	0		789	0.66484
588.192	0		790	0.664736
588.674	0		791	0.664553
589.156	0		792	0.66429
589.638	0		793	0.6642
590.12	0		794	0.664454
590.603	0		795	0.664835
591.085	0		796	0.665049
591.567	0		797	0.665104
592.049	0		798	0.665101
592.531	0		799	0.66498
593.013	0		800	0.664775
593.495	0		801	0.664753
593.977	0		802	0.665033
594.46	0		803	0.665379
594.942	0		804	0.665542
595.424	0		805	0.665529
595.906	0		806	0.665387
596.388	0		807	0.665086
596.87	0		808	0.664748
597.352	0		809	0.664656
597.835	0		810	0.664844
598.317	0		811	0.665018
598.799	0		812	0.66497
599.281	0		813	0.664742
599.763	0		814	0.664406
600.245	0		815	0.664022
600.727	0		816	0.66378
601.209	0		817	0.663879
601.692	0		818	0.664238
602.174	0		819	0.664577
602.656	0		820	0.66474
603.138	0		821	0.664765
603.62	0		822	0.66472
604.102	0		823	0.66469
604.584	0		824	0.664828
605.066	0		825	0.665175
605.548	0		826	0.665546
606.031	0		827	0.665725
606.513	0		828	0.665669
606.995	0		829	0.665447
607.477	0		830	0.665129
607.959	0		831	0.664856
608.441	0		832	0.664811
608.923	0		833	0.664985
609.405	0		834	0.665139
609.888	0		835	0.665041
610.37	0		836	0.664653
610.852	0		837	0.664078
611.334	0		838	0.663486
611.816	0		839	0.663093
612.298	0		840	0.663001
612.78	0		841	0.663084
613.263	0		842	0.663122
613.745	0		843	0.662998
614.227	0		844	0.662713
614.709	0		845	0.662329
615.191	0		846	0.661987
615.673	0		847	0.661849
616.155	0		848	0.661909
616.637	0		849	0.662
617.12	0		850	0.661998
617.602	0		851	0.661893
618.084	0		852	0.661687
618.566	0		853	0.66141
619.048	0		854	0.66123
619.53	0		855	0.661301
620.012	0		856	0.661556
620.494	0		857	0.661802
620.976	0		858	0.661954
621.459	0		859	0.662011
621.941	0		860	0.661936
622.423	0		861	0.661755
622.905	0		862	0.661654
623.387	0		863	0.661757
623.869	0		864	0.661925
624.351	0		865	0.661979
624.833	0		866	0.66193
625.316	0		867	0.661828
625.798	0		868	0.661641
626.28	0		869	0.661438
626.762	0		870	0.661429
627.244	0		871	0.661654
627.726	0		872	0.661884
628.208	0		873	0.661953
628.691	0		874	0.661915
629.173	0		875	0.661797
629.655	0		876	0.661531
630.137	0		877	0.661221
630.619	0		878	0.661127
631.101	0		879	0.661239
631.583	0		880	0.66129
632.065	0		881	0.661166
632.548	0		882	0.660976
633.03	0		883	0.660758
633.512	0		884	0.660475
633.994	0		885	0.660253
634.476	0		886	0.660268
634.958	0		887	0.660435
635.44	0		888	0.660518
635.922	0		889	0.660469
636.404	0		890	0.660385
636.887	0		891	0.660248
637.369	0		892	0.660026
637.851	0		893	0.659885
638.333	0		894	0.65997
638.815	0		895	0.660155
639.297	0		896	0.660243
639.779	0		897	0.660246
640.261	0		898	0.66024
640.744	0		899	0.660171
641.226	0		900	0.660032
641.708	0		901	0.66001
642.19	0		902	0.660232
642.672	0		903	0.66056
643.154	0		904	0.660811
643.636	0		905	0.660979
644.119	0		906	0.661082
644.601	0		907	0.661078
645.083	0		908	0.661033
645.565	0		909	0.661122
646.047	0		910	0.661375
646.529	0		911	0.661646
647.011	0		912	0.661845
647.493	0		913	0.661996
647.976	0		914	0.662064
648.458	0		915	0.662003
648.94	0		916	0.661944
649.422	0		917	0.66207
649.904	0.664228		918	0.662335
650.386	0.664147		919	0.662564
650.868	0.664118		920	0.662738
651.35	0.664111		921	0.662903
651.832	0.664075		922	0.662972
652.315	0.663972		923	0.662879
652.797	0.663808		924	0.662783
653.279	0.663624		925	0.662868
653.761	0.663471		926	0.663085
654.243	0.663374		927	0.663298
654.725	0.663318		928	0.663496
655.207	0.663258		929	0.663681
655.689	0.663154		930	0.663749
656.172	0.662993		931	0.66368
656.654	0.662812		932	0.663666
657.136	0.66267		933	0.663819
657.618	0.662616		934	0.664025
658.1	0.662657		935	0.664174
658.582	0.662748		936	0.664306
659.064	0.662818		937	0.664446
659.547	0.662807		938	0.664524
660.029	0.6627		939	0.664548
660.511	0.662542		940	0.664625
660.993	0.662401		941	0.664758
661.475	0.662333		942	0.664846
661.957	0.662335		943	0.664894
662.439	0.662359		944	0.66499
662.921	0.662344		945	0.665094
663.404	0.662275		946	0.665104
663.886	0.662226		947	0.665075
664.368	0.662361		948	0.665128
664.85	0.662894		949	0.665218
665.332	0.664057		950	0.665247
665.814	0.666091		951	0.665264
666.296	0.669253		952	0.66535
666.778	0.673748		953	0.665443
667.26	0.679382		954	0.665474
667.743	0.684776		955	0.66553
668.225	0.687078		956	0.665685
668.707	0.684603		957	0.665834
669.189	0.679378		958	0.665877
669.671	0.674338		959	0.665892
670.153	0.670691		960	0.665943
670.635	0.668404		961	0.665964
671.117	0.667107		962	0.665938
671.6	0.666453		963	0.665981
672.082	0.666188		964	0.666121
672.564	0.666148		965	0.666248
673.046	0.66624		966	0.666315
673.528	0.666425		967	0.666393
674.01	0.666689		968	0.666479
674.492	0.667014		969	0.666498
674.975	0.667365		970	0.666497
675.457	0.667695		971	0.666603
675.939	0.667961		972	0.666779
676.421	0.668148		973	0.666888
676.903	0.668272		974	0.666936
677.385	0.668369		975	0.667006
677.867	0.668464		976	0.667064
678.349	0.668551		977	0.667058
678.832	0.668593		978	0.6671
679.314	0.668539		979	0.6673
679.796	0.668362		980	0.66756
680.278	0.668074		981	0.667732
680.76	0.667731		982	0.667836
681.242	0.667405		983	0.667954
681.724	0.667145		984	0.668052
682.206	0.666956		985	0.668103
682.688	0.666808		986	0.668215
683.171	0.666655		987	0.668424
683.653	0.666474		988	0.668602
684.135	0.666276		989	0.668677
684.617	0.666112		990	0.668739
685.099	0.666036		991	0.668838
685.581	0.666078		992	0.668904
686.063	0.666225		993	0.668947
686.545	0.666417		994	0.66908
687.028	0.666575		995	0.669304
687.51	0.666624		996	0.669497
687.992	0.666522		997	0.669636
688.474	0.666274		998	0.66981
688.956	0.665922		999	0.670009
689.438	0.665521		1000	0.670163
689.92	0.665117		1001	0.670354
690.403	0.664737		1002	0.670696
690.885	0.664398		1003	0.671086
691.367	0.664115		1004	0.671321
691.849	0.663909		1005	0.671388
692.331	0.663797		1006	0.671417
692.813	0.663781		1007	0.671436
693.295	0.663836		1008	0.67142
693.777	0.663916		1009	0.671456
694.26	0.663969		1010	0.671618
694.742	0.663949		1011	0.671786
695.224	0.663842		1012	0.671806
695.706	0.66366		1013	0.671689
696.188	0.663439		1014	0.671483
696.67	0.663214		1015	0.67115
697.152	0.663001		1016	0.670738
697.634	0.662795		1017	0.670422
698.116	0.662578		1018	0.670253
698.599	0.66234		1019	0.670081
699.081	0.662094		1020	0.66983
699.563	0.661878		1021	0.669579
700.045	0.66174		1022	0.669359
700.527	0.661713		1023	0.669107
701.009	0.6618		1024	0.668848
701.491	0.661964		1025	0.668685
701.973	0.662144		1026	0.6686
702.456	0.66228		1027	0.668501
702.938	0.662327		1028	0.668419
703.42	0.662277		1029	0.668395
703.902	0.662148		1030	0.668324
704.384	0.661975		1031	0.668116
704.866	0.661786		1032	0.667882
705.348	0.661595		1033	0.667746
705.83	0.6614		1034	0.667648
706.313	0.6612		1035	0.667513
706.795	0.661007		1036	0.667399
707.277	0.660848		1037	0.667321
707.759	0.660762		1038	0.667146
708.241	0.660773		1039	0.666842
708.723	0.660884		1040	0.666583
709.205	0.661067		1041	0.666456
709.687	0.661273		1042	0.666359
710.17	0.661447		1043	0.666251
710.652	0.661551		1044	0.666206
711.134	0.661568		1045	0.666173
711.616	0.661512		1046	0.665995
712.098	0.661409		1047	0.665697
712.58	0.661288		1048	0.665468
713.062	0.661163		1049	0.66536
713.544	0.661042		1050	0.665272
714.027	0.660926		1051	0.665199
714.509	0.660828		1052	0.665195
714.991	0.660776		1053	0.665155
715.473	0.660804		1054	0.66494
715.955	0.660948		1055	0.66464
716.437	0.661222		1056	0.664426
716.919	0.661618		1057	0.664308
717.401	0.662102		1058	0.664246
717.884	0.66262		1059	0.664306
718.366	0.663104		1060	0.664504
718.848	0.663482		1061	0.664691
719.33	0.663692		1062	0.664787
719.812	0.663694		1063	0.66492
720.294	0.663485		1064	0.665184
720.776	0.663101		1065	0.665485
721.258	0.662614		1066	0.665768
721.74	0.662114		1067	0.666123
722.223	0.661694		1068	0.666552
722.705	0.661427		1069	0.666917
723.187	0.66135		1070	0.667196
723.669	0.66146		1071	0.667522
724.151	0.661709		1072	0.667932
724.633	0.662028		1073	0.668339
725.115	0.66234		1074	0.668777
725.597	0.662588		1075	0.669373
726.08	0.662745		1076	0.670073
726.562	0.662814		1077	0.670673
727.044	0.662822		1078	0.671135
727.526	0.662793		1079	0.671601
728.008	0.662741		1080	0.672104
728.49	0.662665		1081	0.672568
728.972	0.66256		1082	0.673044
729.455	0.662429		1083	0.673639
729.937	0.662294		1084	0.674324
730.419	0.662191		1085	0.675084
730.901	0.662155		1086	0.676106
731.383	0.662207		1087	0.677531
731.865	0.662336		1088	0.679146
732.347	0.662507		1089	0.680595
732.829	0.662673		1090	0.681783
733.312	0.66279		1091	0.682809
733.794	0.662836		1092	0.683631
734.276	0.662816		1093	0.684145
734.758	0.662748		1094	0.684508
735.24	0.66266		1095	0.684936
735.722	0.662568		1096	0.685377
736.204	0.662474		1097	0.685679
736.686	0.662377		1098	0.685896
737.169	0.66228		1099	0.686124
737.651	0.662201		1100	0.686273
738.133	0.662166		1101	0.686279
738.615	0.662203		1102	0.686311
739.097	0.662322		1103	0.686509
739.579	0.662509		1104	0.686786
740.061	0.662722		1105	0.687071
740.543	0.66291		1106	0.68747
741.026	0.66303		1107	0.688
741.508	0.663059		1108	0.688485
741.99	0.663003		1109	0.688881
742.472	0.662891		1110	0.68935
742.954	0.662754		1111	0.689921
743.436	0.662618		1112	0.690448
743.918	0.662494		1113	0.690935
744.4	0.662383		1114	0.691558
744.883	0.662288		1115	0.692297
745.365	0.662224		1116	0.69292
745.847	0.662214		1117	0.693391
746.329	0.66228		1118	0.693909
746.811	0.66243		1119	0.694539
747.293	0.66265		1120	0.695167
747.775	0.662901		1121	0.695806
748.257	0.663138		1122	0.696568
748.74	0.663318		1123	0.697373
749.222	0.663417		1124	0.698066
749.704	0.663439		1125	0.698709
750.186	0.663406		1126	0.699442
750.668	0.663345		1127	0.700196
751.15	0.663278		1128	0.700862
751.632	0.663216		1129	0.701569
752.114	0.663161		1130	0.702453
752.597	0.663116		1131	0.703378
753.079	0.663094		1132	0.704172
753.561	0.663115		1133	0.704939
754.043	0.6632		1134	0.705798
754.525	0.663356		1135	0.706619
755.007	0.663566		1136	0.707325
755.489	0.663796		1137	0.708093
755.971	0.664002		1138	0.709012
756.454	0.664144		1139	0.709897
756.936	0.664202		1140	0.71065
757.418	0.664179		1141	0.71144
757.9	0.664096		1142	0.712339
758.382	0.663983		1143	0.713201
758.864	0.663861		1144	0.714031
759.346	0.663742		1145	0.715072
759.828	0.663632		1146	0.716351
760.311	0.66354		1147	0.717598
760.793	0.663485		1148	0.718722
761.275	0.663489		1149	0.719885
761.757	0.663575		1150	0.72106
762.239	0.663745		1151	0.722076
762.721	0.663982		1152	0.723033
763.203	0.664247		1153	0.724186
763.685	0.664491		1154	0.725474
764.168	0.664676		1155	0.726667
764.65	0.664778		1156	0.727831
765.132	0.664801		1157	0.729154
765.614	0.664764		1158	0.730513
766.096	0.664691		1159	0.731715
766.578	0.664601		1160	0.732943
767.06	0.664502		1161	0.73443
767.542	0.6644		1162	0.736003
768.024	0.664302		1163	0.737506
768.507	0.66423		1164	0.739187
768.989	0.664209		1165	0.741193
769.471	0.664266		1166	0.74318
769.953	0.664406		1167	0.744851
770.435	0.664615		1168	0.746395
770.917	0.664854		1169	0.747948
771.399	0.66508		1170	0.749253
771.881	0.665251		1171	0.750228
772.364	0.66535		1172	0.751234
772.846	0.665379		1173	0.75237
773.328	0.665358		1174	0.75324
773.81	0.665305		1175	0.75374
774.292	0.665234		1176	0.754241
774.774	0.665145		1177	0.754796
775.256	0.665035		1178	0.755067
775.739	0.664908		1179	0.755068
776.221	0.664784		1180	0.755144
776.703	0.664694		1181	0.755242
777.185	0.66467		1182	0.755017
777.667	0.664727		1183	0.754567
778.149	0.664856		1184	0.754258
778.631	0.665024		1185	0.754017
779.113	0.665189		1186	0.753572
779.596	0.665313		1187	0.753097
780.078	0.665379		1188	0.752885
780.56	0.66539		1189	0.752724
781.042	0.665366		1190	0.752369
781.524	0.665324		1191	0.752055
782.006	0.66527		1192	0.752002
782.488	0.665196		1193	0.751962
782.97	0.665088		1194	0.751751
783.452	0.664944		1195	0.751637
783.935	0.664776		1196	0.751772
784.417	0.66462		1197	0.751862
784.899	0.664515		1198	0.751754
785.381	0.664487		1199	0.751714
785.863	0.664538		1200	0.751815
786.345	0.664643		1201	0.751761
786.827	0.664761		1202	0.751566
787.309	0.664853		1203	0.751598
787.792	0.664897		1204	0.75185
788.274	0.664895		1205	0.751955
788.756	0.664862		1206	0.751894
789.238	0.664818		1207	0.751945
789.72	0.664771		1208	0.752039
790.202	0.664712		1209	0.751911
790.684	0.664628		1210	0.751713
791.167	0.664513		1211	0.751751
791.649	0.664379		1212	0.751848
792.131	0.664257		1213	0.751673
792.613	0.664188		1214	0.751399
793.095	0.664203		1215	0.75131
793.577	0.664305		1216	0.751172
794.059	0.664475		1217	0.750727
794.541	0.664669		1218	0.75022
795.024	0.664844		1219	0.749877
795.506	0.664972		1220	0.749444
795.988	0.665048		1221	0.748733
796.47	0.665085		1222	0.747988
796.952	0.665103		1223	0.747287
797.434	0.665111		1224	0.746248
797.916	0.665106		1225	0.744708
798.398	0.665074		1226	0.743052
798.88	0.665005		1227	0.74163
799.363	0.664904		1228	0.740508
799.845	0.664798		1229	0.739855
800.327	0.664726		1230	0.7398
800.809	0.664722		1231	0.739939
801.291	0.6648		1232	0.739711
801.773	0.664947		1233	0.739204
802.255	0.66513		1234	0.738944
802.737	0.665305		1235	0.739051
803.22	0.66544		1236	0.739262
803.702	0.665522		1237	0.73952
804.184	0.665554		1238	0.739877
804.666	0.66555		1239	0.740082
805.148	0.665519		1240	0.739917
805.63	0.66546		1241	0.739686
806.112	0.665365		1242	0.739724
806.595	0.665229		1243	0.73985
807.077	0.665058		1244	0.73989
807.559	0.664882		1245	0.740117
808.041	0.664736		1246	0.740689
808.523	0.664655		1247	0.741249
809.005	0.664656		1248	0.741521
809.487	0.664727		1249	0.741747
809.969	0.664837		1250	0.742138
810.452	0.664945		1251	0.742538
810.934	0.665016		1252	0.742949
811.416	0.665031		1253	0.743699
811.898	0.664989		1254	0.744795
812.38	0.664902		1255	0.745829
812.862	0.664783		1256	0.746781
813.344	0.664639		1257	0.748129
813.826	0.664473		1258	0.750018
814.308	0.664288		1259	0.75217
814.791	0.664096		1260	0.754583
815.273	0.663924		1261	0.757561
815.755	0.663802		1262	0.76099
816.237	0.663759		1263	0.764455
816.719	0.663805		1264	0.767989
817.201	0.663932		1265	0.771865
817.683	0.664111		1266	0.775852
818.165	0.664304		1267	0.779516
818.648	0.664479		1268	0.78306
819.13	0.664613		1269	0.78687
819.612	0.664701		1270	0.790556
820.094	0.664749		1271	0.793589
820.576	0.664768		1272	0.796246
821.058	0.664765		1273	0.798968
821.54	0.664747		1274	0.801498
822.023	0.664719		1275	0.803584
822.505	0.664694		1276	0.805602
822.987	0.664689		1277	0.8077
823.469	0.664725		1278	0.8093
823.951	0.664813		1279	0.810162
824.433	0.664957		1280	0.810844
824.915	0.665141		1281	0.8115
825.397	0.665336		1282	0.81153
825.88	0.665513		1283	0.810936
826.362	0.665646		1284	0.810418
826.844	0.66572		1285	0.810001
827.326	0.665735		1286	0.809027
827.808	0.665699		1287	0.80745
828.29	0.665622		1288	0.805754
828.772	0.665512		1289	0.803833
829.254	0.665374		1290	0.801327
829.736	0.665217		1291	0.79864
830.219	0.665056		1292	0.796289
830.701	0.664916		1293	0.793945
831.183	0.66482		1294	0.791185
831.665	0.664788		1295	0.788427
832.147	0.664821		1296	0.786013
832.629	0.664904		1297	0.783426
833.111	0.665009		1298	0.780399
833.593	0.665101		1299	0.777523
834.076	0.665146		1300	0.775094
834.558	0.665126		1301	0.772572
835.04	0.665033		1302	0.769726
835.522	0.664871		1303	0.767062
836.004	0.664652		1304	0.764759
836.486	0.664388		1305	0.762393
836.968	0.664097		1306	0.759921
837.45	0.663799		1307	0.757717
837.933	0.663519		1308	0.755621
838.415	0.663284		1309	0.753208
838.897	0.663113		1310	0.750915
839.379	0.663018		1311	0.749358
839.861	0.662993		1312	0.748076
840.343	0.663019		1313	0.746127
840.825	0.663068		1314	0.743702
841.308	0.663112		1315	0.741741
841.79	0.663131		1316	0.740399
842.272	0.663111		1317	0.739137
842.754	0.66305		1318	0.737669
843.236	0.662948		1319	0.735896
843.718	0.662811		1320	0.733582
844.2	0.662643		1321	0.73098
844.682	0.662455		1322	0.728896
845.164	0.662263		1323	0.727508
845.647	0.662088		1324	0.726173
846.129	0.661951		1325	0.724642
846.611	0.661868		1326	0.723409
847.093	0.661844		1327	0.722666
847.575	0.661866		1328	0.722061
848.057	0.661915		1329	0.721653
848.539	0.661966		1330	0.721831
849.021	0.662002		1331	0.721995
849.504	0.662013		1332	0.720601
849.986	0.661999		1333	0.717001
850.468	0.661961		1334	0.712021
850.95	0.661902		1335	0.706646
851.432	0.661819		1336	0.701757
851.914	0.66171		1337	0.698417
852.396	0.66158		1338	0.696674
852.879	0.661441		1339	0.694615
853.361	0.661318		1340	0.690326
853.843	0.661236		1341	0.685064
854.325	0.661216		1342	0.681211
854.807	0.661261		1343	0.679195
855.289	0.661361		1344	0.678243
855.771	0.661492		1345	0.677726
856.253	0.661627		1346	0.677507
856.736	0.661748		1347	0.677629
857.218	0.661846		1348	0.677983
857.7	0.66192		1349	0.678309
858.182	0.661974		1350	0.678508
858.664	0.662007		1351	0.678908
859.146	0.662013		1352	0.680007
859.628	0.661985		1353	0.681966
860.11	0.661922		1354	0.68459
860.592	0.661833		1355	0.687877
861.075	0.661741		1356	0.692472
861.557	0.661673		1357	0.699418
862.039	0.661653		1358	0.709395
862.521	0.661685		1359	0.721983
863.003	0.661757		1360	0.735427
863.485	0.661845		1361	0.746585
863.967	0.661922		1362	0.749714
864.449	0.661968		1363	0.739664
864.932	0.661981		1364	0.723592
865.414	0.661967		1365	0.711226
865.896	0.661938		1366	0.703593
866.378	0.6619		1367	0.698155
866.86	0.661849		1368	0.693481
867.342	0.661777		1369	0.689501
867.824	0.661681		1370	0.686476
868.307	0.66157		1371	0.684895
868.789	0.661467		1372	0.685188
869.271	0.661401		1373	0.68643
869.753	0.661397		1374	0.685887
870.235	0.66146		1375	0.682499
870.717	0.661575		1376	0.679431
871.199	0.66171		1377	0.678382
871.681	0.66183		1378	0.678019
872.163	0.661912		1379	0.677189
872.646	0.66195		1380	0.67635
873.128	0.661954		1381	0.676034
873.61	0.661938		1382	0.675744
874.092	0.661909		1383	0.675353
874.574	0.661864		1384	0.675862
875.056	0.661789		1385	0.677753
875.538	0.661674		1386	0.679705
876.02	0.661524		1387	0.679401
876.503	0.661363		1388	0.67688
876.985	0.661224		1389	0.674673
877.467	0.661139		1390	0.673833
877.949	0.661123		1391	0.674212
878.431	0.661163		1392	0.675892
878.913	0.661229		1393	0.678666
879.395	0.661283		1394	0.681052
879.877	0.661298		1395	0.681017
880.36	0.661265		1396	0.679523
880.842	0.661195		1397	0.679054
881.324	0.661106		1398	0.679254
881.806	0.661013		1399	0.677854
882.288	0.660919		1400	0.674752
882.77	0.660816		1401	0.672795
883.252	0.660694		1402	0.6733
883.734	0.660554		1403	0.675404
884.217	0.660411		1404	0.677177
884.699	0.660294		1405	0.676901
885.181	0.660229		1406	0.675105
885.663	0.660228		1407	0.673591
886.145	0.660285		1408	0.673128
886.627	0.660371		1409	0.673482
887.109	0.660454		1410	0.67407
887.591	0.660506		1411	0.674292
888.073	0.66052		1412	0.674019
888.556	0.660501		1413	0.673819
889.038	0.660466		1414	0.67442
889.52	0.660427		1415	0.676158
890.002	0.660385		1416	0.679008
890.484	0.660331		1417	0.682633
890.966	0.660255		1418	0.685181
891.448	0.660153		1419	0.682931
891.931	0.66004		1420	0.67738
892.413	0.659941		1421	0.674723
892.895	0.659884		1422	0.675674
893.377	0.659886		1423	0.677459
893.859	0.659944		1424	0.676963
894.341	0.660035		1425	0.674432
894.823	0.660129		1426	0.673301
895.305	0.6602		1427	0.674479
895.788	0.660238		1428	0.67646
896.27	0.660249		1429	0.677513
896.752	0.660247		1430	0.677194
897.234	0.660245		1431	0.676233
897.716	0.660245		1432	0.675385
898.198	0.660237		1433	0.675713
898.68	0.660208		1434	0.677991
899.162	0.660152		1435	0.681449
899.644	0.66008		1436	0.682664
900.127	0.660014		1437	0.678707
900.609	0.659986		1438	0.674335
901.091	0.660016		1439	0.672877
901.573	0.660108		1440	0.672893
902.055	0.660248		1441	0.673138
902.537	0.66041		1442	0.673401
903.019	0.660566		1443	0.673692
903.501	0.6607		1444	0.674137
903.984	0.660808		1445	0.675321
904.466	0.660897		1446	0.6774
904.948	0.660972		1447	0.678959
905.43	0.661035		1448	0.67813
905.912	0.661079		1449	0.676133
906.394	0.661097		1450	0.675593
906.876	0.661086		1451	0.676491
907.359	0.661057		1452	0.677701
907.841	0.661032		1453	0.679462
908.323	0.661035		1454	0.68325
908.805	0.661083		1455	0.690032
909.287	0.661179		1456	0.698557
909.769	0.661308		1457	0.699816
910.251	0.661449		1458	0.690192
910.733	0.661582		1459	0.68197
911.216	0.661697		1460	0.677467
911.698	0.661793		1461	0.676068
912.18	0.661876		1462	0.67757
912.662	0.661952		1463	0.680846
913.144	0.662015		1464	0.683047
913.626	0.662057		1465	0.681376
914.108	0.662066		1466	0.678096
914.59	0.662042		1467	0.676381
915.072	0.661996		1468	0.676396
915.555	0.661954		1469	0.678101
916.037	0.661943		1470	0.682087
916.519	0.661982		1471	0.688292
917.001	0.66207		1472	0.692832
917.483	0.662193		1473	0.689867
917.965	0.662326		1474	0.684537
918.447	0.662449		1475	0.681662
918.929	0.662551		1476	0.679016
919.412	0.662638		1477	0.675574
919.894	0.66272		1478	0.673434
920.376	0.662803		1479	0.673629
920.858	0.662884		1480	0.674856
921.34	0.662948		1481	0.675147
921.822	0.662977		1482	0.674052
922.304	0.662962		1483	0.673323
922.787	0.662909		1484	0.674264
923.269	0.662841		1485	0.676653
923.751	0.662789		1486	0.679729
924.233	0.662778		1487	0.683028
924.715	0.662818		1488	0.686405
925.197	0.662902		1489	0.688321
925.679	0.66301		1490	0.685323
926.161	0.663123		1491	0.678827
926.644	0.663227		1492	0.67482
927.126	0.663323		1493	0.67488
927.608	0.663417		1494	0.677739
928.09	0.663514		1495	0.681802
928.572	0.663609		1496	0.684709
929.054	0.66369		1497	0.684442
929.536	0.66374		1498	0.682273
930.018	0.663749		1499	0.680162
930.5	0.663723		1500	0.67848
930.983	0.663682		1501	0.67767
931.465	0.663653		1502	0.67855
931.947	0.66366		1503	0.681673
932.429	0.663712		1504	0.687544
932.911	0.6638		1505	0.697419
933.393	0.663904		1506	0.711331
933.875	0.664004		1507	0.713294
934.357	0.664087		1508	0.698196
934.84	0.664154		1509	0.689149
935.322	0.664214		1510	0.685835
935.804	0.664278		1511	0.684073
936.286	0.664348		1512	0.682682
936.768	0.664418		1513	0.682657
937.25	0.664477		1514	0.685209
937.732	0.664514		1515	0.690124
938.215	0.664532		1516	0.694561
938.697	0.664539		1517	0.693778
939.179	0.664553		1518	0.690595
939.661	0.664586		1519	0.691621
940.143	0.664641		1520	0.697218
940.625	0.664708		1521	0.701307
941.107	0.664772		1522	0.695381
941.589	0.664821		1523	0.689231
942.072	0.664851		1524	0.688658
942.554	0.664871		1525	0.689589
943.036	0.664895		1526	0.688557
943.518	0.664935		1527	0.685874
944	0.66499		1528	0.683296
944.482	0.665048		1529	0.681342
944.964	0.665093		1530	0.681137
945.446	0.665113		1531	0.684001
945.928	0.665107		1532	0.689259
946.411	0.665087		1533	0.69183
946.893	0.665074		1534	0.686805
947.375	0.665081		1535	0.682656
947.857	0.665114		1536	0.684214
948.339	0.665161		1537	0.68965
948.821	0.665207		1538	0.698137
949.303	0.665237		1539	0.709206
949.785	0.665247		1540	0.715635
950.268	0.665247		1541	0.708464
950.75	0.665252		1542	0.699388
951.232	0.665275		1543	0.695567
951.714	0.665318		1544	0.692819
952.196	0.665373		1545	0.687094
952.678	0.665422		1546	0.681708
953.16	0.665454		1547	0.680796
953.643	0.665468		1548	0.683335
954.125	0.665475		1549	0.685865
954.607	0.665494		1550	0.685255
955.089	0.665538		1551	0.683819
955.571	0.665608		1552	0.685119
956.053	0.665694		1553	0.688293
956.535	0.665776		1554	0.690823
957.017	0.665836		1555	0.692251
957.5	0.665868		1556	0.6956
957.982	0.665877		1557	0.703847
958.464	0.66588		1558	0.717499
958.946	0.665889		1559	0.712633
959.428	0.665911		1560	0.687893
959.91	0.665939		1561	0.68003
960.392	0.665961		1562	0.67984
960.874	0.665967		1563	0.68152
961.356	0.665956		1564	0.682703
961.839	0.66594		1565	0.681914
962.321	0.665936		1566	0.680998
962.803	0.665959		1567	0.682691
963.285	0.666012		1568	0.686725
963.767	0.666084		1569	0.688928
964.249	0.66616		1570	0.684728
964.731	0.666223		1571	0.679607
965.213	0.666268		1572	0.678784
965.696	0.666298		1573	0.681262
966.178	0.666326		1574	0.685569
966.66	0.666361		1575	0.690133
967.142	0.666407		1576	0.690577
967.624	0.666452		1577	0.684631
968.106	0.666487		1578	0.679408
968.588	0.666501		1579	0.677735
969.071	0.666497		1580	0.677667
969.553	0.66649		1581	0.67767
970.035	0.666497		1582	0.677444
970.517	0.666535		1583	0.677432
970.999	0.666602		1584	0.677622
971.481	0.666689		1585	0.677614
971.963	0.666774		1586	0.677511
972.445	0.666841		1587	0.677755
972.928	0.666884		1588	0.678269
973.41	0.66691		1589	0.678571
973.892	0.66693		1590	0.678578
974.374	0.666958		1591	0.678694
974.856	0.666995		1592	0.679157
975.338	0.667033		1593	0.679823
975.82	0.667061		1594	0.680368
976.302	0.667069		1595	0.680375
976.784	0.667061		1596	0.679676
977.267	0.667054		1597	0.678808
977.749	0.667071		1598	0.678582
978.231	0.667126		1599	0.679179
978.713	0.667224		1600	0.680171
979.195	0.667351		1601	0.681111
979.677	0.667483		1602	0.681717
980.159	0.667598		1603	0.681758
980.641	0.667686		1604	0.681405
981.124	0.667747		1605	0.681507
981.606	0.667796		1606	0.682632
982.088	0.667845		1607	0.684113
982.57	0.667901		1608	0.684784
983.052	0.667961		1609	0.684411
983.534	0.668014		1610	0.683706
984.016	0.668053		1611	0.683059
984.499	0.668078		1612	0.682867
984.981	0.668102		1613	0.68414
985.463	0.66814		1614	0.687564
985.945	0.668204		1615	0.692411
986.427	0.668297		1616	0.695062
986.909	0.668404		1617	0.691212
987.391	0.668508		1618	0.685848
987.873	0.668589		1619	0.684207
988.356	0.668641		1620	0.685551
988.838	0.66867		1621	0.688793
989.32	0.668692		1622	0.692469
989.802	0.668722		1623	0.693106
990.284	0.668764		1624	0.689705
990.766	0.668815		1625	0.687233
991.248	0.668861		1626	0.687804
991.73	0.668894		1627	0.68913
992.212	0.668913		1628	0.68833
992.695	0.668928		1629	0.686007
993.177	0.668958		1630	0.685123
993.659	0.669017		1631	0.686275
994.141	0.669106		1632	0.68878
994.623	0.669216		1633	0.692731
995.105	0.669329		1634	0.698716
995.587	0.669428		1635	0.704691
996.069	0.669509		1636	0.702409
996.552	0.669575		1637	0.694317
997.034	0.669641		1638	0.690388
997.516	0.669718		1639	0.689487
997.998	0.66981		1640	0.689185
998.48	0.669909		1641	0.689238
998.962	0.670003		1642	0.690342
999.444	0.670083		1643	0.692769
999.927	0.670152		1644	0.696809
1000.41	0.670225		1645	0.703244
1000.89	0.670323		1646	0.710781
1001.37	0.67046		1647	0.710416
1001.86	0.670636		1648	0.70136
1002.34	0.670835		1649	0.697127
1002.82	0.671027		1650	0.699478
1003.3	0.671185		1651	0.706293
1003.78	0.671294		1652	0.71634
1004.27	0.671354		1653	0.718148
1004.75	0.671381		1654	0.703055
1005.23	0.671394		1655	0.694602
1005.71	0.671408		1656	0.692233
1006.19	0.671423		1657	0.691599
1006.68	0.671435		1658	0.691645
1007.16	0.671436		1659	0.692369
1007.64	0.671427		1660	0.694267
1008.12	0.671417		1661	0.697314
1008.61	0.671425		1662	0.699302
1009.09	0.671463		1663	0.696906
1009.57	0.671535		1664	0.692715
1010.05	0.671628		1665	0.691793
1010.53	0.67172		1666	0.694339
1011.01	0.671788		1667	0.698745
1011.5	0.671818		1668	0.70338
1011.98	0.671808		1669	0.706072
1012.46	0.671764		1670	0.704483
1012.94	0.671699		1671	0.699994
1013.43	0.671615		1672	0.697491
1013.91	0.671509		1673	0.698668
1014.39	0.671373		1674	0.70113
1014.87	0.671202		1675	0.699955
1015.35	0.671005		1676	0.695052
1015.84	0.670801		1677	0.693426
1016.32	0.670614		1678	0.695656
1016.8	0.670466		1679	0.698756
1017.28	0.67036		1680	0.700847
1017.76	0.670285		1681	0.703218
1018.25	0.670219		1682	0.708487
1018.73	0.670139		1683	0.71637
1019.21	0.670036		1684	0.715763
1019.69	0.669913		1685	0.702431
1020.18	0.669782		1686	0.697004
1020.66	0.669658		1687	0.697472
1021.14	0.669546		1688	0.698659
1021.62	0.669443		1689	0.698373
1022.1	0.669336		1690	0.69645
1022.59	0.669218		1691	0.694702
1023.07	0.669088		1692	0.695136
1023.55	0.668957		1693	0.698412
1024.03	0.66884		1694	0.703937
1024.52	0.668748		1695	0.709299
1025	0.668685		1696	0.709763
1025.48	0.668641		1697	0.707668
1025.96	0.668603		1698	0.709091
1026.44	0.668559		1699	0.712466
1026.92	0.668508		1700	0.709758
1027.41	0.668459		1701	0.700131
1027.89	0.668423		1702	0.697202
1028.37	0.668405		1703	0.699655
1028.85	0.668399		1704	0.703159
1029.34	0.668387		1705	0.704151
1029.82	0.668351		1706	0.700895
1030.3	0.668279		1707	0.69727
1030.78	0.668172		1708	0.695889
1031.27	0.668049		1709	0.695807
1031.75	0.667931		1710	0.695956
1032.23	0.667838		1711	0.696572
1032.71	0.667773		1712	0.698569
1033.19	0.667727		1713	0.702266
1033.67	0.667684		1714	0.706838
1034.16	0.66763		1715	0.711002
1034.64	0.667565		1716	0.714252
1035.12	0.667495		1717	0.714322
1035.6	0.667435		1718	0.707105
1036.09	0.667391		1719	0.698377
1036.57	0.667358		1720	0.6949
1037.05	0.667317		1721	0.69525
1037.53	0.667249		1722	0.696667
1038.01	0.667143		1723	0.697252
1038.5	0.667003		1724	0.696667
1038.98	0.666848		1725	0.696074
1039.46	0.666705		1726	0.696408
1039.94	0.666592		1727	0.697861
1040.42	0.666516		1728	0.700207
1040.91	0.666465		1729	0.702792
1041.39	0.666422		1730	0.704895
1041.87	0.666374		1731	0.707144
1042.35	0.666318		1732	0.711144
1042.84	0.666264		1733	0.716149
1043.32	0.666225		1734	0.714483
1043.8	0.666208		1735	0.705095
1044.28	0.666204		1736	0.701141
1044.76	0.666193		1737	0.703075
1045.25	0.666153		1738	0.706673
1045.73	0.666067		1739	0.707976
1046.21	0.66594		1740	0.705772
1046.69	0.66579		1741	0.704469
1047.17	0.665644		1742	0.705473
1047.66	0.665526		1743	0.706419
1048.14	0.665445		1744	0.706024
1048.62	0.665392		1745	0.706024
1049.1	0.665352		1746	0.707888
1049.59	0.665311		1747	0.710587
1050.07	0.665266		1748	0.711915
1050.55	0.665224		1749	0.711236
1051.03	0.665198		1750	0.709289
1051.51	0.66519		1751	0.705476
1052	0.665196		1752	0.700648
1052.48	0.665193		1753	0.698199
1052.96	0.665161		1754	0.699019
1053.44	0.665084		1755	0.701412
1053.92	0.664964		1756	0.702897
1054.41	0.664817		1757	0.701913
1054.89	0.664669		1758	0.700501
1055.37	0.664543		1759	0.700947
1055.85	0.664447		1760	0.702838
1056.34	0.664378		1761	0.70405
1056.82	0.664325		1762	0.702493
1057.3	0.664281		1763	0.699448
1057.78	0.66425		1764	0.698075
1058.26	0.664242		1765	0.699172
1058.75	0.66427		1766	0.701622
1059.23	0.664339		1767	0.703637
1059.71	0.664438		1768	0.704331
1060.19	0.664547		1769	0.705599
1060.67	0.664643		1770	0.709174
1061.16	0.664713		1771	0.713368
1061.64	0.664759		1772	0.71284
1062.12	0.664797		1773	0.707143
1062.6	0.66485		1774	0.70341
1063.09	0.664936		1775	0.702588
1063.57	0.665055		1776	0.702254
1064.05	0.665198		1777	0.702062
1064.53	0.665347		1778	0.703185
1065.01	0.665489		1779	0.705348
1065.49	0.665623		1780	0.706234
1065.98	0.665761		1781	0.704688
1066.46	0.665916		1782	0.703344
1066.94	0.666098		1783	0.703716
1067.42	0.666303		1784	0.704408
1067.91	0.666514		1785	0.703904
1068.39	0.66671		1786	0.702914
1068.87	0.666879		1787	0.702973
1069.35	0.66702		1788	0.704399
1069.83	0.667149		1789	0.707044
1070.32	0.667285		1790	0.710761
1070.8	0.667445		1791	0.714113
1071.28	0.66763		1792	0.713751
1071.76	0.667832		1793	0.709845
1072.24	0.668035		1794	0.707442
1072.73	0.668231		1795	0.70758
1073.21	0.668422		1796	0.708152
1073.69	0.668626		1797	0.708251
1074.17	0.668863		1798	0.708825
1074.66	0.669144		1799	0.710321
1075.14	0.669466		1800	0.711247
1075.62	0.669808		1801	0.710231
1076.1	0.670144		1802	0.708482
1076.58	0.670447		1803	0.707582
1077.07	0.670709		1804	0.707374
1077.55	0.670936		1805	0.707468
1078.03	0.671149		1806	0.708149
1078.51	0.671366		1807	0.70949
1078.99	0.671599		1808	0.710929
1079.48	0.671842		1809	0.712109
1079.96	0.672084		1810	0.713092
1080.44	0.672315		1811	0.713391
1080.92	0.672533		1812	0.712454
1081.41	0.67275		1813	0.711321
1081.89	0.672983		1814	0.711553
1082.37	0.673246		1815	0.713116
1082.85	0.673541		1816	0.714713
1083.33	0.67386		1817	0.71556
1083.82	0.674193		1818	0.716211
1084.3	0.674535		1819	0.717091
1084.78	0.674897		1820	0.717772
1085.26	0.675306		1821	0.718347
1085.74	0.675794		1822	0.719827
1086.23	0.676383		1823	0.72228
1086.71	0.677071		1824	0.723972
1087.19	0.677833		1825	0.723347
1087.67	0.678623		1826	0.722324
1088.15	0.679394		1827	0.723602
1088.64	0.680109		1828	0.726803
1089.12	0.680755		1829	0.729069
1089.6	0.681338		1830	0.727383
1090.08	0.681877		1831	0.723666
1090.57	0.682383		1832	0.721795
1091.05	0.682856		1833	0.722076
1091.53	0.683282		1834	0.723241
1092.01	0.68364		1835	0.724373
1092.49	0.683922		1836	0.725278
1092.98	0.684137		1837	0.725935
1093.46	0.684313		1838	0.726076
1093.94	0.684484		1839	0.725914
1094.42	0.684676		1840	0.726576
1094.9	0.684892		1841	0.728971
1095.39	0.685118		1842	0.732655
1095.87	0.685329		1843	0.735528
1096.35	0.685505		1844	0.735092
1096.83	0.685641		1845	0.732483
1097.32	0.68575		1846	0.730997
1097.8	0.685851		1847	0.73087
1098.28	0.685958		1848	0.730772
1098.76	0.686072		1849	0.730274
1099.24	0.686177		1850	0.730006
1099.73	0.686253		1851	0.730376
1100.21	0.686288		1852	0.731076
1100.69	0.686287		1853	0.731644
1101.17	0.686275		1854	0.731991
1101.65	0.686279		1855	0.732377
1102.14	0.686324		1856	0.732978
1102.62	0.686413		1857	0.733678
1103.1	0.686535		1858	0.734258
1103.58	0.68667		1859	0.734691
1104.07	0.686804		1860	0.735096
1104.55	0.686936		1861	0.735493
1105.03	0.68708		1862	0.735872
1105.51	0.687253		1863	0.73647
1105.99	0.687467		1864	0.737717
1106.48	0.687715		1865	0.73992
1106.96	0.687978		1866	0.742961
1107.44	0.68823		1867	0.746033
1107.92	0.688453		1868	0.747289
1108.4	0.688649		1869	0.745147
1108.89	0.688834		1870	0.741505
1109.37	0.689034		1871	0.739422
1109.85	0.689267		1872	0.739271
1110.33	0.689533		1873	0.739913
1110.82	0.689816		1874	0.740477
1111.3	0.690091		1875	0.74097
1111.78	0.690342		1876	0.741651
1112.26	0.690572		1877	0.742334
1112.74	0.6908		1878	0.742798
1113.23	0.691053		1879	0.743228
1113.71	0.691351		1880	0.743795
1114.19	0.691693		1881	0.744348
1114.67	0.692056		1882	0.744876
1115.15	0.692409		1883	0.745603
1115.64	0.692722		1884	0.746389
1116.12	0.692985		1885	0.74684
1116.6	0.693211		1886	0.74732
1117.08	0.693429		1887	0.748726
1117.57	0.693665		1888	0.750897
1118.05	0.693935		1889	0.752002
1118.53	0.694234		1890	0.750938
1119.01	0.694546		1891	0.749635
1119.49	0.694854		1892	0.749954
1119.97	0.695151		1893	0.751422
1120.46	0.695448		1894	0.752655
1120.94	0.695763		1895	0.752987
1121.42	0.696109		1896	0.752814
1121.9	0.696489		1897	0.752663
1122.39	0.696886		1898	0.752765
1122.87	0.697275		1899	0.753272
1123.35	0.697635		1900	0.754083
1123.83	0.697961		1901	0.754811
1124.32	0.698265		1902	0.755342
1124.8	0.698571		1903	0.755981
1125.28	0.6989		1904	0.756787
1125.76	0.699257		1905	0.757528
1126.24	0.699631		1906	0.758348
1126.72	0.699999		1907	0.759637
1127.21	0.700344		1908	0.761094
1127.69	0.700663		1909	0.76175
1128.17	0.700973		1910	0.761384
1128.65	0.701302		1911	0.760988
1129.14	0.701674		1912	0.761212
1129.62	0.702094		1913	0.761754
1130.1	0.702547		1914	0.762497
1130.58	0.703004		1915	0.763962
1131.06	0.703435		1916	0.766195
1131.55	0.703829		1917	0.767876
1132.03	0.704194		1918	0.767641
1132.51	0.704555		1919	0.766608
1132.99	0.704933		1920	0.767014
1133.47	0.705339		1921	0.768994
1133.96	0.705761		1922	0.770893
1134.44	0.706175		1923	0.771101
1134.92	0.706561		1924	0.770197
1135.4	0.706913		1925	0.769964
1135.89	0.707244		1926	0.770824
1136.37	0.707585		1927	0.772053
1136.85	0.707962		1928	0.773073
1137.33	0.708384		1929	0.773991
1137.81	0.708837		1930	0.775042
1138.3	0.709291		1931	0.776113
1138.78	0.709719		1932	0.777078
1139.26	0.710106		1933	0.778024
1139.74	0.710462		1934	0.779019
1140.22	0.710815		1935	0.780005
1140.71	0.71119		1936	0.780996
1141.19	0.711601		1937	0.782045
1141.67	0.712039		1938	0.783162
1142.15	0.712479		1939	0.78456
1142.63	0.712901		1940	0.786642
1143.12	0.713297		1941	0.78924
1143.6	0.713686		1942	0.791064
1144.08	0.714102		1943	0.791053
1144.56	0.714577		1944	0.790538
1145.05	0.715124		1945	0.790978
1145.53	0.715731		1946	0.791964
1146.01	0.716364		1947	0.792542
1146.49	0.716984		1948	0.792943
1146.97	0.717568		1949	0.793974
1147.46	0.718118		1950	0.795447
1147.94	0.718653		1951	0.796594
1148.42	0.719199		1952	0.797501
1148.9	0.719768		1953	0.7988
1149.38	0.720348		1954	0.800333
1149.87	0.720915		1955	0.801482
1150.35	0.721441		1956	0.802517
1150.83	0.721919		1957	0.804168
1151.31	0.722367		1958	0.80623
1151.8	0.722822		1959	0.808001
1152.28	0.723321		1960	0.809458
1152.76	0.723881		1961	0.810907
1153.24	0.724492		1962	0.812108
1153.72	0.725123		1963	0.812956
1154.21	0.725735		1964	0.814206
1154.69	0.726312		1965	0.816318
1155.17	0.726861		1966	0.818335
1155.65	0.727411		1967	0.819011
1156.13	0.727994		1968	0.818799
1156.62	0.728625		1969	0.819023
1157.1	0.729291		1970	0.819834
1157.58	0.729959		1971	0.820695
1158.06	0.730596		1972	0.821632
1158.55	0.731187		1973	0.822847
1159.03	0.731747		1974	0.824031
1159.51	0.732315		1975	0.824847
1159.99	0.732932		1976	0.825358
1160.47	0.733617		1977	0.825392
1160.96	0.73436		1978	0.824343
1161.44	0.735127		1979	0.822171
1161.92	0.735882		1980	0.819789
1162.4	0.73661		1981	0.817945
1162.88	0.737327		1982	0.816526
1163.37	0.738076		1983	0.815274
1163.85	0.7389		1984	0.814389
1164.33	0.739816		1985	0.814013
1164.81	0.740803		1986	0.813853
1165.3	0.741809		1987	0.813626
1165.78	0.742772		1988	0.81341
1166.26	0.743653		1989	0.813422
1166.74	0.744451		1990	0.813711
1167.22	0.745197		1991	0.814006
1167.71	0.745935		1992	0.813735
1168.19	0.746688		1993	0.81266
1168.67	0.747449		1994	0.811515
1169.15	0.748178		1995	0.811185
1169.63	0.748831		1996	0.811644
1170.12	0.749386		1997	0.812177
1170.6	0.74986		1998	0.812499
1171.08	0.750302		1999	0.813003
1171.56	0.750767		2000	0.813833
1172.05	0.751282		2001	0.814652
1172.53	0.751836		2002	0.815466
1173.01	0.75238		2003	0.816737
1173.49	0.752855		2004	0.818505
1173.97	0.753225		2005	0.820212
1174.46	0.753495		2006	0.821545
1174.94	0.753712		2007	0.82261
1175.42	0.75393		2008	0.823273
1175.9	0.754184		2009	0.823302
1176.38	0.754467		2010	0.823115
1176.87	0.754738		2011	0.823307
1177.35	0.754946		2012	0.823703
1177.83	0.755058		2013	0.823937
1178.31	0.755084		2014	0.824352
1178.8	0.755069		2015	0.825342
1179.28	0.755066		2016	0.826341
1179.76	0.755107		2017	0.826491
1180.24	0.755181		2018	0.826049
1180.72	0.755244		2019	0.825875
1181.2	0.755241		2020	0.826037
1181.69	0.755139		2021	0.82612
1182.17	0.75495		2022	0.826196
1182.65	0.754721		2023	0.826513
1183.13	0.754507		2024	0.8268
1183.62	0.754347		2025	0.8268
1184.1	0.754235		2026	0.82684
1184.58	0.754135		2027	0.827138
1185.06	0.754		2028	0.827323
1185.54	0.753804		2029	0.827166
1186.03	0.753559		2030	0.827032
1186.51	0.753307		2031	0.827108
1186.99	0.7531		2032	0.826993
1187.47	0.752964		2033	0.826452
1187.95	0.75289		2034	0.825756
1188.44	0.752834		2035	0.824957
1188.92	0.752748		2036	0.823715
1189.4	0.752605		2037	0.822146
1189.88	0.752415		2038	0.820895
1190.37	0.752223		2039	0.820077
1190.85	0.752077		2040	0.819172
1191.33	0.752005		2041	0.817935
1191.81	0.751997		2042	0.816674
1192.29	0.752009		2043	0.815565
1192.78	0.751994		2044	0.814458
1193.26	0.751925		2045	0.813363
1193.74	0.751812		2046	0.812409
1194.22	0.751698		2047	0.811363
1194.7	0.751632		2048	0.809747
1195.19	0.75164		2049	0.807437
1195.67	0.75171		2050	0.804764
1196.15	0.7518		2051	0.802228
1196.63	0.751861		2052	0.80028
1197.12	0.751862		2053	0.799097
1197.6	0.75181		2054	0.798337
1198.08	0.751742		2055	0.797441
1198.56	0.751703		2056	0.796336
1199.04	0.751715		2057	0.795441
1199.53	0.751766		2058	0.794925
1200.01	0.751816		2059	0.794478
1200.49	0.751823		2060	0.793878
1200.97	0.751767		2061	0.79333
1201.45	0.751667		2062	0.793023
1201.94	0.751571		2063	0.792808
1202.42	0.751531		2064	0.792435
1202.9	0.751575		2065	0.79181
1203.38	0.751687		2066	0.790965
1203.87	0.751821		2067	0.790061
1204.35	0.751924		2068	0.789341
1204.83	0.751962		2069	0.788842
1205.31	0.751943		2070	0.788313
1205.79	0.751902		2071	0.787594
1206.28	0.751884		2072	0.786862
1206.76	0.751913		2073	0.786258
1207.24	0.751976		2074	0.785631
1207.72	0.752034		2075	0.784883
1208.2	0.752042		2076	0.784181
1208.69	0.751982		2077	0.783596
1209.17	0.751873		2078	0.78291
1209.65	0.75176		2079	0.782055
1210.13	0.751695		2080	0.781277
1210.62	0.751702		2081	0.780681
1211.1	0.751764		2082	0.780097
1211.58	0.751831		2083	0.779486
1212.06	0.75185		2084	0.779031
1212.54	0.751791		2085	0.778747
1213.03	0.751666		2086	0.778433
1213.51	0.751519		2087	0.778092
1213.99	0.7514		2088	0.777947
1214.47	0.751336		2089	0.777982
1214.95	0.751313		2090	0.777952
1215.44	0.751285		2091	0.77791
1215.92	0.751201		2092	0.778181
1216.4	0.751032		2093	0.778758
1216.88	0.750791		2094	0.779266
1217.37	0.750524		2095	0.779505
1217.85	0.750281		2096	0.779587
1218.33	0.750089		2097	0.779565
1218.81	0.749938		2098	0.779381
1219.29	0.749783		2099	0.779124
1219.78	0.749577		2100	0.778936
1220.26	0.749291		2101	0.778737
1220.74	0.748938		2102	0.77839
1221.22	0.748557		2103	0.77802
1221.7	0.748192		2104	0.777815
1222.19	0.74786		2105	0.777696
1222.67	0.747538		2106	0.777511
1223.15	0.747174		2107	0.777325
1223.63	0.746707		2108	0.777214
1224.11	0.746106		2109	0.777049
1224.6	0.745379		2110	0.776742
1225.08	0.744576		2111	0.776449
1225.56	0.74376		2112	0.776308
1226.04	0.742982		2113	0.77622
1226.53	0.742268		2114	0.776087
1227.01	0.741621		2115	0.775999
1227.49	0.741038		2116	0.776042
1227.97	0.740532		2117	0.776162
1228.45	0.740131		2118	0.776356
1228.94	0.739869		2119	0.776721
1229.42	0.739761		2120	0.777252
1229.9	0.739782		2121	0.777841
1230.38	0.73987		2122	0.778502
1230.86	0.739944		2123	0.779324
1231.35	0.739928		2124	0.780252
1231.83	0.739794		2125	0.78117
1232.31	0.739562		2126	0.782164
1232.79	0.739299		2127	0.783409
1233.28	0.739079		2128	0.784885
1233.76	0.738954		2129	0.786469
1234.24	0.738934		2130	0.788216
1234.72	0.738994		2131	0.790245
1235.2	0.739092		2132	0.792441
1235.68	0.739195		2133	0.794588
1236.17	0.739297		2134	0.796622
1236.65	0.739413		2135	0.798499
1237.13	0.73956		2136	0.800078
1237.61	0.739736		2137	0.801388
1238.1	0.739912		2138	0.802691
1238.58	0.740043		2139	0.804091
1239.06	0.740087		2140	0.805424
1239.54	0.740033		2141	0.806667
1240.03	0.739911		2142	0.808053
1240.51	0.739777		2143	0.809653
1240.99	0.739687		2144	0.811252
1241.47	0.73967		2145	0.812767
1241.95	0.739717		2146	0.814328
1242.43	0.739789		2147	0.815877
1242.92	0.739846		2148	0.817224
1243.4	0.739869		2149	0.818486
1243.88	0.739879		2150	0.819976
1244.36	0.739922		2151	0.82174
1244.85	0.740046		2152	0.823634
1245.33	0.740268		2153	0.825755
1245.81	0.740565		2154	0.828334
1246.29	0.740881		2155	0.831341
1246.77	0.741157		2156	0.834522
1247.26	0.741353		2157	0.837554
1247.74	0.741475		2158	0.839766
1248.22	0.74156		2159	0.840232
1248.7	0.741658		2160	0.838851
1249.18	0.741802		2161	0.836619
1249.67	0.741993		2162	0.834481
1250.15	0.742203		2163	0.832541
1250.63	0.742402		2164	0.830625
1251.11	0.742579		2165	0.828862
1251.6	0.742759		2166	0.827338
1252.08	0.742986		2167	0.82586
1252.56	0.743307		2168	0.824413
1253.04	0.743737		2169	0.823306
1253.52	0.744253		2170	0.822627
1254.01	0.744802		2171	0.822108
1254.49	0.745328		2172	0.821675
1254.97	0.745801		2173	0.821546
1255.45	0.746242		2174	0.821649
1255.93	0.746706		2175	0.821591
1256.42	0.747262		2176	0.821256
1256.9	0.747954		2177	0.820896
1257.38	0.748788		2178	0.82065
1257.86	0.749731		2179	0.820447
1258.35	0.750739		2180	0.820301
1258.83	0.751781		2181	0.820218
1259.31	0.752864		2182	0.819954
1259.79	0.754026		2183	0.819301
1260.27	0.755317		2184	0.818453
1260.76	0.75676		2185	0.817678
1261.24	0.758342		2186	0.816889
1261.72	0.760008		2187	0.815959
1262.2	0.761698		2188	0.815059
1262.68	0.76337		2189	0.814335
1263.17	0.765028		2190	0.813646
1263.65	0.766711		2191	0.812899
1264.13	0.768466		2192	0.812251
1264.61	0.770317		2193	0.811752
1265.1	0.772245		2194	0.8112
1265.58	0.774191		2195	0.810531
1266.06	0.776084		2196	0.809949
1266.54	0.777883		2197	0.809514
1267.02	0.779598		2198	0.809044
1267.51	0.781286		2199	0.80851
1267.99	0.783015		2200	0.808087
1268.47	0.784821		2201	0.807731
1268.95	0.786686		2202	0.807232
1269.43	0.788536		2203	0.806634
1269.92	0.790281		2204	0.806163
1270.4	0.791859		2205	0.805814
1270.88	0.793267		2206	0.805405
1271.36	0.794563		2207	0.804963
1271.85	0.79583		2208	0.804614
1272.33	0.797124		2209	0.804261
1272.81	0.79845		2210	0.80375
1273.29	0.799757		2211	0.803204
1273.77	0.80098		2212	0.802806
1274.26	0.80208		2213	0.802449
1274.74	0.803071		2214	0.801983
1275.22	0.804014		2215	0.801523
1275.7	0.804976		2216	0.801174
1276.18	0.805989		2217	0.800779
1276.67	0.807024		2218	0.800218
1277.15	0.807999		2219	0.799644
1277.63	0.808822		2220	0.799189
1278.11	0.809444		2221	0.798736
1278.59	0.809883		2222	0.7982
1279.08	0.810215		2223	0.797707
1279.56	0.81053		2224	0.797306
1280.04	0.810873		2225	0.796836
1280.52	0.811223		2226	0.796229
1281.01	0.811503		2227	0.795636
1281.49	0.811624		2228	0.795113
1281.97	0.811546		2229	0.794559
1282.45	0.8113		2230	0.793976
1282.93	0.810977		2231	0.793464
1283.42	0.810677		2232	0.792978
1283.9	0.810453		2233	0.792385
1284.38	0.810285		2234	0.791718
1284.86	0.810092		2235	0.791105
1285.34	0.809774		2236	0.790526
1285.83	0.809272		2237	0.7899
1286.31	0.808594		2238	0.789298
1286.79	0.807806		2239	0.788801
1287.27	0.806986		2240	0.788307
1287.76	0.806174		2241	0.787719
1288.24	0.805348		2242	0.787133
1288.72	0.804444		2243	0.78662
1289.2	0.803396		2244	0.786075
1289.68	0.80219		2245	0.785447
1290.16	0.800878		2246	0.784875
1290.65	0.799554		2247	0.784432
1291.13	0.798303		2248	0.783997
1291.61	0.797157		2249	0.783499
1292.09	0.796079		2250	0.783052
1292.58	0.794987		2251	0.782709
1293.06	0.793802		2252	0.782351
1293.54	0.792501		2253	0.78191
1294.02	0.791122		2254	0.781455
1294.51	0.789751		2255	0.780957
1294.99	0.788459		2256	0.780304
1295.47	0.787269		2257	0.779532
1295.95	0.786132		2258	0.778801
1296.43	0.78496		2259	0.778142
1296.91	0.783675		2260	0.77749
1297.4	0.782259		2261	0.776885
1297.88	0.780766		2262	0.776407
1298.36	0.779291		2263	0.775974
1298.84	0.777923		2264	0.775438
1299.33	0.776688		2265	0.774803
1299.81	0.775547		2266	0.774131
1300.29	0.77441		2267	0.773366
1300.77	0.773197		2268	0.77249
1301.25	0.771876		2269	0.77165
1301.74	0.770483		2270	0.770944
1302.22	0.769098		2271	0.770243
1302.7	0.767798		2272	0.769416
1303.18	0.766612		2273	0.768518
1303.66	0.765511		2274	0.76763
1304.15	0.764429		2275	0.766697
1304.63	0.763305		2276	0.765685
1305.11	0.76212		2277	0.764686
1305.59	0.76091		2278	0.763746
1306.08	0.759736		2279	0.762754
1306.56	0.758645		2280	0.761623
1307.04	0.757633		2281	0.760415
1307.52	0.756647		2282	0.759202
1308	0.755612		2283	0.757997
1308.49	0.754486		2284	0.756849
1308.97	0.753287		2285	0.755825
1309.45	0.752102		2286	0.754877
1309.93	0.751036		2287	0.753893
1310.41	0.750164		2288	0.752858
1310.9	0.749482		2289	0.75187
1311.38	0.748905		2290	0.750963
1311.86	0.748297		2291	0.750103
1312.34	0.74753		2292	0.749303
1312.83	0.746546		2293	0.74863
1313.31	0.745391		2294	0.748064
1313.79	0.744188		2295	0.747507
1314.27	0.743072		2296	0.746926
1314.75	0.742129		2297	0.746372
1315.24	0.741369		2298	0.745879
1315.72	0.740738		2299	0.745434
1316.2	0.740158		2300	0.745011
1316.68	0.739562		2301	0.74458
1317.16	0.738917		2302	0.744132
1317.65	0.738219		2303	0.743745
1318.13	0.737469		2304	0.743546
1318.61	0.736647		2305	0.74355
1319.09	0.735717		2306	0.743617
1319.58	0.734645		2307	0.743628
1320.06	0.733439		2308	0.743623
1320.54	0.732164		2309	0.743665
1321.02	0.730926		2310	0.743671
1321.5	0.729825		2311	0.743488
1321.99	0.728917		2312	0.743063
1322.47	0.728189		2313	0.742497
1322.95	0.727571		2314	0.742
1323.43	0.726966		2315	0.741809
1323.91	0.726304		2316	0.742019
1324.4	0.725571		2317	0.742478
1324.88	0.724817		2318	0.742899
1325.36	0.724122		2319	0.743114
1325.84	0.723551		2320	0.7431
1326.33	0.723117		2321	0.74278
1326.81	0.722784		2322	0.742042
1327.29	0.722491		2323	0.741028
1327.77	0.722196		2324	0.740153
1328.25	0.721911		2325	0.739783
1328.73	0.721695		2326	0.740046
1329.22	0.721618		2327	0.740852
1329.7	0.721708		2328	0.741941
1330.18	0.721905		2329	0.742892
1330.66	0.72206		2330	0.74338
1331.15	0.721967		2331	0.743429
1331.63	0.721435		2332	0.7433
1332.11	0.720354		2333	0.743281
1332.59	0.718736		2334	0.743675
1333.08	0.716683		2335	0.744588
1333.56	0.714335		2336	0.745646
1334.04	0.711817		2337	0.746256
1334.52	0.709222		2338	0.746482
1335	0.70663		2339	0.747058
1335.48	0.704142		2340	0.748155
1335.97	0.701887		2341	0.748831
1336.45	0.699997		2342	0.748231
1336.93	0.698559		2343	0.746615
1337.41	0.697552		2344	0.744071
1337.9	0.696828		2345	0.739754
1338.38	0.696114		2346	0.734414
1338.86	0.695081		2347	0.731029
1339.34	0.693478		2348	0.731144
1339.82	0.691271		2349	0.734203
1340.31	0.688684		2350	0.739195
1340.79	0.686076		2351	0.744974
1341.27	0.683764		2352	0.750212
1341.75	0.681913		2353	0.754506
1342.23	0.680543		2354	0.758986
1342.72	0.679581		2355	0.764073
1343.2	0.678923		2356	0.768458
1343.68	0.678465		2357	0.771505
1344.16	0.678129		2358	0.774301
1344.65	0.67787		2359	0.776667
1345.13	0.677674		2360	0.777035
1345.61	0.677546		2361	0.776109
1346.09	0.677497		2362	0.775574
1346.57	0.677531		2363	0.774417
1347.06	0.677641		2364	0.771166
1347.54	0.677805		2365	0.766954
1348.02	0.677991		2366	0.7632
1348.5	0.678166		2367	0.759537
1348.98	0.678306		2368	0.755523
1349.47	0.678408		2369	0.751694
1349.95	0.678495		2370	0.748363
1350.43	0.678617		2371	0.745273
1350.91	0.678839		2372	0.742412
1351.39	0.679221		2373	0.740037
1351.88	0.679805		2374	0.738108
1352.36	0.6806		2375	0.73636
1352.84	0.681589		2376	0.734737
1353.32	0.682739		2377	0.733367
1353.81	0.684022		2378	0.732287
1354.29	0.685434		2379	0.731433
1354.77	0.687009		2380	0.730769
1355.25	0.688827		2381	0.730278
1355.73	0.691005		2382	0.729932
1356.22	0.693669		2383	0.729725
1356.7	0.69694		2384	0.72969
1357.18	0.700909		2385	0.729837
1357.66	0.705613		2386	0.730113
1358.14	0.711023		2387	0.73046
1358.63	0.717025		2388	0.730858
1359.11	0.723432		2389	0.731295
1359.59	0.729992		2390	0.731737
1360.07	0.736398		2391	0.732167
1360.56	0.742245		2392	0.732614
1361.04	0.746957		2393	0.733094
1361.52	0.749735		2394	0.73357
1362	0.749714		2395	0.733993
1362.48	0.746406		2396	0.734371
1362.97	0.740213		2397	0.734731
1363.45	0.732428		2398	0.735089
[truncated: 5,469 more rows]

## Sheet: Normalisation
This sheet normalises the spectrum, calculates the factor to convert to units of absorption coefficient, and can determine the thickness of the diamond. If known, you can enter the thickness of the diamond in cell A5.
ACTION: Run the solver function, minimizing the value in I14 (red cell) by changing the values in cells C-E6 (orange cells). Check the lefthand graph that the fit is good. The rest is automatically calcualted, including the removal of the Type IIa spectrum, and the calculation of any peak at 3107cm-1
Sample Thickness (cm)		Equation of 'baseline'		TYPE II		Conversion factor		Sample thickness check			H@3107cm-1
		mX	c	component		Absorption Coefficient		Type II comp	Thickness (cm)		peak height
0.0260231		2.96402e-05	0.617492	0.0112996		88.4983		0	0		0.405849	cm-1
								0.0112996	0.0260231
															Conversion
					TYPE II							Fitted			to
	TYPE II			corrected	comp						TYPE II	TYPE II	Raw	Raw Data	Absorption
wavenumbers	spectrum	DATA		Data	FIT	Residual	Squares	SUM		wavenumbers	spectrum	spectrum	Data	- Type II	Coefficient
1600	0.815044	0.680171		0.0152547	0.00920971	0.00604501	3.65421e-05	0.00175806
1601	0.823372	0.681111		0.0161645	0.00930381	0.00686069	4.7069e-05			401	0.136758	0.00154532	0	-0.00154532	-0.136758		3097	63.2121
1602	0.827386	0.681717		0.0167414	0.00934917	0.00739222	5.46449e-05			402	0.115748	0.00130792	0	-0.00130792	-0.115748		3098	63.2155
1603	0.832108	0.681758		0.0167526	0.00940253	0.00735003	5.40229e-05			403	0.0551034	0.000622649	0	-0.000622649	-0.0551034		3099	63.2391
1604	0.837381	0.681405		0.0163694	0.00946211	0.00690732	4.77111e-05			404	-0.0553289	-0.000625197	0	0.000625197	0.0553289		3100	63.2616
1605	0.843336	0.681507		0.0164422	0.0095294	0.00691276	4.77862e-05			405	0.0212793	0.000240448	0	-0.000240448	-0.0212793		3101	63.2731
1606	0.852075	0.682632		0.0175372	0.00962815	0.00790909	6.25537e-05			406	0.118743	0.00134175	0	-0.00134175	-0.118743		3102	63.2709
1607	0.858341	0.684113		0.0189892	0.00969895	0.00929023	8.63084e-05			407	0.0541982	0.00061242	0	-0.00061242	-0.0541982		3103	63.2812
1608	0.863812	0.684784		0.0196299	0.00976077	0.00986909	9.7399e-05			408	0.100035	0.00113036	0	-0.00113036	-0.100035		3104	63.3464
1609	0.868918	0.684411		0.0192277	0.00981847	0.00940923	8.85336e-05			409	0.10862	0.00122736	0	-0.00122736	-0.10862		3105	63.4846
1610	0.87516	0.683706		0.0184925	0.009889	0.00860347	7.40197e-05			410	0.0088925	0.000100482	0	-0.000100482	-0.0088925		3106	63.6317
1611	0.882467	0.683059		0.0178159	0.00997156	0.00784438	6.15342e-05			411	0.0504104	0.000569619	0	-0.000569619	-0.0504104		3107	63.6699
1612	0.890507	0.682867		0.0175945	0.0100624	0.00753212	5.67328e-05			412	0.0881978	0.000996604	0	-0.000996604	-0.0881978		3108	63.6033
1613	0.895476	0.68414		0.0188375	0.0101186	0.00871896	7.60202e-05			413	0.140439	0.00158691	0	-0.00158691	-0.140439		3109	63.4586
1614	0.902421	0.687564		0.0222326	0.010197	0.0120356	0.000144855			414	0.0771314	0.000871558	0	-0.000871558	-0.0771314		3110	63.3367
1615	0.906874	0.692411		0.0270495	0.0102474	0.0168021	0.000282311			415	0.106343	0.00120164	0	-0.00120164	-0.106343		3111	63.2824
1616	0.912304	0.695062		0.0296714	0.0103087	0.0193627	0.000374915			416	0.0769626	0.00086965	0	-0.00086965	-0.0769626		3112	63.2742
1617	0.92008	0.691212		0.0257914	0.0103966	0.0153949	0.000237002			417	0.078052	0.00088196	0	-0.00088196	-0.078052		3113	63.2807
1618	0.929868	0.685848		0.0203981	0.0105072	0.00989096	9.78311e-05			418	0.0777933	0.000879037	0	-0.000879037	-0.0777933		3114	63.2977
1619	0.9371	0.684207		0.0187274	0.0105889	0.00813855	6.6236e-05			419	0.058735	0.000663685	0	-0.000663685	-0.058735		3115	63.3166
1620	0.943128	0.685551		0.0200411	0.010657	0.0093841	8.80613e-05			420	-0.102133	-0.00115407	0	0.00115407	0.102133		3116	63.3158
1621	0.948271	0.688793		0.023254	0.0107151	0.0125389	0.000157223			421	-0.0235469	-0.000266071	0	0.000266071	0.0235469		3117	63.3161
1622	0.95679	0.692469		0.0269006	0.0108114	0.0160892	0.000258861			422	0.0859577	0.000971292	0	-0.000971292	-0.0859577
1623	0.961685	0.693106		0.0275078	0.0108667	0.0166411	0.000276926			423	0.0338732	0.000382755	0	-0.000382755	-0.0338732
1624	0.969894	0.689705		0.0240769	0.0109595	0.0131174	0.000172067			424	0.0625557	0.000706857	0	-0.000706857	-0.0625557
1625	0.978862	0.687233		0.0215758	0.0110608	0.010515	0.000110565			425	0.0540749	0.000611028	0	-0.000611028	-0.0540749
1626	0.986778	0.687804		0.0221171	0.0111502	0.0109668	0.000120272			426	-0.0151432	-0.000171113	0	0.000171113	0.0151432
1627	0.991473	0.68913		0.0234127	0.0112033	0.0122094	0.00014907			427	0.015609	0.000176376	0	-0.000176376	-0.015609
1628	0.997745	0.68833		0.0225833	0.0112742	0.0113092	0.000127897			428	0.0160742	0.000181633	0	-0.000181633	-0.0160742
1629	1.00809	0.686007		0.0202309	0.011391	0.00883988	7.81434e-05			429	0.0340953	0.000385265	0	-0.000385265	-0.0340953
1630	1.01507	0.685123		0.0193174	0.0114699	0.00784749	6.15831e-05			430	-0.0214535	-0.000242417	0	0.000242417	0.0214535
1631	1.02503	0.686275		0.0204393	0.0115825	0.00885689	7.84445e-05			431	0.00813285	9.18983e-05	0	-9.18983e-05	-0.00813285
1632	1.03308	0.68878		0.0229146	0.0116734	0.0112412	0.000126365			432	-0.0167554	-0.00018933	0	0.00018933	0.0167554
1633	1.03689	0.692731		0.0268365	0.0117165	0.01512	0.000228614			433	-0.0147796	-0.000167004	0	0.000167004	0.0147796
1634	1.04355	0.698716		0.0327913	0.0117917	0.0209996	0.000440983			434	-0.0305873	-0.000345626	0	0.000345626	0.0305873
1635	1.04976	0.704691		0.038737	0.0118619	0.0268751	0.00072227			435	0.0106523	0.000120367	0	-0.000120367	-0.0106523
1636	1.06321	0.702409		0.0364251	0.0120139	0.0244112	0.000595908			436	0.0147669	0.000166861	0	-0.000166861	-0.0147669
1637	1.06925	0.694317		0.0283032	0.0120822	0.016221	0.000263121			437	0.00266839	3.01519e-05	0	-3.01519e-05	-0.00266839
1638	1.0762	0.690388		0.0243454	0.0121607	0.0121847	0.000148467			438	0.0266348	0.000300964	0	-0.000300964	-0.0266348
1639	1.08242	0.689487		0.0234142	0.012231	0.0111832	0.000125063			439	0.0596979	0.000674565	0	-0.000674565	-0.0596979
1640	1.0936	0.689185		0.0230825	0.0123573	0.0107252	0.00011503			440	0.0175569	0.000198387	0	-0.000198387	-0.0175569
1641	1.1013	0.689238		0.0231056	0.0124444	0.0106613	0.000113662			441	0.0270443	0.000305591	0	-0.000305591	-0.0270443
1642	1.10826	0.690342		0.0241802	0.0125229	0.0116572	0.000135891			442	-0.00722925	-8.1688e-05	0	8.1688e-05	0.00722925
1643	1.11775	0.692769		0.0265775	0.0126301	0.0139474	0.00019453			443	-0.0245049	-0.000276897	0	0.000276897	0.0245049
1644	1.12404	0.696809		0.0305887	0.0127013	0.0178874	0.000319958			444	0.0245681	0.000277611	0	-0.000277611	-0.0245681
1645	1.13263	0.703244		0.0369936	0.0127984	0.0241953	0.000585412			445	0.0468332	0.000529199	0	-0.000529199	-0.0468332
1646	1.14093	0.710781		0.0445005	0.0128921	0.0316084	0.000999093			446	0.0158138	0.00017869	0	-0.00017869	-0.0158138
1647	1.14852	0.710416		0.0441065	0.0129779	0.0311286	0.000968988			447	0.00392877	4.43937e-05	0	-4.43937e-05	-0.00392877
1648	1.15717	0.70136		0.0350205	0.0130756	0.0219449	0.000481577			448	0.0529254	0.000598038	0	-0.000598038	-0.0529254
1649	1.16759	0.697127		0.0307582	0.0131934	0.0175648	0.000308524			449	-0.00700263	-7.91272e-05	0	7.91272e-05	0.00700263
1650	1.17266	0.699478		0.0330795	0.0132506	0.0198289	0.000393184			450	0.0247102	0.000279217	0	-0.000279217	-0.0247102
1651	1.18056	0.706293		0.0398647	0.0133399	0.0265248	0.000703564			451	-0.0330094	-0.000372995	0	0.000372995	0.0330094
1652	1.18839	0.71634		0.0498817	0.0134284	0.0364534	0.00132885			452	0.0138946	0.000157004	0	-0.000157004	-0.0138946
1653	1.19655	0.718148		0.05166	0.0135206	0.0381394	0.00145461			453	0.0191935	0.000216879	0	-0.000216879	-0.0191935
1654	1.20433	0.703055		0.0365382	0.0136085	0.0229297	0.000525769			454	-0.00479659	-5.41998e-05	0	5.41998e-05	0.00479659
1655	1.21515	0.694602		0.0280549	0.0137308	0.0143241	0.000205181			455	-0.0159073	-0.000179747	0	0.000179747	0.0159073
1656	1.22431	0.692233		0.0256562	0.0138343	0.0118219	0.000139756			456	-0.0198015	-0.00022375	0	0.00022375	0.0198015
1657	1.23136	0.691599		0.0249925	0.013914	0.0110785	0.000122733			457	0.00464213	5.24545e-05	0	-5.24545e-05	-0.00464213
1658	1.23969	0.691645		0.0250089	0.0140081	0.0110008	0.000121017			458	0.0111476	0.000125963	0	-0.000125963	-0.0111476
1659	1.25153	0.692369		0.0257031	0.0141419	0.0115612	0.000133661			459	0.0244047	0.000275764	0	-0.000275764	-0.0244047
1660	1.26256	0.694267		0.0275721	0.0142664	0.0133057	0.000177042			460	0.011551	0.000130523	0	-0.000130523	-0.011551
1661	1.26946	0.697314		0.0305892	0.0143444	0.0162447	0.000263892			461	0.0240634	0.000271908	0	-0.000271908	-0.0240634
1662	1.27706	0.699302		0.0325481	0.0144303	0.0181178	0.000328254			462	-0.02018	-0.000228027	0	0.000228027	0.02018
1663	1.28588	0.696906		0.0301225	0.0145299	0.0155925	0.000243127			463	-0.00172319	-1.94714e-05	0	1.94714e-05	0.00172319
1664	1.29279	0.692715		0.0259009	0.0146081	0.0112928	0.000127528			464	-0.00397212	-4.48836e-05	0	4.48836e-05	0.00397212
1665	1.30485	0.691793		0.0249501	0.0147443	0.0102058	0.000104157			465	-0.00476417	-5.38334e-05	0	5.38334e-05	0.00476417
1666	1.31182	0.694339		0.0274665	0.0148231	0.0126433	0.000159854			466	-0.0175285	-0.000198066	0	0.000198066	0.0175285
1667	1.32274	0.698745		0.0318422	0.0149465	0.0168957	0.000285463			467	-0.00853943	-9.64926e-05	0	9.64926e-05	0.00853943
1668	1.32975	0.70338		0.0364473	0.0150257	0.0214216	0.000458885			468	-0.00240158	-2.71371e-05	0	2.71371e-05	0.00240158
1669	1.33845	0.706072		0.0391106	0.015124	0.0239866	0.000575356			469	-0.00800541	-9.04583e-05	0	9.04583e-05	0.00800541
1670	1.34792	0.704483		0.0374919	0.015231	0.022261	0.00049555			470	-0.0266295	-0.000300904	0	0.000300904	0.0266295
1671	1.35956	0.699994		0.0329726	0.0153625	0.0176101	0.000310115			471	-0.012476	-0.000140974	0	0.000140974	0.012476
1672	1.36741	0.697491		0.0304403	0.0154512	0.014989	0.000224671			472	-0.000786398	-8.88602e-06	0	8.88602e-06	0.000786398
1673	1.37597	0.698668		0.0315872	0.015548	0.0160392	0.000257257			473	-0.0111407	-0.000125886	0	0.000125886	0.0111407
1674	1.38565	0.70113		0.03402	0.0156574	0.0183626	0.000337185			474	-0.0251154	-0.000283796	0	0.000283796	0.0251154
1675	1.39364	0.699955		0.0328156	0.0157476	0.0170679	0.000291315			475	0.0138249	0.000156217	0	-0.000156217	-0.0138249
1676	1.40417	0.695052		0.0278823	0.0158666	0.0120157	0.000144377			476	-0.0255474	-0.000288677	0	0.000288677	0.0255474
1677	1.4135	0.693426		0.0262271	0.015972	0.0102551	0.000105167			477	0.022882	0.000258558	0	-0.000258558	-0.022882
1678	1.42345	0.695656		0.0284275	0.0160845	0.012343	0.000152349			478	0.0185442	0.000209543	0	-0.000209543	-0.0185442
1679	1.43214	0.698756		0.0314976	0.0161826	0.015315	0.000234548			479	-0.00320187	-3.618e-05	0	3.618e-05	0.00320187
1680	1.43945	0.700847		0.0335596	0.0162653	0.0172943	0.000299093			480	0.00764437	8.63787e-05	0	-8.63787e-05	-0.00764437
1681	1.45031	0.703218		0.0359007	0.016388	0.0195127	0.000380745			481	-0.0238646	-0.000269661	0	0.000269661	0.0238646
1682	1.46169	0.708487		0.04114	0.0165166	0.0246234	0.000606312			482	-0.0188245	-0.00021271	0	0.00021271	0.0188245
1683	1.47256	0.71637		0.048993	0.0166395	0.0323536	0.00104675			483	-0.0164268	-0.000185617	0	0.000185617	0.0164268
1684	1.48226	0.715763		0.0483562	0.016749	0.0316072	0.000999016			484	-0.0231726	-0.000261843	0	0.000261843	0.0231726
1685	1.4997	0.702431		0.0349951	0.0169461	0.0180491	0.000325768			485	-0.025627	-0.000289576	0	0.000289576	0.025627
1686	1.49888	0.697004		0.0295386	0.0169368	0.0126018	0.000158806			486	-0.00253785	-2.86768e-05	0	2.86768e-05	0.00253785
1687	1.50999	0.697472		0.0299764	0.0170623	0.0129141	0.000166773			487	-0.00581774	-6.57384e-05	0	6.57384e-05	0.00581774
1688	1.51886	0.698659		0.031134	0.0171626	0.0139714	0.000195199			488	-0.0196192	-0.00022169	0	0.00022169	0.0196192
1689	1.53357	0.698373		0.0308187	0.0173288	0.0134899	0.000181976			489	-0.00525595	-5.93904e-05	0	5.93904e-05	0.00525595
1690	1.54141	0.69645		0.0288661	0.0174174	0.0114487	0.000131072			490	-0.0154312	-0.000174367	0	0.000174367	0.0154312
1691	1.55277	0.694702		0.0270883	0.0175457	0.00954256	9.10604e-05			491	-0.0234238	-0.00026468	0	0.00026468	0.0234238
1692	1.56155	0.695136		0.0274928	0.017645	0.00984779	9.6979e-05			492	-0.0102677	-0.000116021	0	0.000116021	0.0102677
1693	1.57187	0.698412		0.0307388	0.0177616	0.0129772	0.000168407			493	-0.0133405	-0.000150743	0	0.000150743	0.0133405
1694	1.5837	0.703937		0.0362342	0.0178953	0.0183389	0.000336315			494	-0.0045735	-5.1679e-05	0	5.1679e-05	0.0045735
1695	1.59387	0.709299		0.0415663	0.0180101	0.0235562	0.000554893			495	-0.0232789	-0.000263043	0	0.000263043	0.0232789
1696	1.61211	0.709763		0.0420008	0.0182163	0.0237845	0.000565702			496	-0.0206825	-0.000233705	0	0.000233705	0.0206825
1697	1.61316	0.707668		0.0398761	0.0182282	0.0216479	0.000468632			497	-0.0163816	-0.000185107	0	0.000185107	0.0163816
1698	1.62482	0.709091		0.0412697	0.0183599	0.0229098	0.000524859			498	-0.0159379	-0.000180093	0	0.000180093	0.0159379
1699	1.63516	0.712466		0.0446153	0.0184768	0.0261385	0.000683224			499	0.0366927	0.000414614	0	-0.000414614	-0.0366927
1700	1.64752	0.709758		0.0418769	0.0186165	0.0232604	0.000541048			500	-0.0587035	-0.000663329	0	0.000663329	0.0587035
1701	1.65534	0.700131		0.0322208	0.0187047	0.0135161	0.000182684			501	0.0146162	0.000165158	0	-0.000165158	-0.0146162
1702	1.66722	0.697202		0.0292618	0.0188391	0.0104228	0.000108634			502	-0.00633005	-7.15274e-05	0	7.15274e-05	0.00633005
1703	1.67941	0.699655		0.0316857	0.0189768	0.012709	0.000161518			503	-0.0373124	-0.000421617	0	0.000421617	0.0373124
1704	1.68816	0.703159		0.0351602	0.0190757	0.0160846	0.000258714			504	-0.0281604	-0.000318202	0	0.000318202	0.0281604
1705	1.70141	0.704151		0.0361219	0.0192254	0.0168965	0.000285493			505	0.0112657	0.000127299	0	-0.000127299	-0.0112657
1706	1.71	0.700895		0.0328363	0.0193224	0.0135138	0.000182623			506	-0.0253334	-0.000286259	0	0.000286259	0.0253334
1707	1.72468	0.69727		0.029182	0.0194883	0.00969363	9.39664e-05			507	-0.033503	-0.000378573	0	0.000378573	0.033503
1708	1.73607	0.695889		0.0277711	0.019617	0.00815416	6.64903e-05			508	-0.0250721	-0.000283305	0	0.000283305	0.0250721
1709	1.74509	0.695807		0.02766	0.0197189	0.00794103	6.306e-05			509	-0.0192246	-0.000217231	0	0.000217231	0.0192246
1710	1.75634	0.695956		0.0277791	0.0198461	0.007933	6.29325e-05			510	0.00507542	5.73504e-05	0	-5.73504e-05	-0.00507542
1711	1.77009	0.696572		0.0283657	0.0200014	0.00836428	6.99612e-05			511	-0.0274333	-0.000309987	0	0.000309987	0.0274333
1712	1.78191	0.698569		0.030333	0.020135	0.010198	0.000103999			512	-0.0148797	-0.000168135	0	0.000168135	0.0148797
1713	1.79327	0.702266		0.0339998	0.0202633	0.0137365	0.000188691			513	-0.0299546	-0.000338477	0	0.000338477	0.0299546
1714	1.80649	0.706838		0.0385427	0.0204127	0.01813	0.000328697			514	-0.0342207	-0.000386681	0	0.000386681	0.0342207
1715	1.81322	0.711002		0.0426771	0.0204887	0.0221885	0.000492327			515	-0.00366777	-4.14445e-05	0	4.14445e-05	0.00366777
1716	1.82809	0.714252		0.0458975	0.0206568	0.0252407	0.000637094			516	-0.00268254	-3.03118e-05	0	3.03118e-05	0.00268254
1717	1.83997	0.714322		0.0459373	0.020791	0.0251463	0.000632337			517	0.0167286	0.000189027	0	-0.000189027	-0.0167286
1718	1.85033	0.707105		0.0386909	0.0209081	0.0177829	0.00031623			518	0.0145676	0.000164608	0	-0.000164608	-0.0145676
1719	1.86299	0.698377		0.0299332	0.0210511	0.00888214	7.88924e-05			519	-0.0263026	-0.000297211	0	0.000297211	0.0263026
1720	1.87746	0.6949		0.0264268	0.0212146	0.0052122	2.7167e-05			520	-0.0264044	-0.00029836	0	0.00029836	0.0264044
1721	1.88767	0.69525		0.0267471	0.02133	0.00541714	2.93454e-05			521	0.000275448	3.11247e-06	0	-3.11247e-06	-0.000275448
1722	1.8992	0.696667		0.0281338	0.0214603	0.0066735	4.45356e-05			522	-0.00362229	-4.09306e-05	0	4.09306e-05	0.00362229
1723	1.90911	0.697252		0.0286891	0.0215723	0.00711688	5.06501e-05			523	-0.0222346	-0.000251243	0	0.000251243	0.0222346
1724	1.92599	0.696667		0.0280754	0.0217631	0.00631238	3.98462e-05			524	-0.0403857	-0.000456345	0	0.000456345	0.0403857
1725	1.93664	0.696074		0.0274519	0.0218833	0.00556859	3.10092e-05			525	0.00560065	6.32854e-05	0	-6.32854e-05	-0.00560065
1726	1.9483	0.696408		0.0277568	0.0220151	0.00574178	3.29681e-05			526	-0.00765831	-8.65362e-05	0	8.65362e-05	0.00765831
1727	1.96366	0.697861		0.0291797	0.0221886	0.00699107	4.8875e-05			527	-0.0203486	-0.000229932	0	0.000229932	0.0203486
1728	1.97273	0.700207		0.031496	0.0222912	0.00920484	8.4729e-05			528	-0.0145363	-0.000164255	0	0.000164255	0.0145363
1729	1.98626	0.702792		0.0340513	0.0224441	0.0116072	0.000134728			529	0.0017975	2.03112e-05	0	-2.03112e-05	-0.0017975
1730	2.00017	0.704895		0.0361251	0.0226012	0.0135239	0.000182896			530	-0.0197838	-0.00022355	0	0.00022355	0.0197838
1731	2.01313	0.707144		0.0383446	0.0227476	0.015597	0.000243267			531	-0.0049515	-5.59503e-05	0	5.59503e-05	0.0049515
1732	2.02383	0.711144		0.0423147	0.0228686	0.0194461	0.000378152			532	-0.0250222	-0.000282742	0	0.000282742	0.0250222
1733	2.03534	0.716149		0.0472905	0.0229986	0.0242918	0.000590093			533	-0.0164982	-0.000186424	0	0.000186424	0.0164982
1734	2.04428	0.714483		0.0455948	0.0230997	0.0224951	0.000506031			534	-0.0227989	-0.000257619	0	0.000257619	0.0227989
1735	2.06104	0.705095		0.0361765	0.023289	0.0128875	0.000166087			535	-0.00436675	-4.93427e-05	0	4.93427e-05	0.00436675
1736	2.07138	0.701141		0.0321931	0.0234059	0.00878729	7.72164e-05			536	0.00188217	2.12678e-05	0	-2.12678e-05	-0.00188217
1737	2.08902	0.703075		0.0340976	0.0236052	0.0104924	0.000110091			537	0.0035047	3.96019e-05	0	-3.96019e-05	-0.0035047
1738	2.09885	0.706673		0.0376663	0.0237163	0.01395	0.000194603			538	-0.0211499	-0.000238986	0	0.000238986	0.0211499
1739	2.10948	0.707976		0.038939	0.0238364	0.0151025	0.000228087			539	-0.00765784	-8.65309e-05	0	8.65309e-05	0.00765784
1740	2.12081	0.705772		0.0367057	0.0239644	0.0127413	0.000162341			540	0.0122775	0.000138731	0	-0.000138731	-0.0122775
1741	2.13553	0.704469		0.035373	0.0241307	0.0112423	0.000126389			541	-0.00919187	-0.000103865	0	0.000103865	0.00919187
1742	2.14819	0.705473		0.0363474	0.0242737	0.0120737	0.000145774			542	-0.0152754	-0.000172607	0	0.000172607	0.0152754
1743	2.16234	0.706419		0.0372642	0.0244337	0.0128305	0.000164622			543	0.00830987	9.38986e-05	0	-9.38986e-05	-0.00830987
1744	2.1768	0.706024		0.0368396	0.0245971	0.0122425	0.000149879			544	-0.00901488	-0.000101865	0	0.000101865	0.00901488
1745	2.18568	0.706024		0.0368093	0.0246975	0.0121119	0.000146697			545	-0.00449851	-5.08315e-05	0	5.08315e-05	0.00449851
1746	2.20179	0.707888		0.0386439	0.0248794	0.0137644	0.00018946			546	-0.00472541	-5.33954e-05	0	5.33954e-05	0.00472541
1747	2.21502	0.710587		0.0413134	0.025029	0.0162844	0.000265183			547	0.0144797	0.000163616	0	-0.000163616	-0.0144797
1748	2.22868	0.711915		0.0426113	0.0251833	0.017428	0.000303736			548	0.0179092	0.000202368	0	-0.000202368	-0.0179092
1749	2.24284	0.711236		0.0419029	0.0253433	0.0165596	0.00027422			549	0.0109338	0.000123548	0	-0.000123548	-0.0109338
1750	2.25959	0.709289		0.0399262	0.0255325	0.0143937	0.000207179			550	0.00382392	4.3209e-05	0	-4.3209e-05	-0.00382392
1751	2.27044	0.705476		0.0360838	0.0256552	0.0104286	0.000108756			551	0.010183	0.000115064	0	-0.000115064	-0.010183
1752	2.28539	0.700648		0.031226	0.0258241	0.00540192	2.91807e-05			552	0.0107972	0.000122004	0	-0.000122004	-0.0107972
1753	2.3006	0.698199		0.0287469	0.0259959	0.00275098	7.56788e-06			553	0.00823272	9.30268e-05	0	-9.30268e-05	-0.00823272
1754	2.31542	0.699019		0.0295373	0.0261634	0.0033739	1.13832e-05			554	0.0182144	0.000205816	0	-0.000205816	-0.0182144
1755	2.33287	0.701412		0.0319009	0.0263606	0.00554028	3.06947e-05			555	0.0122405	0.000138313	0	-0.000138313	-0.0122405
1756	2.34974	0.702897		0.0333566	0.0265512	0.00680538	4.63132e-05			556	-0.00372842	-4.21299e-05	0	4.21299e-05	0.00372842
1757	2.35992	0.701913		0.0323423	0.0266663	0.00567607	3.22178e-05			557	0.00375644	4.24465e-05	0	-4.24465e-05	-0.00375644
1758	2.37299	0.700501		0.0309013	0.0268139	0.00408745	1.67072e-05			558	0.0149121	0.000168502	0	-0.000168502	-0.0149121
1759	2.39153	0.700947		0.0313173	0.0270234	0.00429393	1.84378e-05			559	0.00600738	6.78813e-05	0	-6.78813e-05	-0.00600738
1760	2.40865	0.702838		0.0331792	0.0272169	0.00596227	3.55486e-05			560	0.00227316	2.56859e-05	0	-2.56859e-05	-0.00227316
1761	2.42625	0.70405		0.0343615	0.0274158	0.00694571	4.82429e-05			561	0.00650153	7.3465e-05	0	-7.3465e-05	-0.00650153
1762	2.43883	0.702493		0.0327746	0.0275579	0.00521674	2.72144e-05			562	0.0180123	0.000203532	0	-0.000203532	-0.0180123
1763	2.45588	0.699448		0.0296997	0.0277506	0.00194906	3.79883e-06			563	0.00223158	2.5216e-05	0	-2.5216e-05	-0.00223158
1764	2.47201	0.698075		0.0282973	0.0279328	0.000364412	1.32796e-07			564	0.00192218	2.17199e-05	0	-2.17199e-05	-0.00192218
1765	2.49187	0.699172		0.0293648	0.0281572	0.0012076	1.4583e-06			565	0.0154657	0.000174757	0	-0.000174757	-0.0154657
1766	2.51045	0.701622		0.0317852	0.0283672	0.00341803	1.16829e-05			566	0.0116873	0.000132063	0	-0.000132063	-0.0116873
1767	2.52802	0.703637		0.03377	0.0285657	0.00520431	2.70849e-05			567	0.00125896	1.42258e-05	0	-1.42258e-05	-0.00125896
1768	2.5493	0.704331		0.0344346	0.0288062	0.00562843	3.16792e-05			568	0.00675399	7.63177e-05	0	-7.63177e-05	-0.00675399
1769	2.56449	0.705599		0.0356736	0.0289778	0.00669579	4.48336e-05			569	0.0256658	0.000290014	0	-0.000290014	-0.0256658
1770	2.58316	0.709174		0.0392185	0.0291887	0.0100297	0.000100595			570	0.00159753	1.80515e-05	0	-1.80515e-05	-0.00159753
1771	2.60523	0.713368		0.0433832	0.0294382	0.0139451	0.000194465			571	0.0184579	0.000208568	0	-0.000208568	-0.0184579
1772	2.628	0.71284		0.0428251	0.0296954	0.0131296	0.000172387			572	0.0129976	0.000146868	0	-0.000146868	-0.0129976
1773	2.64919	0.707143		0.0370989	0.0299349	0.00716396	5.13223e-05			573	0.011131	0.000125776	0	-0.000125776	-0.011131
1774	2.6764	0.70341		0.0333357	0.0302423	0.00309339	9.56905e-06			574	0.0212924	0.000240596	0	-0.000240596	-0.0212924
1775	2.70152	0.702588		0.0324838	0.0305262	0.0019576	3.83222e-06			575	0.0084775	9.57927e-05	0	-9.57927e-05	-0.0084775
1776	2.73298	0.702254		0.0321206	0.0308817	0.00123889	1.53484e-06			576	0.0167634	0.000189421	0	-0.000189421	-0.0167634
1777	2.76633	0.702062		0.0318994	0.0312585	0.000640867	4.1071e-07			577	0.00538922	6.08963e-05	0	-6.08963e-05	-0.00538922
1778	2.78825	0.703185		0.032992	0.0315062	0.00148578	2.20753e-06			578	0.021761	0.000245891	0	-0.000245891	-0.021761
1779	2.80699	0.705348		0.0351259	0.031718	0.00340798	1.16143e-05			579	0.016702	0.000188727	0	-0.000188727	-0.016702
1780	2.82366	0.706234		0.0359825	0.0319064	0.00407618	1.66153e-05			580	0.0209926	0.000237209	0	-0.000237209	-0.0209926
1781	2.83962	0.704688		0.0344069	0.0320867	0.00232014	5.38305e-06			581	0.0104211	0.000117755	0	-0.000117755	-0.0104211
1782	2.8583	0.703344		0.0330332	0.0322977	0.000735472	5.40919e-07			582	0.00348993	3.9435e-05	0	-3.9435e-05	-0.00348993
1783	2.87486	0.703716		0.0333754	0.032485	0.000890457	7.92913e-07			583	0.00419249	4.73736e-05	0	-4.73736e-05	-0.00419249
1784	2.89443	0.704408		0.034038	0.0327061	0.00133191	1.77399e-06			584	0.0151039	0.000170668	0	-0.000170668	-0.0151039
1785	2.91018	0.703904		0.0335042	0.032884	0.000620276	3.84742e-07			585	0.0131297	0.000148361	0	-0.000148361	-0.0131297
1786	2.93027	0.702914		0.0324841	0.033111	-0.000626905	3.9301e-07			586	-0.00124431	-1.40603e-05	0	1.40603e-05	0.00124431
1787	2.94594	0.702973		0.0325135	0.0332881	-0.000774566	5.99952e-07			587	0.0161777	0.000182802	0	-0.000182802	-0.0161777
1788	2.96268	0.704399		0.0339098	0.0334773	0.000432513	1.87068e-07			588	0.0126941	0.000143438	0	-0.000143438	-0.0126941
1789	2.98577	0.707044		0.0365253	0.0337381	0.00278716	7.76826e-06			589	0.000343849	3.88538e-06	0	-3.88538e-06	-0.000343849
1790	3.00479	0.710761		0.0402125	0.0339531	0.00625946	3.91809e-05			590	0.0104074	0.0001176	0	-0.0001176	-0.0104074
1791	3.02418	0.714113		0.0435351	0.0341721	0.00936298	8.76654e-05			591	0.0174668	0.000197369	0	-0.000197369	-0.0174668
1792	3.04157	0.713751		0.0431433	0.0343686	0.00877471	7.69956e-05			592	0.0064034	7.23562e-05	0	-7.23562e-05	-0.0064034
1793	3.06161	0.709845		0.0392077	0.0345951	0.00461259	2.1276e-05			593	0.0120816	0.000136518	0	-0.000136518	-0.0120816
1794	3.08526	0.707442		0.0367751	0.0348623	0.00191279	3.65876e-06			594	0.00809402	9.14596e-05	0	-9.14596e-05	-0.00809402
1795	3.10842	0.70758		0.0368832	0.035124	0.00175922	3.09486e-06			595	0.0108564	0.000122674	0	-0.000122674	-0.0108564
1796	3.13031	0.708152		0.0374257	0.0353714	0.00205427	4.22004e-06			596	0.0179026	0.000202293	0	-0.000202293	-0.0179026
1797	3.15541	0.708251		0.0374956	0.035655	0.0018406	3.38781e-06			597	0.00846948	9.57021e-05	0	-9.57021e-05	-0.00846948
1798	3.17922	0.708825		0.0380398	0.0359241	0.00211567	4.47605e-06			598	0.019709	0.000222705	0	-0.000222705	-0.019709
1799	3.19954	0.710321		0.0395056	0.0361537	0.00335193	1.12354e-05			599	0.0217746	0.000246046	0	-0.000246046	-0.0217746
1800	3.22524	0.711247		0.0404027	0.0364441	0.00395858	1.56704e-05			600	0.00970613	0.000109676	0	-0.000109676	-0.00970613
1801	3.25194	0.710231		0.0393564	0.0367458	0.00261055	6.81495e-06			601	0.00689355	7.78947e-05	0	-7.78947e-05	-0.00689355
1802	3.28371	0.708482		0.0375785	0.0371048	0.000473663	2.24356e-07			602	0.0215272	0.00024325	0	-0.00024325	-0.0215272
1803	3.30984	0.707582		0.0366479	0.0374	-0.000752081	5.65626e-07			603	0.0157726	0.000178225	0	-0.000178225	-0.0157726
1804	3.33887	0.707374		0.0364102	0.0377281	-0.00131786	1.73675e-06			604	0.00226881	2.56368e-05	0	-2.56368e-05	-0.00226881
1805	3.36936	0.707468		0.0364753	0.0380725	-0.00159724	2.55119e-06			605	0.0107126	0.000121048	0	-0.000121048	-0.0107126
1806	3.40727	0.708149		0.0371262	0.038501	-0.00137482	1.89014e-06			606	0.0276431	0.000312357	0	-0.000312357	-0.0276431
1807	3.4379	0.70949		0.0384377	0.038847	-0.000409286	1.67515e-07			607	-0.00316081	-3.5716e-05	0	3.5716e-05	0.00316081
1808	3.47527	0.710929		0.0398468	0.0392693	0.000577449	3.33448e-07			608	-0.00238427	-2.69415e-05	0	2.69415e-05	0.00238427
1809	3.5149	0.712109		0.0409977	0.0397172	0.00128055	1.6398e-06			609	0.0180172	0.000203588	0	-0.000203588	-0.0180172
1810	3.55637	0.713092		0.0419508	0.0401858	0.001765	3.11523e-06			610	0.0125755	0.000142099	0	-0.000142099	-0.0125755
1811	3.60239	0.713391		0.0422207	0.0407057	0.00151506	2.2954e-06			611	-0.00188256	-2.12723e-05	0	2.12723e-05	0.00188256
1812	3.6526	0.712454		0.0412537	0.0412731	-1.93993e-05	3.76332e-10			612	0.0104107	0.000117637	0	-0.000117637	-0.0104107
1813	3.71054	0.711321		0.0400908	0.0419278	-0.00183697	3.37448e-06			613	0.0107294	0.000121238	0	-0.000121238	-0.0107294
1814	3.77776	0.711553		0.0402934	0.0426874	-0.002394	5.73124e-06			614	0.0179855	0.00020323	0	-0.00020323	-0.0179855
1815	3.8497	0.713116		0.0418262	0.0435003	-0.00167406	2.80246e-06			615	0.0181345	0.000204913	0	-0.000204913	-0.0181345
1816	3.95264	0.714713		0.0433942	0.0446635	-0.00126924	1.61096e-06			616	0.0127087	0.000143604	0	-0.000143604	-0.0127087
1817	4.10219	0.71556		0.0442117	0.0463534	-0.00214167	4.58674e-06			617	0.0223623	0.000252686	0	-0.000252686	-0.0223623
1818	4.18132	0.716211		0.0448324	0.0472474	-0.00241505	5.83245e-06			618	0.0198302	0.000224074	0	-0.000224074	-0.0198302
1819	4.22675	0.717091		0.045683	0.0477608	-0.00207783	4.31739e-06			619	0.0150544	0.000170109	0	-0.000170109	-0.0150544
1820	4.26524	0.717772		0.0463347	0.0481957	-0.00186107	3.46359e-06			620	0.018239	0.000206094	0	-0.000206094	-0.018239
1821	4.30575	0.718347		0.0468796	0.0486534	-0.00177381	3.14642e-06			621	0.0115966	0.000131037	0	-0.000131037	-0.0115966
1822	4.32682	0.719827		0.0483301	0.0488915	-0.000561415	3.15187e-07			622	0.0148117	0.000167367	0	-0.000167367	-0.0148117
1823	4.35189	0.72228		0.0507538	0.0491749	0.00157892	2.493e-06			623	-0.00120989	-1.36713e-05	0	1.36713e-05	0.00120989
1824	4.37904	0.723972		0.0524155	0.0494816	0.00293386	8.60751e-06			624	0.0216112	0.000244199	0	-0.000244199	-0.0216112
1825	4.41008	0.723347		0.0517609	0.0498323	0.00192856	3.71935e-06			625	0.015257	0.000172398	0	-0.000172398	-0.015257
1826	4.44201	0.722324		0.0507089	0.0501931	0.000515723	2.6597e-07			626	0.00838478	9.4745e-05	0	-9.4745e-05	-0.00838478
1827	4.47514	0.723602		0.0519566	0.0505675	0.00138917	1.92979e-06			627	0.0186202	0.000210401	0	-0.000210401	-0.0186202
1828	4.508	0.726803		0.0551285	0.0509389	0.00418961	1.75528e-05			628	0.0262187	0.000296262	0	-0.000296262	-0.0262187
1829	4.54142	0.729069		0.0573649	0.0513165	0.00604847	3.6584e-05			629	0.0173306	0.00019583	0	-0.00019583	-0.0173306
1830	4.57269	0.727383		0.0556486	0.0516698	0.00397881	1.58309e-05			630	0.0173297	0.00019582	0	-0.00019582	-0.0173297
1831	4.60858	0.723666		0.0519025	0.0520753	-0.000172794	2.98577e-08			631	0.0246681	0.000278741	0	-0.000278741	-0.0246681
1832	4.64497	0.721795		0.050002	0.0524865	-0.00248448	6.17264e-06			632	0.0124125	0.000140257	0	-0.000140257	-0.0124125
1833	4.6811	0.722076		0.0502534	0.0528948	-0.00264146	6.97729e-06			633	0.0163916	0.00018522	0	-0.00018522	-0.0163916
1834	4.72189	0.723241		0.0513888	0.0533557	-0.00196682	3.86838e-06			634	0.0148289	0.000167561	0	-0.000167561	-0.0148289
1835	4.7647	0.724373		0.052491	0.0538394	-0.00134838	1.81813e-06			635	0.0253282	0.0002862	0	-0.0002862	-0.0253282
1836	4.80103	0.725278		0.0533662	0.05425	-0.000883835	7.81164e-07			636	0.028549	0.000322593	0	-0.000322593	-0.028549
1837	4.83891	0.725935		0.0539933	0.0546779	-0.000684627	4.68715e-07			637	0.0165021	0.000186467	0	-0.000186467	-0.0165021
1838	4.8824	0.726076		0.0541051	0.0551694	-0.00106428	1.1327e-06			638	0.0101091	0.000114229	0	-0.000114229	-0.0101091
1839	4.92174	0.725914		0.053913	0.0556139	-0.00170091	2.89311e-06			639	0.0235227	0.000265798	0	-0.000265798	-0.0235227
1840	4.95746	0.726576		0.0545453	0.0560175	-0.00147219	2.16736e-06			640	0.0173006	0.00019549	0	-0.00019549	-0.0173006
1841	4.9968	0.728971		0.0569114	0.0564621	0.000449345	2.01911e-07			641	0.0198477	0.000224272	0	-0.000224272	-0.0198477
1842	5.03429	0.732655		0.0605656	0.0568857	0.00367985	1.35413e-05			642	0.0226632	0.000256086	0	-0.000256086	-0.0226632
1843	5.07125	0.735528		0.0634083	0.0573033	0.00610499	3.72709e-05			643	0.0302011	0.000341262	0	-0.000341262	-0.0302011
1844	5.11309	0.735092		0.062943	0.0577761	0.00516693	2.66971e-05			644	0.0296387	0.000334907	0	-0.000334907	-0.0296387
1845	5.14916	0.732483		0.0603043	0.0581837	0.00212063	4.49707e-06			645	0.0205479	0.000232184	0	-0.000232184	-0.0205479
1846	5.18719	0.730997		0.0587892	0.0586134	0.000175868	3.09296e-08			646	0.0182608	0.000206341	0	-0.000206341	-0.0182608
1847	5.22503	0.73087		0.0586319	0.059041	-0.000409109	1.6737e-07			647	0.0303128	0.000342524	0	-0.000342524	-0.0303128
1848	5.25994	0.730772		0.0585046	0.0594355	-0.000930865	8.6651e-07			648	0.0216469	0.000244602	0	-0.000244602	-0.0216469
1849	5.30024	0.730274		0.057977	0.0598908	-0.00191377	3.66252e-06			649	0.0272956	0.000308431	0	-0.000308431	-0.0272956
1850	5.33633	0.730006		0.0576794	0.0602987	-0.00261926	6.86054e-06			650	0.0219913	0.000248494	0.664212	0.663963	58.7597
1851	5.37073	0.730376		0.0580197	0.0606874	-0.00266765	7.11638e-06			651	0.0209291	0.000236492	0.664116	0.66388	58.7523
1852	5.40819	0.731076		0.0586905	0.0611107	-0.00242018	5.85726e-06			652	0.025938	0.00029309	0.664039	0.663746	58.7404
1853	5.44103	0.731644		0.0592286	0.0614817	-0.0022531	5.07647e-06			653	0.0253299	0.000286219	0.66373	0.663444	58.7137
1854	5.47796	0.731991		0.0595461	0.061899	-0.00235292	5.53621e-06			654	0.021485	0.000242773	0.663423	0.66318	58.6903
1855	5.51763	0.732377		0.0599023	0.0623473	-0.00244498	5.97793e-06			655	0.0349232	0.00039462	0.663284	0.662889	58.6646
1856	5.54929	0.732978		0.0604736	0.062705	-0.00223144	4.97933e-06			656	0.0268066	0.000302905	0.66305	0.662747	58.652
1857	5.5818	0.733678		0.0611435	0.0630724	-0.00192887	3.72053e-06			657	0.0271912	0.000307251	0.66271	0.662402	58.6215
1858	5.61943	0.734258		0.0616943	0.0634976	-0.00180332	3.25195e-06			658	0.0340843	0.00038514	0.662648	0.662263	58.6092
1859	5.65243	0.734691		0.0620979	0.0638704	-0.00177253	3.14188e-06			659	0.0272643	0.000308077	0.662809	0.662501	58.6302
1860	5.68435	0.735096		0.0624726	0.0642311	-0.00175854	3.09245e-06			660	0.0333377	0.000376704	0.662706	0.66233	58.6151
1861	5.72095	0.735493		0.0628402	0.0646447	-0.00180452	3.25629e-06			661	0.0344093	0.000388813	0.6624	0.662012	58.5869
1862	5.75407	0.735872		0.0631901	0.065019	-0.00182886	3.34474e-06			662	0.0254279	0.000287326	0.662337	0.66205	58.5903
1863	5.78376	0.73647		0.0637579	0.0653545	-0.00159661	2.54915e-06			663	0.0317835	0.000359143	0.662332	0.661973	58.5835
1864	5.81424	0.737717		0.0649758	0.0656989	-0.000723144	5.22937e-07			664	0.0336629	0.000380378	0.662258	0.661878	58.5751
1865	5.8558	0.73992		0.0671486	0.0661684	0.000980105	9.60605e-07			665	0.0302323	0.000341615	0.663256	0.662915	58.6668
1866	5.88724	0.742961		0.0701596	0.0665237	0.00363592	1.32199e-05			666	0.0414582	0.000468463	0.66731	0.666842	59.0144
1867	5.92015	0.746033		0.0732025	0.0668956	0.00630696	3.97778e-05			667	0.026485	0.000299271	0.676338	0.676038	59.8283
1868	5.95467	0.747289		0.0744285	0.0672857	0.00714281	5.10198e-05			668	0.046693	0.000527615	0.686005	0.685477	60.6636
1869	5.98991	0.745147		0.0722568	0.0676839	0.0045729	2.09115e-05			669	0.03632	0.000410404	0.681426	0.681015	60.2687
1870	6.02335	0.741505		0.0685855	0.0680617	0.000523798	2.74364e-07			670	0.0355423	0.000401616	0.671851	0.671449	59.4221
1871	6.06037	0.739422		0.0664732	0.0684801	-0.00200687	4.02751e-06			671	0.0315775	0.000356815	0.667423	0.667066	59.0343
1872	6.09681	0.739271		0.0662925	0.0688918	-0.00259927	6.75622e-06			672	0.0338166	0.000382116	0.666233	0.665851	58.9267
1873	6.13246	0.739913		0.0669046	0.0692947	-0.0023901	5.71257e-06			673	0.0387589	0.000437962	0.666232	0.665794	58.9216
1874	6.16813	0.740477		0.0674394	0.0696977	-0.00225826	5.09974e-06			674	0.0360924	0.000407831	0.666683	0.666276	58.9643
1875	6.20341	0.74097		0.067902	0.0700963	-0.00219431	4.81501e-06			675	0.0357968	0.000404491	0.667383	0.666978	59.0265
1876	6.24024	0.741651		0.068554	0.0705125	-0.00195853	3.83586e-06			676	0.0391486	0.000442366	0.667985	0.667543	59.0764
1877	6.27874	0.742334		0.0692075	0.0709476	-0.00174008	3.02787e-06			677	0.0410398	0.000463735	0.668292	0.667828	59.1017
1878	6.31722	0.742798		0.0696409	0.0713824	-0.00174143	3.03259e-06			678	0.0372392	0.00042079	0.668488	0.668067	59.1228
1879	6.35702	0.743228		0.0700421	0.0718321	-0.00178995	3.20392e-06			679	0.0374141	0.000422766	0.668574	0.668151	59.1303
1880	6.39601	0.743795		0.0705795	0.0722727	-0.00169319	2.8669e-06			680	0.0386954	0.000437244	0.66824	0.667803	59.0994
1881	6.43329	0.744348		0.0711028	0.0726939	-0.00159113	2.53169e-06			681	0.0466547	0.000527182	0.667569	0.667041	59.0321
1882	6.47163	0.744876		0.0716006	0.0731272	-0.00152657	2.33041e-06			682	0.0478525	0.000540716	0.667037	0.666496	58.9838
1883	6.51332	0.745603		0.0722977	0.0735982	-0.00130053	1.69137e-06			683	0.0359943	0.000406723	0.66671	0.666303	58.9667
1884	6.54825	0.746389		0.0730545	0.0739929	-0.00093837	8.80537e-07			684	0.0460415	0.000520253	0.666332	0.665811	58.9232
1885	6.59381	0.74684		0.0734763	0.0745077	-0.00103138	1.06375e-06			685	0.0376666	0.000425619	0.666051	0.665626	58.9067
1886	6.6342	0.74732		0.0739265	0.0749642	-0.00103763	1.07667e-06			686	0.0415467	0.000469463	0.666206	0.665736	58.9165
1887	6.6682	0.748726		0.0753026	0.0753484	-4.57607e-05	2.09404e-09			687	0.0447279	0.000505409	0.666566	0.666061	58.9453
1888	6.71663	0.750897		0.0774441	0.0758955	0.00154851	2.3979e-06			688	0.0427079	0.000482585	0.666517	0.666035	58.943
1889	6.75344	0.752002		0.0785191	0.0763115	0.00220763	4.87361e-06			689	0.0420287	0.00047491	0.665885	0.66541	58.8877
1890	6.79366	0.750938		0.0774259	0.076766	0.000659903	4.35472e-07			690	0.0418632	0.000473039	0.665054	0.664581	58.8143
1891	6.83891	0.749635		0.0760928	0.0772773	-0.00118452	1.40308e-06			691	0.0452058	0.00051081	0.66433	0.663819	58.7469
1892	6.87558	0.749954		0.0763829	0.0776916	-0.00130874	1.71279e-06			692	0.0444796	0.000502604	0.663874	0.663372	58.7073
1893	6.92633	0.751422		0.0778211	0.0782651	-0.000444052	1.97182e-07			693	0.0446307	0.000504311	0.663802	0.663298	58.7007
1894	6.96375	0.752655		0.0790241	0.0786879	0.000336213	1.13039e-07			694	0.0493068	0.000557149	0.66394	0.663383	58.7083
1895	7.00486	0.752987		0.0793266	0.0791524	0.000174159	3.03313e-08			695	0.0424005	0.00047911	0.663892	0.663413	58.7109
1896	7.04604	0.752814		0.0791238	0.0796178	-0.000493956	2.43992e-07			696	0.0499536	0.000564458	0.663525	0.662961	58.6709
1897	7.09162	0.752663		0.0789431	0.0801328	-0.00118967	1.41533e-06			697	0.0337803	0.000381706	0.663068	0.662686	58.6466
1898	7.13927	0.752765		0.0790154	0.0806712	-0.00165583	2.74176e-06			698	0.0524794	0.000592999	0.66263	0.662037	58.5892
1899	7.17589	0.753272		0.0794927	0.081085	-0.00159233	2.53552e-06			699	0.0514323	0.000581167	0.662135	0.661554	58.5464
1900	7.22187	0.754083		0.080274	0.0816046	-0.0013306	1.7705e-06			700	0.0499871	0.000564837	0.661752	0.661188	58.514
1901	7.2652	0.754811		0.0809728	0.0820942	-0.00112143	1.25759e-06			701	0.0448813	0.000507143	0.661798	0.661291	58.5232
1902	7.31037	0.755342		0.0814744	0.0826046	-0.00113027	1.27751e-06			702	0.0403353	0.000455775	0.662152	0.661696	58.559
1903	7.35578	0.755981		0.0820835	0.0831177	-0.00103422	1.06962e-06			703	0.0442878	0.000500436	0.662321	0.66182	58.57
1904	7.39007	0.756787		0.0828592	0.0835052	-0.000645941	4.1724e-07			704	0.0495253	0.000559618	0.662113	0.661553	58.5464
1905	7.44764	0.757528		0.0835709	0.0841558	-0.000584835	3.42032e-07			705	0.0488882	0.000552419	0.661733	0.661181	58.5134
1906	7.48933	0.758348		0.084361	0.0846268	-0.000265735	7.06152e-08			706	0.0617292	0.000697518	0.661329	0.660632	58.4648
1907	7.53486	0.759637		0.0856213	0.0851412	0.000480032	2.30431e-07			707	0.0501751	0.000566961	0.660939	0.660372	58.4419
1908	7.58252	0.761094		0.0870484	0.0856798	0.00136855	1.87294e-06			708	0.0480058	0.000542448	0.660767	0.660225	58.4288
1909	7.62704	0.76175		0.0876747	0.0861829	0.00149179	2.22545e-06			709	0.0443023	0.0005006	0.660989	0.660488	58.4521
1910	7.67764	0.761384		0.0872792	0.0867547	0.000524542	2.75144e-07			710	0.0566105	0.000639679	0.661386	0.660746	58.4749
1911	7.72339	0.760988		0.0868534	0.0872716	-0.000418206	1.74896e-07			711	0.0514801	0.000581708	0.661563	0.660981	58.4958
1912	7.77418	0.761212		0.0870476	0.0878455	-0.000797962	6.36743e-07			712	0.0493706	0.000557871	0.66143	0.660872	58.4861
1913	7.81449	0.761754		0.0875603	0.088301	-0.000740706	5.48645e-07			713	0.0516469	0.000583592	0.661179	0.660596	58.4616
1914	7.8665	0.762497		0.0882731	0.0888887	-0.000615523	3.78869e-07			714	0.0504892	0.00057051	0.660932	0.660362	58.4409
1915	7.91786	0.763962		0.0897087	0.089469	0.00023974	5.74753e-08			715	0.0477438	0.000539489	0.660776	0.660237	58.4299
1916	7.96282	0.766195		0.091912	0.0899771	0.00193492	3.74392e-06			716	0.0408169	0.000461216	0.660973	0.660512	58.4542
1917	8.01407	0.767876		0.0935631	0.0905562	0.00300696	9.04181e-06			717	0.0497341	0.000561978	0.661699	0.661137	58.5095
1918	8.06475	0.767641		0.0932989	0.0911288	0.00217007	4.70922e-06			718	0.0506178	0.000571963	0.662737	0.662165	58.6005
1919	8.11301	0.766608		0.0922362	0.0916742	0.000562071	3.15923e-07			719	0.0510174	0.000576478	0.663548	0.662972	58.6719
1920	8.14873	0.767014		0.0926125	0.0920778	0.00053471	2.85915e-07			720	0.0506632	0.000572477	0.663613	0.66304	58.6779
1921	8.19804	0.768994		0.0945626	0.092635	0.00192762	3.71573e-06			721	0.0536521	0.00060625	0.662875	0.662269	58.6097
1922	8.27189	0.770893		0.0964325	0.0934695	0.00296305	8.77966e-06			722	0.0555123	0.00062727	0.661888	0.661261	58.5205
1923	8.34963	0.771101		0.0966104	0.0943479	0.00226256	5.11916e-06			723	0.0502459	0.000567761	0.66138	0.660812	58.4808
1924	8.426	0.770197		0.0956774	0.0952108	0.000466571	2.17689e-07			724	0.0538988	0.000609038	0.661631	0.661022	58.4993
1925	8.50449	0.769964		0.0954146	0.0960977	-0.000683138	4.66677e-07			725	0.0613478	0.000693209	0.662265	0.661572	58.548
1926	8.59162	0.770824		0.0962448	0.0970823	-0.000837554	7.01497e-07			726	0.0451908	0.00051064	0.662719	0.662208	58.6043
1927	8.66955	0.772053		0.097444	0.0979629	-0.000518898	2.69255e-07			727	0.0488321	0.000551786	0.662821	0.662269	58.6097
1928	8.74362	0.773073		0.0984342	0.0987998	-0.0003656	1.33664e-07			728	0.0490979	0.000554789	0.662742	0.662187	58.6024
1929	8.82919	0.773991		0.0993229	0.0997668	-0.00044392	1.97065e-07			729	0.0527906	0.000596515	0.662553	0.661956	58.582
1930	8.91491	0.775042		0.100344	0.100735	-0.000391547	1.53309e-07			730	0.050575	0.000571479	0.662281	0.661709	58.5602
1931	8.99101	0.776113		0.101386	0.101595	-0.000209521	4.38989e-08			731	0.0490154	0.000553857	0.662166	0.661612	58.5516
1932	9.07464	0.777078		0.102321	0.10254	-0.000219541	4.81983e-08			732	0.0514426	0.000581283	0.662384	0.661802	58.5684
1933	9.15498	0.778024		0.103238	0.103448	-0.000210512	4.43155e-08			733	0.0557864	0.000630366	0.662714	0.662084	58.5933
1934	9.23101	0.779019		0.104203	0.104307	-0.00010437	1.08931e-08			734	0.0573097	0.000647579	0.662827	0.66218	58.6018
1935	9.3207	0.780005		0.105159	0.105321	-0.000161244	2.59995e-08			735	0.0488936	0.000552481	0.662704	0.662152	58.5993
1936	9.39745	0.780996		0.10612	0.106188	-6.7499e-05	4.55611e-09			736	0.0526421	0.000594837	0.662513	0.661919	58.5787
1937	9.48124	0.782045		0.107139	0.107135	4.66171e-06	2.17315e-11			737	0.0571915	0.000646244	0.662314	0.661668	58.5565
1938	9.56581	0.783162		0.108227	0.10809	0.000136759	1.8703e-08			738	0.0481137	0.000543668	0.662175	0.661632	58.5533
1939	9.65218	0.78456		0.109595	0.109066	0.000529253	2.80109e-07			739	0.0487186	0.000550503	0.662298	0.661748	58.5636
1940	9.73982	0.786642		0.111648	0.110057	0.00159108	2.53155e-06			740	0.0514414	0.00058127	0.662695	0.662113	58.5959
1941	9.81918	0.78924		0.114216	0.110953	0.00326293	1.06467e-05			741	0.0533155	0.000602446	0.663024	0.662421	58.6232
1942	9.90296	0.791064		0.11601	0.1119	0.00411035	1.68949e-05			742	0.0509551	0.000575775	0.663001	0.662425	58.6235
1943	9.99219	0.791053		0.11597	0.112908	0.00306184	9.37486e-06			743	0.0471179	0.000532415	0.662741	0.662209	58.6044
1944	10.0826	0.790538		0.115425	0.11393	0.00149454	2.23364e-06			744	0.050853	0.000574621	0.662475	0.6619	58.5771
1945	10.1554	0.790978		0.115835	0.114752	0.00108307	1.17303e-06			745	0.0519218	0.000586698	0.662273	0.661686	58.5581
1946	10.259	0.791964		0.116792	0.115923	0.000869529	7.5608e-07			746	0.0628905	0.000710641	0.662235	0.661525	58.5438
1947	10.3435	0.792542		0.11734	0.116878	0.000462308	2.13729e-07			747	0.0608116	0.00068715	0.662516	0.661829	58.5708
1948	10.4302	0.792943		0.117712	0.117857	-0.000145365	2.1131e-08			748	0.0513243	0.000579947	0.663012	0.662432	58.6241
1949	10.5114	0.793974		0.118713	0.118776	-6.23331e-05	3.88541e-09			749	0.0485265	0.000548332	0.663371	0.662823	58.6587
1950	10.603	0.795447		0.120156	0.11981	0.000345951	1.19682e-07			750	0.0478702	0.000540917	0.663419	0.662878	58.6636
1951	10.6934	0.796594		0.121274	0.120831	0.000442468	1.95778e-07			751	0.0516059	0.000583129	0.663299	0.662716	58.6493
1952	10.788	0.797501		0.122151	0.1219	0.000250867	6.29344e-08			752	0.0585803	0.000661937	0.663174	0.662512	58.6312
1953	10.8772	0.7988		0.123421	0.122908	0.000512646	2.62806e-07			753	0.0568755	0.000642673	0.663097	0.662454	58.6261
1954	10.9682	0.800333		0.124924	0.123937	0.000987011	9.74191e-07			754	0.0571457	0.000645726	0.663193	0.662547	58.6343
1955	11.067	0.801482		0.126043	0.125053	0.000990171	9.80438e-07			755	0.0549576	0.000621001	0.663563	0.662942	58.6693
1956	11.1925	0.802517		0.127048	0.126472	0.000576838	3.32742e-07			756	0.0574793	0.000649496	0.664011	0.663361	58.7063
1957	11.3528	0.804168		0.12867	0.128282	0.000387494	1.50152e-07			757	0.0562385	0.000635475	0.664199	0.663563	58.7242
1958	11.5189	0.80623		0.130703	0.13016	0.000542917	2.94759e-07			758	0.064422	0.000727946	0.664073	0.663345	58.7049
1959	11.7046	0.808001		0.132443	0.132258	0.000185484	3.44042e-08			759	0.0583235	0.000659035	0.663828	0.663169	58.6893
1960	11.8397	0.809458		0.133871	0.133785	8.64195e-05	7.46834e-09			760	0.0597116	0.00067472	0.663599	0.662924	58.6677
1961	11.9434	0.810907		0.13529	0.134957	0.000333675	1.11339e-07			761	0.0611632	0.000691123	0.663487	0.662795	58.6563
1962	12.0292	0.812108		0.136461	0.135926	0.000535153	2.86389e-07			762	0.0646023	0.000729983	0.663661	0.662931	58.6683
1963	12.1146	0.812956		0.13728	0.136891	0.000388659	1.51056e-07			763	0.0612772	0.000692411	0.664135	0.663443	58.7136
1964	12.1972	0.814206		0.1385	0.137824	0.000675857	4.56783e-07			764	0.0641575	0.000724957	0.664612	0.663887	58.7529
1965	12.2926	0.816318		0.140583	0.138902	0.0016805	2.82408e-06			765	0.0601591	0.000679777	0.664795	0.664115	58.7731
1966	12.3771	0.818335		0.14257	0.139857	0.00271348	7.36297e-06			766	0.0586747	0.000663003	0.664706	0.664043	58.7667
1967	12.455	0.819011		0.143217	0.140737	0.00247982	6.14949e-06			767	0.064081	0.000724093	0.664515	0.663791	58.7444
1968	12.5493	0.818799		0.142974	0.141802	0.00117211	1.37385e-06			768	0.0595733	0.000673157	0.664307	0.663634	58.7305
1969	12.6378	0.819023		0.143169	0.142802	0.000366772	1.34522e-07			769	0.0650288	0.000734802	0.664211	0.663476	58.7165
1970	12.7169	0.819834		0.143951	0.143696	0.000254546	6.47934e-08			770	0.0708619	0.000800715	0.664427	0.663626	58.7298
1971	12.8005	0.820695		0.144782	0.144642	0.000140179	1.96502e-08			771	0.0641421	0.000724783	0.664893	0.664168	58.7778
1972	12.9045	0.821632		0.145689	0.145816	-0.000127229	1.61872e-08			772	0.0609182	0.000688354	0.665275	0.664587	58.8148
1973	12.9794	0.822847		0.146874	0.146663	0.000211253	4.46279e-08			773	0.066893	0.000755867	0.665372	0.664616	58.8174
1974	13.0791	0.824031		0.148029	0.14779	0.000239387	5.73062e-08			774	0.0682999	0.000771764	0.665277	0.664505	58.8076
1975	13.1586	0.824847		0.148815	0.148687	0.000127953	1.63719e-08			775	0.0611973	0.000691508	0.665093	0.664402	58.7984
1976	13.2386	0.825358		0.149297	0.149592	-0.000295272	8.71858e-08			776	0.0640345	0.000723568	0.664841	0.664117	58.7733
1977	13.3144	0.825392		0.149301	0.150448	-0.00114657	1.31462e-06			777	0.0691397	0.000781255	0.664679	0.663898	58.7539
1978	13.3046	0.824343		0.148222	0.150338	-0.00211543	4.47506e-06			778	0.0711293	0.000803736	0.664816	0.664012	58.764
1979	12.9634	0.822171		0.14602	0.146482	-0.000461808	2.13266e-07			779	0.060848	0.000687561	0.665151	0.664463	58.8039
1980	12.7008	0.819789		0.143609	0.143515	9.40936e-05	8.8536e-09			780	0.0690906	0.0007807	0.665368	0.664587	58.8149
1981	12.527	0.817945		0.141736	0.14155	0.000185384	3.43674e-08			781	0.0724746	0.000818937	0.665368	0.664549	58.8115
1982	12.4023	0.816526		0.140287	0.140142	0.000144961	2.10138e-08			782	0.0717044	0.000810234	0.665271	0.66446	58.8036
1983	12.3057	0.815274		0.139005	0.13905	-4.56382e-05	2.08285e-09			783	0.0610551	0.000689901	0.66508	0.66439	58.7974
1984	12.2329	0.814389		0.13809	0.138228	-0.000137742	1.89728e-08			784	0.0652506	0.000737309	0.664755	0.664018	58.7645
1985	12.1712	0.814013		0.137685	0.13753	0.000154288	2.38049e-08			785	0.0678524	0.000766709	0.664509	0.663742	58.7401
1986	12.1157	0.813853		0.137495	0.136903	0.000592736	3.51336e-07			786	0.0653175	0.000738065	0.664568	0.66383	58.7478
1987	12.071	0.813626		0.137239	0.136399	0.00084043	7.06322e-07			787	0.076263	0.000861745	0.664794	0.663932	58.7569
1988	12.0414	0.81341		0.136992	0.136063	0.000929197	8.63406e-07			788	0.070537	0.000797043	0.664896	0.664099	58.7717
1989	12.0104	0.813422		0.136975	0.135713	0.00126217	1.59306e-06			789	0.0746022	0.000842979	0.66484	0.663997	58.7626
1990	11.9772	0.813711		0.137235	0.135338	0.00189683	3.59795e-06			790	0.067568	0.000763495	0.664736	0.663973	58.7605
1991	11.9608	0.814006		0.1375	0.135153	0.00234653	5.50621e-06			791	0.0657287	0.000742711	0.664553	0.66381	58.7461
1992	11.9412	0.813735		0.137199	0.134931	0.00226795	5.14361e-06			792	0.0688744	0.000778256	0.66429	0.663512	58.7197
1993	11.9365	0.81266		0.136095	0.134879	0.00121596	1.47855e-06			793	0.0747238	0.000844352	0.6642	0.663355	58.7058
1994	11.9404	0.811515		0.13492	0.134923	-2.50066e-06	6.2533e-12			794	0.0771763	0.000872065	0.664454	0.663582	58.7259
1995	11.9396	0.811185		0.134561	0.134914	-0.000353012	1.24618e-07			795	0.0688748	0.00077826	0.664835	0.664057	58.7679
1996	11.9344	0.811644		0.13499	0.134855	0.000135093	1.82502e-08			796	0.0673833	0.000761408	0.665049	0.664287	58.7883
1997	11.9636	0.812177		0.135494	0.135185	0.00030892	9.54314e-08			797	0.0660033	0.000745814	0.665104	0.664358	58.7946
1998	11.9816	0.812499		0.135785	0.135388	0.000397683	1.58152e-07			798	0.0721117	0.000814837	0.665101	0.664286	58.7882
1999	12.0294	0.813003		0.13626	0.135928	0.000331387	1.09817e-07			799	0.0742864	0.000839411	0.66498	0.66414	58.7753
2000	12.0921	0.813833		0.13706	0.136636	0.000423593	1.79431e-07			800	0.0787598	0.000889958	0.664775	0.663885	58.7527
2001	12.1662	0.814652		0.13785	0.137474	0.000375933	1.41326e-07			801	0.0685144	0.000774189	0.664753	0.663979	58.761
2002	12.2604	0.815466		0.138634	0.138538	9.58475e-05	9.18675e-09			802	0.0712017	0.000804554	0.665033	0.664229	58.7831
2003	12.356	0.816737		0.139876	0.139618	0.000257126	6.61139e-08			803	0.071051	0.000802851	0.665379	0.664576	58.8138
2004	12.4896	0.818505		0.141613	0.141128	0.000484987	2.35212e-07			804	0.0699784	0.000790731	0.665542	0.664751	58.8294
2005	12.6436	0.820212		0.143291	0.142868	0.000422871	1.7882e-07			805	0.0768332	0.000868188	0.665529	0.664661	58.8214
2006	12.85	0.821545		0.144594	0.1452	-0.000606005	3.67242e-07			806	0.0722942	0.000816899	0.665387	0.664571	58.8134
2007	12.9648	0.82261		0.14563	0.146497	-0.000867728	7.52952e-07			807	0.0723262	0.00081726	0.665086	0.664268	58.7866
2008	12.9564	0.823273		0.146264	0.146402	-0.000138782	1.92604e-08			808	0.0718292	0.000811644	0.664748	0.663937	58.7573
2009	12.9426	0.823302		0.146263	0.146247	1.60185e-05	2.56591e-10			809	0.0706622	0.000798458	0.664656	0.663857	58.7503
2010	12.94	0.823115		0.146046	0.146218	-0.000171746	2.94966e-08			810	0.0718083	0.000811408	0.664844	0.664033	58.7658
2011	12.9573	0.823307		0.146208	0.146413	-0.000205452	4.22104e-08			811	0.0743144	0.000839727	0.665018	0.664179	58.7787
2012	12.9569	0.823703		0.146574	0.146409	0.000165359	2.73436e-08			812	0.0743331	0.000839938	0.66497	0.664131	58.7744
2013	12.9942	0.823937		0.146779	0.14683	-5.11598e-05	2.61732e-09			813	0.0697145	0.000787749	0.664742	0.663954	58.7588
2014	13.0038	0.824352		0.147164	0.146939	0.000225496	5.08486e-08			814	0.0720019	0.000813596	0.664406	0.663593	58.7268
2015	13.0233	0.825342		0.148125	0.147159	0.000965828	9.32824e-07			815	0.0743712	0.000840369	0.664022	0.663181	58.6904
2016	13.0658	0.826341		0.149094	0.147639	0.00145523	2.1177e-06			816	0.0756535	0.000854858	0.66378	0.662925	58.6678
2017	13.0833	0.826491		0.149214	0.147837	0.00137717	1.8966e-06			817	0.0733055	0.000828326	0.663879	0.663051	58.6789
2018	13.1118	0.826049		0.148743	0.148159	0.000583625	3.40619e-07			818	0.0736392	0.000832097	0.664238	0.663406	58.7103
2019	13.1258	0.825875		0.148539	0.148317	0.000222286	4.94109e-08			819	0.0733806	0.000829174	0.664577	0.663748	58.7406
2020	13.1557	0.826037		0.148671	0.148655	1.63214e-05	2.66387e-10			820	0.0695108	0.000785447	0.66474	0.663954	58.7589
2021	13.1873	0.82612		0.148725	0.149012	-0.000287347	8.25685e-08			821	0.0671344	0.000758595	0.664765	0.664006	58.7635
2022	13.1962	0.826196		0.148772	0.149112	-0.000340451	1.15907e-07			822	0.0729865	0.000824722	0.66472	0.663896	58.7537
2023	13.2137	0.826513		0.149058	0.14931	-0.000252231	6.36204e-08			823	0.0775564	0.00087636	0.66469	0.663814	58.7464
2024	13.2303	0.8268		0.149316	0.149498	-0.000182354	3.32531e-08			824	0.0709795	0.000802043	0.664828	0.664026	58.7652
2025	13.2376	0.8268		0.149287	0.14958	-0.000293202	8.59672e-08			825	0.0724747	0.000818939	0.665175	0.664356	58.7944
2026	13.2605	0.82684		0.149296	0.149839	-0.000542448	2.94249e-07			826	0.0678034	0.000766155	0.665546	0.66478	58.8319
2027	13.2518	0.827138		0.149565	0.149741	-0.000176254	3.10656e-08			827	0.0752589	0.000850399	0.665725	0.664874	58.8403
2028	13.2605	0.827323		0.14972	0.149839	-0.00011897	1.41538e-08			828	0.0748826	0.000846147	0.665669	0.664822	58.8357
2029	13.2739	0.827166		0.149533	0.149991	-0.000457397	2.09212e-07			829	0.0775503	0.000876291	0.665447	0.664571	58.8134
2030	13.2719	0.827032		0.14937	0.149968	-0.000597685	3.57227e-07			830	0.0723046	0.000817016	0.665129	0.664312	58.7905
2031	13.2766	0.827108		0.149417	0.15002	-0.000603852	3.64638e-07			831	0.0686041	0.000775202	0.664856	0.664081	58.7701
2032	13.2527	0.826993		0.149272	0.149751	-0.000479266	2.29696e-07			832	0.0717772	0.000811057	0.664811	0.664	58.7629
2033	13.2476	0.826452		0.148701	0.149693	-0.000992322	9.84704e-07			833	0.0754501	0.00085256	0.664985	0.664133	58.7746
2034	13.2096	0.825756		0.147976	0.149264	-0.0012884	1.65998e-06			834	0.074343	0.000840049	0.665139	0.664299	58.7894
2035	13.1073	0.824957		0.147147	0.148108	-0.000960954	9.23432e-07			835	0.0728447	0.000823119	0.665041	0.664218	58.7822
2036	12.9477	0.823715		0.145876	0.146304	-0.000428596	1.83695e-07			836	0.0757791	0.000856277	0.664653	0.663797	58.7449
2037	12.8277	0.822146		0.144277	0.144948	-0.000671552	4.50982e-07			837	0.0743703	0.000840358	0.664078	0.663237	58.6954
2038	12.6914	0.820895		0.142996	0.143408	-0.000412314	1.70002e-07			838	0.0717088	0.000810284	0.663486	0.662676	58.6457
2039	12.5919	0.820077		0.142149	0.142284	-0.00013568	1.84091e-08			839	0.0733541	0.000828876	0.663093	0.662264	58.6093
2040	12.4844	0.819172		0.141214	0.141069	0.000144903	2.09969e-08			840	0.0690805	0.000780585	0.663001	0.66222	58.6054
2041	12.3854	0.817935		0.139947	0.139951	-3.65125e-06	1.33316e-11			841	0.0744385	0.000841129	0.663084	0.662243	58.6074
2042	12.2885	0.816674		0.138657	0.138856	-0.00019906	3.96247e-08			842	0.078392	0.000885802	0.663122	0.662236	58.6068
2043	12.2078	0.815565		0.137517	0.137944	-0.00042638	1.818e-07			843	0.0794918	0.00089823	0.662998	0.6621	58.5947
2044	12.1234	0.814458		0.136381	0.13699	-0.0006091	3.71003e-07			844	0.071031	0.000802626	0.662713	0.66191	58.5779
2045	12.0438	0.813363		0.135257	0.136091	-0.000833939	6.95454e-07			845	0.0742777	0.000839312	0.662329	0.661489	58.5407
2046	11.9626	0.812409		0.134272	0.135173	-0.000900863	8.11553e-07			846	0.076296	0.000862118	0.661987	0.661125	58.5085
2047	11.8525	0.811363		0.133197	0.13393	-0.000732488	5.36539e-07			847	0.0793183	0.000896269	0.661849	0.660952	58.4932
2048	11.7606	0.809747		0.131552	0.132891	-0.00133932	1.79379e-06			848	0.0743548	0.000840183	0.661909	0.661069	58.5035
2049	11.6473	0.807437		0.129211	0.131611	-0.0023994	5.75713e-06			849	0.0738507	0.000834487	0.662	0.661166	58.5121
2050	11.3959	0.804764		0.126509	0.128769	-0.00226013	5.10819e-06			850	0.0740799	0.000837077	0.661998	0.661161	58.5116
2051	10.9297	0.802228		0.123943	0.123502	0.000440998	1.94479e-07			851	0.075031	0.000847824	0.661893	0.661045	58.5014
2052	10.7551	0.80028		0.121966	0.121529	0.000436309	1.90365e-07			852	0.081204	0.000917577	0.661687	0.660769	58.477
2053	10.7649	0.799097		0.120754	0.121639	-0.000885554	7.84206e-07			853	0.0801099	0.000905213	0.66141	0.660505	58.4536
2054	10.7572	0.798337		0.119963	0.121553	-0.00158956	2.52669e-06			854	0.0710844	0.000803229	0.66123	0.660426	58.4466
2055	10.598	0.797441		0.119038	0.119754	-0.000715687	5.12209e-07			855	0.0716848	0.000810013	0.661301	0.660491	58.4524
2056	10.5098	0.796336		0.117904	0.118757	-0.000853428	7.28339e-07			856	0.0702318	0.000793595	0.661556	0.660763	58.4764
2057	10.4374	0.795441		0.116978	0.117939	-0.000961125	9.23762e-07			857	0.0766393	0.000865997	0.661802	0.660936	58.4917
2058	10.3848	0.794925		0.116433	0.117345	-0.000911162	8.30216e-07			858	0.0825695	0.000933006	0.661954	0.661021	58.4992
2059	10.332	0.794478		0.115956	0.116748	-0.000792246	6.27654e-07			859	0.0766986	0.000866668	0.662011	0.661144	58.5102
2060	10.2804	0.793878		0.115327	0.116165	-0.00083789	7.0206e-07			860	0.0762618	0.000861732	0.661936	0.661074	58.504
2061	10.2304	0.79333		0.114749	0.1156	-0.000851416	7.24909e-07			861	0.0745504	0.000842394	0.661755	0.660913	58.4897
2062	10.182	0.793023		0.114412	0.115053	-0.000640508	4.1025e-07			862	0.079725	0.000900865	0.661654	0.660754	58.4756
2063	10.133	0.792808		0.114168	0.114499	-0.000331029	1.0958e-07			863	0.0769001	0.000868944	0.661757	0.660888	58.4875
2064	10.0941	0.792435		0.113765	0.114059	-0.000294408	8.6676e-08			864	0.0804327	0.000908861	0.661925	0.661016	58.4988
2065	10.0385	0.79181		0.113111	0.113432	-0.000320736	1.02871e-07			865	0.0836311	0.000945002	0.661979	0.661034	58.5004
2066	9.98343	0.790965		0.112236	0.112809	-0.000572834	3.28139e-07			866	0.0779292	0.000880572	0.66193	0.661049	58.5018
2067	9.94362	0.790061		0.111302	0.112359	-0.00105707	1.1174e-06			867	0.0771892	0.000872211	0.661828	0.660956	58.4935
2068	9.88763	0.789341		0.110553	0.111727	-0.00117416	1.37866e-06			868	0.0759207	0.000857877	0.661641	0.660783	58.4782
2069	9.83557	0.788842		0.110024	0.111138	-0.00111407	1.24115e-06			869	0.0825983	0.000933332	0.661438	0.660505	58.4536
2070	9.77975	0.788313		0.109465	0.110508	-0.00104279	1.08741e-06			870	0.0861478	0.00097344	0.661429	0.660456	58.4493
2071	9.72481	0.787594		0.108717	0.109887	-0.00116988	1.36862e-06			871	0.0793272	0.000896369	0.661654	0.660758	58.476
2072	9.66262	0.786862		0.107956	0.109184	-0.00122862	1.50951e-06			872	0.0760146	0.000858939	0.661884	0.661025	58.4996
2073	9.60257	0.786258		0.107321	0.108506	-0.00118436	1.40271e-06			873	0.083228	0.000940447	0.661953	0.661012	58.4985
2074	9.54361	0.785631		0.106665	0.107839	-0.00117411	1.37855e-06			874	0.0829181	0.000936946	0.661915	0.660978	58.4954
2075	9.47649	0.784883		0.105887	0.107081	-0.00119417	1.42605e-06			875	0.0825977	0.000933325	0.661797	0.660864	58.4854
2076	9.42087	0.784181		0.105156	0.106453	-0.00129685	1.68181e-06			876	0.0846907	0.000956975	0.661531	0.660574	58.4597
2077	9.34989	0.783596		0.104541	0.10565	-0.00110949	1.23098e-06			877	0.0850602	0.00096115	0.661221	0.66026	58.4319
2078	9.29092	0.78291		0.103825	0.104984	-0.00115907	1.34345e-06			878	0.081696	0.000923136	0.661127	0.660204	58.427
2079	9.22083	0.782055		0.102941	0.104192	-0.00125102	1.56506e-06			879	0.0804305	0.000908836	0.661239	0.66033	58.4381
2080	9.15788	0.781277		0.102133	0.103481	-0.00134802	1.81716e-06			880	0.0874332	0.000987964	0.66129	0.660302	58.4356
2081	9.10271	0.780681		0.101507	0.102857	-0.00135009	1.82273e-06			881	0.0848167	0.000958399	0.661166	0.660207	58.4273
2082	9.04877	0.780097		0.100894	0.102248	-0.00135361	1.83225e-06			882	0.0843014	0.000952576	0.660976	0.660023	58.4109
2083	9.0013	0.779486		0.100253	0.101711	-0.00145885	2.12823e-06			883	0.0803855	0.000908327	0.660758	0.65985	58.3956
2084	8.95274	0.779031		0.0997685	0.101163	-0.0013943	1.94408e-06			884	0.079525	0.000898604	0.660475	0.659577	58.3714
2085	8.9094	0.778747		0.0994553	0.100673	-0.00121776	1.48294e-06			885	0.0847554	0.000957706	0.660253	0.659295	58.3466
2086	8.88175	0.778433		0.0991109	0.100361	-0.00124971	1.56178e-06			886	0.0812107	0.000917652	0.660268	0.65935	58.3514
2087	8.85259	0.778092		0.0987401	0.100031	-0.0012911	1.66694e-06			887	0.0884829	0.000999825	0.660435	0.659435	58.3589
2088	8.82763	0.777947		0.098566	0.0997491	-0.00118309	1.39969e-06			888	0.087064	0.000983792	0.660518	0.659534	58.3677
2089	8.81361	0.777982		0.0985714	0.0995907	-0.00101929	1.03896e-06			889	0.0870275	0.00098338	0.660469	0.659485	58.3634
2090	8.81393	0.777952		0.0985121	0.0995943	-0.00108219	1.17113e-06			890	0.0840982	0.00095028	0.660385	0.659435	58.3589
2091	8.81518	0.77791		0.0984398	0.0996084	-0.0011686	1.36563e-06			891	0.0829183	0.000936948	0.660248	0.659311	58.3479
2092	8.84215	0.778181		0.0986816	0.0999132	-0.00123159	1.51682e-06			892	0.0872199	0.000985554	0.660026	0.65904	58.324
2093	8.87699	0.778758		0.0992289	0.100307	-0.00107799	1.16206e-06			893	0.0888387	0.00100385	0.659885	0.658881	58.3099
2094	8.9552	0.779266		0.099707	0.101191	-0.00148358	2.201e-06			894	0.084579	0.000955713	0.65997	0.659015	58.3217
2095	9.00851	0.779505		0.0999165	0.101793	-0.00187647	3.52113e-06			895	0.0857177	0.00096858	0.660155	0.659186	58.3369
2096	9.00348	0.779587		0.0999684	0.101736	-0.00176772	3.12483e-06			896	0.0879	0.000993238	0.660243	0.659249	58.3425
2097	8.97735	0.779565		0.0999168	0.101441	-0.00152414	2.32301e-06			897	0.0864703	0.000977084	0.660246	0.659269	58.3442
2098	8.94887	0.779381		0.0997031	0.101119	-0.00141604	2.00516e-06			898	0.0901486	0.00101865	0.66024	0.659221	58.34
2099	8.9367	0.779124		0.0994166	0.100982	-0.00156496	2.44911e-06			899	0.0922312	0.00104218	0.660171	0.659129	58.3318
2100	8.9039	0.778936		0.0991993	0.100611	-0.00141164	1.99273e-06			900	0.0883185	0.000997968	0.660032	0.659034	58.3234
2101	8.87427	0.778737		0.0989702	0.100276	-0.00130589	1.70535e-06			901	0.0805109	0.000909744	0.66001	0.6591	58.3293
2102	8.85467	0.77839		0.0985942	0.100055	-0.00146049	2.13302e-06			902	0.0853682	0.000964631	0.660232	0.659268	58.3441
2103	8.84203	0.77802		0.0981946	0.0999118	-0.00171721	2.94881e-06			903	0.0857976	0.000969483	0.66056	0.65959	58.3726
2104	8.81357	0.777815		0.0979594	0.0995902	-0.00163083	2.65959e-06			904	0.088604	0.00100119	0.660811	0.65981	58.3921
2105	8.79893	0.777696		0.0978106	0.0994248	-0.00161424	2.60575e-06			905	0.0918444	0.00103781	0.660979	0.659941	58.4037
2106	8.78218	0.777511		0.0975959	0.0992355	-0.00163964	2.68842e-06			906	0.0910401	0.00102872	0.661082	0.660053	58.4136
2107	8.75579	0.777325		0.0973806	0.0989374	-0.0015568	2.42362e-06			907	0.0917461	0.0010367	0.661078	0.660042	58.4126
2108	8.73563	0.777214		0.0972399	0.0987095	-0.00146959	2.1597e-06			908	0.087529	0.000989047	0.661033	0.660044	58.4128
2109	8.71619	0.777049		0.0970452	0.0984898	-0.00144465	2.08701e-06			909	0.0881816	0.000996421	0.661122	0.660125	58.42
2110	8.69282	0.776742		0.0967087	0.0982258	-0.00151716	2.30178e-06			910	0.0917171	0.00103637	0.661375	0.660339	58.4389
2111	8.67618	0.776449		0.0963863	0.0980378	-0.0016515	2.72744e-06			911	0.094583	0.00106875	0.661646	0.660577	58.46
2112	8.6467	0.776308		0.0962151	0.0977046	-0.00148955	2.21875e-06			912	0.0908646	0.00102674	0.661845	0.660818	58.4813
2113	8.62267	0.77622		0.0960979	0.0974331	-0.00133523	1.78284e-06			913	0.0858922	0.000970552	0.661996	0.661026	58.4997
2114	8.59602	0.776087		0.0959354	0.097132	-0.00119655	1.43173e-06			914	0.0875572	0.000989365	0.662064	0.661075	58.504
2115	8.57542	0.775999		0.095818	0.0968992	-0.0010812	1.16899e-06			915	0.0940234	0.00106243	0.662003	0.66094	58.4921
2116	8.57639	0.776042		0.0958306	0.0969102	-0.00107954	1.16541e-06			916	0.0901682	0.00101887	0.661944	0.660925	58.4908
2117	8.59372	0.776162		0.0959213	0.097106	-0.00118472	1.40355e-06			917	0.0966501	0.00109211	0.66207	0.660978	58.4955
2118	8.62056	0.776356		0.0960853	0.0974093	-0.00132399	1.75295e-06			918	0.0945201	0.00106804	0.662335	0.661267	58.521
2119	8.64737	0.776721		0.0964213	0.0977122	-0.00129089	1.66639e-06			919	0.0900507	0.00101754	0.662564	0.661547	58.5458
2120	8.68	0.777252		0.0969227	0.098081	-0.00115824	1.34152e-06			920	0.0875891	0.000989726	0.662738	0.661748	58.5636
2121	8.72551	0.777841		0.0974823	0.0985952	-0.00111293	1.23861e-06			921	0.0923639	0.00104368	0.662903	0.661859	58.5734
2122	8.78199	0.778502		0.0981128	0.0992334	-0.00112054	1.25561e-06			922	0.0959904	0.00108466	0.662972	0.661887	58.5759
2123	8.83819	0.779324		0.0989054	0.0998684	-0.000963032	9.2743e-07			923	0.0936408	0.00105811	0.662879	0.661821	58.5701
2124	8.91313	0.780252		0.0998038	0.100715	-0.000911468	8.30773e-07			924	0.0957563	0.00108201	0.662783	0.661701	58.5594
2125	8.98678	0.78117		0.100693	0.101547	-0.000854699	7.3051e-07			925	0.0942276	0.00106474	0.662868	0.661803	58.5685
2126	9.07225	0.782164		0.101657	0.102513	-0.000856179	7.33043e-07			926	0.0922351	0.00104222	0.663085	0.662043	58.5897
2127	9.176	0.783409		0.102872	0.103686	-0.000813242	6.61362e-07			927	0.0944704	0.00106748	0.663298	0.662231	58.6063
2128	9.28778	0.784885		0.104318	0.104949	-0.000630502	3.97533e-07			928	0.0965699	0.00109121	0.663496	0.662404	58.6217
2129	9.41604	0.786469		0.105873	0.106398	-0.000525263	2.75901e-07			929	0.0951761	0.00107546	0.663681	0.662605	58.6394
2130	9.56651	0.788216		0.10759	0.108098	-0.000507932	2.57995e-07			930	0.0999902	0.00112985	0.663749	0.662619	58.6406
2131	9.72741	0.790245		0.109589	0.109916	-0.000327085	1.06984e-07			931	0.0965961	0.0010915	0.66368	0.662589	58.638
2132	9.91849	0.792441		0.111755	0.112075	-0.000320145	1.02493e-07			932	0.0964023	0.00108931	0.663666	0.662576	58.6369
2133	10.1385	0.794588		0.113873	0.114561	-0.000688379	4.73865e-07			933	0.097274	0.00109916	0.663819	0.66272	58.6496
2134	10.3464	0.796622		0.115877	0.116911	-0.00103407	1.0693e-06			934	0.0974351	0.00110098	0.664025	0.662924	58.6677
2135	10.4854	0.798499		0.117725	0.118481	-0.000756012	5.71554e-07			935	0.0961562	0.00108653	0.664174	0.663087	58.6821
2136	10.599	0.800078		0.119274	0.119765	-0.000490684	2.40771e-07			936	0.0958464	0.00108303	0.664306	0.663223	58.6942
2137	10.7225	0.801388		0.120555	0.12116	-0.000605503	3.66634e-07			937	0.0983604	0.00111144	0.664446	0.663335	58.704
2138	10.826	0.802691		0.121828	0.12233	-0.000501823	2.51826e-07			938	0.0973394	0.0010999	0.664524	0.663424	58.7119
2139	10.9419	0.804091		0.123199	0.123639	-0.000440939	1.94427e-07			939	0.102118	0.00115389	0.664548	0.663394	58.7092
2140	11.0546	0.805424		0.124502	0.124913	-0.000410602	1.68594e-07			940	0.102288	0.00115582	0.664625	0.663469	58.7159
2141	11.171	0.806667		0.125715	0.126229	-0.000513684	2.63871e-07			941	0.099048	0.00111921	0.664758	0.663639	58.7309
2142	11.2897	0.808053		0.127071	0.12757	-0.000498542	2.48544e-07			942	0.098199	0.00110961	0.664846	0.663736	58.7396
2143	11.4223	0.809653		0.128642	0.129068	-0.000426246	1.81686e-07			943	0.0979583	0.00110689	0.664894	0.663787	58.744
2144	11.5457	0.811252		0.130211	0.130462	-0.000250566	6.27834e-08			944	0.0985755	0.00111387	0.66499	0.663876	58.7519
2145	11.6889	0.812767		0.131697	0.13208	-0.000383161	1.46812e-07			945	0.0983414	0.00111122	0.665094	0.663983	58.7614
2146	11.8289	0.814328		0.133227	0.133662	-0.000434665	1.88933e-07			946	0.100629	0.00113707	0.665104	0.663967	58.7599
2147	11.9561	0.815877		0.134747	0.1351	-0.000352634	1.24351e-07			947	0.0989456	0.00111805	0.665075	0.663957	58.7591
2148	12.0735	0.817224		0.136065	0.136426	-0.000361196	1.30462e-07			948	0.103339	0.0011677	0.665128	0.66396	58.7594
2149	12.1849	0.818486		0.137297	0.137685	-0.000388612	1.51019e-07			949	0.101969	0.00115221	0.665218	0.664066	58.7687
2150	12.3013	0.819976		0.138757	0.139001	-0.000243196	5.91444e-08			950	0.101348	0.00114519	0.665247	0.664102	58.7719
2151	12.4469	0.82174		0.140492	0.140646	-0.000153652	2.36089e-08			951	0.101866	0.00115105	0.665264	0.664113	58.7729
2152	12.6088	0.823634		0.142356	0.142475	-0.000118803	1.41141e-08			952	0.103212	0.00116626	0.66535	0.664184	58.7792
2153	12.7858	0.825755		0.144447	0.144475	-2.74913e-05	7.55772e-10			953	0.09998	0.00112974	0.665443	0.664314	58.7906
2154	12.9934	0.828334		0.146996	0.14682	0.00017599	3.09725e-08			954	0.100605	0.0011368	0.665474	0.664337	58.7927
2155	13.255	0.831341		0.149974	0.149777	0.00019721	3.88918e-08			955	0.0999443	0.00112934	0.66553	0.6644	58.7983
2156	13.5255	0.834522		0.153126	0.152833	0.000292211	8.53872e-08			956	0.103002	0.00116389	0.665685	0.664521	58.809
2157	13.8669	0.837554		0.156128	0.156691	-0.000562657	3.16583e-07			957	0.102663	0.00116005	0.665834	0.664674	58.8225
2158	14.2851	0.839766		0.15831	0.161416	-0.0031064	9.64969e-06			958	0.0991893	0.0011208	0.665877	0.664756	58.8298
2159	14.3888	0.840232		0.158747	0.162588	-0.00384146	1.47568e-05			959	0.103444	0.00116888	0.665892	0.664723	58.8269
2160	14.0726	0.838851		0.157336	0.159016	-0.00168021	2.82311e-06			960	0.105801	0.00119552	0.665943	0.664748	58.8291
2161	13.7923	0.836619		0.155074	0.155848	-0.00077437	5.99648e-07			961	0.103987	0.00117501	0.665964	0.664789	58.8327
2162	13.5778	0.834481		0.152906	0.153425	-0.000518603	2.68949e-07			962	0.104179	0.00117719	0.665938	0.664761	58.8303
2163	13.3953	0.832541		0.150937	0.151362	-0.000425016	1.80638e-07			963	0.10683	0.00120714	0.665981	0.664773	58.8313
2164	13.2369	0.830625		0.148991	0.149572	-0.000580817	3.37349e-07			964	0.106941	0.0012084	0.666121	0.664913	58.8437
2165	13.1085	0.828862		0.147199	0.148122	-0.000923238	8.52369e-07			965	0.104749	0.00118363	0.666248	0.665064	58.8571
2166	12.9557	0.827338		0.145645	0.146395	-0.00075025	5.62875e-07			966	0.10495	0.0011859	0.666315	0.665129	58.8628
2167	12.7897	0.82586		0.144137	0.144519	-0.000381842	1.45804e-07			967	0.105884	0.00119645	0.666393	0.665197	58.8688
2168	12.6574	0.824413		0.142661	0.143024	-0.00036254	1.31435e-07			968	0.1029	0.00116273	0.666479	0.665316	58.8794
2169	12.5491	0.823306		0.141524	0.1418	-0.00027608	7.62199e-08			969	0.106747	0.00120621	0.666498	0.665291	58.8772
2170	12.4584	0.822627		0.140815	0.140775	4.00456e-05	1.60365e-09			970	0.107347	0.00121299	0.666497	0.665284	58.8765
2171	12.4195	0.822108		0.140267	0.140336	-6.95184e-05	4.8328e-09			971	0.108975	0.00123138	0.666603	0.665371	58.8843
2172	12.3743	0.821675		0.139805	0.139825	-2.09287e-05	4.38009e-10			972	0.103534	0.0011699	0.666779	0.665609	58.9053
2173	12.3796	0.821546		0.139646	0.139885	-0.000239828	5.75174e-08			973	0.109901	0.00124184	0.666888	0.665646	58.9086
2174	12.3863	0.821649		0.139718	0.139961	-0.000242565	5.88375e-08			974	0.107064	0.00120979	0.666936	0.665726	58.9157
2175	12.413	0.821591		0.139631	0.140263	-0.000631274	3.98507e-07			975	0.105652	0.00119383	0.667006	0.665812	58.9233
2176	12.3722	0.821256		0.139267	0.139801	-0.00053462	2.85819e-07			976	0.109332	0.00123541	0.667064	0.665828	58.9247
2177	12.3191	0.820896		0.138877	0.139201	-0.000324132	1.05061e-07			977	0.10795	0.0012198	0.667058	0.665838	58.9256
2178	12.244	0.82065		0.138601	0.138353	0.000248422	6.17136e-08			978	0.104208	0.00117752	0.6671	0.665922	58.933
2179	12.2259	0.820447		0.138369	0.138149	0.000220166	4.84732e-08			979	0.107114	0.00121035	0.6673	0.666089	58.9478
2180	12.2578	0.820301		0.138193	0.138509	-0.000315982	9.98445e-08			980	0.108753	0.00122887	0.66756	0.666331	58.9692
2181	12.2702	0.820218		0.138081	0.138649	-0.000568503	3.23195e-07			981	0.111133	0.00125576	0.667732	0.666476	58.982
2182	12.243	0.819954		0.137787	0.138341	-0.00055432	3.07271e-07			982	0.110177	0.00124496	0.667836	0.666591	58.9922
2183	12.1595	0.819301		0.137104	0.137398	-0.000294062	8.64726e-08			983	0.109721	0.00123981	0.667954	0.666715	59.0031
2184	12.0634	0.818453		0.136226	0.136312	-8.59906e-05	7.39439e-09			984	0.108057	0.001221	0.668052	0.666831	59.0134
2185	11.9821	0.817678		0.135421	0.135394	2.77493e-05	7.70025e-10			985	0.110949	0.00125369	0.668103	0.66685	59.0151
2186	11.9053	0.816889		0.134603	0.134526	7.73607e-05	5.98468e-09			986	0.109025	0.00123194	0.668215	0.666983	59.0269
2187	11.8247	0.815959		0.133644	0.133614	2.93898e-05	8.63762e-10			987	0.113842	0.00128637	0.668424	0.667138	59.0406
2188	11.7521	0.815059		0.132714	0.132795	-8.05092e-05	6.48174e-09			988	0.114205	0.00129047	0.668602	0.667312	59.056
2189	11.6797	0.814335		0.13196	0.131976	-1.59951e-05	2.55842e-10			989	0.111992	0.00126547	0.668677	0.667412	59.0648
2190	11.6333	0.813646		0.131241	0.131452	-0.000210932	4.44922e-08			990	0.109899	0.00124182	0.668739	0.667497	59.0724
2191	11.5461	0.812899		0.130465	0.130467	-1.78573e-06	3.18883e-12			991	0.11017	0.00124488	0.668838	0.667593	59.0808
2192	11.4936	0.812251		0.129787	0.129874	-8.6469e-05	7.47689e-09			992	0.112008	0.00126566	0.668904	0.667639	59.0849
2193	11.4323	0.811752		0.129259	0.129181	7.79031e-05	6.06889e-09			993	0.114143	0.00128978	0.668947	0.667658	59.0866
2194	11.3716	0.8112		0.128677	0.128495	0.000182152	3.31794e-08			994	0.113037	0.00127728	0.66908	0.667803	59.0994
2195	11.3168	0.810531		0.127978	0.127875	0.000103102	1.063e-08			995	0.113997	0.00128812	0.669304	0.668016	59.1183
2196	11.2614	0.809949		0.127367	0.127249	0.00011738	1.37781e-08			996	0.113085	0.00127783	0.669497	0.668219	59.1363
2197	11.2242	0.809514		0.126902	0.126829	7.33663e-05	5.38261e-09			997	0.112886	0.00127558	0.669636	0.668361	59.1488
2198	11.1825	0.809044		0.126403	0.126358	4.42199e-05	1.9554e-09			998	0.115223	0.00130198	0.66981	0.668508	59.1619
2199	11.127	0.80851		0.125839	0.125732	0.000107027	1.14548e-08			999	0.116445	0.00131579	0.670009	0.668693	59.1783
2200	11.074	0.808087		0.125386	0.125132	0.000253693	6.43601e-08			1000	0.116447	0.00131581	0.670163	0.668848	59.1919
2201	11.0273	0.807731		0.125001	0.124605	0.000395983	1.56802e-07			1001	0.113722	0.00128502	0.670354	0.669069	59.2115
2202	10.9859	0.807232		0.124472	0.124137	0.000335482	1.12548e-07			1002	0.114228	0.00129074	0.670696	0.669405	59.2413
2203	10.9533	0.806634		0.123844	0.123768	7.62047e-05	5.80715e-09			1003	0.115521	0.00130534	0.671086	0.669781	59.2745
2204	10.8964	0.806163		0.123344	0.123125	0.000218808	4.78771e-08			1004	0.121073	0.00136809	0.671321	0.669953	59.2897
2205	10.856	0.805814		0.122965	0.122669	0.000296079	8.7663e-08			1005	0.117669	0.00132962	0.671388	0.670058	59.299
2206	10.8189	0.805405		0.122527	0.122249	0.00027754	7.70287e-08			1006	0.116507	0.00131648	0.671417	0.6701	59.3028
2207	10.7805	0.804963		0.122055	0.121816	0.000238876	5.70616e-08			1007	0.117282	0.00132525	0.671436	0.67011	59.3036
2208	10.7414	0.804614		0.121676	0.121375	0.000301556	9.09359e-08			1008	0.114938	0.00129876	0.67142	0.670121	59.3046
2209	10.7093	0.804261		0.121293	0.121011	0.000282271	7.96767e-08			1009	0.120255	0.00135884	0.671456	0.670097	59.3025
2210	10.6603	0.80375		0.120753	0.120457	0.000295396	8.72588e-08			1010	0.118956	0.00134416	0.671618	0.670274	59.3181
2211	10.6068	0.803204		0.120177	0.119853	0.000323943	1.04939e-07			1011	0.124774	0.0014099	0.671786	0.670376	59.3271
2212	10.5761	0.802806		0.11975	0.119506	0.000244021	5.95463e-08			1012	0.118055	0.00133398	0.671806	0.670472	59.3356
2213	10.5326	0.802449		0.119363	0.119015	0.000347867	1.21011e-07			1013	0.122429	0.00138341	0.671689	0.670306	59.3209
2214	10.4986	0.801983		0.118867	0.11863	0.000237237	5.62812e-08			1014	0.118403	0.00133791	0.671483	0.670145	59.3067
2215	10.4513	0.801523		0.118377	0.118096	0.000281347	7.91559e-08			1015	0.124079	0.00140204	0.67115	0.669748	59.2716
2216	10.4077	0.801174		0.117999	0.117603	0.000395545	1.56456e-07			1016	0.122347	0.00138248	0.670738	0.669355	59.2368
2217	10.3667	0.800779		0.117575	0.11714	0.000434214	1.88542e-07			1017	0.127205	0.00143737	0.670422	0.668985	59.204
2218	10.3294	0.800218		0.116983	0.116718	0.000265228	7.03461e-08			1018	0.124084	0.00140211	0.670253	0.66885	59.1921
2219	10.2784	0.799644		0.11638	0.116143	0.000236953	5.6147e-08			1019	0.123757	0.00139842	0.670081	0.668683	59.1773
2220	10.235	0.799189		0.115895	0.115652	0.000243508	5.92959e-08			1020	0.123229	0.00139244	0.66983	0.668438	59.1556
2221	10.188	0.798736		0.115412	0.115121	0.000291115	8.47477e-08			1021	0.126849	0.00143334	0.669579	0.668145	59.1297
2222	10.1429	0.7982		0.114847	0.114611	0.000236457	5.5912e-08			1022	0.125519	0.00141833	0.669359	0.667941	59.1117
2223	10.0937	0.797707		0.114325	0.114055	0.000269765	7.2773e-08			1023	0.125291	0.00141574	0.669107	0.667691	59.0895
2224	10.0396	0.797306		0.113894	0.113444	0.000449893	2.02403e-07			1024	0.125542	0.00141858	0.668848	0.667429	59.0664
2225	9.99977	0.796836		0.113394	0.112994	0.000400539	1.60431e-07			1025	0.126956	0.00143456	0.668685	0.66725	59.0506
2226	9.9473	0.796229		0.112758	0.112401	0.000356858	1.27348e-07			1026	0.12339	0.00139426	0.6686	0.667205	59.0466
2227	9.9046	0.795636		0.112135	0.111918	0.000216989	4.70844e-08			1027	0.127218	0.00143752	0.668501	0.667063	59.034
2228	9.85302	0.795113		0.111582	0.111336	0.00024679	6.09054e-08			1028	0.130841	0.00147846	0.668419	0.66694	59.0231
2229	9.79683	0.794559		0.110999	0.110701	0.000298215	8.89321e-08			1029	0.126557	0.00143004	0.668395	0.666965	59.0253
2230	9.74915	0.793976		0.110386	0.110162	0.000223874	5.01195e-08			1030	0.12675	0.00143223	0.668324	0.666892	59.0188
2231	9.7005	0.793464		0.109844	0.109612	0.000231809	5.37354e-08			1031	0.124441	0.00140615	0.668116	0.66671	59.0028
2232	9.64443	0.792978		0.109329	0.108979	0.00035006	1.22542e-07			1032	0.12337	0.00139403	0.667882	0.666488	58.9831
2233	9.59327	0.792385		0.108706	0.108401	0.000305192	9.31421e-08			1033	0.127088	0.00143605	0.667746	0.66631	58.9673
2234	9.5424	0.791718		0.108009	0.107826	0.000183604	3.37103e-08			1034	0.126391	0.00142817	0.667648	0.66622	58.9593
2235	9.4857	0.791105		0.107367	0.107185	0.000181895	3.30857e-08			1035	0.128736	0.00145467	0.667513	0.666058	58.945
2236	9.43245	0.790526		0.106758	0.106583	0.000175059	3.06458e-08			1036	0.127487	0.00144056	0.667399	0.665959	58.9362
2237	9.36823	0.7899		0.106103	0.105858	0.000245274	6.01593e-08			1037	0.122618	0.00138554	0.667321	0.665936	58.9342
2238	9.32208	0.789298		0.10547	0.105336	0.000134302	1.80372e-08			1038	0.125907	0.0014227	0.667146	0.665724	58.9154
2239	9.26662	0.788801		0.104945	0.10471	0.00023499	5.52203e-08			1039	0.127189	0.00143719	0.666842	0.665405	58.8872
2240	9.21297	0.788307		0.10442	0.104103	0.000317232	1.00636e-07			1040	0.127981	0.00144614	0.666583	0.665137	58.8635
2241	9.15916	0.787719		0.103803	0.103495	0.000307832	9.47608e-08			1041	0.124879	0.00141108	0.666456	0.665045	58.8554
2242	9.10827	0.787133		0.103187	0.10292	0.000266974	7.12753e-08			1042	0.128438	0.00145131	0.666359	0.664908	58.8432
2243	9.05455	0.78662		0.102645	0.102313	0.000331545	1.09922e-07			1043	0.124011	0.00140128	0.666251	0.66485	58.8381
2244	9.00133	0.786075		0.10207	0.101712	0.000358321	1.28394e-07			1044	0.126043	0.00142424	0.666206	0.664782	58.8321
2245	8.95427	0.785447		0.101413	0.10118	0.00023255	5.40796e-08			1045	0.130001	0.00146897	0.666173	0.664704	58.8252
2246	8.90499	0.784875		0.100811	0.100623	0.000187318	3.50882e-08			1046	0.128118	0.00144769	0.665995	0.664548	58.8114
2247	8.85924	0.784432		0.100338	0.100106	0.000232228	5.39301e-08			1047	0.131186	0.00148236	0.665697	0.664215	58.7819
2248	8.80595	0.783997		0.0998732	0.0995041	0.000369134	1.3626e-07			1048	0.128686	0.00145411	0.665468	0.664014	58.7641
2249	8.75823	0.783499		0.0993455	0.0989649	0.000380643	1.44889e-07			1049	0.130519	0.00147482	0.66536	0.663885	58.7528
2250	8.7152	0.783052		0.0988692	0.0984786	0.000390582	1.52554e-07			1050	0.128098	0.00144746	0.665272	0.663825	58.7474
2251	8.6714	0.782709		0.0984971	0.0979837	0.000513329	2.63507e-07			1051	0.131718	0.00148837	0.665199	0.663711	58.7373
2252	8.6327	0.782351		0.0981085	0.0975465	0.000562013	3.15859e-07			1052	0.131124	0.00148165	0.665195	0.663714	58.7376
2253	8.60152	0.78191		0.0976382	0.0971941	0.000444031	1.97164e-07			1053	0.128305	0.0014498	0.665155	0.663705	58.7368
2254	8.57487	0.781455		0.0971533	0.096893	0.00026031	6.77612e-08			1054	0.132733	0.00149983	0.66494	0.663441	58.7134
2255	8.51729	0.780957		0.0966261	0.0962424	0.000383759	1.47271e-07			1055	0.129834	0.00146708	0.66464	0.663173	58.6897
2256	8.45388	0.780304		0.095943	0.0955258	0.000417177	1.74036e-07			1056	0.129004	0.0014577	0.664426	0.662968	58.6716
2257	8.37776	0.779532		0.0951415	0.0946658	0.000475785	2.26371e-07			1057	0.132878	0.00150147	0.664308	0.662807	58.6573
2258	8.30406	0.778801		0.0943809	0.093833	0.000547935	3.00233e-07			1058	0.132377	0.00149581	0.664246	0.66275	58.6523
2259	8.24014	0.778142		0.0936929	0.0931107	0.000582203	3.38961e-07			1059	0.132705	0.00149952	0.664306	0.662807	58.6573
2260	8.18272	0.77749		0.093011	0.0924618	0.000549175	3.01593e-07			1060	0.131594	0.00148697	0.664504	0.663017	58.6759
2261	8.13199	0.776885		0.092376	0.0918886	0.000487375	2.37534e-07			1061	0.129175	0.00145963	0.664691	0.663231	58.6948
2262	8.07474	0.776407		0.0918688	0.0912417	0.000627127	3.93289e-07			1062	0.13341	0.00150748	0.664787	0.66328	58.6991
2263	8.02652	0.775974		0.0914063	0.0906969	0.000709411	5.03264e-07			1063	0.133904	0.00151307	0.66492	0.663407	58.7104
2264	7.97528	0.775438		0.0908407	0.0901179	0.000722834	5.22488e-07			1064	0.133212	0.00150524	0.665184	0.663678	58.7344
2265	7.92826	0.774803		0.0901756	0.0895866	0.000589018	3.46942e-07			1065	0.134326	0.00151783	0.665485	0.663967	58.76
2266	7.86876	0.774131		0.0894737	0.0889142	0.000559472	3.13009e-07			1066	0.133943	0.00151351	0.665768	0.664254	58.7854
2267	7.8041	0.773366		0.0886797	0.0881835	0.000496191	2.46205e-07			1067	0.134187	0.00151627	0.666123	0.664607	58.8166
2268	7.72604	0.77249		0.0877739	0.0873015	0.000472395	2.23157e-07			1068	0.133916	0.0015132	0.666552	0.665039	58.8548
2269	7.65175	0.77165		0.0869044	0.0864621	0.000442355	1.95678e-07			1069	0.135487	0.00153096	0.666917	0.665386	58.8856
2270	7.59147	0.770944		0.0861681	0.085781	0.000387122	1.49863e-07			1070	0.139386	0.00157501	0.667196	0.665621	58.9063
2271	7.51541	0.770243		0.085438	0.0849215	0.000516571	2.66845e-07			1071	0.133488	0.00150837	0.667522	0.666014	58.9411
2272	7.44481	0.769416		0.0845811	0.0841237	0.000457405	2.09219e-07			1072	0.133268	0.00150588	0.667932	0.666426	58.9776
2273	7.36871	0.768518		0.0836537	0.0832639	0.000389846	1.5198e-07			1073	0.134731	0.00152242	0.668339	0.666817	59.0122
2274	7.2956	0.76763		0.0827355	0.0824377	0.000297786	8.86764e-08			1074	0.136813	0.00154594	0.668777	0.667231	59.0489
2275	7.21105	0.766697		0.0817731	0.0814824	0.000290754	8.45381e-08			1075	0.137989	0.00155923	0.669373	0.667814	59.1004
2276	7.13651	0.765685		0.0807315	0.08064	9.14519e-05	8.36346e-09			1076	0.138115	0.00156065	0.670073	0.668512	59.1622
2277	7.05415	0.764686		0.0797028	0.0797094	-6.52651e-06	4.25953e-11			1077	0.135132	0.00152694	0.670673	0.669146	59.2183
2278	6.97181	0.763746		0.0787332	0.078779	-4.57837e-05	2.09615e-09			1078	0.134155	0.0015159	0.671135	0.669619	59.2602
2279	6.87831	0.762754		0.0777113	0.0777225	-1.12031e-05	1.2551e-10			1079	0.134716	0.00152224	0.671601	0.670079	59.3009
2280	6.78791	0.761623		0.0765508	0.076701	-0.00015016	2.25481e-08			1080	0.135646	0.00153275	0.672104	0.670571	59.3444
2281	6.69914	0.760415		0.0753138	0.0756979	-0.00038412	1.47548e-07			1081	0.139014	0.0015708	0.672568	0.670997	59.3821
2282	6.60036	0.759202		0.074071	0.0745818	-0.00051076	2.60876e-07			1082	0.13849	0.00156489	0.673044	0.671479	59.4248
2283	6.48957	0.757997		0.0728359	0.0733299	-0.000493918	2.43955e-07			1083	0.139927	0.00158112	0.673639	0.672058	59.476
2284	6.3817	0.756849		0.0716584	0.0721109	-0.000452497	2.04753e-07			1084	0.139008	0.00157074	0.674324	0.672753	59.5375
2285	6.25057	0.755825		0.0706045	0.0706292	-2.4657e-05	6.07966e-10			1085	0.140731	0.00159021	0.675084	0.673494	59.6031
2286	6.13396	0.754877		0.0696276	0.0693116	0.000315996	9.98533e-08			1086	0.13784	0.00155754	0.676106	0.674548	59.6964
2287	6.016	0.753893		0.0686131	0.0679787	0.000634403	4.02467e-07			1087	0.140412	0.00158661	0.677531	0.675944	59.8199
2288	5.91122	0.752858		0.0675492	0.0667948	0.000754451	5.69197e-07			1088	0.142488	0.00161006	0.679146	0.677536	59.9608
2289	5.80209	0.75187		0.0665311	0.0655616	0.000969554	9.40035e-07			1089	0.140064	0.00158268	0.680595	0.679012	60.0914
2290	5.70042	0.750963		0.065595	0.0644127	0.00118224	1.39769e-06			1090	0.14038	0.00158624	0.681783	0.680197	60.1963
2291	5.60305	0.750103		0.0647047	0.0633125	0.00139221	1.93826e-06			1091	0.13856	0.00156568	0.682809	0.681244	60.2889
2292	5.51265	0.749303		0.0638753	0.062291	0.00158426	2.50987e-06			1092	0.143844	0.00162539	0.683631	0.682006	60.3564
2293	5.42797	0.74863		0.063173	0.0613341	0.00183894	3.3817e-06			1093	0.145225	0.00164099	0.684145	0.682504	60.4005
2294	5.34795	0.748064		0.062577	0.0604299	0.00214709	4.60998e-06			1094	0.142563	0.00161091	0.684508	0.682897	60.4352
2295	5.2725	0.747507		0.06199	0.0595774	0.00241265	5.8209e-06			1095	0.14506	0.00163913	0.684936	0.683297	60.4707
2296	5.19901	0.746926		0.0613796	0.058747	0.00263264	6.93082e-06			1096	0.145902	0.00164864	0.685377	0.683728	60.5088
2297	5.1324	0.746372		0.0607962	0.0579943	0.0028019	7.85067e-06			1097	0.141943	0.00160391	0.685679	0.684075	60.5395
2298	5.05702	0.745879		0.0602735	0.0571426	0.00313087	9.80232e-06			1098	0.14461	0.00163404	0.685896	0.684262	60.556
2299	4.99665	0.745434		0.0597988	0.0564604	0.00333846	1.11453e-05			1099	0.147276	0.00166417	0.686124	0.68446	60.5735
2300	4.93054	0.745011		0.0593462	0.0557134	0.00363275	1.31969e-05			1100	0.145661	0.00164592	0.686273	0.684627	60.5883
2301	4.86406	0.74458		0.0588855	0.0549622	0.00392328	1.53921e-05			1101	0.144841	0.00163665	0.686279	0.684643	60.5897
2302	4.79972	0.744132		0.0584075	0.0542351	0.00417244	1.74093e-05			1102	0.144502	0.00163282	0.686311	0.684678	60.5929
2303	4.7325	0.743745		0.0579909	0.0534756	0.00451535	2.03884e-05			1103	0.141417	0.00159796	0.686509	0.684911	60.6135
2304	4.66994	0.743546		0.0577623	0.0527687	0.00499359	2.49359e-05			1104	0.14851	0.00167811	0.686786	0.685108	60.6309
2305	4.6071	0.74355		0.0577369	0.0520586	0.00567828	3.22429e-05			1105	0.147951	0.0016718	0.687071	0.685399	60.6567
2306	4.54053	0.743617		0.0577747	0.0513064	0.00646832	4.18391e-05			1106	0.148471	0.00167767	0.68747	0.685792	60.6915
2307	4.48086	0.743628		0.0577556	0.0506322	0.00712344	5.07434e-05			1107	0.147884	0.00167103	0.688	0.686329	60.739
2308	4.41134	0.743623		0.0577214	0.0498465	0.0078749	6.2014e-05			1108	0.146323	0.00165339	0.688485	0.686831	60.7834
2309	4.34671	0.743665		0.0577338	0.0491163	0.00861758	7.42626e-05			1109	0.149294	0.00168697	0.688881	0.687194	60.8155
2310	4.27813	0.743671		0.0577101	0.0483414	0.00936873	8.7773e-05			1110	0.151411	0.00171089	0.68935	0.687639	60.8549
2311	4.21145	0.743488		0.0574967	0.0475879	0.00990877	9.81837e-05			1111	0.149393	0.00168809	0.689921	0.688233	60.9075
2312	4.13799	0.743063		0.0570428	0.0467578	0.010285	0.00010578			1112	0.153943	0.00173951	0.690448	0.688708	60.9495
2313	4.07307	0.742497		0.0564469	0.0460243	0.0104226	0.000108631			1113	0.148408	0.00167696	0.690935	0.689258	60.9981
2314	3.99548	0.742		0.0559202	0.0451475	0.0107727	0.00011605			1114	0.145996	0.0016497	0.691558	0.689908	61.0557
2315	3.92302	0.741809		0.0556994	0.0443287	0.0113707	0.000129293			1115	0.150247	0.00169774	0.692297	0.690599	61.1168
2316	3.83569	0.742019		0.0558802	0.043342	0.0125382	0.000157206			1116	0.150519	0.00170081	0.69292	0.69122	61.1718
2317	3.76173	0.742478		0.0563093	0.0425062	0.0138031	0.000190525			1117	0.152488	0.00172306	0.693391	0.691668	61.2115
2318	3.67106	0.742899		0.056701	0.0414817	0.0152193	0.000231628			1118	0.149619	0.00169065	0.693909	0.692218	61.2601
2319	3.5803	0.743114		0.0568861	0.0404561	0.01643	0.000269945			1119	0.149655	0.00169105	0.694539	0.692848	61.3159
2320	3.47276	0.7431		0.0568429	0.039241	0.0176019	0.000309827			1120	0.147888	0.00167108	0.695167	0.693496	61.3732
2321	3.36917	0.74278		0.056493	0.0380704	0.0184226	0.000339393			1121	0.149855	0.00169331	0.695806	0.694112	61.4278
2322	3.22794	0.742042		0.0557254	0.0364746	0.0192508	0.000370594			1122	0.154868	0.00174995	0.696568	0.694818	61.4902
2323	3.0791	0.741028		0.0546818	0.0347927	0.0198891	0.000395575			1123	0.15182	0.00171551	0.697373	0.695658	61.5646
2324	2.86055	0.740153		0.0537765	0.0323232	0.0214533	0.000460245			1124	0.151052	0.00170684	0.698066	0.696359	61.6266
2325	2.66434	0.739783		0.0533775	0.0301061	0.0232714	0.000541558			1125	0.148958	0.00168318	0.698709	0.697026	61.6857
2326	2.59852	0.740046		0.0536102	0.0293624	0.0242478	0.000587955			1126	0.151632	0.00171339	0.699442	0.697729	61.7479
2327	2.59295	0.740852		0.0543873	0.0292994	0.0250879	0.0006294			1127	0.149964	0.00169454	0.700196	0.698501	61.8162
2328	2.5789	0.741941		0.0554459	0.0291407	0.0263053	0.000691968			1128	0.154288	0.00174339	0.700862	0.699119	61.8709
2329	2.5858	0.742892		0.0563681	0.0292186	0.0271495	0.000737094			1129	0.153611	0.00173574	0.701569	0.699833	61.9341
2330	2.57781	0.74338		0.056826	0.0291284	0.0276976	0.000767158			1130	0.155181	0.00175349	0.702453	0.7007	62.0108
2331	2.58362	0.743429		0.0568457	0.0291939	0.0276517	0.000764618			1131	0.151528	0.00171221	0.703378	0.701665	62.0962
2332	2.58924	0.7433		0.056687	0.0292576	0.0274294	0.000752372			1132	0.151697	0.00171412	0.704172	0.702458	62.1664
2333	2.58606	0.743281		0.056638	0.0292215	0.0274165	0.000751664			1133	0.152101	0.00171869	0.704939	0.70322	62.2338
2334	2.60347	0.743675		0.057002	0.0294183	0.0275837	0.00076086			1134	0.155425	0.00175624	0.705798	0.704041	62.3065
2335	2.59288	0.744588		0.0578858	0.0292986	0.0285872	0.000817226			1135	0.156541	0.00176886	0.706619	0.70485	62.3781
2336	2.60897	0.745646		0.0589139	0.0294804	0.0294334	0.000866327			1136	0.154475	0.00174551	0.707325	0.70558	62.4426
2337	2.60317	0.746256		0.0594945	0.0294149	0.0300795	0.000904779			1137	0.151102	0.0017074	0.708093	0.706386	62.514
2338	2.61075	0.746482		0.059691	0.0295006	0.0301904	0.000911463			1138	0.151737	0.00171458	0.709012	0.707297	62.5946
2339	2.61257	0.747058		0.0602373	0.0295211	0.0307162	0.000943487			1139	0.153072	0.00172966	0.709897	0.708167	62.6716
2340	2.61535	0.748155		0.0613048	0.0295525	0.0317524	0.00100821			1140	0.154938	0.00175074	0.71065	0.708899	62.7364
2341	2.62962	0.748831		0.0619514	0.0297138	0.0322376	0.00103927			1141	0.157378	0.00177832	0.71144	0.709662	62.8039
2342	2.62499	0.748231		0.0613217	0.0296614	0.0316603	0.00100237			1142	0.157725	0.00178224	0.712339	0.710557	62.8831
2343	2.63547	0.746615		0.0596762	0.0297799	0.0298962	0.000893785			1143	0.154274	0.00174324	0.713201	0.711457	62.9628
2344	2.63698	0.744071		0.0571021	0.0297969	0.0273052	0.000745573			1144	0.155298	0.00175481	0.714031	0.712276	63.0353
2345	2.64192	0.739754		0.0527549	0.0298527	0.0229022	0.000524511			1145	0.156329	0.00176646	0.715072	0.713306	63.1264
2346	2.65196	0.734414		0.0473857	0.0299663	0.0174194	0.000303435			1146	0.158796	0.00179434	0.716351	0.714556	63.237
2347	2.65569	0.731029		0.0439714	0.0300084	0.013963	0.000194965			1147	0.159004	0.00179669	0.717598	0.715801	63.3472
2348	2.66597	0.731144		0.0440567	0.0301246	0.0139321	0.000194103			1148	0.15946	0.00180184	0.718722	0.716921	63.4463
2349	2.67349	0.734203		0.0470859	0.0302095	0.0168764	0.000284814			1149	0.158442	0.00179034	0.719885	0.718094	63.5501
2350	2.68535	0.739195		0.0520483	0.0303435	0.0217048	0.000471098			1150	0.159073	0.00179746	0.72106	0.719262	63.6535
2351	2.69505	0.744974		0.0577976	0.0304531	0.0273445	0.000747722			1151	0.158681	0.00179304	0.722076	0.720283	63.7438
2352	2.70466	0.750212		0.0630057	0.0305617	0.032444	0.00105261			1152	0.163924	0.00185228	0.723033	0.721181	63.8233
2353	2.72562	0.754506		0.0672705	0.0307985	0.036472	0.00133021			1153	0.159939	0.00180726	0.724186	0.722378	63.9293
2354	2.73025	0.758986		0.0717206	0.0308509	0.0408698	0.00167034			1154	0.162148	0.00183221	0.725474	0.723641	64.041
2355	2.74435	0.764073		0.0767775	0.0310101	0.0457674	0.00209466			1155	0.161646	0.00182654	0.726667	0.72484	64.1472
2356	2.76759	0.768458		0.0811331	0.0312728	0.0498603	0.00248605			1156	0.161124	0.00182064	0.727831	0.72601	64.2507
2357	2.77767	0.771505		0.0841507	0.0313867	0.052764	0.00278404			1157	0.163659	0.00184929	0.729154	0.727305	64.3652
2358	2.78909	0.774301		0.0869172	0.0315157	0.0554015	0.00306933			1158	0.164387	0.00185751	0.730513	0.728655	64.4848
2359	2.81509	0.776667		0.0892538	0.0318095	0.0574442	0.00329984			1159	0.166032	0.0018761	0.731715	0.729839	64.5895
2360	2.84763	0.777035		0.0895917	0.0321772	0.0574145	0.00329642			1160	0.164715	0.00186122	0.732943	0.731082	64.6996
2361	2.86195	0.776109		0.0886364	0.032339	0.0562973	0.00316939			1161	0.163726	0.00185004	0.73443	0.73258	64.8321
2362	2.88572	0.775574		0.0880711	0.0326076	0.0554635	0.0030762			1162	0.165557	0.00187074	0.736003	0.734132	64.9695
2363	2.93071	0.774417		0.0868844	0.033116	0.0537685	0.00289105			1163	0.165422	0.00186921	0.737506	0.735637	65.1026
2364	2.97116	0.771166		0.0836046	0.0335731	0.0500315	0.00250315			1164	0.16775	0.00189551	0.739187	0.737292	65.2491
2365	3.00772	0.766954		0.0793628	0.0339862	0.0453766	0.00205904			1165	0.166692	0.00188356	0.741193	0.73931	65.4277
2366	3.05209	0.7632		0.0755793	0.0344875	0.0410918	0.00168854			1166	0.161946	0.00182993	0.74318	0.74135	65.6082
2367	3.10428	0.759537		0.0718864	0.0350773	0.0368091	0.00135491			1167	0.165069	0.00186522	0.744851	0.742985	65.753
2368	3.15518	0.755523		0.0678432	0.0356524	0.0321908	0.00103625			1168	0.167035	0.00188744	0.746395	0.744507	65.8876
2369	3.1976	0.751694		0.063984	0.0361317	0.0278523	0.00077575			1169	0.16768	0.00189473	0.747948	0.746053	66.0245
2370	3.23416	0.748363		0.0606232	0.0365449	0.0240783	0.000579765			1170	0.165112	0.00186571	0.749253	0.747387	66.1425
2371	3.27471	0.745273		0.0575036	0.0370031	0.0205005	0.000420272			1171	0.166667	0.00188328	0.750228	0.748345	66.2273
2372	3.31237	0.742412		0.0546131	0.0374286	0.0171845	0.000295307			1172	0.165119	0.00186578	0.751234	0.749368	66.3178
2373	3.35257	0.740037		0.0522087	0.0378829	0.0143258	0.00020523			1173	0.165689	0.00187223	0.75237	0.750498	66.4178
2374	3.39334	0.738108		0.05025	0.0383435	0.0119064	0.000141763			1174	0.16784	0.00189653	0.75324	0.751343	66.4926
2375	3.4286	0.73636		0.0484718	0.038742	0.00972983	9.46695e-05			1175	0.169105	0.00191083	0.75374	0.751829	66.5356
2376	3.46903	0.734737		0.0468196	0.0391988	0.00762082	5.80768e-05			1176	0.16772	0.00189518	0.754241	0.752346	66.5814
2377	3.50311	0.733367		0.0454201	0.0395839	0.0058362	3.40612e-05			1177	0.168214	0.00190075	0.754796	0.752895	66.63
2378	3.54092	0.732287		0.0443099	0.0400111	0.0042988	1.84797e-05			1178	0.16689	0.00188579	0.755067	0.753181	66.6553
2379	3.5724	0.731433		0.0434268	0.0403669	0.00305988	9.36289e-06			1179	0.16605	0.00187631	0.755068	0.753192	66.6562
2380	3.6092	0.730769		0.0427332	0.0407827	0.00195044	3.80423e-06			1180	0.167304	0.00189047	0.755144	0.753254	66.6617
2381	3.64179	0.730278		0.0422127	0.0411509	0.00106183	1.12747e-06			1181	0.168751	0.00190683	0.755242	0.753335	66.6689
2382	3.67822	0.729932		0.0418372	0.0415626	0.000274585	7.53971e-08			1182	0.169145	0.00191128	0.755017	0.753105	66.6486
2383	3.71393	0.729725		0.0416005	0.0419661	-0.000365572	1.33643e-07			1183	0.166922	0.00188616	0.754567	0.752681	66.611
2384	3.74507	0.72969		0.0415359	0.042318	-0.000782116	6.11706e-07			1184	0.167305	0.00189049	0.754258	0.752367	66.5832
2385	3.78061	0.729837		0.0416524	0.0427195	-0.00106717	1.13886e-06			1185	0.167534	0.00189308	0.754017	0.752124	66.5618
2386	3.81458	0.730113		0.0418988	0.0431034	-0.00120459	1.45104e-06			1186	0.17076	0.00192952	0.753572	0.751643	66.5191
2387	3.84523	0.73046		0.0422161	0.0434497	-0.00123364	1.52188e-06			1187	0.171019	0.00193246	0.753097	0.751165	66.4768
2388	3.87925	0.730858		0.0425846	0.0438342	-0.0012496	1.56149e-06			1188	0.16795	0.00189778	0.752885	0.750987	66.4611
2389	3.90945	0.731295		0.0429921	0.0441754	-0.00118338	1.4004e-06			1189	0.168856	0.00190801	0.752724	0.750816	66.446
2390	3.93981	0.731737		0.0434044	0.0445184	-0.00111406	1.24112e-06			1190	0.165761	0.00187304	0.752369	0.750496	66.4176
2391	3.97096	0.732167		0.0438051	0.0448705	-0.00106538	1.13504e-06			1191	0.170617	0.00192791	0.752055	0.750127	66.385
2392	3.99872	0.732614		0.0442221	0.0451841	-0.000962048	9.25536e-07			1192	0.168192	0.00190051	0.752002	0.750101	66.3827
2393	4.0329	0.733094		0.0446731	0.0455703	-0.000897203	8.04973e-07			1193	0.169557	0.00191594	0.751962	0.750046	66.3778
2394	4.06248	0.73357		0.0451189	0.0459046	-0.000785693	6.17313e-07			1194	0.172727	0.00195176	0.751751	0.749799	66.356
2395	4.09376	0.733993		0.0455129	0.0462581	-0.000745229	5.55366e-07			1195	0.172823	0.00195284	0.751637	0.749684	66.3458
2396	4.12027	0.734371		0.0458604	0.0465576	-0.000697148	4.86015e-07			1196	0.171401	0.00193677	0.751772	0.749835	66.3592
2397	4.15344	0.734731		0.0461908	0.0469324	-0.000741606	5.4998e-07			1197	0.172012	0.00194367	0.751862	0.749918	66.3665
2398	4.181	0.735089		0.0465199	0.0472438	-0.000723934	5.2408e-07			1198	0.174897	0.00197628	0.751754	0.749777	66.354
2399	4.21185	0.735471		0.0468715	0.0475924	-0.000720912	5.19714e-07			1199	0.17455	0.00197235	0.751714	0.749741	66.3509
2400	4.24228	0.73591		0.0472817	0.0479362	-0.000654579	4.28473e-07			1200	0.175276	0.00198055	0.751815	0.749835	66.3591
2401	4.27396	0.736398		0.0477396	0.0482942	-0.000554564	3.07541e-07			1201	0.172509	0.00194929	0.751761	0.749812	66.3571
2402	4.30254	0.73687		0.0481821	0.0486172	-0.00043511	1.8932e-07			1202	0.172003	0.00194358	0.751566	0.749622	66.3403
2403	4.33045	0.737303		0.0485851	0.0489326	-0.000347502	1.20758e-07			1203	0.170918	0.00193132	0.751598	0.749666	66.3442
2404	4.36417	0.737725		0.0489781	0.0493135	-0.000335403	1.12495e-07			1204	0.174844	0.00197568	0.75185	0.749874	66.3626
2405	4.3972	0.738134		0.0493571	0.0496868	-0.000329758	1.0874e-07			1205	0.175533	0.00198346	0.751955	0.749972	66.3713
2406	4.43304	0.738471		0.0496641	0.0500918	-0.000427734	1.82956e-07			1206	0.175157	0.00197921	0.751894	0.749915	66.3662
2407	4.45347	0.738719		0.0498826	0.0503226	-0.000439989	1.9359e-07			1207	0.176626	0.00199582	0.751945	0.749949	66.3692
2408	4.46655	0.738937		0.0500713	0.0504705	-0.000399156	1.59326e-07			1208	0.174827	0.00197548	0.752039	0.750063	66.3794
2409	4.47566	0.739168		0.0502726	0.0505734	-0.000300772	9.0464e-08			1209	0.17417	0.00196806	0.751911	0.749943	66.3687
2410	4.48975	0.739396		0.0504708	0.0507326	-0.000261827	6.85534e-08			1210	0.178454	0.00201647	0.751713	0.749697	66.3469
2411	4.50427	0.739609		0.0506546	0.0508966	-0.000242011	5.85692e-08			1211	0.178949	0.00202206	0.751751	0.749729	66.3498
2412	4.52164	0.739827		0.0508422	0.051093	-0.000250787	6.2894e-08			1212	0.175795	0.00198642	0.751848	0.749861	66.3615
2413	4.53957	0.740043		0.0510284	0.0512956	-0.000267199	7.13952e-08			1213	0.175289	0.00198071	0.751673	0.749692	66.3465
2414	4.55326	0.740235		0.0511915	0.0514502	-0.000258672	6.69114e-08			1214	0.17709	0.00200105	0.751399	0.749398	66.3205
2415	4.56876	0.740435		0.0513618	0.0516254	-0.000263622	6.94966e-08			1215	0.176952	0.00199949	0.75131	0.749311	66.3128
2416	4.58841	0.740701		0.0515976	0.0518474	-0.000249798	6.23992e-08			1216	0.177473	0.00200538	0.751172	0.749167	66.3
2417	4.60212	0.741023		0.05189	0.0520023	-0.000112269	1.26044e-08			1217	0.18272	0.00206468	0.750727	0.748662	66.2553
2418	4.62014	0.741332		0.0521699	0.052206	-3.60651e-05	1.30069e-09			1218	0.178496	0.00201694	0.75022	0.748203	66.2147
2419	4.63893	0.741586		0.0523944	0.0524183	-2.39066e-05	5.71526e-10			1219	0.177335	0.00200382	0.749877	0.747873	66.1855
2420	4.65413	0.741788		0.052566	0.05259	-2.39374e-05	5.73001e-10			1220	0.179029	0.00202296	0.749444	0.747421	66.1455
2421	4.67011	0.741949		0.0526973	0.0527706	-7.32952e-05	5.37219e-09			1221	0.179323	0.00202629	0.748733	0.746707	66.0823
2422	4.68317	0.7421		0.0528188	0.0529182	-9.94184e-05	9.88402e-09			1222	0.179735	0.00203094	0.747988	0.745957	66.016
2423	4.69681	0.742293		0.0529825	0.0530723	-8.97497e-05	8.05501e-09			1223	0.179143	0.00202426	0.747287	0.745263	65.9545
2424	4.71112	0.742536		0.0531962	0.053234	-3.78189e-05	1.43027e-09			1224	0.179915	0.00203298	0.746248	0.744215	65.8618
2425	4.72243	0.742771		0.0534007	0.0533618	3.89591e-05	1.51781e-09			1225	0.181957	0.00205605	0.744708	0.742652	65.7234
2426	4.73559	0.742958		0.0535589	0.0535105	4.83653e-05	2.3392e-09			1226	0.180234	0.00203658	0.743052	0.741015	65.5786
2427	4.74855	0.743136		0.0537065	0.0536569	4.95639e-05	2.45658e-09			1227	0.182003	0.00205657	0.74163	0.739573	65.451
2428	4.75543	0.743327		0.0538684	0.0537347	0.000133685	1.78716e-08			1228	0.183668	0.00207538	0.740508	0.738432	65.35
2429	4.76607	0.743498		0.0540094	0.0538549	0.000154498	2.38698e-08			1229	0.182616	0.0020635	0.739855	0.737792	65.2933
2430	4.78189	0.743641		0.0541225	0.0540336	8.88562e-05	7.89543e-09			1230	0.18318	0.00206987	0.7398	0.73773	65.2879
2431	4.78894	0.743805		0.054257	0.0541133	0.000143665	2.06396e-08			1231	0.182495	0.00206213	0.739939	0.737877	65.3009
2432	4.79859	0.743994		0.0544165	0.0542224	0.000194089	3.76706e-08			1232	0.183444	0.00207285	0.739711	0.737638	65.2798
2433	4.80653	0.744139		0.0545317	0.0543121	0.000219588	4.82188e-08			1233	0.184624	0.00208619	0.739204	0.737118	65.2337
2434	4.81042	0.744212		0.0545758	0.054356	0.000219785	4.83052e-08			1234	0.186025	0.00210201	0.738944	0.736842	65.2093
2435	4.81579	0.744273		0.0546065	0.0544167	0.000189818	3.6031e-08			1235	0.185737	0.00209876	0.739051	0.736952	65.219
2436	4.82784	0.744358		0.0546621	0.0545528	0.000109231	1.19314e-08			1236	0.187143	0.00211465	0.739262	0.737147	65.2363
2437	4.83023	0.744443		0.0547173	0.05458	0.000137304	1.88525e-08			1237	0.187283	0.00211624	0.73952	0.737403	65.259
2438	4.83245	0.744522		0.0547665	0.054605	0.000161513	2.60865e-08			1238	0.187409	0.00211766	0.739877	0.73776	65.2905
2439	4.83476	0.744628		0.054843	0.0546311	0.00021186	4.48847e-08			1239	0.186696	0.0021096	0.740082	0.737972	65.3093
2440	4.84005	0.744748		0.0549335	0.0546908	0.000242675	5.88914e-08			1240	0.189006	0.00213571	0.739917	0.737782	65.2925
2441	4.84098	0.744823		0.0549787	0.0547013	0.000277406	7.69544e-08			1241	0.189173	0.00213759	0.739686	0.737549	65.2718
2442	4.84264	0.744846		0.0549724	0.0547202	0.000252171	6.35902e-08			1242	0.189634	0.00214279	0.739724	0.737581	65.2747
2443	4.84118	0.744867		0.0549632	0.0547036	0.000259616	6.74005e-08			1243	0.191918	0.00216861	0.73985	0.737681	65.2836
2444	4.84409	0.744887		0.0549537	0.0547365	0.000217209	4.71795e-08			1244	0.188572	0.0021308	0.73989	0.737759	65.2904
2445	4.83755	0.744879		0.054916	0.0546626	0.000253448	6.42358e-08			1245	0.189989	0.00214681	0.740117	0.73797	65.3091
2446	4.83842	0.744866		0.0548734	0.0546724	0.000200974	4.03904e-08			1246	0.19074	0.00215529	0.740689	0.738534	65.359
2447	4.83217	0.744891		0.0548695	0.0546018	0.000267678	7.16513e-08			1247	0.192591	0.00217621	0.741249	0.739073	65.4067
2448	4.82714	0.744935		0.0548836	0.054545	0.000338653	1.14686e-07			1248	0.191486	0.00216372	0.741521	0.739357	65.4319
2449	4.82391	0.744952		0.0548706	0.0545085	0.000362132	1.31139e-07			1249	0.191433	0.00216312	0.741747	0.739584	65.4519
2450	4.8175	0.744952		0.0548407	0.0544361	0.000404644	1.63737e-07			1250	0.190982	0.00215803	0.742138	0.73998	65.487
2451	4.80858	0.744954		0.0548135	0.0543352	0.000478229	2.28703e-07			1251	0.192248	0.00217234	0.742538	0.740365	65.5211
2452	4.80243	0.744918		0.0547484	0.0542657	0.000482632	2.32933e-07			1252	0.192432	0.00217442	0.742949	0.740775	65.5574
2453	4.79258	0.74481		0.0546103	0.0541545	0.000455786	2.07741e-07			1253	0.193713	0.00218889	0.743699	0.74151	65.6224
2454	4.78149	0.744677		0.0544481	0.0540292	0.00041892	1.75494e-07			1254	0.19395	0.00219157	0.744795	0.742604	65.7192
2455	4.7698	0.744581		0.054322	0.053897	0.000424977	1.80606e-07			1255	0.193469	0.00218613	0.745829	0.743643	65.8111
2456	4.75901	0.744507		0.0542181	0.0537751	0.000442937	1.96193e-07			1256	0.193288	0.00218408	0.746781	0.744597	65.8956
2457	4.75573	0.744437		0.0541183	0.0537381	0.000380253	1.44592e-07			1257	0.195102	0.00220458	0.748129	0.745924	66.013
2458	4.74917	0.744411		0.054063	0.053664	0.000399	1.59201e-07			1258	0.196322	0.00221837	0.750018	0.747799	66.179
2459	4.74788	0.744449		0.0540716	0.0536494	0.000422223	1.78272e-07			1259	0.200347	0.00226385	0.75217	0.749906	66.3654
2460	4.74838	0.744501		0.0540933	0.053655	0.000438331	1.92134e-07			1260	0.194986	0.00220327	0.754583	0.75238	66.5844
2461	4.74597	0.744532		0.0540949	0.0536277	0.000467146	2.18226e-07			1261	0.195423	0.00220821	0.757561	0.755353	66.8475
2462	4.74773	0.744581		0.0541149	0.0536476	0.000467235	2.18309e-07			1262	0.196831	0.00222412	0.76099	0.758766	67.1495
2463	4.74504	0.744675		0.0541785	0.0536173	0.000561192	3.14936e-07			1263	0.197609	0.00223292	0.764455	0.762222	67.4554
2464	4.74995	0.744771		0.054245	0.0536728	0.00057225	3.2747e-07			1264	0.197785	0.00223491	0.767989	0.765754	67.7679
2465	4.75362	0.744841		0.054286	0.0537143	0.000571725	3.2687e-07			1265	0.200066	0.00226068	0.771865	0.769605	68.1087
2466	4.75711	0.744914		0.0543293	0.0537536	0.000575672	3.31399e-07			1266	0.199275	0.00225174	0.775852	0.7736	68.4623
2467	4.75945	0.745004		0.0543894	0.0537801	0.000609257	3.71194e-07			1267	0.199175	0.00225061	0.779516	0.777266	68.7867
2468	4.76141	0.745081		0.0544371	0.0538023	0.000634814	4.02989e-07			1268	0.198398	0.00224183	0.78306	0.780818	69.1011
2469	4.76652	0.745143		0.0544686	0.05386	0.000608624	3.70423e-07			1269	0.200037	0.00226034	0.78687	0.784609	69.4366
2470	4.7686	0.745219		0.0545153	0.0538835	0.00063182	3.99196e-07			1270	0.202267	0.00228555	0.790556	0.788271	69.7607
2471	4.77464	0.745305		0.0545721	0.0539518	0.000620298	3.84769e-07			1271	0.201537	0.0022773	0.793589	0.791312	70.0298
2472	4.77917	0.74537		0.0546075	0.0540029	0.000604589	3.65528e-07			1272	0.201255	0.00227411	0.796246	0.793972	70.2652
2473	4.78693	0.745431		0.054638	0.0540906	0.000547339	2.9958e-07			1273	0.200557	0.00226623	0.798968	0.796702	70.5068
2474	4.78731	0.745527		0.0547053	0.0540949	0.000610442	3.72639e-07			1274	0.202846	0.00229209	0.801498	0.799206	70.7284
2475	4.79577	0.745648		0.0547963	0.0541906	0.000605782	3.66972e-07			1275	0.203104	0.00229501	0.803584	0.801289	70.9128
2476	4.79736	0.745748		0.0548663	0.0542084	0.000657907	4.32842e-07			1276	0.203856	0.0023035	0.805602	0.803299	71.0906
2477	4.79832	0.745831		0.0549197	0.0542193	0.000700448	4.90628e-07			1277	0.203983	0.00230494	0.8077	0.805395	71.2761
2478	4.80662	0.745932		0.0549909	0.0543131	0.000677813	4.5943e-07			1278	0.203284	0.00229703	0.8093	0.807003	71.4184
2479	4.81423	0.746045		0.0550751	0.0543991	0.000675962	4.56924e-07			1279	0.20257	0.00228897	0.810162	0.807873	71.4954
2480	4.81258	0.746149		0.0551489	0.0543804	0.000768465	5.90539e-07			1280	0.204138	0.00230669	0.810844	0.808537	71.5542
2481	4.81193	0.74625		0.0552202	0.0543731	0.000847062	7.17514e-07			1281	0.206577	0.00233424	0.8115	0.809166	71.6098
2482	4.82426	0.746351		0.0552918	0.0545125	0.000779312	6.07327e-07			1282	0.207469	0.00234432	0.81153	0.809186	71.6116
2483	4.82111	0.746419		0.05533	0.0544768	0.000853145	7.27857e-07			1283	0.207312	0.00234256	0.810936	0.808593	71.5592
2484	4.82618	0.74645		0.0553317	0.0545342	0.000797551	6.36087e-07			1284	0.205805	0.00232552	0.810418	0.808092	71.5148
2485	4.83092	0.746495		0.0553473	0.0545877	0.000759605	5.76999e-07			1285	0.206071	0.00232853	0.810001	0.807672	71.4776
2486	4.82972	0.74657		0.0553923	0.0545741	0.000818247	6.69528e-07			1286	0.20681	0.00233688	0.809027	0.80669	71.3907
2487	4.83616	0.746626		0.0554183	0.0546469	0.000771458	5.95147e-07			1287	0.209584	0.00236823	0.80745	0.805082	71.2484
2488	4.83334	0.746644		0.055407	0.0546151	0.000791894	6.27097e-07			1288	0.210274	0.00237602	0.805754	0.803378	71.0976
2489	4.83839	0.746669		0.0554019	0.0546721	0.000729798	5.32605e-07			1289	0.211271	0.00238728	0.803833	0.801446	70.9266
2490	4.83888	0.74671		0.055414	0.0546777	0.000736308	5.4215e-07			1290	0.209284	0.00236483	0.801327	0.798962	70.7068
2491	4.83764	0.746722		0.0553958	0.0546636	0.000732155	5.36051e-07			1291	0.210962	0.0023838	0.79864	0.796256	70.4674
2492	4.83824	0.7467		0.0553445	0.0546704	0.000674024	4.54308e-07			1292	0.210778	0.00238172	0.796289	0.793907	70.2595
2493	4.83592	0.746712		0.0553269	0.0546442	0.000682686	4.6606e-07			1293	0.213087	0.00240781	0.793945	0.791537	70.0497
2494	4.83558	0.746786		0.0553706	0.0546403	0.000730336	5.3339e-07			1294	0.214009	0.00241823	0.791185	0.788767	69.8046
2495	4.83232	0.746871		0.0554268	0.0546035	0.000823352	6.77908e-07			1295	0.214031	0.00241848	0.788427	0.786009	69.5605
2496	4.83588	0.746936		0.0554618	0.0546438	0.000817996	6.69118e-07			1296	0.211493	0.0023898	0.786013	0.783623	69.3493
2497	4.83676	0.746992		0.0554878	0.0546537	0.00083408	6.9569e-07			1297	0.212251	0.00239836	0.783426	0.781027	69.1196
2498	4.83221	0.747025		0.0554916	0.0546023	0.000889316	7.90884e-07			1298	0.21374	0.00241518	0.780399	0.777983	68.8502
2499	4.83412	0.747013		0.0554497	0.0546238	0.000825851	6.82031e-07			1299	0.217943	0.00246268	0.777523	0.775061	68.5916
2500	4.83006	0.746992		0.0553987	0.0545779	0.000820801	6.73714e-07			1300	0.216881	0.00245068	0.775094	0.772643	68.3776
2501	4.83429	0.747016		0.055394	0.0546258	0.000768244	5.90199e-07			1301	0.217512	0.00245781	0.772572	0.770114	68.1538
2502	4.8371	0.74707		0.0554176	0.0546575	0.000760075	5.77714e-07			1302	0.217335	0.00245581	0.769726	0.76727	67.9021
2503	4.83927	0.7471		0.0554184	0.054682	0.000736411	5.42301e-07			1303	0.216835	0.00245016	0.767062	0.764612	67.6669
2504	4.83213	0.747119		0.0554072	0.0546013	0.000805878	6.4944e-07			1304	0.218057	0.00246397	0.764759	0.762295	67.4618
2505	4.83344	0.747161		0.0554196	0.0546162	0.000803435	6.45508e-07			1305	0.219164	0.00247648	0.762393	0.759916	67.2513
2506	4.83332	0.747202		0.0554311	0.0546148	0.000816302	6.66349e-07			1306	0.220132	0.00248741	0.759921	0.757434	67.0316
2507	4.8338	0.747203		0.0554028	0.0546203	0.000782547	6.1238e-07			1307	0.221059	0.00249788	0.757717	0.755219	66.8356
2508	4.83823	0.747194		0.0553638	0.0546703	0.000693484	4.8092e-07			1308	0.221282	0.0025004	0.755621	0.753121	66.6499
2509	4.83691	0.747218		0.0553588	0.0546554	0.000703387	4.94753e-07			1309	0.217668	0.00245957	0.753208	0.750749	66.44
2510	4.83415	0.747258		0.0553686	0.0546242	0.000744414	5.54153e-07			1310	0.220887	0.00249595	0.750915	0.748419	66.2338
2511	4.83503	0.747291		0.0553725	0.0546342	0.000738273	5.45047e-07			1311	0.224352	0.0025351	0.749358	0.746823	66.0926
2512	4.83649	0.747348		0.0553992	0.0546507	0.000748591	5.60388e-07			1312	0.224968	0.00254206	0.748076	0.745534	65.9785
2513	4.83565	0.747427		0.055449	0.0546412	0.000807795	6.52532e-07			1313	0.221019	0.00249744	0.746127	0.743629	65.81
2514	4.83478	0.747463		0.0554555	0.0546313	0.000824203	6.79311e-07			1314	0.22364	0.00252706	0.743702	0.741175	65.5927
2515	4.83348	0.747431		0.0553934	0.0546166	0.000776751	6.03343e-07			1315	0.223808	0.00252896	0.741741	0.739212	65.419
2516	4.8338	0.747398		0.0553306	0.0546202	0.000710312	5.04544e-07			1316	0.22398	0.00253089	0.740399	0.737868	65.3001
2517	4.82999	0.747408		0.0553115	0.0545772	0.000734317	5.39221e-07			1317	0.225529	0.0025484	0.739137	0.736588	65.1868
2518	4.82802	0.747416		0.0552898	0.0545549	0.00073493	5.40122e-07			1318	0.228284	0.00257953	0.737669	0.73509	65.0542
2519	4.83207	0.747384		0.0552283	0.0546007	0.000627628	3.93917e-07			1319	0.227562	0.00257137	0.735896	0.733325	64.898
2520	4.82848	0.747348		0.0551625	0.0545601	0.000602404	3.6289e-07			1320	0.225539	0.00254851	0.733582	0.731033	64.6952
2521	4.82531	0.747329		0.0551133	0.0545243	0.000588989	3.46908e-07			1321	0.22642	0.00255847	0.73098	0.728421	64.4641
2522	4.82045	0.747289		0.0550436	0.0544694	0.000574187	3.29691e-07			1322	0.231442	0.00261521	0.728896	0.726281	64.2746
2523	4.81684	0.747228		0.0549533	0.0544286	0.00052474	2.75352e-07			1323	0.233665	0.00264033	0.727508	0.724868	64.1496
2524	4.81832	0.747209		0.054905	0.0544453	0.000459665	2.11292e-07			1324	0.230781	0.00260775	0.726173	0.723565	64.0343
2525	4.81164	0.747247		0.0549128	0.0543698	0.000543036	2.94888e-07			1325	0.231038	0.00261064	0.724642	0.722031	63.8985
2526	4.80987	0.747288		0.0549248	0.0543498	0.000574962	3.30581e-07			1326	0.232081	0.00262244	0.723409	0.720787	63.7885
2527	4.80897	0.747317		0.0549243	0.0543396	0.000584726	3.41905e-07			1327	0.230395	0.00260339	0.722666	0.720063	63.7244
2528	4.80398	0.747362		0.0549392	0.0542832	0.000655958	4.3028e-07			1328	0.234544	0.00265027	0.722061	0.719411	63.6666
2529	4.80344	0.747397		0.0549441	0.0542772	0.000666894	4.44747e-07			1329	0.23801	0.00268942	0.721653	0.718963	63.627
2530	4.79598	0.747356		0.0548741	0.0541928	0.000681268	4.64126e-07			1330	0.236328	0.00267043	0.721831	0.71916	63.6445
2531	4.79057	0.747255		0.0547437	0.0541317	0.000611961	3.74496e-07			1331	0.244044	0.00275762	0.721995	0.719238	63.6514
2532	4.78907	0.747184		0.0546422	0.0541147	0.000527452	2.78205e-07			1332	0.244883	0.00276709	0.720601	0.717834	63.5271
2533	4.78315	0.747172		0.054601	0.054048	0.000552995	3.05804e-07			1333	0.242459	0.00273971	0.717001	0.714262	63.211
2534	4.77813	0.747168		0.0545679	0.0539911	0.000576734	3.32622e-07			1334	0.24066	0.00271937	0.712021	0.709302	62.772
2535	4.77068	0.747143		0.0545127	0.053907	0.000605741	3.66922e-07			1335	0.242026	0.00273481	0.706646	0.703911	62.295
2536	4.76266	0.747114		0.0544544	0.0538164	0.000638048	4.07105e-07			1336	0.241342	0.00272708	0.701757	0.69903	61.863
2537	4.76002	0.747074		0.0543845	0.0537865	0.000598051	3.57665e-07			1337	0.236721	0.00267486	0.698417	0.695742	61.572
2538	4.75784	0.746988		0.0542693	0.0537619	0.000507443	2.57498e-07			1338	0.237434	0.00268292	0.696674	0.693991	61.4171
2539	4.74665	0.746876		0.0541271	0.0536355	0.000491606	2.41676e-07			1339	0.240094	0.00271297	0.694615	0.691902	61.2322
2540	4.73513	0.746794		0.0540156	0.0535053	0.000510305	2.60411e-07			1340	0.241167	0.0027251	0.690326	0.687601	60.8515
2541	4.7324	0.746758		0.0539502	0.0534745	0.000475693	2.26284e-07			1341	0.241411	0.00272786	0.685064	0.682337	60.3856
2542	4.72356	0.746731		0.0538933	0.0533745	0.000518731	2.69082e-07			1342	0.243117	0.00274714	0.681211	0.678464	60.0429
2543	4.71825	0.746675		0.0538073	0.0533146	0.000492725	2.42778e-07			1343	0.243363	0.00274992	0.679195	0.676445	59.8642
2544	4.71059	0.746576		0.0536791	0.053228	0.000451121	2.0351e-07			1344	0.243517	0.00275165	0.678243	0.675491	59.7798
2545	4.70027	0.746442		0.0535158	0.0531114	0.000404348	1.63498e-07			1345	0.243986	0.00275696	0.677726	0.674969	59.7336
2546	4.69303	0.746308		0.0533516	0.0530296	0.000321975	1.03668e-07			1346	0.24812	0.00280367	0.677507	0.674703	59.7101
2547	4.6812	0.746212		0.0532259	0.0528959	0.000330015	1.0891e-07			1347	0.248128	0.00280376	0.677629	0.674825	59.7209
2548	4.67438	0.746149		0.0531331	0.0528188	0.000314237	9.87447e-08			1348	0.248371	0.00280651	0.677983	0.675177	59.752
2549	4.66322	0.746074		0.0530291	0.0526927	0.000336435	1.13189e-07			1349	0.248189	0.00280445	0.678309	0.675505	59.781
2550	4.65345	0.745974		0.0528988	0.0525823	0.00031651	1.00178e-07			1350	0.2492	0.00281588	0.678508	0.675692	59.7976
2551	4.64187	0.745869		0.0527645	0.0524515	0.00031301	9.7975e-08			1351	0.25004	0.00282537	0.678908	0.676082	59.8322
2552	4.62954	0.745765		0.0526309	0.0523122	0.000318674	1.01553e-07			1352	0.256362	0.0028968	0.680007	0.677111	59.9232
2553	4.61948	0.745649		0.0524857	0.0521985	0.000287207	8.24877e-08			1353	0.251162	0.00283804	0.681966	0.679128	60.1017
2554	4.60757	0.745532		0.0523386	0.0520639	0.000274662	7.54394e-08			1354	0.253891	0.00286888	0.68459	0.681722	60.3312
2555	4.59734	0.745426		0.0522032	0.0519484	0.000254817	6.49318e-08			1355	0.252995	0.00285876	0.687877	0.685018	60.6229
2556	4.58452	0.745312		0.0520588	0.0518035	0.000255399	6.52285e-08			1356	0.25455	0.00287632	0.692472	0.689596	61.0281
2557	4.56925	0.745166		0.051884	0.0516309	0.000253057	6.40379e-08			1357	0.255518	0.00288727	0.699418	0.696531	61.6418
2558	4.55507	0.745013		0.0517009	0.0514707	0.000230154	5.29707e-08			1358	0.257818	0.00291325	0.709395	0.706482	62.5225
2559	4.54369	0.744878		0.0515364	0.0513421	0.000194259	3.77365e-08			1359	0.25862	0.00292231	0.721983	0.719061	63.6357
2560	4.52873	0.744742		0.0513712	0.0511731	0.000198095	3.92415e-08			1360	0.259782	0.00293545	0.735427	0.732492	64.8243
2561	4.51577	0.744583		0.0511824	0.0510266	0.000155792	2.42712e-08			1361	0.255335	0.00288519	0.746585	0.7437	65.8162
2562	4.50206	0.744422		0.0509914	0.0508717	0.000119621	1.43092e-08			1362	0.259655	0.00293401	0.749714	0.74678	66.0888
2563	4.48514	0.744271		0.0508105	0.0506805	0.000130081	1.6921e-08			1363	0.259228	0.00292918	0.739664	0.736734	65.1998
2564	4.46435	0.744089		0.0505994	0.0504456	0.000153749	2.36386e-08			1364	0.261836	0.00295866	0.723592	0.720633	63.7748
2565	4.4552	0.743861		0.0503415	0.0503422	-7.1885e-07	5.16745e-13			1365	0.263341	0.00297566	0.711226	0.70825	62.6789
2566	4.43562	0.743645		0.0500963	0.0501209	-2.45472e-05	6.02564e-10			1366	0.263985	0.00298294	0.703593	0.70061	62.0029
2567	4.41865	0.743498		0.0499189	0.0499292	-1.02527e-05	1.05118e-10			1367	0.265281	0.00299758	0.698155	0.695157	61.5202
2568	4.40129	0.743391		0.0497828	0.049733	4.98171e-05	2.48175e-09			1368	0.264517	0.00298895	0.693481	0.690492	61.1074
2569	4.38191	0.743267		0.0496286	0.049514	0.000114647	1.31439e-08			1369	0.268747	0.00303674	0.689501	0.686465	60.751
2570	4.36572	0.743105		0.0494372	0.0493311	0.000106126	1.12628e-08			1370	0.268133	0.00302981	0.686476	0.683446	60.4838
2571	4.34398	0.742909		0.0492118	0.0490855	0.000126304	1.59527e-08			1371	0.270929	0.00306141	0.684895	0.681834	60.3411
2572	4.32629	0.742675		0.0489483	0.0488855	6.27383e-05	3.93609e-09			1372	0.269146	0.00304126	0.685188	0.682146	60.3688
2573	4.30587	0.74242		0.0486635	0.0486548	8.63697e-06	7.45973e-11			1373	0.269395	0.00304407	0.68643	0.683386	60.4785
2574	4.28792	0.742186		0.0484002	0.048452	-5.17698e-05	2.68011e-09			1374	0.269842	0.00304912	0.685887	0.682838	60.43
2575	4.2673	0.741987		0.0481715	0.048219	-4.7455e-05	2.25198e-09			1375	0.272218	0.00307597	0.682499	0.679423	60.1278
2576	4.24552	0.741792		0.0479461	0.0479729	-2.68414e-05	7.20463e-10			1376	0.27543	0.00311226	0.679431	0.676319	59.8531
2577	4.22368	0.741582		0.0477064	0.0477261	-1.96514e-05	3.86179e-10			1377	0.275237	0.00311008	0.678382	0.675272	59.7604
2578	4.19718	0.741374		0.0474693	0.0474267	4.25775e-05	1.81284e-09			1378	0.275438	0.00311235	0.678019	0.674907	59.7281
2579	4.17923	0.741169		0.047235	0.0472238	1.11136e-05	1.23511e-10			1379	0.273675	0.00309243	0.677189	0.674096	59.6564
2580	4.15546	0.740943		0.046979	0.0469552	2.3812e-05	5.67012e-10			1380	0.27767	0.00313757	0.67635	0.673212	59.5782
2581	4.13071	0.740689		0.0466956	0.0466756	1.99755e-05	3.99021e-10			1381	0.279892	0.00316268	0.676034	0.672871	59.548
2582	4.10314	0.740423		0.0463999	0.0463641	3.58209e-05	1.28314e-09			1382	0.277524	0.00313593	0.675744	0.672608	59.5247
2583	4.08153	0.740149		0.0460957	0.0461199	-2.41454e-05	5.83003e-10			1383	0.281915	0.00318554	0.675353	0.672167	59.4857
2584	4.05862	0.739863		0.0457804	0.0458609	-8.05637e-05	6.49052e-09			1384	0.281449	0.00318028	0.675862	0.672681	59.5312
2585	4.03369	0.739581		0.0454691	0.0455793	-0.000110174	1.21383e-08			1385	0.281929	0.0031857	0.677753	0.674567	59.6981
2586	4.0085	0.739316		0.0451737	0.0452946	-0.000120915	1.46204e-08			1386	0.282705	0.00319447	0.679705	0.676511	59.8701
2587	3.98218	0.739047		0.0448754	0.0449972	-0.000121741	1.48208e-08			1387	0.280393	0.00316834	0.679401	0.676233	59.8455
2588	3.95384	0.738755		0.044554	0.044677	-0.000122973	1.51224e-08			1388	0.284895	0.00321921	0.67688	0.673661	59.6179
2589	3.92739	0.738452		0.0442208	0.0443781	-0.000157252	2.47281e-08			1389	0.285667	0.00322793	0.674673	0.671445	59.4218
2590	3.90164	0.738151		0.0438906	0.0440871	-0.000196503	3.86133e-08			1390	0.285032	0.00322076	0.673833	0.670612	59.3481
2591	3.86943	0.737847		0.0435569	0.0437232	-0.000166282	2.76496e-08			1391	0.28384	0.00320729	0.674212	0.671005	59.3828
2592	3.84157	0.737539		0.0432194	0.0434084	-0.000188991	3.57176e-08			1392	0.287638	0.0032502	0.675892	0.672642	59.5277
2593	3.81321	0.737244		0.0428944	0.0430879	-0.000193524	3.74514e-08			1393	0.289624	0.00327265	0.678666	0.675393	59.7712
2594	3.78088	0.73695		0.042571	0.0427227	-0.00015167	2.30037e-08			1394	0.288705	0.00326226	0.681052	0.67779	59.9833
2595	3.75432	0.736619		0.0422104	0.0424224	-0.000212005	4.49462e-08			1395	0.288905	0.00326452	0.681017	0.677752	59.9799
2596	3.72135	0.736246		0.0418075	0.0420499	-0.000242431	5.8773e-08			1396	0.290578	0.00328343	0.679523	0.676239	59.8461
2597	3.68832	0.735875		0.041407	0.0416767	-0.000269698	7.2737e-08			1397	0.290994	0.00328813	0.679054	0.675766	59.8042
2598	3.65628	0.735533		0.0410357	0.0413147	-0.000278969	7.78235e-08			1398	0.291301	0.0032916	0.679254	0.675962	59.8215
2599	3.62194	0.735195		0.0406678	0.0409267	-0.000258886	6.7022e-08			1399	0.294081	0.00332301	0.677854	0.674531	59.6949
2600	3.58766	0.73483		0.0402736	0.0405393	-0.000265782	7.064e-08			1400	0.295765	0.00334204	0.674752	0.67141	59.4186
2601	3.55773	0.734452		0.0398654	0.040201	-0.000335606	1.12632e-07			1401	0.295907	0.00334364	0.672795	0.669452	59.2454
2602	3.52195	0.734088		0.0394715	0.0397968	-0.000325239	1.05781e-07			1402	0.295747	0.00334184	0.6733	0.669958	59.2902
2603	3.48983	0.733745		0.0390995	0.0394339	-0.000334452	1.11858e-07			1403	0.295212	0.00333579	0.675404	0.672068	59.4769
2604	3.45258	0.733414		0.0387383	0.039013	-0.00027469	7.54548e-08			1404	0.30097	0.00340086	0.677177	0.673776	59.628
2605	3.41454	0.733068		0.038363	0.0385831	-0.000220122	4.84535e-08			1405	0.307667	0.00347653	0.676901	0.673424	59.5969
2606	3.37873	0.732677		0.0379422	0.0381785	-0.000236205	5.57929e-08			1406	0.306161	0.00345951	0.675105	0.671646	59.4395
2607	3.34082	0.732231		0.0374671	0.03775	-0.000282955	8.00637e-08			1407	0.303256	0.00342669	0.673591	0.670165	59.3084
2608	3.30613	0.731766		0.0369719	0.0373581	-0.000386202	1.49152e-07			1408	0.303354	0.00342779	0.673128	0.6697	59.2673
2609	3.26696	0.731318		0.0364944	0.0369155	-0.000421061	1.77292e-07			1409	0.301047	0.00340173	0.673482	0.670081	59.301
2610	3.22597	0.730887		0.036034	0.0364523	-0.000418359	1.75024e-07			1410	0.305949	0.00345712	0.67407	0.670613	59.3481
2611	3.18728	0.73045		0.0355672	0.0360152	-0.000447987	2.00692e-07			1411	0.306655	0.00346509	0.674292	0.670827	59.3671
2612	3.14582	0.730001		0.0350889	0.0355466	-0.000457734	2.0952e-07			1412	0.309187	0.00349371	0.674019	0.670525	59.3403
2613	3.10891	0.729553		0.0346112	0.0351296	-0.000518343	2.68679e-07			1413	0.308155	0.00348204	0.673819	0.670337	59.3237
2614	3.06857	0.729112		0.0341398	0.0346737	-0.000533972	2.85127e-07			1414	0.309468	0.00349688	0.67442	0.670923	59.3756
2615	3.02539	0.728672		0.0336704	0.0341858	-0.000515396	2.65633e-07			1415	0.30836	0.00348436	0.676158	0.672673	59.5305
2616	2.9848	0.728226		0.0331949	0.0337272	-0.000532293	2.83336e-07			1416	0.310743	0.00351129	0.679008	0.675497	59.7804
2617	2.93821	0.727756		0.0326953	0.0332007	-0.000505413	2.55443e-07			1417	0.312136	0.00352703	0.682633	0.679106	60.0997
2618	2.89841	0.727251		0.0321607	0.032751	-0.000590261	3.48408e-07			1418	0.315922	0.00356981	0.685181	0.681611	60.3214
2619	2.85336	0.726736		0.0316157	0.032242	-0.000626256	3.92197e-07			1419	0.313401	0.00354132	0.682931	0.67939	60.1249
2620	2.80918	0.726256		0.0311066	0.0317427	-0.000636176	4.0472e-07			1420	0.315521	0.00356528	0.67738	0.673815	59.6315
2621	2.76552	0.725823		0.0306435	0.0312494	-0.000605876	3.67086e-07			1421	0.316946	0.00358137	0.674723	0.671142	59.3949
2622	2.71717	0.725391		0.030182	0.0307031	-0.000521042	2.71485e-07			1422	0.320238	0.00361857	0.675674	0.672056	59.4758
2623	2.67321	0.724909		0.0296707	0.0302063	-0.000535616	2.86885e-07			1423	0.320945	0.00362657	0.677459	0.673833	59.6331
2624	2.62572	0.724371		0.029103	0.0296697	-0.000566625	3.21064e-07			1424	0.321006	0.00362725	0.676963	0.673336	59.5891
2625	2.58016	0.723808		0.0285098	0.0291549	-0.000645096	4.16149e-07			1425	0.322862	0.00364822	0.674432	0.670784	59.3633
2626	2.53476	0.723249		0.0279219	0.0286419	-0.000720097	5.1854e-07			1426	0.323504	0.00365548	0.673301	0.669645	59.2625
2627	2.4864	0.722708		0.0273504	0.0280954	-0.000744994	5.55016e-07			1427	0.326508	0.00368942	0.674479	0.67079	59.3638
2628	2.43702	0.722184		0.026797	0.0275374	-0.000740442	5.48254e-07			1428	0.32683	0.00369307	0.67646	0.672767	59.5388
2629	2.38899	0.721681		0.0262651	0.0269948	-0.000729704	5.32469e-07			1429	0.329293	0.00372089	0.677513	0.673792	59.6295
2630	2.34148	0.721199		0.0257527	0.0264578	-0.0007051	4.97167e-07			1430	0.329165	0.00371945	0.677194	0.673475	59.6014
2631	2.29182	0.720713		0.025237	0.0258967	-0.000659758	4.35281e-07			1431	0.328539	0.00371237	0.676233	0.67252	59.5169
2632	2.24313	0.720193		0.0246881	0.0253466	-0.000658492	4.33611e-07			1432	0.330449	0.00373396	0.675385	0.671651	59.44
2633	2.19308	0.719636		0.0241008	0.0247811	-0.000680284	4.62786e-07			1433	0.3305	0.00373454	0.675713	0.671979	59.469
2634	2.14274	0.719064		0.0234995	0.0242122	-0.000712648	5.07867e-07			1434	0.334901	0.00378426	0.677991	0.674207	59.6662
2635	2.09342	0.718506		0.0229119	0.0236549	-0.000743021	5.5208e-07			1435	0.334842	0.0037836	0.681449	0.677665	59.9723
2636	2.03963	0.717967		0.0223435	0.0230471	-0.000703637	4.95106e-07			1436	0.335345	0.00378928	0.682664	0.678874	60.0793
2637	1.99173	0.71744		0.0217865	0.0225058	-0.00071927	5.1735e-07			1437	0.338308	0.00382277	0.678707	0.674884	59.7261
2638	1.94066	0.716913		0.0212299	0.0219288	-0.000698929	4.88501e-07			1438	0.339775	0.00383933	0.674335	0.670496	59.3378
2639	1.88969	0.716374		0.0206611	0.0213528	-0.00069175	4.78517e-07			1439	0.339666	0.00383811	0.672877	0.669039	59.2088
2640	1.83884	0.715814		0.0200718	0.0207782	-0.000706427	4.9904e-07			1440	0.343405	0.00388036	0.672893	0.669013	59.2065
2641	1.78803	0.715242		0.0194702	0.0202041	-0.000733966	5.38707e-07			1441	0.345419	0.00390311	0.673138	0.669235	59.2262
2642	1.73631	0.71467		0.0188686	0.0196197	-0.000751044	5.64067e-07			1442	0.346314	0.00391322	0.673401	0.669487	59.2485
2643	1.68591	0.714103		0.0182715	0.0190502	-0.000778666	6.06321e-07			1443	0.346606	0.00391652	0.673692	0.669775	59.274
2644	1.6326	0.713547		0.0176858	0.0184478	-0.000762011	5.8066e-07			1444	0.346993	0.00392089	0.674137	0.670216	59.313
2645	1.58164	0.71302		0.0171296	0.0178719	-0.00074236	5.51098e-07			1445	0.348409	0.00393689	0.675321	0.671384	59.4164
2646	1.5315	0.712518		0.0165974	0.0173054	-0.000707932	5.01167e-07			1446	0.350036	0.00395528	0.6774	0.673444	59.5987
2647	1.48218	0.712003		0.0160535	0.0167481	-0.000694566	4.82422e-07			1447	0.353704	0.00399673	0.678959	0.674963	59.7331
2648	1.43351	0.711459		0.015479	0.0161982	-0.000719184	5.17225e-07			1448	0.353896	0.0039989	0.67813	0.674131	59.6595
2649	1.38266	0.71091		0.0149011	0.0156235	-0.000722431	5.21906e-07			1449	0.358003	0.0040453	0.676133	0.672087	59.4786
2650	1.3346	0.710386		0.014347	0.0150805	-0.000733487	5.38003e-07			1450	0.355538	0.00401746	0.675593	0.671576	59.4333
2651	1.28562	0.709878		0.0138094	0.0145271	-0.000717639	5.15005e-07			1451	0.357739	0.00404232	0.676491	0.672449	59.5106
2652	1.24053	0.709391		0.0132933	0.0140176	-0.000724234	5.24515e-07			1452	0.363073	0.00410259	0.677701	0.673599	59.6124
2653	1.19206	0.70896		0.012832	0.0134698	-0.00063781	4.06802e-07			1453	0.364378	0.00411734	0.679462	0.675344	59.7668
2654	1.14789	0.708576		0.0124181	0.0129707	-0.000552601	3.05367e-07			1454	0.364123	0.00411446	0.68325	0.679135	60.1023
2655	1.10557	0.70817		0.0119827	0.0124925	-0.000509878	2.59976e-07			1455	0.365496	0.00412998	0.690032	0.685902	60.7012
2656	1.06518	0.707702		0.0114852	0.0120361	-0.000550915	3.03507e-07			1456	0.361521	0.00408506	0.698557	0.694472	61.4596
2657	1.02324	0.707222		0.0109756	0.0115622	-0.000586638	3.44144e-07			1457	0.369682	0.00417728	0.699816	0.695639	61.5629
2658	0.984551	0.706794		0.010518	0.0111251	-0.000607128	3.68605e-07			1458	0.368693	0.0041661	0.690192	0.686026	60.7121
2659	0.949167	0.706426		0.0101203	0.0107253	-0.000605001	3.66027e-07			1459	0.37341	0.00421941	0.68197	0.67775	59.9798
2660	0.919478	0.706116		0.00978121	0.0103898	-0.000608566	3.70353e-07			1460	0.372111	0.00420473	0.677467	0.673262	59.5826
2661	0.888225	0.705886		0.00952117	0.0100366	-0.000515461	2.657e-07			1461	0.374455	0.00423121	0.676068	0.671837	59.4564
2662	0.866434	0.705721		0.00932635	0.0097904	-0.00046405	2.15343e-07			1462	0.375205	0.00423969	0.67757	0.67333	59.5886
2663	0.847537	0.705566		0.00914177	0.00957687	-0.000435102	1.89314e-07			1463	0.379173	0.00428452	0.680846	0.676562	59.8746
2664	0.833551	0.705407		0.00895325	0.00941883	-0.000465584	2.16768e-07			1464	0.380706	0.00430185	0.683047	0.678745	60.0678
2665	0.824611	0.705295		0.00881169	0.00931781	-0.00050612	2.56158e-07			1465	0.38171	0.00431318	0.681376	0.677063	59.9189
2666	0.824096	0.70526		0.00874729	0.00931199	-0.000564699	3.18885e-07			1466	0.383853	0.00433741	0.678096	0.673759	59.6265
2667	0.81847	0.705272		0.00872896	0.00924842	-0.000519458	2.69837e-07			1467	0.383784	0.00433663	0.676381	0.672044	59.4748
2668	0.81528	0.705299		0.00872626	0.00921238	-0.000486123	2.36316e-07			1468	0.384692	0.00434689	0.676396	0.672049	59.4752
2669	0.814393	0.705343		0.00874081	0.00920235	-0.000461544	2.13023e-07			1469	0.388834	0.00439369	0.678101	0.673708	59.622
2670	0.814686	0.705392		0.00876008	0.00920567	-0.000445595	1.98555e-07			1470	0.389965	0.00440646	0.682087	0.677681	59.9736
2671	0.812173	0.705416		0.00875501	0.00917727	-0.000422255	1.783e-07			1471	0.389731	0.00440383	0.688292	0.683888	60.5229
2672	0.811526	0.70543		0.00873926	0.00916996	-0.000430696	1.85499e-07			1472	0.390838	0.00441633	0.692832	0.688416	60.9237
2673	0.810519	0.705474		0.00875323	0.00915858	-0.000405356	1.64314e-07			1473	0.389308	0.00439905	0.689867	0.685468	60.6628
2674	0.812897	0.70554		0.00878932	0.00918545	-0.000396134	1.56922e-07			1474	0.391444	0.00442318	0.684537	0.680113	60.1889
2675	0.81081	0.705582		0.00880189	0.00916187	-0.000359974	1.29581e-07			1475	0.39346	0.00444596	0.681662	0.677216	59.9325
2676	0.812462	0.705595		0.00878516	0.00918054	-0.00039537	1.56318e-07			1476	0.396325	0.00447833	0.679016	0.674538	59.6955
2677	0.811625	0.705616		0.00877657	0.00917108	-0.000394508	1.55637e-07			1477	0.399703	0.00451651	0.675574	0.671058	59.3875
2678	0.810434	0.705656		0.00878768	0.00915762	-0.000369939	1.36855e-07			1478	0.399274	0.00451166	0.673434	0.668922	59.1985
2679	0.812117	0.705693		0.00879421	0.00917664	-0.000382429	1.46252e-07			1479	0.401983	0.00454226	0.673629	0.669087	59.2131
2680	0.812154	0.705718		0.00879001	0.00917706	-0.000387048	1.49806e-07			1480	0.402218	0.00454492	0.674856	0.670311	59.3214
2681	0.814423	0.705754		0.00879675	0.00920269	-0.000405944	1.6479e-07			1481	0.406052	0.00458824	0.675147	0.670559	59.3434
2682	0.812592	0.70581		0.00882288	0.009182	-0.000359118	1.28966e-07			1482	0.407118	0.00460029	0.674052	0.669452	59.2454
2683	0.812565	0.705877		0.00885965	0.00918169	-0.000322042	1.03711e-07			1483	0.407773	0.00460769	0.673323	0.668716	59.1802
2684	0.813918	0.705951		0.00890476	0.00919699	-0.000292226	8.53963e-08			1484	0.407676	0.00460659	0.674264	0.669657	59.2635
2685	0.816117	0.706032		0.0089562	0.00922183	-0.000265631	7.05597e-08			1485	0.411667	0.00465169	0.676653	0.672001	59.471
2686	0.817753	0.706102		0.00899608	0.00924033	-0.000244249	5.96577e-08			1486	0.412565	0.00466184	0.679729	0.675068	59.7424
2687	0.817565	0.706153		0.00901743	0.00923819	-0.000220762	4.87357e-08			1487	0.414461	0.00468326	0.683028	0.678344	60.0324
2688	0.814325	0.706205		0.00903968	0.00920159	-0.000161908	2.62141e-08			1488	0.418746	0.00473168	0.686405	0.681674	60.327
2689	0.818558	0.706272		0.00907709	0.00924941	-0.00017232	2.96942e-08			1489	0.420673	0.00475345	0.688321	0.683568	60.4946
2690	0.818939	0.706346		0.00912119	0.00925373	-0.000132533	1.7565e-08			1490	0.418449	0.00472833	0.685323	0.680595	60.2315
2691	0.819257	0.706427		0.00917248	0.00925732	-8.4841e-05	7.198e-09			1491	0.422018	0.00476865	0.678827	0.674059	59.6531
2692	0.821306	0.706529		0.00924546	0.00928047	-3.50114e-05	1.2258e-09			1492	0.422859	0.00477816	0.67482	0.670042	59.2976
2693	0.820334	0.706638		0.00932425	0.00926949	5.47606e-05	2.99873e-09			1493	0.428841	0.00484575	0.67488	0.670034	59.2969
2694	0.822149	0.7067		0.00935658	0.00929	6.65818e-05	4.43314e-09			1494	0.43059	0.00486551	0.677739	0.672873	59.5482
2695	0.821203	0.706695		0.00932215	0.00927931	4.2841e-05	1.83535e-09			1495	0.43175	0.00487862	0.681802	0.676923	59.9065
2696	0.821228	0.706675		0.00927241	0.00927959	-7.17216e-06	5.14399e-11			1496	0.435597	0.00492209	0.684709	0.679787	60.16
2697	0.825887	0.706705		0.00927302	0.00933223	-5.92139e-05	3.50629e-09			1497	0.433131	0.00489422	0.684442	0.679548	60.1388
2698	0.828413	0.706796		0.00933432	0.00936078	-2.64639e-05	7.00336e-10			1498	0.435396	0.00491982	0.682273	0.677354	59.9447
2699	0.825897	0.706908		0.00941707	0.00933235	8.47194e-05	7.17737e-09			1499	0.439582	0.00496712	0.680162	0.675195	59.7537
2700	0.825849	0.707005		0.00948393	0.00933181	0.000152123	2.31414e-08			1500	0.443038	0.00500617	0.67848	0.673473	59.6013
2701	0.825726	0.707068		0.00951751	0.00933042	0.000187098	3.50056e-08			1501	0.446231	0.00504225	0.67767	0.672628	59.5265
2702	0.828005	0.707099		0.00951907	0.00935617	0.0001629	2.65364e-08			1502	0.445264	0.00503132	0.67855	0.673519	59.6053
2703	0.829831	0.707114		0.00950392	0.0093768	0.000127124	1.61605e-08			1503	0.446729	0.00504788	0.681673	0.676626	59.8802
2704	0.832519	0.707131		0.00949118	0.00940718	8.39984e-05	7.05572e-09			1504	0.450295	0.00508818	0.687544	0.682456	60.3962
2705	0.831181	0.707165		0.00949567	0.00939205	0.000103616	1.07362e-08			1505	0.451698	0.00510403	0.697419	0.692315	61.2688
2706	0.831851	0.70723		0.00953126	0.00939962	0.000131636	1.7328e-08			1506	0.455611	0.00514825	0.711331	0.706183	62.496
2707	0.834152	0.707336		0.0096075	0.00942562	0.000181873	3.30777e-08			1507	0.461497	0.00521475	0.713294	0.708079	62.6639
2708	0.833186	0.707465		0.00970703	0.00941471	0.000292323	8.54529e-08			1508	0.457531	0.00516993	0.698196	0.693026	61.3316
2709	0.835848	0.707574		0.00978619	0.00944479	0.000341408	1.16559e-07			1509	0.459078	0.00518742	0.689149	0.683961	60.5294
2710	0.837079	0.707634		0.00981662	0.0094587	0.000357924	1.28109e-07			1510	0.463239	0.00523444	0.685835	0.6806	60.232
2711	0.836664	0.707665		0.00981766	0.00945401	0.00036365	1.32241e-07			1511	0.470629	0.00531794	0.684073	0.678755	60.0687
2712	0.837154	0.707707		0.00983051	0.00945954	0.00037097	1.37618e-07			1512	0.472665	0.00534095	0.682682	0.677341	59.9435
2713	0.838157	0.707777		0.00987105	0.00947088	0.000400163	1.60131e-07			1513	0.473157	0.00534651	0.682657	0.677311	59.9409
2714	0.839931	0.707864		0.00992795	0.00949093	0.000437026	1.90991e-07			1514	0.476592	0.00538532	0.685209	0.679824	60.1633
2715	0.840593	0.707951		0.00998529	0.00949841	0.00048688	2.37052e-07			1515	0.476605	0.00538547	0.690124	0.684739	60.5982
2716	0.843755	0.708029		0.0100335	0.00953414	0.000499325	2.49326e-07			1516	0.482482	0.00545188	0.694561	0.689109	60.985
2717	0.842046	0.708091		0.0100666	0.00951482	0.000551829	3.04515e-07			1517	0.483038	0.00545816	0.693778	0.68832	60.9151
2718	0.844967	0.70814		0.0100857	0.00954783	0.000537832	2.89263e-07			1518	0.487624	0.00550998	0.690595	0.685085	60.6288
2719	0.844369	0.708185		0.0101009	0.00954107	0.000559875	3.1346e-07			1519	0.488467	0.0055195	0.691621	0.686102	60.7189
2720	0.843553	0.708243		0.0101295	0.00953185	0.000597608	3.57135e-07			1520	0.491034	0.00554852	0.697218	0.69167	61.2116
2721	0.848606	0.708324		0.0101811	0.00958895	0.000592123	3.50609e-07			1521	0.493683	0.00557844	0.701307	0.695729	61.5708
2722	0.848948	0.708416		0.0102435	0.00959281	0.000650732	4.23452e-07			1522	0.495768	0.005602	0.695381	0.689779	61.0443
2723	0.84884	0.708489		0.0102862	0.0095916	0.000694634	4.82517e-07			1523	0.501635	0.0056683	0.689231	0.683563	60.4941
2724	0.848472	0.708528		0.0102954	0.00958744	0.000707914	5.01142e-07			1524	0.502792	0.00568137	0.688658	0.682976	60.4423
2725	0.848462	0.708557		0.0102953	0.00958732	0.000707988	5.01247e-07			1525	0.506169	0.00571953	0.689589	0.683869	60.5213
2726	0.850367	0.708607		0.0103154	0.00960884	0.000706511	4.99157e-07			1526	0.507563	0.00573528	0.688557	0.682822	60.4286
2727	0.853834	0.708669		0.0103475	0.00964803	0.000699494	4.89292e-07			1527	0.510139	0.00576439	0.685874	0.680109	60.1885
2728	0.856237	0.708724		0.0103728	0.00967518	0.000697667	4.8674e-07			1528	0.51543	0.00582417	0.683296	0.677472	59.9552
2729	0.856469	0.708784		0.0104033	0.00967779	0.000725474	5.26312e-07			1529	0.521334	0.0058909	0.681342	0.675451	59.7763
2730	0.856509	0.708868		0.0104583	0.00967825	0.000780058	6.08491e-07			1530	0.523649	0.00591705	0.681137	0.67522	59.7559
2731	0.859317	0.708957		0.010517	0.00970997	0.000807057	6.51341e-07			1531	0.525688	0.00594009	0.684001	0.678061	60.0072
2732	0.858198	0.709015		0.0105454	0.00969733	0.000848059	7.19205e-07			1532	0.528232	0.00596884	0.689259	0.683291	60.4701
2733	0.860526	0.709055		0.0105562	0.00972364	0.000832592	6.93209e-07			1533	0.528508	0.00597196	0.69183	0.685858	60.6973
2734	0.861866	0.709119		0.0105906	0.00973879	0.000851776	7.25522e-07			1534	0.533841	0.00603221	0.686805	0.680773	60.2473
2735	0.861639	0.709208		0.0106493	0.00973621	0.000913091	8.33736e-07			1535	0.538414	0.00608389	0.682656	0.676572	59.8755
2736	0.860353	0.709287		0.0106992	0.00972168	0.000977565	9.55633e-07			1536	0.54371	0.00614373	0.684214	0.67807	60.0081
2737	0.864363	0.709353		0.0107357	0.009767	0.000968681	9.38343e-07			1537	0.544252	0.00614986	0.68965	0.6835	60.4887
2738	0.865292	0.709429		0.0107818	0.0097775	0.0010043	1.00862e-06			1538	0.546201	0.00617187	0.698137	0.691965	61.2377
2739	0.866669	0.709512		0.0108354	0.00979306	0.00104237	1.08653e-06			1539	0.55751	0.00629966	0.709206	0.702906	62.206
2740	0.86881	0.709586		0.0108797	0.00981725	0.00106241	1.12872e-06			1540	0.551837	0.00623556	0.715635	0.709399	62.7806
2741	0.86903	0.709666		0.0109297	0.00981973	0.00111001	1.23212e-06			1541	0.558662	0.00631268	0.708464	0.702152	62.1392
2742	0.869453	0.709773		0.0110075	0.00982451	0.00118294	1.39936e-06			1542	0.559217	0.00631895	0.699388	0.693069	61.3355
2743	0.872808	0.709883		0.0110872	0.00986242	0.00122475	1.50001e-06			1543	0.561279	0.00634226	0.695567	0.689224	60.9952
2744	0.873155	0.709951		0.0111262	0.00986635	0.00125984	1.58721e-06			1544	0.566411	0.00640024	0.692819	0.686418	60.7469
2745	0.875082	0.709987		0.011132	0.00988812	0.00124388	1.54723e-06			1545	0.569741	0.00643787	0.687094	0.680656	60.2369
2746	0.876982	0.710029		0.0111452	0.00990958	0.00123558	1.52666e-06			1546	0.57526	0.00650023	0.681708	0.675208	59.7548
2747	0.871778	0.710089		0.0111751	0.00985079	0.00132434	1.75388e-06			1547	0.578547	0.00653738	0.680796	0.674258	59.6707
2748	0.87785	0.710145		0.0112018	0.00991939	0.00128239	1.64454e-06			1548	0.58107	0.00656588	0.683335	0.676769	59.893
2749	0.87911	0.710195		0.0112219	0.00993363	0.00128824	1.65956e-06			1549	0.583547	0.00659388	0.685865	0.679271	60.1144
2750	0.878754	0.710252		0.0112487	0.00992961	0.00131909	1.74001e-06			1550	0.586699	0.00662949	0.685255	0.678625	60.0572
2751	0.88264	0.710315		0.0112822	0.00997352	0.00130868	1.71264e-06			1551	0.587312	0.00663642	0.683819	0.677182	59.9295
2752	0.883437	0.710381		0.0113192	0.00998253	0.00133669	1.78674e-06			1552	0.594247	0.00671478	0.685119	0.678405	60.0377
2753	0.885997	0.710461		0.0113691	0.0100115	0.00135768	1.84329e-06			1553	0.598798	0.0067662	0.688293	0.681527	60.314
2754	0.885438	0.710548		0.0114266	0.0100051	0.00142149	2.02064e-06			1554	0.600613	0.00678671	0.690823	0.684036	60.5361
2755	0.886385	0.710615		0.0114639	0.0100158	0.00144806	2.09688e-06			1555	0.606559	0.0068539	0.692251	0.685397	60.6565
2756	0.888206	0.710654		0.0114731	0.0100364	0.00143664	2.06394e-06			1556	0.609592	0.00688817	0.6956	0.688712	60.9499
2757	0.889433	0.710693		0.0114829	0.0100503	0.00143265	2.0525e-06			1557	0.60969	0.00688929	0.703847	0.696958	61.6796
2758	0.891136	0.710754		0.0115141	0.0100695	0.00144456	2.08675e-06			1558	0.609819	0.00689074	0.717499	0.710609	62.8877
2759	0.892484	0.710825		0.0115558	0.0100848	0.00147108	2.16407e-06			1559	0.619006	0.00699455	0.712633	0.705638	62.4478
2760	0.891327	0.710897		0.0115982	0.0100717	0.00152651	2.33024e-06			1560	0.623767	0.00704835	0.687893	0.680845	60.2536
2761	0.892365	0.710969		0.0116405	0.0100834	0.00155706	2.42445e-06			1561	0.626859	0.00708328	0.68003	0.672946	59.5546
2762	0.894255	0.711023		0.0116645	0.0101048	0.00155973	2.43275e-06			1562	0.630551	0.00712501	0.67984	0.672715	59.5342
2763	0.895368	0.711038		0.0116496	0.0101173	0.00153228	2.34788e-06			1563	0.637088	0.00719887	0.68152	0.674321	59.6763
2764	0.895537	0.711041		0.0116229	0.0101193	0.00150366	2.26098e-06			1564	0.63908	0.00722138	0.682703	0.675482	59.779
2765	0.895389	0.711085		0.0116379	0.0101176	0.00152031	2.31134e-06			1565	0.645135	0.0072898	0.681914	0.674624	59.7031
2766	0.898125	0.711177		0.0117	0.0101485	0.00155153	2.40725e-06			1566	0.649244	0.00733623	0.680998	0.673662	59.6179
2767	0.898483	0.711277		0.0117707	0.0101525	0.00161816	2.61845e-06			1567	0.653654	0.00738607	0.682691	0.675305	59.7634
2768	0.902538	0.711372		0.0118355	0.0101984	0.00163709	2.68005e-06			1568	0.655068	0.00740204	0.686725	0.679323	60.119
2769	0.903516	0.711467		0.0119013	0.0102094	0.00169191	2.86256e-06			1569	0.658609	0.00744205	0.688928	0.681486	60.3104
2770	0.904854	0.711547		0.0119511	0.0102245	0.00172661	2.98117e-06			1570	0.664932	0.0075135	0.684728	0.677215	59.9324
2771	0.906142	0.71159		0.0119644	0.0102391	0.00172529	2.97662e-06			1571	0.670109	0.00757199	0.679607	0.672035	59.4739
2772	0.906265	0.711626		0.0119707	0.0102405	0.00173024	2.99373e-06			1572	0.674484	0.00762143	0.678784	0.671162	59.3967
2773	0.906143	0.711702		0.0120176	0.0102391	0.00177852	3.16313e-06			1573	0.679325	0.00767613	0.681262	0.673586	59.6112
2774	0.909003	0.711813		0.0120987	0.0102714	0.00182732	3.33912e-06			1574	0.681829	0.00770443	0.685569	0.677864	59.9899
2775	0.910535	0.711917		0.0121728	0.0102887	0.00188408	3.54975e-06			1575	0.687738	0.00777119	0.690133	0.682361	60.3878
2776	0.915568	0.712003		0.0122299	0.0103456	0.00188435	3.55078e-06			1576	0.697557	0.00788215	0.690577	0.682694	60.4173
2777	0.914542	0.712089		0.0122863	0.010334	0.00195233	3.8116e-06			1577	0.696142	0.00786615	0.684631	0.676765	59.8926
2778	0.915566	0.712171		0.0123385	0.0103456	0.00199288	3.97155e-06			1578	0.701446	0.00792609	0.679408	0.671482	59.425
2779	0.91847	0.712243		0.0123802	0.0103784	0.00200183	4.00732e-06			1579	0.705226	0.00796881	0.677735	0.669766	59.2732
2780	0.920378	0.712331		0.0124387	0.0103999	0.00203871	4.15633e-06			1580	0.708627	0.00800724	0.677667	0.66966	59.2638
2781	0.920096	0.712454		0.0125326	0.0103968	0.00213584	4.56181e-06			1581	0.714746	0.00807638	0.67767	0.669594	59.2579
2782	0.920509	0.712587		0.0126356	0.0104014	0.00223418	4.99155e-06			1582	0.721368	0.0081512	0.677444	0.669292	59.2313
2783	0.922089	0.712701		0.0127202	0.0104193	0.00230093	5.29426e-06			1583	0.727387	0.00821922	0.677432	0.669213	59.2242
2784	0.924216	0.712809		0.012798	0.0104433	0.00235467	5.54445e-06			1584	0.73054	0.00825484	0.677622	0.669367	59.2378
2785	0.927769	0.712916		0.0128754	0.0104835	0.00239197	5.7215e-06			1585	0.732983	0.00828245	0.677614	0.669331	59.2347
2786	0.928647	0.712994		0.0129237	0.0104934	0.00243034	5.90653e-06			1586	0.737198	0.00833008	0.677511	0.669181	59.2214
2787	0.930635	0.713033		0.0129332	0.0105158	0.00241736	5.84365e-06			1587	0.743866	0.00840542	0.677755	0.66935	59.2363
2788	0.929826	0.713081		0.0129518	0.0105067	0.00244505	5.97829e-06			1588	0.750773	0.00848348	0.678269	0.669785	59.2749
2789	0.926633	0.71318		0.0130212	0.0104706	0.0025506	6.50554e-06			1589	0.758406	0.00856972	0.678571	0.670002	59.294
2790	0.932497	0.713306		0.0131176	0.0105369	0.00258076	6.66032e-06			1590	0.759823	0.00858573	0.678578	0.669992	59.2932
2791	0.931699	0.713409		0.013191	0.0105279	0.00266317	7.09248e-06			1591	0.765894	0.00865433	0.678694	0.67004	59.2974
2792	0.935231	0.713477		0.0132291	0.0105678	0.00266132	7.0826e-06			1592	0.768169	0.00868004	0.679157	0.670477	59.3361
2793	0.9387	0.713528		0.0132511	0.010607	0.00264411	6.99132e-06			1593	0.774844	0.00875547	0.679823	0.671068	59.3884
2794	0.935574	0.713583		0.0132764	0.0105717	0.00270478	7.31581e-06			1594	0.782623	0.00884337	0.680368	0.671524	59.4288
2795	0.938813	0.713659		0.013322	0.0106083	0.00271372	7.36427e-06			1595	0.786975	0.00889254	0.680375	0.671482	59.4251
2796	0.939807	0.713761		0.0133951	0.0106195	0.00277557	7.70381e-06			1596	0.792814	0.00895852	0.679676	0.670718	59.3574
2797	0.942017	0.713877		0.0134809	0.0106445	0.00283642	8.04529e-06			1597	0.79565	0.00899056	0.678808	0.669817	59.2777
2798	0.942716	0.713989		0.0135639	0.0106524	0.00291153	8.47702e-06			1598	0.801046	0.00905154	0.678582	0.66953	59.2523
2799	0.943591	0.714107		0.0136515	0.0106622	0.00298925	8.93564e-06			1599	0.808993	0.00914133	0.679179	0.670037	59.2972
2800	0.945387	0.714229		0.0137439	0.0106825	0.00306134	9.3718e-06			1600	0.815044	0.00920971	0.680171	0.670962	59.379
2801	0.948119	0.714326		0.0138117	0.0107134	0.00309825	9.59917e-06			1601	0.823372	0.00930381	0.681111	0.671807	59.4538
2802	0.948232	0.71439		0.0138461	0.0107147	0.00313144	9.80593e-06			1602	0.827386	0.00934917	0.681717	0.672368	59.5035
2803	0.953008	0.71447		0.0138958	0.0107687	0.00312717	9.77917e-06			1603	0.832108	0.00940253	0.681758	0.672356	59.5024
2804	0.95231	0.714603		0.014	0.0107608	0.0032392	1.04924e-05			1604	0.837381	0.00946211	0.681405	0.671943	59.4658
2805	0.954942	0.714753		0.0141196	0.0107905	0.00332907	1.10827e-05			1605	0.843336	0.0095294	0.681507	0.671978	59.4689
2806	0.954592	0.714856		0.0141935	0.0107866	0.0034069	1.16069e-05			1606	0.852075	0.00962815	0.682632	0.673004	59.5597
2807	0.956185	0.714916		0.0142236	0.0108046	0.00341905	1.16899e-05			1607	0.858341	0.00969895	0.684113	0.674414	59.6845
2808	0.956873	0.714962		0.0142404	0.0108123	0.00342803	1.17514e-05			1608	0.863812	0.00976077	0.684784	0.675023	59.7384
2809	0.95729	0.714999		0.0142471	0.010817	0.00343008	1.17655e-05			1609	0.868918	0.00981847	0.684411	0.674593	59.7003
2810	0.961566	0.715036		0.014255	0.0108654	0.00338966	1.14898e-05			1610	0.87516	0.009889	0.683706	0.673817	59.6316
2811	0.961406	0.715119		0.0143085	0.0108636	0.00344493	1.18676e-05			1611	0.882467	0.00997156	0.683059	0.673087	59.5671
2812	0.962045	0.715257		0.014416	0.0108708	0.00354525	1.25688e-05			1612	0.890507	0.0100624	0.682867	0.672804	59.5421
2813	0.965665	0.715382		0.014512	0.0109117	0.00360033	1.29624e-05			1613	0.895476	0.0101186	0.68414	0.674021	59.6497
2814	0.965227	0.715448		0.0145478	0.0109067	0.00364112	1.32577e-05			1614	0.902421	0.010197	0.687564	0.677367	59.9459
2815	0.970397	0.715495		0.0145659	0.0109651	0.00360076	1.29655e-05			1615	0.906874	0.0102474	0.692411	0.682163	60.3703
2816	0.970915	0.715585		0.0146254	0.010971	0.00365439	1.33546e-05			1616	0.912304	0.0103087	0.695062	0.684754	60.5996
2817	0.970204	0.715703		0.0147147	0.010963	0.00375176	1.40757e-05			1617	0.92008	0.0103966	0.691212	0.680815	60.251
2818	0.972968	0.715819		0.0148008	0.0109942	0.00380665	1.44906e-05			1618	0.929868	0.0105072	0.685848	0.675341	59.7666
2819	0.972578	0.715949		0.0149008	0.0109898	0.00391106	1.52964e-05			1619	0.9371	0.0105889	0.684207	0.673618	59.6141
2820	0.97574	0.716114		0.0150365	0.0110255	0.00401094	1.60876e-05			1620	0.943128	0.010657	0.685551	0.674894	59.727
2821	0.977437	0.716275		0.015168	0.0110447	0.00412332	1.70017e-05			1621	0.948271	0.0107151	0.688793	0.678078	60.0088
2822	0.979451	0.716385		0.0152483	0.0110675	0.00418089	1.74798e-05			1622	0.95679	0.0108114	0.692469	0.681658	60.3256
2823	0.977487	0.716456		0.0152896	0.0110453	0.00424433	1.80144e-05			1623	0.961685	0.0108667	0.693106	0.682239	60.3771
2824	0.980042	0.716533		0.0153366	0.0110741	0.00426248	1.81688e-05			1624	0.969894	0.0109595	0.689705	0.678745	60.0678
2825	0.981146	0.716638		0.0154122	0.0110866	0.00432558	1.87106e-05			1625	0.978862	0.0110608	0.687233	0.676173	59.8402
2826	0.984752	0.716774		0.0155183	0.0111274	0.00439091	1.92801e-05			1626	0.986778	0.0111502	0.687804	0.676654	59.8828
2827	0.986991	0.716929		0.0156442	0.0111527	0.00449154	2.01739e-05			1627	0.991473	0.0112033	0.68913	0.677926	59.9954
2828	0.989837	0.717068		0.0157531	0.0111848	0.00456826	2.0869e-05			1628	0.997745	0.0112742	0.68833	0.677056	59.9183
2829	0.990503	0.717154		0.0158094	0.0111923	0.00461705	2.13172e-05			1629	1.00809	0.011391	0.686007	0.674616	59.7024
2830	0.990899	0.717214		0.0158401	0.0111968	0.00464326	2.15598e-05			1630	1.01507	0.0114699	0.685123	0.673653	59.6172
2831	0.989922	0.717326		0.0159219	0.0111858	0.00473616	2.24313e-05			1631	1.02503	0.0115825	0.686275	0.674692	59.7092
2832	0.9955	0.717528		0.0160945	0.0112488	0.00484574	2.34812e-05			1632	1.03308	0.0116734	0.68878	0.677106	59.9228
2833	0.994594	0.717791		0.0163284	0.0112386	0.00508988	2.59068e-05			1633	1.03689	0.0117165	0.692731	0.681015	60.2687
2834	0.997486	0.718071		0.0165785	0.0112712	0.00530727	2.81671e-05			1634	1.04355	0.0117917	0.698716	0.686924	60.7916
2835	1.00039	0.718347		0.016825	0.011304	0.00552103	3.04817e-05			1635	1.04976	0.0118619	0.704691	0.692829	61.3142
2836	1.00019	0.718614		0.0170624	0.0113018	0.00576063	3.31849e-05			1636	1.06321	0.0120139	0.702409	0.690395	61.0988
2837	1.00208	0.718887		0.0173055	0.0113232	0.00598229	3.57878e-05			1637	1.06925	0.0120822	0.694317	0.682234	60.3766
2838	1.00425	0.719211		0.0176001	0.0113476	0.00625245	3.90932e-05			1638	1.0762	0.0121607	0.690388	0.678228	60.022
2839	1.00749	0.719628		0.017987	0.0113843	0.00660269	4.35955e-05			1639	1.08242	0.012231	0.689487	0.677256	59.936
2840	1.01098	0.720136		0.0184657	0.0114237	0.00704193	4.95888e-05			1640	1.0936	0.0123573	0.689185	0.676828	59.8981
2841	1.01009	0.720725		0.0190252	0.0114136	0.00761155	5.79357e-05			1641	1.1013	0.0124444	0.689238	0.676793	59.8951
2842	1.01422	0.721419		0.0196892	0.0114603	0.00822886	6.77141e-05			1642	1.10826	0.0125229	0.690342	0.677819	59.9858
2843	1.01732	0.722269		0.0205095	0.0114953	0.00901421	8.1256e-05			1643	1.11775	0.0126301	0.692769	0.680139	60.1911
2844	1.01925	0.723333		0.021544	0.0115171	0.0100269	0.000100538			1644	1.12404	0.0127013	0.696809	0.684108	60.5424
2845	1.02537	0.724673		0.0228548	0.0115863	0.0112685	0.000126978			1645	1.13263	0.0127984	0.703244	0.690446	61.1033
2846	1.02267	0.726286		0.0244372	0.0115558	0.0128813	0.000165929			1646	1.14093	0.0128921	0.710781	0.697889	61.762
2847	1.02803	0.727954		0.0260759	0.0116163	0.0144596	0.00020908			1647	1.14852	0.0129779	0.710416	0.697438	61.7221
2848	1.03044	0.729283		0.0273756	0.0116436	0.015732	0.000247496			1648	1.15717	0.0130756	0.70136	0.688284	60.912
2849	1.0317	0.729926		0.0279892	0.0116579	0.0163313	0.000266712			1649	1.16759	0.0131934	0.697127	0.683934	60.527
2850	1.03797	0.729825		0.0278581	0.0117287	0.0161294	0.000260157			1650	1.17266	0.0132506	0.699478	0.686228	60.73
2851	1.04027	0.729206		0.0272091	0.0117547	0.0154544	0.000238839			1651	1.18056	0.0133399	0.706293	0.692953	61.3252
2852	1.04312	0.72838		0.0263534	0.0117869	0.0145665	0.000212183			1652	1.18839	0.0134284	0.71634	0.702911	62.2065
2853	1.04301	0.727572		0.0255162	0.0117856	0.0137306	0.000188529			1653	1.19655	0.0135206	0.718148	0.704627	62.3583
2854	1.04669	0.726886		0.0248009	0.0118272	0.0129736	0.000168315			1654	1.20433	0.0136085	0.703055	0.689447	61.0149
2855	1.04894	0.726317		0.0242015	0.0118526	0.0123488	0.000152494			1655	1.21515	0.0137308	0.694602	0.680871	60.256
2856	1.04925	0.725801		0.0236561	0.0118562	0.0117999	0.000139237			1656	1.22431	0.0138343	0.692233	0.678398	60.0371
2857	1.05191	0.725305		0.0231303	0.0118862	0.0112441	0.00012643			1657	1.23136	0.013914	0.691599	0.677685	59.974
2858	1.05423	0.724856		0.0226518	0.0119125	0.0107393	0.000115333			1658	1.23969	0.0140081	0.691645	0.677637	59.9697
2859	1.05606	0.724471		0.0222376	0.0119332	0.0103044	0.000106182			1659	1.25153	0.0141419	0.692369	0.678227	60.0219
2860	1.05496	0.724117		0.0218533	0.0119207	0.00993257	9.8656e-05			1660	1.26256	0.0142664	0.694267	0.680001	60.1789
2861	1.05908	0.723776		0.0214832	0.0119672	0.00951598	9.05538e-05			1661	1.26946	0.0143444	0.697314	0.682969	60.4417
2862	1.05787	0.723508		0.021185	0.0119536	0.0092314	8.52188e-05			1662	1.27706	0.0144303	0.699302	0.684872	60.61
2863	1.06214	0.723359		0.0210073	0.0120018	0.00900545	8.10981e-05			1663	1.28588	0.0145299	0.696906	0.682377	60.3892
2864	1.06294	0.723296		0.020914	0.0120108	0.00890317	7.92664e-05			1664	1.29279	0.0146081	0.692715	0.678106	60.0113
2865	1.06673	0.723246		0.0208344	0.0120537	0.00878069	7.71005e-05			1665	1.30485	0.0147443	0.691793	0.677049	59.9177
2866	1.06468	0.723192		0.0207508	0.0120306	0.00872023	7.60425e-05			1666	1.31182	0.0148231	0.694339	0.679516	60.1361
2867	1.0687	0.723161		0.0206902	0.012076	0.00861424	7.42052e-05			1667	1.32274	0.0149465	0.698745	0.683798	60.515
2868	1.07129	0.723161		0.0206609	0.0121052	0.00855565	7.31991e-05			1668	1.32975	0.0150257	0.70338	0.688354	60.9182
2869	1.07663	0.723174		0.0206438	0.0121655	0.00847824	7.18806e-05			1669	1.33845	0.015124	0.706072	0.690948	61.1478
2870	1.07686	0.723188		0.0206288	0.0121682	0.00846061	7.1582e-05			1670	1.34792	0.015231	0.704483	0.689252	60.9977
2871	1.07905	0.723213		0.0206234	0.0121929	0.00843047	7.10729e-05			1671	1.35956	0.0153625	0.699994	0.684631	60.5887
2872	1.07632	0.72325		0.0206314	0.0121621	0.00846931	7.17292e-05			1672	1.36741	0.0154512	0.697491	0.68204	60.3594
2873	1.07838	0.723289		0.0206407	0.0121853	0.00845544	7.14944e-05			1673	1.37597	0.015548	0.698668	0.68312	60.4549
2874	1.08758	0.723304		0.0206256	0.0122893	0.00833623	6.94927e-05			1674	1.38565	0.0156574	0.70113	0.685473	60.6632
2875	1.08781	0.72327		0.0205618	0.0122918	0.00826998	6.83925e-05			1675	1.39364	0.0157476	0.699955	0.684208	60.5512
2876	1.09111	0.723191		0.0204537	0.0123291	0.00812457	6.60086e-05			1676	1.40417	0.0158666	0.695052	0.679185	60.1067
2877	1.09545	0.723117		0.0203496	0.0123781	0.00797143	6.35436e-05			1677	1.4135	0.015972	0.693426	0.677454	59.9536
2878	1.09207	0.723105		0.020308	0.0123401	0.00796798	6.34887e-05			1678	1.42345	0.0160845	0.695656	0.679572	60.141
2879	1.09508	0.723178		0.0203511	0.012374	0.00797711	6.36343e-05			1679	1.43214	0.0161826	0.698756	0.682573	60.4066
2880	1.09861	0.723312		0.0204562	0.012414	0.00804223	6.46775e-05			1680	1.43945	0.0162653	0.700847	0.684582	60.5844
2881	1.10062	0.723466		0.0205807	0.0124366	0.00814406	6.63257e-05			1681	1.45031	0.016388	0.703218	0.68683	60.7833
2882	1.10395	0.723599		0.0206832	0.0124742	0.00820896	6.73871e-05			1682	1.46169	0.0165166	0.708487	0.691971	61.2382
2883	1.10754	0.72369		0.0207453	0.0125148	0.00823045	6.77402e-05			1683	1.47256	0.0166395	0.71637	0.69973	61.925
2884	1.1097	0.723772		0.0207976	0.0125392	0.00825847	6.82024e-05			1684	1.48226	0.016749	0.715763	0.699014	61.8615
2885	1.11443	0.723911		0.0209071	0.0125927	0.00831438	6.91289e-05			1685	1.4997	0.0169461	0.702431	0.685485	60.6643
2886	1.11605	0.724143		0.0211094	0.012611	0.00849843	7.22233e-05			1686	1.49888	0.0169368	0.697004	0.680068	60.1848
2887	1.11921	0.724428		0.0213644	0.0126467	0.00871774	7.59991e-05			1687	1.50999	0.0170623	0.697472	0.680409	60.2151
2888	1.11996	0.724692		0.0215988	0.0126552	0.00894364	7.99888e-05			1688	1.51886	0.0171626	0.698659	0.681496	60.3113
2889	1.12049	0.724907		0.0217844	0.0126611	0.00912326	8.32339e-05			1689	1.53357	0.0173288	0.698373	0.681045	60.2713
2890	1.12397	0.725096		0.0219431	0.0127004	0.00924269	8.54273e-05			1690	1.54141	0.0174174	0.69645	0.679033	60.0933
2891	1.12753	0.725285		0.0221033	0.0127407	0.00936265	8.76592e-05			1691	1.55277	0.0175457	0.694702	0.677156	59.9272
2892	1.13056	0.725491		0.0222791	0.0127749	0.00950422	9.03302e-05			1692	1.56155	0.017645	0.695136	0.677491	59.9569
2893	1.13338	0.725721		0.0224792	0.0128068	0.00967242	9.35557e-05			1693	1.57187	0.0177616	0.698412	0.68065	60.2364
2894	1.13856	0.725977		0.0227063	0.0128654	0.00984094	9.68441e-05			1694	1.5837	0.0178953	0.703937	0.686042	60.7136
2895	1.13668	0.726242		0.0229411	0.0128441	0.010097	0.00010195			1695	1.59387	0.0180101	0.709299	0.691289	61.1779
2896	1.13864	0.72648		0.0231501	0.0128662	0.0102839	0.000105759			1696	1.61211	0.0182163	0.709763	0.691547	61.2007
2897	1.14585	0.72668		0.0233197	0.0129477	0.010372	0.000107579			1697	1.61316	0.0182282	0.707668	0.68944	61.0143
2898	1.14753	0.726864		0.0234746	0.0129666	0.010508	0.000110418			1698	1.62482	0.0183599	0.709091	0.690731	61.1286
2899	1.15107	0.727079		0.0236596	0.0130067	0.0106529	0.000113485			1699	1.63516	0.0184768	0.712466	0.69399	61.4169
2900	1.15317	0.727351		0.0239017	0.0130304	0.0108713	0.000118184			1700	1.64752	0.0186165	0.709758	0.691141	61.1648
2901	1.15867	0.72767		0.0241912	0.0130926	0.0110986	0.000123179			1701	1.65534	0.0187047	0.700131	0.681426	60.3051
2902	1.15645	0.728012		0.0245036	0.0130675	0.0114361	0.000130785			1702	1.66722	0.0188391	0.697202	0.678363	60.034
2903	1.1633	0.72836		0.0248221	0.0131449	0.0116772	0.000136357			1703	1.67941	0.0189768	0.699655	0.680679	60.2389
2904	1.16539	0.728706		0.0251382	0.0131685	0.0119697	0.000143274			1704	1.68816	0.0190757	0.703159	0.684084	60.5403
2905	1.16839	0.729044		0.025447	0.0132024	0.0122445	0.000149928			1705	1.70141	0.0192254	0.704151	0.684925	60.6148
2906	1.17314	0.729392		0.0257658	0.0132561	0.0125097	0.000156493			1706	1.71	0.0193224	0.700895	0.681572	60.318
2907	1.17731	0.729812		0.0261552	0.0133032	0.0128519	0.000165173			1707	1.72468	0.0194883	0.69727	0.677782	59.9826
2908	1.17324	0.730375		0.0266893	0.0132572	0.0134321	0.000180421			1708	1.73607	0.019617	0.695889	0.676272	59.8489
2909	1.17979	0.731112		0.0273962	0.0133312	0.014065	0.000197825			1709	1.74509	0.0197189	0.695807	0.676088	59.8327
2910	1.18424	0.731993		0.0282473	0.0133815	0.0148658	0.000220992			1710	1.75634	0.0198461	0.695956	0.67611	59.8346
2911	1.18696	0.733005		0.0292303	0.0134122	0.0158181	0.000250212			1711	1.77009	0.0200014	0.696572	0.676571	59.8754
2912	1.19208	0.734196		0.0303913	0.0134701	0.0169213	0.000286329			1712	1.78191	0.020135	0.698569	0.678434	60.0403
2913	1.18834	0.735595		0.0317605	0.0134279	0.0183326	0.000336085			1713	1.79327	0.0202633	0.702266	0.682003	60.3561
2914	1.19475	0.737079		0.033215	0.0135002	0.0197148	0.000388673			1714	1.80649	0.0204127	0.706838	0.686426	60.7475
2915	1.20169	0.738373		0.0344791	0.0135786	0.0209005	0.00043683			1715	1.81322	0.0204887	0.711002	0.690514	61.1093
2916	1.20373	0.73923		0.0353068	0.0136018	0.0217051	0.00047111			1716	1.82809	0.0206568	0.714252	0.693596	61.3821
2917	1.20955	0.739596		0.0356431	0.0136675	0.0219756	0.000482929			1717	1.83997	0.020791	0.714322	0.693531	61.3763
2918	1.21139	0.739577		0.0355947	0.0136882	0.0219065	0.000479894			1718	1.85033	0.0209081	0.707105	0.686197	60.7273
2919	1.21628	0.73931		0.0352981	0.0137436	0.0215546	0.0004646			1719	1.86299	0.0210511	0.698377	0.677326	59.9422
2920	1.21756	0.738879		0.0348374	0.013758	0.0210794	0.000444342			1720	1.87746	0.0212146	0.6949	0.673686	59.6201
2921	1.2217	0.738323		0.0342515	0.0138048	0.0204467	0.000418069			1721	1.88767	0.02133	0.69525	0.67392	59.6408
2922	1.2275	0.73768		0.0335789	0.0138703	0.0197085	0.000388426			1722	1.8992	0.0214603	0.696667	0.675206	59.7546
2923	1.23177	0.737016		0.0328853	0.0139186	0.0189667	0.000359736			1723	1.90911	0.0215723	0.697252	0.675679	59.7965
2924	1.23103	0.736405		0.0322449	0.0139102	0.0183346	0.000336159			1724	1.92599	0.0217631	0.696667	0.674904	59.7279
2925	1.2346	0.735882		0.031692	0.0139505	0.0177415	0.00031476			1725	1.93664	0.0218833	0.696074	0.67419	59.6647
2926	1.23599	0.735427		0.0312078	0.0139662	0.0172416	0.000297273			1726	1.9483	0.0220151	0.696408	0.674393	59.6827
2927	1.23643	0.735013		0.0307643	0.0139712	0.0167931	0.000282008			1727	1.96366	0.0221886	0.697861	0.675672	59.7958
2928	1.24051	0.734628		0.030349	0.0140173	0.0163317	0.000266723			1728	1.97273	0.0222912	0.700207	0.677915	59.9944
2929	1.24014	0.734259		0.0299508	0.0140132	0.0159376	0.000254008			1729	1.98626	0.0224441	0.702792	0.680348	60.2096
2930	1.24465	0.733887		0.0295491	0.0140641	0.015485	0.000239786			1730	2.00017	0.0226012	0.704895	0.682294	60.3819
2931	1.24582	0.733508		0.02914	0.0140773	0.0150627	0.000226885			1731	2.01313	0.0227476	0.707144	0.684397	60.568
2932	1.24391	0.733139		0.0287419	0.0140557	0.0146862	0.000215685			1732	2.02383	0.0228686	0.711144	0.688275	60.9112
2933	1.24866	0.732793		0.0283662	0.0141095	0.0142568	0.000203255			1733	2.03534	0.0229986	0.716149	0.693151	61.3427
2934	1.25198	0.732464		0.0280076	0.0141469	0.0138607	0.000192118			1734	2.04428	0.0230997	0.714483	0.691384	61.1863
2935	1.25569	0.732146		0.0276597	0.0141889	0.0134709	0.000181465			1735	2.06104	0.023289	0.705095	0.681806	60.3387
2936	1.25591	0.731827		0.0273115	0.0141914	0.0131201	0.000172137			1736	2.07138	0.0234059	0.701141	0.677735	59.9784
2937	1.25491	0.731484		0.0269389	0.01418	0.0127588	0.000162788			1737	2.08902	0.0236052	0.703075	0.67947	60.1319
2938	1.25767	0.731115		0.0265399	0.0142113	0.0123286	0.000151995			1738	2.09885	0.0237163	0.706673	0.682957	60.4406
2939	1.25824	0.730777		0.0261724	0.0142177	0.0119548	0.000142916			1739	2.10948	0.0238364	0.707976	0.684139	60.5452
2940	1.26348	0.730546		0.0259113	0.0142768	0.0116345	0.000135362			1740	2.12081	0.0239644	0.705772	0.681808	60.3388
2941	1.26422	0.730422		0.0257575	0.0142852	0.0114723	0.000131613			1741	2.13553	0.0241307	0.704469	0.680338	60.2088
2942	1.26372	0.730324		0.0256302	0.0142795	0.0113507	0.000128838			1742	2.14819	0.0242737	0.705473	0.681199	60.285
2943	1.26733	0.730185		0.0254617	0.0143204	0.0111413	0.00012413			1743	2.16234	0.0244337	0.706419	0.681986	60.3546
2944	1.26394	0.730012		0.0252585	0.0142821	0.0109764	0.000120481			1744	2.1768	0.0245971	0.706024	0.681427	60.3052
2945	1.26903	0.729863		0.0250802	0.0143396	0.0107406	0.000115361			1745	2.18568	0.0246975	0.706024	0.681326	60.2962
2946	1.27259	0.729798		0.0249856	0.0143798	0.0106058	0.000112482			1746	2.20179	0.0248794	0.707888	0.683009	60.4451
2947	1.27423	0.729834		0.0249917	0.0143983	0.0105934	0.000112219			1747	2.21502	0.025029	0.710587	0.685558	60.6708
2948	1.28142	0.729936		0.025064	0.0144795	0.0105845	0.000112031			1748	2.22868	0.0251833	0.711915	0.686731	60.7746
2949	1.28466	0.73005		0.0251488	0.0145162	0.0106327	0.000113053			1749	2.24284	0.0253433	0.711236	0.685893	60.7004
2950	1.28155	0.730159		0.0252282	0.014481	0.0107472	0.000115502			1750	2.25959	0.0255325	0.709289	0.683756	60.5113
2951	1.28413	0.730292		0.0253312	0.0145102	0.010821	0.000117094			1751	2.27044	0.0256552	0.705476	0.679821	60.163
2952	1.28619	0.730461		0.0254707	0.0145335	0.0109372	0.000119622			1752	2.28539	0.0258241	0.700648	0.674824	59.7208
2953	1.29101	0.730615		0.0255953	0.0145879	0.0110073	0.000121162			1753	2.3006	0.0259959	0.698199	0.672203	59.4888
2954	1.29374	0.730687		0.0256372	0.0146188	0.0110184	0.000121404			1754	2.31542	0.0261634	0.699019	0.672855	59.5466
2955	1.29703	0.730678		0.0255989	0.0146559	0.0109429	0.000119747			1755	2.33287	0.0263606	0.701412	0.675051	59.7409
2956	1.29858	0.730644		0.0255349	0.0146735	0.0108614	0.00011797			1756	2.34974	0.0265512	0.702897	0.676346	59.8555
2957	1.3019	0.730606		0.0254673	0.014711	0.0107563	0.000115698			1757	2.35992	0.0266663	0.701913	0.675246	59.7582
2958	1.30543	0.730538		0.0253697	0.0147509	0.0106189	0.00011276			1758	2.37299	0.0268139	0.700501	0.673687	59.6202
2959	1.30678	0.730424		0.0252267	0.0147662	0.0104606	0.000109423			1759	2.39153	0.0270234	0.700947	0.673923	59.6411
2960	1.30994	0.73029		0.0250626	0.0148019	0.0102607	0.000105282			1760	2.40865	0.0272169	0.702838	0.675621	59.7914
2961	1.31233	0.730166		0.024909	0.0148288	0.0100802	0.00010161			1761	2.42625	0.0274158	0.70405	0.676634	59.881
2962	1.314	0.730057		0.0247708	0.0148477	0.00992315	9.84689e-05			1762	2.43883	0.0275579	0.702493	0.674935	59.7306
2963	1.31964	0.729947		0.0246308	0.0149115	0.00971937	9.44661e-05			1763	2.45588	0.0277506	0.699448	0.671697	59.4441
2964	1.32019	0.729804		0.0244584	0.0149176	0.00954078	9.10265e-05			1764	2.47201	0.0279328	0.698075	0.670142	59.3065
2965	1.32094	0.729598		0.0242227	0.0149261	0.00929656	8.6426e-05			1765	2.49187	0.0281572	0.699172	0.671015	59.3837
2966	1.32531	0.729332		0.0239265	0.0149756	0.00895089	8.01184e-05			1766	2.51045	0.0283672	0.701622	0.673255	59.5819
2967	1.32609	0.729063		0.0236278	0.0149844	0.00864341	7.47085e-05			1767	2.52802	0.0285657	0.703637	0.675071	59.7426
2968	1.32877	0.728859		0.0233945	0.0150146	0.00837993	7.02233e-05			1768	2.5493	0.0288062	0.704331	0.675525	59.7828
2969	1.33255	0.728718		0.0232239	0.0150574	0.00816651	6.66918e-05			1769	2.56449	0.0289778	0.705599	0.676622	59.8799
2970	1.33454	0.728577		0.0230538	0.0150798	0.00797394	6.35837e-05			1770	2.58316	0.0291887	0.709174	0.679985	60.1776
2971	1.33565	0.728403		0.0228497	0.0150924	0.00775728	6.01754e-05			1771	2.60523	0.0294382	0.713368	0.68393	60.5267
2972	1.33712	0.728223		0.0226396	0.0151089	0.00753064	5.67106e-05			1772	2.628	0.0296954	0.71284	0.683144	60.4571
2973	1.33646	0.728066		0.022453	0.0151015	0.00735147	5.4044e-05			1773	2.64919	0.0299349	0.707143	0.677208	59.9318
2974	1.34174	0.727908		0.0222657	0.0151612	0.00710452	5.04742e-05			1774	2.6764	0.0302423	0.70341	0.673167	59.5742
2975	1.34617	0.727718		0.0220465	0.0152113	0.00683524	4.67205e-05			1775	2.70152	0.0305262	0.702588	0.672061	59.4763
2976	1.34656	0.727531		0.0218295	0.0152156	0.00661386	4.37432e-05			1776	2.73298	0.0308817	0.702254	0.671372	59.4153
2977	1.34897	0.72741		0.0216788	0.0152429	0.00643582	4.14198e-05			1777	2.76633	0.0312585	0.702062	0.670804	59.365
2978	1.34919	0.727353		0.021592	0.0152454	0.00634655	4.02787e-05			1778	2.78825	0.0315062	0.703185	0.671678	59.4424
2979	1.3522	0.72728		0.02149	0.0152794	0.00621065	3.85721e-05			1779	2.80699	0.031718	0.705348	0.67363	59.6152
2980	1.35307	0.727138		0.0213174	0.0152892	0.00602821	3.63393e-05			1780	2.82366	0.0319064	0.706234	0.674328	59.6769
2981	1.35879	0.726952		0.0211023	0.0153538	0.00574849	3.30451e-05			1781	2.83962	0.0320867	0.704688	0.672602	59.5241
2982	1.36168	0.726778		0.0208984	0.0153865	0.00551182	3.03801e-05			1782	2.8583	0.0322977	0.703344	0.671047	59.3865
2983	1.36225	0.726625		0.020716	0.015393	0.00532299	2.83342e-05			1783	2.87486	0.032485	0.703716	0.671231	59.4028
2984	1.36803	0.726494		0.020555	0.0154583	0.00509667	2.59761e-05			1784	2.89443	0.0327061	0.704408	0.671702	59.4445
2985	1.3695	0.726415		0.0204463	0.0154749	0.00497141	2.47149e-05			1785	2.91018	0.032884	0.703904	0.67102	59.3842
2986	1.3713	0.726412		0.0204141	0.0154952	0.00491893	2.41959e-05			1786	2.93027	0.033111	0.702914	0.669803	59.2764
2987	1.37253	0.726443		0.0204154	0.0155091	0.00490634	2.40722e-05			1787	2.94594	0.0332881	0.702973	0.669685	59.266
2988	1.37209	0.726425		0.0203673	0.0155042	0.00486312	2.36499e-05			1788	2.96268	0.0334773	0.704399	0.670922	59.3754
2989	1.37777	0.726329		0.0202417	0.0155684	0.00467334	2.18401e-05			1789	2.98577	0.0337381	0.707044	0.673306	59.5864
2990	1.37902	0.726219		0.0201024	0.0155824	0.00452001	2.04305e-05			1790	3.00479	0.0339531	0.710761	0.676808	59.8964
2991	1.37901	0.72618		0.0200336	0.0155823	0.00445125	1.98137e-05			1791	3.02418	0.0341721	0.714113	0.679941	60.1736
2992	1.37847	0.726219		0.0200432	0.0155763	0.00446697	1.99538e-05			1792	3.04157	0.0343686	0.713751	0.679382	60.1242
2993	1.38862	0.726256		0.0200507	0.015691	0.0043597	1.9007e-05			1793	3.06161	0.0345951	0.709845	0.67525	59.7585
2994	1.39347	0.726208		0.0199729	0.0157458	0.00422718	1.78691e-05			1794	3.08526	0.0348623	0.707442	0.67258	59.5222
2995	1.39303	0.726084		0.0198194	0.0157408	0.00407862	1.66351e-05			1795	3.10842	0.035124	0.70758	0.672456	59.5112
2996	1.3938	0.72598		0.0196858	0.0157494	0.00393639	1.54952e-05			1796	3.13031	0.0353714	0.708152	0.67278	59.5399
2997	1.3985	0.725968		0.0196438	0.0158026	0.00384126	1.47552e-05			1797	3.15541	0.035655	0.708251	0.672596	59.5237
2998	1.39908	0.726025		0.0196717	0.0158091	0.00386255	1.49193e-05			1798	3.17922	0.0359241	0.708825	0.672901	59.5506
2999	1.4041	0.726081		0.0196978	0.0158658	0.00383199	1.46842e-05			1799	3.19954	0.0361537	0.710321	0.674167	59.6627
3000	1.40689	0.726107		0.0196938	0.0158974	0.00379647	1.44132e-05			1800	3.22524	0.0364441	0.711247	0.674803	59.719
3001	1.40911	0.726143		0.0197005	0.0159224	0.00377804	1.42736e-05			1801	3.25194	0.0367458	0.710231	0.673485	59.6023
3002	1.41467	0.726232		0.0197596	0.0159853	0.00377431	1.42454e-05			1802	3.28371	0.0371048	0.708482	0.671378	59.4158
3003	1.41036	0.72635		0.0198486	0.0159366	0.00391203	1.5304e-05			1803	3.30984	0.0374	0.707582	0.670182	59.31
3004	1.41448	0.726432		0.0199008	0.0159831	0.00391769	1.53483e-05			1804	3.33887	0.0377281	0.707374	0.669645	59.2625
3005	1.42157	0.726446		0.0198849	0.0160633	0.00382163	1.46048e-05			1805	3.36936	0.0380725	0.707468	0.669396	59.2404
3006	1.42169	0.726437		0.0198459	0.0160646	0.0037813	1.42982e-05			1806	3.40727	0.038501	0.708149	0.669648	59.2627
3007	1.42401	0.726481		0.0198609	0.0160908	0.00377006	1.42133e-05			1807	3.4379	0.038847	0.70949	0.670643	59.3508
3008	1.42409	0.726622		0.0199723	0.0160917	0.00388057	1.50589e-05			1808	3.47527	0.0392693	0.710929	0.671659	59.4407
3009	1.42745	0.726836		0.0201565	0.0161297	0.00402679	1.62151e-05			1809	3.5149	0.0397172	0.712109	0.672392	59.5056
3010	1.43007	0.727055		0.0203457	0.0161593	0.00418638	1.75257e-05			1810	3.55637	0.0401858	0.713092	0.672906	59.5511
3011	1.42992	0.727203		0.0204639	0.0161576	0.00430637	1.85449e-05			1811	3.60239	0.0407057	0.713391	0.672686	59.5316
3012	1.43772	0.727246		0.0204771	0.0162458	0.00423136	1.79044e-05			1812	3.6526	0.0412731	0.712454	0.671181	59.3984
3013	1.43394	0.727222		0.0204236	0.016203	0.00422059	1.78134e-05			1813	3.71054	0.0419278	0.711321	0.669393	59.2402
3014	1.43584	0.727195		0.0203676	0.0162245	0.00414315	1.71657e-05			1814	3.77776	0.0426874	0.711553	0.668866	59.1935
3015	1.44389	0.727166		0.0203084	0.0163155	0.00399295	1.59436e-05			1815	3.8497	0.0435003	0.713116	0.669615	59.2598
3016	1.44399	0.72707		0.0201825	0.0163165	0.00386592	1.49454e-05			1816	3.95264	0.0446635	0.714713	0.67005	59.2983
3017	1.44996	0.726901		0.0199845	0.016384	0.00360051	1.29637e-05			1817	4.10219	0.0463534	0.71556	0.669207	59.2237
3018	1.45357	0.726781		0.0198346	0.0164248	0.00340975	1.16264e-05			1818	4.18132	0.0472474	0.716211	0.668963	59.2021
3019	1.4536	0.726834		0.0198579	0.0164251	0.00343273	1.17836e-05			1819	4.22675	0.0477608	0.717091	0.66933	59.2346
3020	1.45485	0.727034		0.0200278	0.0164392	0.00358858	1.28779e-05			1820	4.26524	0.0481957	0.717772	0.669576	59.2564
3021	1.45905	0.727238		0.0202024	0.0164868	0.00371564	1.3806e-05			1821	4.30575	0.0486534	0.718347	0.669693	59.2667
3022	1.46101	0.727369		0.020304	0.0165089	0.00379508	1.44026e-05			1822	4.32682	0.0488915	0.719827	0.670935	59.3767
3023	1.46742	0.727482		0.0203872	0.0165813	0.00380588	1.44847e-05			1823	4.35189	0.0491749	0.72228	0.673105	59.5687
3024	1.46713	0.727624		0.0204995	0.0165781	0.00392141	1.53774e-05			1824	4.37904	0.0494816	0.723972	0.67449	59.6912
3025	1.46836	0.727745		0.0205907	0.016592	0.00399869	1.59895e-05			1825	4.41008	0.0498323	0.723347	0.673514	59.6049
3026	1.47344	0.7278		0.0206163	0.0166494	0.00396685	1.57359e-05			1826	4.44201	0.0501931	0.722324	0.672131	59.4825
3027	1.4738	0.727886		0.0206732	0.0166534	0.00401974	1.61583e-05			1827	4.47514	0.0505675	0.723602	0.673034	59.5624
3028	1.47634	0.728174		0.0209314	0.0166821	0.00424934	1.80568e-05			1828	4.508	0.0509389	0.726803	0.675864	59.8129
3029	1.48033	0.728676		0.0214038	0.0167272	0.00467659	2.18705e-05			1829	4.54142	0.0513165	0.729069	0.677753	59.98
3030	1.4809	0.729152		0.0218499	0.0167336	0.00511632	2.61767e-05			1830	4.57269	0.0516698	0.727383	0.675713	59.7994
3031	1.48468	0.729319		0.0219871	0.0167763	0.00521075	2.71519e-05			1831	4.60858	0.0520753	0.723666	0.671591	59.4347
3032	1.49002	0.729174		0.0218122	0.0168367	0.00497549	2.47555e-05			1832	4.64497	0.0524865	0.721795	0.669309	59.2327
3033	1.48607	0.728986		0.0215947	0.016792	0.00480269	2.30658e-05			1833	4.6811	0.0528948	0.722076	0.669181	59.2214
3034	1.49017	0.728934		0.0215138	0.0168384	0.00467539	2.18592e-05			1834	4.72189	0.0533557	0.723241	0.669886	59.2838
3035	1.49448	0.728921		0.0214706	0.0168871	0.0045835	2.10085e-05			1835	4.7647	0.0538394	0.724373	0.670534	59.3411
3036	1.49923	0.728813		0.0213327	0.0169408	0.00439189	1.92887e-05			1836	4.80103	0.05425	0.725278	0.671028	59.3849
3037	1.49768	0.728692		0.0211827	0.0169233	0.00425945	1.81429e-05			1837	4.83891	0.0546779	0.725935	0.671257	59.4051
3038	1.50164	0.728702		0.0211629	0.016968	0.00419496	1.75977e-05			1838	4.8824	0.0551694	0.726076	0.670907	59.3741
3039	1.50197	0.728809		0.0212404	0.0169718	0.00426863	1.82212e-05			1839	4.92174	0.0556139	0.725914	0.6703	59.3204
3040	1.50299	0.728893		0.0212944	0.0169833	0.00431108	1.85854e-05			1840	4.95746	0.0560175	0.726576	0.670558	59.3433
3041	1.51023	0.728957		0.0213292	0.0170651	0.00426414	1.81829e-05			1841	4.9968	0.0564621	0.728971	0.672509	59.516
3042	1.50223	0.729072		0.0214139	0.0169747	0.00443927	1.97071e-05			1842	5.03429	0.0568857	0.732655	0.675769	59.8045
3043	1.51102	0.729186		0.0214986	0.017074	0.00442456	1.95767e-05			1843	5.07125	0.0573033	0.735528	0.678224	60.0217
3044	1.51424	0.729221		0.0215035	0.0171104	0.00439314	1.92997e-05			1844	5.11309	0.0577761	0.735092	0.677316	59.9413
3045	1.51394	0.729269		0.021522	0.017107	0.00441497	1.94919e-05			1845	5.14916	0.0581837	0.732483	0.674299	59.6744
3046	1.52222	0.729475		0.021699	0.0172006	0.00449842	2.02358e-05			1846	5.18719	0.0586134	0.730997	0.672384	59.5049
3047	1.52162	0.729754		0.0219479	0.0171938	0.00475409	2.26014e-05			1847	5.22503	0.059041	0.73087	0.671829	59.4557
3048	1.5237	0.729862		0.0220268	0.0172173	0.00480955	2.31318e-05			1848	5.25994	0.0594355	0.730772	0.671337	59.4122
3049	1.52573	0.729762		0.021897	0.0172402	0.00465679	2.16857e-05			1849	5.30024	0.0598908	0.730274	0.670383	59.3278
3050	1.52751	0.729656		0.0217611	0.0172603	0.00450079	2.02571e-05			1850	5.33633	0.0602987	0.730006	0.669707	59.268
3051	1.52803	0.729664		0.0217396	0.0172662	0.00447336	2.00109e-05			1851	5.37073	0.0606874	0.730376	0.669689	59.2663
3052	1.53302	0.729758		0.0218043	0.0173226	0.00448171	2.00858e-05			1852	5.40819	0.0611107	0.731076	0.669966	59.2909
3053	1.53502	0.729944		0.0219603	0.0173452	0.00461512	2.12994e-05			1853	5.44103	0.0614817	0.731644	0.670163	59.3083
3054	1.53632	0.73024		0.0222269	0.0173599	0.00486697	2.36874e-05			1854	5.47796	0.061899	0.731991	0.670092	59.3021
3055	1.5384	0.730509		0.0224663	0.0173834	0.00508292	2.58361e-05			1855	5.51763	0.0623473	0.732377	0.67003	59.2965
3056	1.54016	0.730563		0.0224907	0.0174033	0.00508748	2.58825e-05			1856	5.54929	0.062705	0.732978	0.670273	59.3181
3057	1.54209	0.730449		0.0223462	0.0174251	0.00492117	2.42179e-05			1857	5.5818	0.0630724	0.733678	0.670605	59.3475
3058	1.54169	0.730382		0.0222495	0.0174206	0.00482894	2.33187e-05			1858	5.61943	0.0634976	0.734258	0.670761	59.3612
3059	1.54756	0.73042		0.0222586	0.0174869	0.00477172	2.27693e-05			1859	5.65243	0.0638704	0.734691	0.670821	59.3665
3060	1.54929	0.730464		0.022273	0.0175065	0.00476657	2.27201e-05			1860	5.68435	0.0642311	0.735096	0.670865	59.3704
3061	1.54917	0.730539		0.022318	0.017505	0.00481296	2.31646e-05			1861	5.72095	0.0646447	0.735493	0.670848	59.369
3062	1.55464	0.730785		0.0225342	0.0175668	0.0049674	2.4675e-05			1862	5.75407	0.065019	0.735872	0.670854	59.3694
3063	1.55449	0.731145		0.022865	0.0175651	0.00529983	2.80882e-05			1863	5.78376	0.0653545	0.73647	0.671115	59.3926
3064	1.55888	0.731374		0.0230645	0.0176148	0.00544969	2.96991e-05			1864	5.81424	0.0656989	0.737717	0.672019	59.4725
3065	1.56143	0.731362		0.0230223	0.0176436	0.00537874	2.89308e-05			1865	5.8558	0.0661684	0.73992	0.673751	59.6259
3066	1.55917	0.731217		0.0228475	0.017618	0.00522945	2.73472e-05			1866	5.88724	0.0665237	0.742961	0.676437	59.8635
3067	1.56123	0.731039		0.0226404	0.0176413	0.00499907	2.49907e-05			1867	5.92015	0.0668956	0.746033	0.679138	60.1025
3068	1.56446	0.730843		0.0224143	0.0176778	0.00473651	2.24345e-05			1868	5.95467	0.0672857	0.747289	0.680003	60.1791
3069	1.56936	0.730687		0.0222293	0.0177332	0.00449609	2.02149e-05			1869	5.98991	0.0676839	0.745147	0.677463	59.9543
3070	1.56888	0.730661		0.022173	0.0177278	0.00444522	1.976e-05			1870	6.02335	0.0680617	0.741505	0.673443	59.5986
3071	1.57211	0.730736		0.0222188	0.0177643	0.00445453	1.98428e-05			1871	6.06037	0.0684801	0.739422	0.670942	59.3773
3072	1.57427	0.730828		0.0222808	0.0177887	0.00449209	2.01789e-05			1872	6.09681	0.0688918	0.739271	0.67038	59.3275
3073	1.57721	0.730942		0.0223655	0.0178219	0.00454364	2.06447e-05			1873	6.13246	0.0692947	0.739913	0.670618	59.3486
3074	1.58067	0.731122		0.0225155	0.017861	0.00465449	2.16642e-05			1874	6.16813	0.0696977	0.740477	0.67078	59.3629
3075	1.58086	0.731313		0.0226771	0.0178632	0.00481387	2.31734e-05			1875	6.20341	0.0700963	0.74097	0.670873	59.3712
3076	1.57959	0.731459		0.0227939	0.0178488	0.00494513	2.44543e-05			1876	6.24024	0.0705125	0.741651	0.671139	59.3947
3077	1.58088	0.731626		0.0229309	0.0178634	0.0050675	2.56795e-05			1877	6.27874	0.0709476	0.742334	0.671387	59.4166
3078	1.57743	0.731842		0.0231167	0.0178244	0.00529225	2.80079e-05			1878	6.31722	0.0713824	0.742798	0.671415	59.4191
3079	1.58837	0.731965		0.0232103	0.0179481	0.00526226	2.76913e-05			1879	6.35702	0.0718321	0.743228	0.671396	59.4175
3080	1.58486	0.731876		0.0230923	0.0179083	0.00518395	2.68733e-05			1880	6.39601	0.0722727	0.743795	0.671523	59.4286
3081	1.5922	0.731676		0.0228624	0.0179913	0.00487109	2.37275e-05			1881	6.43329	0.0726939	0.744348	0.671654	59.4403
3082	1.59661	0.731534		0.0226905	0.0180412	0.00464935	2.16164e-05			1882	6.47163	0.0731272	0.744876	0.671749	59.4486
3083	1.59672	0.731483		0.0226103	0.0180423	0.004568	2.08666e-05			1883	6.51332	0.0735982	0.745603	0.672004	59.4713
3084	1.59446	0.731496		0.0225931	0.0180168	0.00457631	2.09426e-05			1884	6.54825	0.0739929	0.746389	0.672396	59.5059
3085	1.60312	0.731586		0.0226538	0.0181147	0.00453905	2.0603e-05			1885	6.59381	0.0745077	0.74684	0.672333	59.5003
3086	1.60362	0.731716		0.0227544	0.0181203	0.00463412	2.14751e-05			1886	6.6342	0.0749642	0.74732	0.672356	59.5024
3087	1.6045	0.731772		0.0227802	0.0181303	0.00464992	2.16218e-05			1887	6.6682	0.0753484	0.748726	0.673378	59.5928
3088	1.6064	0.731747		0.0227262	0.0181518	0.00457443	2.09254e-05			1888	6.71663	0.0758955	0.750897	0.675002	59.7365
3089	1.60975	0.731779		0.0227285	0.0181896	0.00453894	2.0602e-05			1889	6.75344	0.0763115	0.752002	0.67569	59.7975
3090	1.60788	0.731897		0.022816	0.0181685	0.00464749	2.15992e-05			1890	6.79366	0.076766	0.750938	0.674172	59.6631
3091	1.61417	0.732002		0.0228923	0.0182396	0.00465271	2.16477e-05			1891	6.83891	0.0772773	0.749635	0.672357	59.5025
3092	1.61568	0.732139		0.0229995	0.0182566	0.00474294	2.24955e-05			1892	6.87558	0.0776916	0.749954	0.672263	59.4941
3093	1.61879	0.732451		0.0232819	0.0182917	0.0049902	2.49021e-05			1893	6.92633	0.0782651	0.751422	0.673157	59.5733
3094	1.6225	0.732838		0.0236384	0.0183336	0.0053048	2.81409e-05			1894	6.96375	0.0786879	0.752655	0.673967	59.645
3095	1.62289	0.732972		0.0237428	0.0183381	0.00540469	2.92106e-05			1895	7.00486	0.0791524	0.752987	0.673835	59.6332
3096	1.62545	0.732785		0.0235267	0.018367	0.00515963	2.66218e-05			1896	7.04604	0.0796178	0.752814	0.673196	59.5767
3097	1.62322	0.732616		0.0233284	0.0183418	0.00498665	2.48666e-05			1897	7.09162	0.0801328	0.752663	0.67253	59.5178
3098	1.62993	0.73273		0.0234128	0.0184176	0.00499514	2.49514e-05			1898	7.13927	0.0806712	0.752765	0.672094	59.4792
3099	1.63218	0.733023		0.0236758	0.0184431	0.00523272	2.73814e-05			1899	7.17589	0.081085	0.753272	0.672187	59.4874
3100	1.63253	0.733281		0.0239044	0.018447	0.00545743	2.97836e-05			1900	7.22187	0.0816046	0.754083	0.672478	59.5132
3101	1.63334	0.73342		0.0240134	0.0184562	0.00555724	3.08829e-05			1901	7.2652	0.0820942	0.754811	0.672717	59.5343
3102	1.63844	0.733453		0.0240163	0.0185138	0.00550253	3.02779e-05			1902	7.31037	0.0826046	0.755342	0.672738	59.5362
3103	1.64077	0.733596		0.0241301	0.0185401	0.00558994	3.12474e-05			1903	7.35578	0.0831177	0.755981	0.672863	59.5473
3104	1.643	0.734358		0.024862	0.0185653	0.00629676	3.96492e-05			1904	7.39007	0.0835052	0.756787	0.673281	59.5843
3105	1.64868	0.735983		0.0264576	0.0186295	0.00782812	6.12795e-05			1905	7.44764	0.0841558	0.757528	0.673372	59.5923
3106	1.65997	0.737773		0.0282182	0.0187571	0.00946107	8.95118e-05			1906	7.48933	0.0846268	0.758348	0.673721	59.6232
3107	1.68193	0.738453		0.0288687	0.0190053	0.00986344	9.72875e-05			1907	7.53486	0.0851412	0.759637	0.674496	59.6918
3108	1.66529	0.737512		0.0278976	0.0188172	0.00908043	8.24542e-05			1908	7.58252	0.0856798	0.761094	0.675414	59.773
3109	1.65629	0.735775		0.0261316	0.0187155	0.00741608	5.49982e-05			1909	7.62704	0.0861829	0.76175	0.675567	59.7866
3110	1.65667	0.734402		0.0247287	0.0187198	0.0060089	3.61069e-05			1910	7.67764	0.0867547	0.761384	0.67463	59.7036
3111	1.65755	0.733799		0.0240956	0.0187297	0.0053659	2.87928e-05			1911	7.72339	0.0872716	0.760988	0.673717	59.6228
3112	1.65668	0.733696		0.0239633	0.0187199	0.00524347	2.7494e-05			1912	7.77418	0.0878455	0.761212	0.673366	59.5918
3113	1.65922	0.733799		0.0240363	0.0187487	0.00528765	2.79593e-05			1913	7.81449	0.088301	0.761754	0.673453	59.5995
3114	1.65918	0.73399		0.0241981	0.0187482	0.0054499	2.97015e-05			1914	7.8665	0.0888887	0.762497	0.673608	59.6132
3115	1.65603	0.734168		0.0243468	0.0187125	0.00563425	3.17447e-05			1915	7.91786	0.089469	0.763962	0.674493	59.6915
3116	1.66268	0.734234		0.0243826	0.0187877	0.00559493	3.13032e-05			1916	7.96282	0.0899771	0.766195	0.676218	59.8442
3117	1.65881	0.734193		0.0243123	0.018744	0.00556834	3.10064e-05			1917	8.01407	0.0905562	0.767876	0.67732	59.9417
3118	1.66931	0.734115		0.0242043	0.0188626	0.00534167	2.85334e-05			1918	8.06475	0.0911288	0.767641	0.676512	59.8702
3119	1.66853	0.734079		0.0241385	0.0188538	0.0052847	2.79281e-05			1919	8.11301	0.0916742	0.766608	0.674934	59.7305
3120	1.66682	0.734171		0.0242011	0.0188344	0.00536665	2.8801e-05			1920	8.14873	0.0920778	0.767014	0.674936	59.7307
3121	1.67516	0.734367		0.0243681	0.0189287	0.00543946	2.95877e-05			1921	8.19804	0.092635	0.768994	0.676359	59.8566
3122	1.67621	0.734472		0.0244429	0.0189405	0.00550238	3.02762e-05			1922	8.27189	0.0934695	0.770893	0.677424	59.9509
3123	1.67939	0.734362		0.0243037	0.0189765	0.00532717	2.83787e-05			1923	8.34963	0.0943479	0.771101	0.676753	59.8915
3124	1.68173	0.734227		0.0241383	0.0190029	0.0051354	2.63723e-05			1924	8.426	0.0952108	0.770197	0.674987	59.7352
3125	1.6825	0.7343		0.0241818	0.0190117	0.00517009	2.67298e-05			1925	8.50449	0.0960977	0.769964	0.673867	59.6361
3126	1.6844	0.734472		0.0243248	0.0190331	0.00529166	2.80017e-05			1926	8.59162	0.0970823	0.770824	0.673742	59.625
3127	1.68853	0.734455		0.0242781	0.0190797	0.00519835	2.70228e-05			1927	8.66955	0.0979629	0.772053	0.67409	59.6559
3128	1.6839	0.734268		0.0240616	0.0190275	0.00503404	2.53415e-05			1928	8.74362	0.0987998	0.773073	0.674273	59.672
3129	1.69199	0.734245		0.0240084	0.0191189	0.0048895	2.39072e-05			1929	8.82919	0.0997668	0.773991	0.674224	59.6677
3130	1.69258	0.73453		0.0242638	0.0191256	0.00513821	2.64012e-05			1930	8.91491	0.100735	0.775042	0.674306	59.675
3131	1.69595	0.734896		0.0246002	0.0191637	0.00543653	2.95558e-05			1931	8.99101	0.101595	0.776113	0.674518	59.6937
3132	1.69698	0.73508		0.0247541	0.0191752	0.00557892	3.11243e-05			1932	9.07464	0.10254	0.777078	0.674538	59.6955
3133	1.69795	0.735033		0.0246776	0.0191862	0.00549138	3.01552e-05			1933	9.15498	0.103448	0.778024	0.674576	59.6989
3134	1.70013	0.734862		0.0244771	0.0192109	0.00526624	2.77332e-05			1934	9.23101	0.104307	0.779019	0.674712	59.7109
3135	1.70016	0.734705		0.0242906	0.0192113	0.00507935	2.57998e-05			1935	9.3207	0.105321	0.780005	0.674685	59.7085
3136	1.70427	0.734678		0.0242343	0.0192577	0.00497663	2.47668e-05			1936	9.39745	0.106188	0.780996	0.674808	59.7194
3137	1.70304	0.7348		0.024326	0.0192437	0.0050823	2.58297e-05			1937	9.48124	0.107135	0.782045	0.67491	59.7284
3138	1.70709	0.734967		0.024464	0.0192896	0.00517442	2.67746e-05			1938	9.56581	0.10809	0.783162	0.675072	59.7427
3139	1.70462	0.735094		0.0245608	0.0192616	0.00529924	2.8082e-05			1939	9.65218	0.109066	0.78456	0.675494	59.7801
3140	1.71096	0.735204		0.024641	0.0193332	0.00530774	2.81721e-05			1940	9.73982	0.110057	0.786642	0.676585	59.8767
3141	1.71274	0.73532		0.0247281	0.0193534	0.00537476	2.8888e-05			1941	9.81918	0.110953	0.78924	0.678287	60.0273
3142	1.71339	0.735374		0.0247519	0.0193607	0.00539127	2.90658e-05			1942	9.90296	0.1119	0.791064	0.679164	60.1049
3143	1.7165	0.735324		0.0246729	0.0193958	0.00527713	2.78481e-05			1943	9.99219	0.112908	0.791053	0.678145	60.0147
3144	1.71574	0.735265		0.0245838	0.0193873	0.00519654	2.7004e-05			1944	10.0826	0.11393	0.790538	0.676607	59.8786
3145	1.71737	0.735271		0.0245603	0.0194057	0.00515457	2.65696e-05			1945	10.1554	0.114752	0.790978	0.676226	59.8448
3146	1.71719	0.735309		0.0245689	0.0194037	0.00516518	2.66791e-05			1946	10.259	0.115923	0.791964	0.676042	59.8286
3147	1.72723	0.735356		0.0245862	0.0195171	0.00506917	2.56965e-05			1947	10.3435	0.116878	0.792542	0.675664	59.7951
3148	1.72493	0.735466		0.0246659	0.0194911	0.00517484	2.67789e-05			1948	10.4302	0.117857	0.792943	0.675086	59.744
3149	1.72467	0.735651		0.0248212	0.0194882	0.00533303	2.84412e-05			1949	10.5114	0.118776	0.793974	0.675199	59.754
3150	1.72746	0.735837		0.0249782	0.0195197	0.00545857	2.9796e-05			1950	10.603	0.11981	0.795447	0.675637	59.7927
3151	1.72525	0.735989		0.0251007	0.0194947	0.00560602	3.14275e-05			1951	10.6934	0.120831	0.796594	0.675763	59.8039
3152	1.72538	0.736141		0.0252229	0.0194962	0.00572664	3.27944e-05			1952	10.788	0.1219	0.797501	0.675601	59.7896
3153	1.73206	0.736274		0.0253263	0.0195716	0.00575465	3.3116e-05			1953	10.8772	0.122908	0.7988	0.675892	59.8153
3154	1.74056	0.736318		0.0253404	0.0196677	0.00567272	3.21798e-05			1954	10.9682	0.123937	0.800333	0.676396	59.8599
3155	1.73681	0.736303		0.0252963	0.0196254	0.00567089	3.2159e-05			1955	11.067	0.125053	0.801482	0.676429	59.8628
3156	1.73748	0.736356		0.0253191	0.019633	0.00568612	3.2332e-05			1956	11.1925	0.126472	0.802517	0.676045	59.8289
3157	1.73796	0.736497		0.025431	0.0196384	0.00579261	3.35543e-05			1957	11.3528	0.128282	0.804168	0.675886	59.8148
3158	1.74216	0.736624		0.0255277	0.0196858	0.00584187	3.41275e-05			1958	11.5189	0.13016	0.80623	0.676071	59.8311
3159	1.74331	0.736689		0.0255638	0.0196988	0.00586498	3.4398e-05			1959	11.7046	0.132258	0.808001	0.675743	59.8021
3160	1.74751	0.736738		0.0255822	0.0197462	0.00583601	3.4059e-05			1960	11.8397	0.133785	0.809458	0.675674	59.796
3161	1.74728	0.736772		0.0255873	0.0197437	0.00584364	3.41481e-05			1961	11.9434	0.134957	0.810907	0.67595	59.8205
3162	1.74886	0.736764		0.0255498	0.0197615	0.00578835	3.3505e-05			1962	12.0292	0.135926	0.812108	0.676182	59.8409
3163	1.74699	0.736762		0.0255182	0.0197404	0.00577783	3.33833e-05			1963	12.1146	0.136891	0.812956	0.676065	59.8306
3164	1.74838	0.736844		0.0255699	0.0197561	0.00581378	3.38e-05			1964	12.1972	0.137824	0.814206	0.676382	59.8586
3165	1.75302	0.736988		0.0256842	0.0198085	0.00587578	3.45248e-05			1965	12.2926	0.138902	0.816318	0.677416	59.9502
3166	1.75571	0.737124		0.025791	0.0198389	0.00595213	3.54279e-05			1966	12.3771	0.139857	0.818335	0.678478	60.0442
3167	1.75252	0.737253		0.0258905	0.0198029	0.00608762	3.70591e-05			1967	12.455	0.140737	0.819011	0.678274	60.0262
3168	1.7588	0.737393		0.0260004	0.0198738	0.00612656	3.75347e-05			1968	12.5493	0.141802	0.818799	0.676996	59.9131
3169	1.75544	0.737491		0.0260684	0.0198359	0.00623251	3.88442e-05			1969	12.6378	0.142802	0.819023	0.676221	59.8444
3170	1.75805	0.737525		0.0260735	0.0198653	0.00620818	3.85415e-05			1970	12.7169	0.143696	0.819834	0.676138	59.8371
3171	1.76026	0.737592		0.0261106	0.0198903	0.00622025	3.86915e-05			1971	12.8005	0.144642	0.820695	0.676053	59.8296
3172	1.76509	0.737728		0.0262171	0.0199448	0.00627227	3.93414e-05			1972	12.9045	0.145816	0.821632	0.675816	59.8086
3173	1.76047	0.737829		0.0262886	0.0198927	0.00639594	4.09081e-05			1973	12.9794	0.146663	0.822847	0.676184	59.8411
3174	1.76438	0.737868		0.0262982	0.0199369	0.0063613	4.04661e-05			1974	13.0791	0.14779	0.824031	0.676241	59.8462
3175	1.76354	0.738007		0.0264072	0.0199273	0.00647984	4.19883e-05			1975	13.1586	0.148687	0.824847	0.67616	59.839
3176	1.7682	0.738318		0.0266885	0.0199801	0.00670844	4.50032e-05			1976	13.2386	0.149592	0.825358	0.675766	59.8042
3177	1.76636	0.738578		0.0269188	0.0199593	0.00695952	4.84349e-05			1977	13.3144	0.150448	0.825392	0.674944	59.7315
3178	1.76884	0.738546		0.0268574	0.0199873	0.00687007	4.71979e-05			1978	13.3046	0.150338	0.824343	0.674005	59.6483
3179	1.77367	0.738323		0.0266042	0.0200419	0.00656234	4.30644e-05			1979	12.9634	0.146482	0.822171	0.675688	59.7973
3180	1.76942	0.738193		0.026445	0.0199939	0.00645115	4.16173e-05			1980	12.7008	0.143515	0.819789	0.676274	59.8491
3181	1.77063	0.73826		0.0264821	0.0200075	0.0064746	4.19204e-05			1981	12.527	0.14155	0.817945	0.676395	59.8598
3182	1.77145	0.738443		0.0266352	0.0200168	0.00661844	4.38037e-05			1982	12.4023	0.140142	0.816526	0.676384	59.8589
3183	1.77275	0.738678		0.0268414	0.0200315	0.00680989	4.63746e-05			1983	12.3057	0.13905	0.815274	0.676223	59.8446
3184	1.77725	0.738911		0.0270441	0.0200823	0.00696174	4.84658e-05			1984	12.2329	0.138228	0.814389	0.676161	59.8391
3185	1.77657	0.739016		0.0271199	0.0200747	0.00704521	4.9635e-05			1985	12.1712	0.13753	0.814013	0.676482	59.8676
3186	1.77388	0.738961		0.0270346	0.0200442	0.00699043	4.88661e-05			1986	12.1157	0.136903	0.813853	0.676951	59.909
3187	1.77707	0.738896		0.02694	0.0200803	0.00685976	4.70563e-05			1987	12.071	0.136399	0.813626	0.677228	59.9335
3188	1.77689	0.738945		0.0269594	0.0200782	0.00688122	4.73512e-05			1988	12.0414	0.136063	0.81341	0.677346	59.944
3189	1.77854	0.739035		0.0270201	0.0200969	0.00692317	4.79302e-05			1989	12.0104	0.135713	0.813422	0.677709	59.9761
3190	1.77904	0.739062		0.0270177	0.0201025	0.00691519	4.78198e-05			1990	11.9772	0.135338	0.813711	0.678373	60.0349
3191	1.77835	0.739069		0.0269946	0.0200947	0.00689988	4.76083e-05			1991	11.9608	0.135153	0.814006	0.678853	60.0773
3192	1.77748	0.73913		0.0270262	0.0200849	0.00694132	4.81819e-05			1992	11.9412	0.134931	0.813735	0.678804	60.073
3193	1.78095	0.739228		0.0270946	0.0201241	0.00697048	4.85877e-05			1993	11.9365	0.134879	0.81266	0.677781	59.9825
3194	1.7809	0.739356		0.027193	0.0201235	0.00706953	4.99783e-05			1994	11.9404	0.134923	0.811515	0.676592	59.8773
3195	1.77942	0.739578		0.0273857	0.0201068	0.00727889	5.29822e-05			1995	11.9396	0.134914	0.811185	0.676272	59.8489
3196	1.78235	0.739859		0.0276363	0.0201399	0.00749643	5.61964e-05			1996	11.9344	0.134855	0.811644	0.676789	59.8947
3197	1.78102	0.740002		0.02775	0.020125	0.00762507	5.81417e-05			1997	11.9636	0.135185	0.812177	0.676993	59.9127
3198	1.78296	0.739941		0.0276596	0.0201468	0.00751281	5.64422e-05			1998	11.9816	0.135388	0.812499	0.677111	59.9232
3199	1.78076	0.73986		0.0275483	0.020122	0.0074263	5.51499e-05			1999	12.0294	0.135928	0.813003	0.677074	59.92
3200	1.78176	0.739903		0.0275621	0.0201332	0.00742885	5.51877e-05			2000	12.0921	0.136636	0.813833	0.677196	59.9307
3201	1.78328	0.74		0.0276296	0.0201504	0.00747919	5.59383e-05			2001	12.1662	0.137474	0.814652	0.677178	59.9292
3202	1.78268	0.740067		0.0276666	0.0201436	0.00752295	5.65948e-05			2002	12.2604	0.138538	0.815466	0.676928	59.907
3203	1.78202	0.740156		0.0277261	0.0201362	0.00758992	5.76068e-05			2003	12.356	0.139618	0.816737	0.677119	59.9239
3204	1.7814	0.740293		0.0278333	0.0201292	0.00770408	5.93528e-05			2004	12.4896	0.141128	0.818505	0.677376	59.9467
3205	1.78126	0.740385		0.0278955	0.0201276	0.00776791	6.03404e-05			2005	12.6436	0.142868	0.820212	0.677344	59.9438
3206	1.78174	0.740428		0.0279097	0.0201331	0.0077766	6.04755e-05			2006	12.85	0.1452	0.821545	0.676345	59.8554
3207	1.78238	0.740572		0.0280236	0.0201403	0.00788334	6.2147e-05			2007	12.9648	0.146497	0.82261	0.676112	59.8348
3208	1.77999	0.740819		0.0282405	0.0201133	0.00812724	6.6052e-05			2008	12.9564	0.146402	0.823273	0.676871	59.902
3209	1.77878	0.740916		0.0283081	0.0200995	0.00820852	6.73798e-05			2009	12.9426	0.146247	0.823302	0.677056	59.9183
3210	1.77771	0.740753		0.0281159	0.0200875	0.00802834	6.44542e-05			2010	12.94	0.146218	0.823115	0.676897	59.9043
3211	1.77767	0.740641		0.0279742	0.020087	0.00788714	6.22069e-05			2011	12.9573	0.146413	0.823307	0.676893	59.9039
3212	1.78073	0.740856		0.0281596	0.0201216	0.008038	6.46094e-05			2012	12.9569	0.146409	0.823703	0.677294	59.9394
3213	1.77351	0.7412		0.0284738	0.0200401	0.00843372	7.11276e-05			2013	12.9942	0.14683	0.823937	0.677107	59.9228
3214	1.77677	0.741294		0.0285381	0.0200769	0.00846129	7.15934e-05			2014	13.0038	0.146939	0.824352	0.677413	59.9499
3215	1.77691	0.741144		0.0283581	0.0200785	0.00827965	6.85526e-05			2015	13.0233	0.147159	0.825342	0.678183	60.0181
3216	1.77346	0.741111		0.0282957	0.0200395	0.00825622	6.81651e-05			2016	13.0658	0.147639	0.826341	0.678702	60.064
3217	1.77199	0.741371		0.0285259	0.0200228	0.00850308	7.23023e-05			2017	13.0833	0.147837	0.826491	0.678654	60.0597
3218	1.77471	0.741705		0.0288307	0.0200535	0.00877712	7.70379e-05			2018	13.1118	0.148159	0.826049	0.67789	59.9921
3219	1.77198	0.741824		0.0289196	0.0200228	0.00889682	7.91533e-05			2019	13.1258	0.148317	0.825875	0.677558	59.9628
3220	1.77061	0.741686		0.0287525	0.0200073	0.00874521	7.64788e-05			2020	13.1557	0.148655	0.826037	0.677382	59.9472
3221	1.77035	0.741457		0.0284934	0.0200043	0.00848909	7.20646e-05			2021	13.1873	0.149012	0.82612	0.677108	59.9229
3222	1.76751	0.741277		0.0282842	0.0199722	0.00831195	6.90885e-05			2022	13.1962	0.149112	0.826196	0.677084	59.9208
3223	1.76657	0.741191		0.0281683	0.0199616	0.00820669	6.73498e-05			2023	13.2137	0.14931	0.826513	0.677202	59.9313
3224	1.76904	0.74121		0.0281573	0.0199895	0.00816782	6.67133e-05			2024	13.2303	0.149498	0.8268	0.677302	59.9401
3225	1.76802	0.741333		0.0282508	0.019978	0.00827277	6.84388e-05			2025	13.2376	0.14958	0.8268	0.677221	59.9329
3226	1.76064	0.741514		0.0284026	0.0198946	0.00850792	7.23847e-05			2026	13.2605	0.149839	0.82684	0.677001	59.9135
3227	1.76044	0.741657		0.0285157	0.0198923	0.00862341	7.43631e-05			2027	13.2518	0.149741	0.827138	0.677397	59.9485
3228	1.76085	0.741695		0.028524	0.019897	0.00862704	7.44259e-05			2028	13.2605	0.149839	0.827323	0.677484	59.9562
3229	1.75727	0.741681		0.0284802	0.0198566	0.00862366	7.43676e-05			2029	13.2739	0.149991	0.827166	0.677175	59.9289
3230	1.7599	0.741728		0.0284981	0.0198863	0.00861185	7.4164e-05			2030	13.2719	0.149968	0.827032	0.677064	59.9191
3231	1.75495	0.741854		0.0285946	0.0198303	0.00876425	7.68121e-05			2031	13.2766	0.15002	0.827108	0.677088	59.9211
3232	1.75395	0.74196		0.0286705	0.0198191	0.00885148	7.83486e-05			2032	13.2527	0.149751	0.826993	0.677242	59.9348
3233	1.74467	0.742002		0.0286834	0.0197142	0.00896924	8.04473e-05			2033	13.2476	0.149693	0.826452	0.676759	59.892
3234	1.75185	0.742071		0.0287227	0.0197952	0.00892742	7.96989e-05			2034	13.2096	0.149264	0.825756	0.676492	59.8684
3235	1.74876	0.742221		0.0288424	0.0197604	0.00908202	8.24831e-05			2035	13.1073	0.148108	0.824957	0.676849	59.9
3236	1.74935	0.742356		0.0289484	0.019767	0.00918132	8.42967e-05			2036	12.9477	0.146304	0.823715	0.677411	59.9498
3237	1.74287	0.742397		0.028959	0.0196938	0.00926523	8.58445e-05			2037	12.8277	0.144948	0.822146	0.677198	59.9309
3238	1.74252	0.742417		0.0289496	0.0196899	0.00925969	8.57419e-05			2038	12.6914	0.143408	0.820895	0.677487	59.9564
3239	1.74241	0.742478		0.0289811	0.0196887	0.0092924	8.63488e-05			2039	12.5919	0.142284	0.820077	0.677793	59.9836
3240	1.73922	0.742508		0.0289815	0.0196526	0.00932892	8.70287e-05			2040	12.4844	0.141069	0.819172	0.678103	60.011
3241	1.73559	0.742509		0.028953	0.0196116	0.00934138	8.72613e-05			2041	12.3854	0.139951	0.817935	0.677984	60.0005
3242	1.73488	0.742666		0.0290805	0.0196035	0.00947698	8.98131e-05			2042	12.2885	0.138856	0.816674	0.677819	59.9858
3243	1.72957	0.743028		0.0294122	0.0195435	0.0098687	9.73911e-05			2043	12.2078	0.137944	0.815565	0.677621	59.9683
3244	1.7279	0.743276		0.0296306	0.0195246	0.0101059	0.00010213			2044	12.1234	0.13699	0.814458	0.677468	59.9548
3245	1.72703	0.743111		0.0294363	0.0195148	0.00992146	9.84354e-05			2045	12.0438	0.136091	0.813363	0.677273	59.9375
3246	1.72367	0.742735		0.0290309	0.0194768	0.00955407	9.12803e-05			2046	11.9626	0.135173	0.812409	0.677235	59.9342
3247	1.71674	0.742583		0.0288489	0.0193986	0.00945034	8.93089e-05			2047	11.8525	0.13393	0.811363	0.677433	59.9517
3248	1.72095	0.7427		0.0289365	0.0194462	0.00949031	9.00659e-05			2048	11.7606	0.132891	0.809747	0.676856	59.9006
3249	1.71368	0.742798		0.0290048	0.0193639	0.00964085	9.29461e-05			2049	11.6473	0.131611	0.807437	0.675826	59.8094
3250	1.71318	0.742803		0.0289799	0.0193584	0.00962158	9.25748e-05			2050	11.3959	0.128769	0.804764	0.675995	59.8244
3251	1.71139	0.742956		0.029103	0.0193381	0.00976489	9.53531e-05			2051	10.9297	0.123502	0.802228	0.678725	60.0661
3252	1.70719	0.743324		0.0294422	0.0192907	0.0101516	0.000103054			2052	10.7551	0.121529	0.80028	0.67875	60.0683
3253	1.70417	0.743657		0.0297452	0.0192565	0.0104887	0.000110012			2053	10.7649	0.121639	0.799097	0.677458	59.9539
3254	1.7027	0.743758		0.0298167	0.0192399	0.0105768	0.000111868			2054	10.7572	0.121553	0.798337	0.676784	59.8942
3255	1.69872	0.743697		0.0297254	0.0191949	0.0105305	0.000110891			2055	10.598	0.119754	0.797441	0.677687	59.9742
3256	1.69563	0.743584		0.0295835	0.01916	0.0104235	0.000108649			2056	10.5098	0.118757	0.796336	0.677579	59.9646
3257	1.69159	0.743434		0.0294032	0.0191144	0.0102888	0.00010586			2057	10.4374	0.117939	0.795441	0.677501	59.9577
3258	1.68832	0.743294		0.0292336	0.0190774	0.0101562	0.000103149			2058	10.3848	0.117345	0.794925	0.677581	59.9648
3259	1.68647	0.743268		0.0291779	0.0190565	0.0101213	0.000102441			2059	10.332	0.116748	0.794478	0.677729	59.9779
3260	1.68195	0.743345		0.0292253	0.0190054	0.0102199	0.000104446			2060	10.2804	0.116165	0.793878	0.677713	59.9765
3261	1.67805	0.743427		0.0292782	0.0189614	0.0103168	0.000106437			2061	10.2304	0.1156	0.79333	0.677729	59.9779
3262	1.67464	0.743523		0.0293444	0.0189228	0.0104216	0.000108609			2062	10.182	0.115053	0.793023	0.67797	59.9992
3263	1.67344	0.7437		0.029492	0.0189093	0.0105827	0.000111994			2063	10.133	0.114499	0.792808	0.678309	60.0292
3264	1.66405	0.743875		0.0296372	0.0188031	0.010834	0.000117376			2064	10.0941	0.114059	0.792435	0.678375	60.0351
3265	1.66116	0.74389		0.0296227	0.0187705	0.0108522	0.00011777			2065	10.0385	0.113432	0.79181	0.678379	60.0354
3266	1.66134	0.743795		0.029498	0.0187726	0.0107254	0.000115034			2066	9.98343	0.112809	0.790965	0.678156	60.0157
3267	1.65509	0.743786		0.0294588	0.0187019	0.0107569	0.000115712			2067	9.94362	0.112359	0.790061	0.677702	59.9755
3268	1.65204	0.743922		0.029566	0.0186675	0.0108985	0.000118778			2068	9.88763	0.111727	0.789341	0.677614	59.9677
3269	1.64625	0.744125		0.0297388	0.0186021	0.0111367	0.000124027			2069	9.83557	0.111138	0.788842	0.677704	59.9757
3270	1.64207	0.744366		0.0299506	0.0185548	0.0113957	0.000129863			2070	9.77975	0.110508	0.788313	0.677805	59.9846
3271	1.63403	0.744665		0.0302194	0.0184639	0.0117555	0.000138191			2071	9.72481	0.109887	0.787594	0.677707	59.976
3272	1.63996	0.744932		0.030457	0.018531	0.011926	0.00014223			2072	9.66262	0.109184	0.786862	0.677678	59.9734
3273	1.63568	0.745035		0.0305304	0.0184826	0.0120478	0.000145149			2073	9.60257	0.108506	0.786258	0.677752	59.9799
3274	1.62753	0.744976		0.0304412	0.0183906	0.0120506	0.000145218			2074	9.54361	0.107839	0.785631	0.677792	59.9835
3275	1.62656	0.744847		0.0302828	0.0183795	0.0119032	0.000141687			2075	9.47649	0.107081	0.784883	0.677802	59.9843
3276	1.62383	0.744673		0.0300795	0.0183487	0.0117308	0.000137612			2076	9.42087	0.106453	0.784181	0.677729	59.9778
3277	1.61739	0.744465		0.0298421	0.0182759	0.0115661	0.000133775			2077	9.34989	0.10565	0.783596	0.677946	59.9971
3278	1.61328	0.744336		0.0296827	0.0182295	0.0114532	0.000131177			2078	9.29092	0.104984	0.78291	0.677926	59.9953
3279	1.61075	0.744361		0.0296785	0.0182009	0.0114775	0.000131734			2079	9.22083	0.104192	0.782055	0.677863	59.9898
3280	1.60537	0.744459		0.0297472	0.0181402	0.011607	0.000134723			2080	9.15788	0.103481	0.781277	0.677796	59.9838
3281	1.60133	0.744531		0.0297889	0.0180944	0.0116945	0.000136761			2081	9.10271	0.102857	0.780681	0.677824	59.9863
3282	1.59836	0.74458		0.0298082	0.0180609	0.0117474	0.000138001			2082	9.04877	0.102248	0.780097	0.67785	59.9886
3283	1.59708	0.744601		0.0298003	0.0180465	0.0117538	0.000138151			2083	9.0013	0.101711	0.779486	0.677774	59.9819
3284	1.59183	0.744528		0.029697	0.0179871	0.0117098	0.000137121			2084	8.95274	0.101163	0.779031	0.677868	59.9902
3285	1.58726	0.744395		0.0295344	0.0179355	0.0115988	0.000134533			2085	8.9094	0.100673	0.778747	0.678074	60.0085
3286	1.584	0.744366		0.029476	0.0178986	0.0115773	0.000134034			2086	8.88175	0.100361	0.778433	0.678072	60.0082
3287	1.58224	0.744479		0.0295598	0.0178787	0.011681	0.000136446			2087	8.85259	0.100031	0.778092	0.67806	60.0072
3288	1.57577	0.744586		0.0296372	0.0178056	0.0118316	0.000139986			2088	8.82763	0.0997491	0.777947	0.678198	60.0194
3289	1.57463	0.744634		0.0296553	0.0177928	0.0118625	0.000140719			2089	8.81361	0.0995907	0.777982	0.678391	60.0365
3290	1.57242	0.744749		0.0297406	0.0177678	0.0119729	0.00014335			2090	8.81393	0.0995943	0.777952	0.678358	60.0336
3291	1.56849	0.744922		0.0298833	0.0177234	0.01216	0.000147865			2091	8.81518	0.0996084	0.77791	0.678301	60.0285
3292	1.56179	0.744906		0.0298381	0.0176477	0.0121903	0.000148605			2092	8.84215	0.0999132	0.778181	0.678268	60.0256
3293	1.56262	0.744645		0.0295474	0.017657	0.0118903	0.000141379			2093	8.87699	0.100307	0.778758	0.678451	60.0418
3294	1.55617	0.744431		0.029304	0.0175842	0.0117198	0.000137354			2094	8.9552	0.101191	0.779266	0.678075	60.0085
3295	1.5562	0.744466		0.0293091	0.0175845	0.0117246	0.000137466			2095	9.00851	0.101793	0.779505	0.677712	59.9764
3296	1.55059	0.744573		0.0293867	0.0175212	0.0118655	0.000140791			2096	9.00348	0.101736	0.779587	0.67785	59.9886
3297	1.5524	0.744519		0.0293033	0.0175415	0.0117618	0.00013834			2097	8.97735	0.101441	0.779565	0.678124	60.0128
3298	1.5481	0.744361		0.0291158	0.017493	0.0116228	0.00013509			2098	8.94887	0.101119	0.779381	0.678261	60.025
3299	1.54078	0.744283		0.0290078	0.0174103	0.0115975	0.000134501			2099	8.9367	0.100982	0.779124	0.678142	60.0145
3300	1.54004	0.744301		0.0289957	0.0174019	0.0115938	0.000134415			2100	8.9039	0.100611	0.778936	0.678325	60.0306
3301	1.53858	0.744326		0.0289917	0.0173854	0.0116063	0.000134706			2101	8.87427	0.100276	0.778737	0.678461	60.0426
3302	1.53335	0.744334		0.0289694	0.0173264	0.011643	0.00013556			2102	8.85467	0.100055	0.77839	0.678336	60.0316
3303	1.53018	0.744313		0.0289187	0.0172905	0.0116282	0.000135216			2103	8.84203	0.0999118	0.77802	0.678108	60.0115
3304	1.52409	0.744237		0.0288136	0.0172217	0.0115919	0.000134372			2104	8.81357	0.0995902	0.777815	0.678224	60.0217
3305	1.5203	0.744196		0.0287424	0.0171789	0.0115636	0.000133716			2105	8.79893	0.0994248	0.777696	0.678271	60.0258
3306	1.5135	0.744342		0.0288588	0.0171021	0.0117568	0.000138222			2106	8.78218	0.0992355	0.777511	0.678275	60.0262
3307	1.51613	0.74461		0.0290972	0.0171317	0.0119655	0.000143173			2107	8.75579	0.0989374	0.777325	0.678387	60.0362
3308	1.51768	0.744715		0.0291727	0.0171492	0.0120235	0.000144564			2108	8.73563	0.0987095	0.777214	0.678504	60.0465
3309	1.50911	0.744534		0.0289625	0.0170524	0.0119101	0.00014185			2109	8.71619	0.0984898	0.777049	0.678559	60.0513
3310	1.50994	0.744298		0.0286968	0.0170618	0.011635	0.000135374			2110	8.69282	0.0982258	0.776742	0.678516	60.0475
3311	1.50758	0.744242		0.028611	0.0170351	0.0115759	0.000134002			2111	8.67618	0.0980378	0.776449	0.678411	60.0383
3312	1.50447	0.744295		0.0286348	0.017	0.0116348	0.000135368			2112	8.6467	0.0977046	0.776308	0.678603	60.0552
3313	1.50292	0.744258		0.028568	0.0169825	0.0115855	0.000134224			2113	8.62267	0.0974331	0.77622	0.678787	60.0715
3314	1.50027	0.74411		0.02839	0.0169526	0.0114374	0.000130815			2114	8.59602	0.097132	0.776087	0.678955	60.0864
3315	1.49627	0.743984		0.028234	0.0169074	0.0113267	0.000128293			2115	8.57542	0.0968992	0.775999	0.6791	60.0992
3316	1.49239	0.743937		0.0281583	0.0168635	0.0112947	0.000127571			2116	8.57639	0.0969102	0.776042	0.679131	60.102
3317	1.49084	0.743906		0.028097	0.016846	0.011251	0.000126586			2117	8.59372	0.097106	0.776162	0.679056	60.0953
3318	1.4911	0.743828		0.0279898	0.0168489	0.0111409	0.00012412			2118	8.62056	0.0974093	0.776356	0.678946	60.0856
3319	1.48537	0.743719		0.0278511	0.0167842	0.0110668	0.000122475			2119	8.64737	0.0977122	0.776721	0.679009	60.0912
3320	1.48161	0.743624		0.0277264	0.0167417	0.0109847	0.000120665			2120	8.68	0.098081	0.777252	0.679171	60.1055
3321	1.48031	0.743581		0.0276532	0.016727	0.0109262	0.000119382			2121	8.72551	0.0985952	0.777841	0.679246	60.1122
3322	1.47367	0.743611		0.0276541	0.0166519	0.0110022	0.000121048			2122	8.78199	0.0992334	0.778502	0.679268	60.1141
3323	1.47653	0.743712		0.0277251	0.0166842	0.0110409	0.000121901			2123	8.83819	0.0998684	0.779324	0.679455	60.1307
3324	1.47459	0.743838		0.0278217	0.0166623	0.0111593	0.000124531			2124	8.91313	0.100715	0.780252	0.679537	60.1379
3325	1.46761	0.74392		0.027874	0.0165835	0.0112905	0.000127475			2125	8.98678	0.101547	0.78117	0.679623	60.1455
3326	1.46787	0.743903		0.0278274	0.0165864	0.011241	0.00012636			2126	9.07225	0.102513	0.782164	0.679651	60.148
3327	1.46708	0.743789		0.0276841	0.0165775	0.0111067	0.000123358			2127	9.176	0.103686	0.783409	0.679724	60.1544
3328	1.46533	0.743648		0.0275128	0.0165577	0.0109551	0.000120013			2128	9.28778	0.104949	0.784885	0.679936	60.1732
3329	1.46183	0.743569		0.0274046	0.0165181	0.0108865	0.000118515			2129	9.41604	0.106398	0.786469	0.680071	60.1852
3330	1.45993	0.743603		0.0274088	0.0164967	0.0109121	0.000119074			2130	9.56651	0.108098	0.788216	0.680118	60.1893
3331	1.46347	0.743737		0.0275134	0.0165367	0.0109767	0.000120487			2131	9.72741	0.109916	0.790245	0.680329	60.2079
3332	1.4553	0.743921		0.0276678	0.0164443	0.0112235	0.000125966			2132	9.91849	0.112075	0.792441	0.680365	60.2112
3333	1.44966	0.744094		0.027811	0.0163807	0.0114303	0.000130653			2133	10.1385	0.114561	0.794588	0.680027	60.1812
3334	1.44962	0.744199		0.0278861	0.0163802	0.011506	0.000132387			2134	10.3464	0.116911	0.796622	0.67971	60.1532
3335	1.44981	0.744185		0.0278423	0.0163823	0.0114599	0.00013133			2135	10.4854	0.118481	0.798499	0.680018	60.1805
3336	1.44404	0.744024		0.0276517	0.0163172	0.0113346	0.000128473			2136	10.599	0.119765	0.800078	0.680313	60.2066
3337	1.44045	0.743756		0.0273546	0.0162766	0.011078	0.000122722			2137	10.7225	0.12116	0.801388	0.680228	60.199
3338	1.43863	0.743504		0.0270724	0.016256	0.0108165	0.000116996			2138	10.826	0.12233	0.802691	0.680361	60.2108
3339	1.43724	0.743383		0.0269217	0.0162403	0.0106813	0.000114091			2139	10.9419	0.123639	0.804091	0.680452	60.2188
3340	1.43547	0.743383		0.0268921	0.0162203	0.0106719	0.000113889			2140	11.0546	0.124913	0.805424	0.680512	60.2242
3341	1.43498	0.743385		0.0268645	0.0162148	0.0106497	0.000113417			2141	11.171	0.126229	0.806667	0.680438	60.2177
3342	1.4339	0.743329		0.026779	0.0162026	0.0105764	0.00011186			2142	11.2897	0.12757	0.808053	0.680483	60.2216
3343	1.4321	0.743294		0.0267146	0.0161822	0.0105324	0.00011093			2143	11.4223	0.129068	0.809653	0.680585	60.2306
3344	1.42914	0.743352		0.0267424	0.0161488	0.0105936	0.000112224			2144	11.5457	0.130462	0.811252	0.68079	60.2488
3345	1.4261	0.743433		0.0267947	0.0161145	0.0106803	0.000114068			2145	11.6889	0.13208	0.812767	0.680687	60.2397
3346	1.42047	0.743447		0.0267783	0.0160508	0.0107274	0.000115078			2146	11.8289	0.133662	0.814328	0.680666	60.2378
3347	1.42496	0.743425		0.0267274	0.0161015	0.0106259	0.00011291			2147	11.9561	0.1351	0.815877	0.680777	60.2476
3348	1.41884	0.74345		0.026722	0.0160324	0.0106895	0.000114266			2148	12.0735	0.136426	0.817224	0.680798	60.2495
3349	1.42002	0.743507		0.02675	0.0160457	0.0107043	0.000114581			2149	12.1849	0.137685	0.818486	0.680801	60.2497
3350	1.41391	0.74354		0.0267526	0.0159767	0.0107759	0.00011612			2150	12.3013	0.139001	0.819976	0.680976	60.2652
3351	1.41291	0.743551		0.0267346	0.0159654	0.0107692	0.000115976			2151	12.4469	0.140646	0.82174	0.681095	60.2758
3352	1.41206	0.743591		0.0267447	0.0159558	0.0107889	0.000116401			2152	12.6088	0.142475	0.823634	0.681159	60.2815
3353	1.41254	0.743669		0.0267936	0.0159612	0.0108324	0.000117342			2153	12.7858	0.144475	0.825755	0.68128	60.2922
3354	1.40808	0.743748		0.0268428	0.0159108	0.010932	0.000119508			2154	12.9934	0.14682	0.828334	0.681513	60.3128
3355	1.41272	0.743757		0.0268218	0.0159632	0.0108586	0.000117909			2155	13.255	0.149777	0.831341	0.681564	60.3173
3356	1.40344	0.743629		0.0266645	0.0158583	0.0108062	0.000116774			2156	13.5255	0.152833	0.834522	0.681689	60.3283
3357	1.4029	0.74342		0.0264255	0.0158523	0.0105732	0.000111793			2157	13.8669	0.156691	0.837554	0.680864	60.2553
3358	1.40029	0.743341		0.026317	0.0158228	0.0104942	0.000110127			2158	14.2851	0.161416	0.839766	0.678349	60.0328
3359	1.40201	0.743534		0.0264799	0.0158423	0.0106377	0.00011316			2159	14.3888	0.162588	0.840232	0.677644	59.9704
3360	1.40055	0.743827		0.0267432	0.0158257	0.0109175	0.000119192			2160	14.0726	0.159016	0.838851	0.679835	60.1643
3361	1.39721	0.743969		0.0268556	0.015788	0.0110676	0.000122491			2161	13.7923	0.155848	0.836619	0.68077	60.247
3362	1.39749	0.743975		0.0268328	0.0157911	0.0110417	0.000121919			2162	13.5778	0.153425	0.834481	0.681056	60.2723
3363	1.39289	0.744039		0.0268663	0.0157392	0.0111271	0.000123813			2163	13.3953	0.151362	0.832541	0.681179	60.2832
3364	1.39153	0.744161		0.0269595	0.0157238	0.0112357	0.000126241			2164	13.2369	0.149572	0.830625	0.681053	60.272
3365	1.39115	0.744165		0.0269331	0.0157195	0.0112136	0.000125744			2165	13.1085	0.148122	0.828862	0.68074	60.2444
3366	1.38703	0.744002		0.0267406	0.0156729	0.0110677	0.000122493			2166	12.9557	0.146395	0.827338	0.680943	60.2623
3367	1.38919	0.743792		0.0265007	0.0156974	0.0108033	0.000116712			2167	12.7897	0.144519	0.82586	0.681341	60.2975
3368	1.38291	0.743568		0.0262476	0.0156264	0.0106212	0.00011281			2168	12.6574	0.143024	0.824413	0.68139	60.3019
3369	1.38219	0.743291		0.0259404	0.0156182	0.0103222	0.000106548			2169	12.5491	0.1418	0.823306	0.681506	60.3121
3370	1.38361	0.743051		0.025671	0.0156343	0.0100366	0.000100734			2170	12.4584	0.140775	0.822627	0.681852	60.3427
3371	1.38539	0.74298		0.0255705	0.0156545	0.00991602	9.83275e-05			2171	12.4195	0.140336	0.822108	0.681772	60.3357
3372	1.38257	0.743009		0.0255701	0.0156225	0.00994755	9.89537e-05			2172	12.3743	0.139825	0.821675	0.68185	60.3426
3373	1.38374	0.742992		0.0255229	0.0156358	0.0098871	9.77547e-05			2173	12.3796	0.139885	0.821546	0.681661	60.3258
3374	1.38149	0.742968		0.0254692	0.0156103	0.00985891	9.7198e-05			2174	12.3863	0.139961	0.821649	0.681688	60.3282
3375	1.37983	0.743025		0.0254966	0.0155916	0.00990503	9.81095e-05			2175	12.413	0.140263	0.821591	0.681328	60.2964
3376	1.37813	0.743082		0.0255241	0.0155723	0.00995173	9.9037e-05			2176	12.3722	0.139801	0.821256	0.681455	60.3076
3377	1.3763	0.743064		0.0254763	0.0155517	0.00992464	9.84985e-05			2177	12.3191	0.139201	0.820896	0.681695	60.3289
3378	1.37533	0.743087		0.0254697	0.0155407	0.00992895	9.8584e-05			2178	12.244	0.138353	0.82065	0.682297	60.3822
3379	1.37721	0.743227		0.0255801	0.015562	0.0100182	0.000100364			2179	12.2259	0.138149	0.820447	0.682298	60.3823
3380	1.37234	0.743338		0.0256617	0.015507	0.0101547	0.000103118			2180	12.2578	0.138509	0.820301	0.681792	60.3375
3381	1.37337	0.743346		0.02564	0.0155186	0.0101214	0.000102443			2181	12.2702	0.138649	0.820218	0.681569	60.3177
3382	1.37079	0.743433		0.025698	0.0154895	0.0102085	0.000104214			2182	12.243	0.138341	0.819954	0.681613	60.3216
3383	1.37274	0.743673		0.0259083	0.0155115	0.0103969	0.000108095			2183	12.1595	0.137398	0.819301	0.681903	60.3473
3384	1.37229	0.743796		0.0260017	0.0155063	0.0104953	0.000110152			2184	12.0634	0.136312	0.818453	0.682141	60.3683
3385	1.37392	0.743616		0.0257921	0.0155248	0.0102673	0.000105418			2185	11.9821	0.135394	0.817678	0.682284	60.381
3386	1.36982	0.743356		0.0255019	0.0154785	0.0100234	0.000100468			2186	11.9053	0.134526	0.816889	0.682363	60.388
3387	1.37082	0.743223		0.0253397	0.0154897	0.00984994	9.70213e-05			2187	11.8247	0.133614	0.815959	0.682345	60.3864
3388	1.36882	0.743152		0.0252391	0.0154672	0.00977183	9.54887e-05			2188	11.7521	0.132795	0.815059	0.682265	60.3793
3389	1.37018	0.743212		0.0252686	0.0154825	0.00978605	9.57667e-05			2189	11.6797	0.131976	0.814335	0.682359	60.3876
3390	1.36555	0.743655		0.0256822	0.0154303	0.010252	0.000105103			2190	11.6333	0.131452	0.813646	0.682193	60.373
3391	1.36626	0.744308		0.0263062	0.0154382	0.010868	0.000118113			2191	11.5461	0.130467	0.812899	0.682432	60.3941
3392	1.3653	0.7445		0.026468	0.0154275	0.0110406	0.000121894			2192	11.4936	0.129874	0.812251	0.682377	60.3892
3393	1.3691	0.744018		0.0259562	0.0154704	0.0104859	0.000109953			2193	11.4323	0.129181	0.811752	0.682571	60.4064
3394	1.37078	0.743574		0.0254832	0.0154893	0.00999392	9.98785e-05			2194	11.3716	0.128495	0.8112	0.682705	60.4183
3395	1.36941	0.743729		0.0256086	0.0154739	0.0101347	0.000102713			2195	11.3168	0.127875	0.810531	0.682656	60.4139
3396	1.37003	0.744069		0.0259182	0.0154809	0.0104373	0.000108938			2196	11.2614	0.127249	0.809949	0.6827	60.4178
3397	1.36835	0.74394		0.0257599	0.0154619	0.010298	0.000106049			2197	11.2242	0.126829	0.809514	0.682685	60.4165
3398	1.36561	0.743454		0.0252439	0.0154309	0.00981304	9.62958e-05			2198	11.1825	0.126358	0.809044	0.682686	60.4165
3399	1.36673	0.743191		0.0249514	0.0154435	0.00950791	9.04003e-05			2199	11.127	0.125732	0.80851	0.682778	60.4247
3400	1.36397	0.74327		0.0250013	0.0154124	0.00958893	9.19476e-05			2200	11.074	0.125132	0.808087	0.682954	60.4403
3401	1.3621	0.743412		0.0251131	0.0153912	0.00972192	9.45156e-05			2201	11.0273	0.124605	0.807731	0.683126	60.4555
3402	1.36988	0.743481		0.0251524	0.0154792	0.0096732	9.35708e-05			2202	10.9859	0.124137	0.807232	0.683096	60.4528
3403	1.36985	0.743482		0.0251246	0.0154789	0.00964573	9.30402e-05			2203	10.9533	0.123768	0.806634	0.682866	60.4325
3404	1.36947	0.743353		0.0249656	0.0154745	0.00949109	9.00808e-05			2204	10.8964	0.123125	0.806163	0.683038	60.4477
3405	1.37242	0.743108		0.024691	0.0155078	0.00918322	8.43316e-05			2205	10.856	0.122669	0.805814	0.683145	60.4572
3406	1.3673	0.742949		0.0245021	0.01545	0.00905214	8.19412e-05			2206	10.8189	0.122249	0.805405	0.683156	60.4582
3407	1.37038	0.742973		0.0244962	0.0154848	0.0090114	8.12053e-05			2207	10.7805	0.121816	0.804963	0.683147	60.4574
3408	1.36934	0.743038		0.0245318	0.0154731	0.00905874	8.20607e-05			2208	10.7414	0.121375	0.804614	0.683239	60.4656
3409	1.37014	0.743048		0.0245124	0.0154821	0.0090303	8.15463e-05			2209	10.7093	0.121011	0.804261	0.68325	60.4665
3410	1.36902	0.743084		0.0245191	0.0154695	0.00904958	8.18949e-05			2210	10.6603	0.120457	0.80375	0.683293	60.4703
3411	1.36998	0.743165		0.0245699	0.0154803	0.00908961	8.2621e-05			2211	10.6068	0.119853	0.803204	0.683351	60.4754
3412	1.36785	0.74318		0.0245549	0.0154562	0.00909866	8.27857e-05			2212	10.5761	0.119506	0.802806	0.6833	60.471
3413	1.3717	0.743131		0.0244769	0.0154997	0.00897718	8.05897e-05			2213	10.5326	0.119015	0.802449	0.683434	60.4828
3414	1.37599	0.743132		0.0244476	0.0155481	0.00889943	7.91998e-05			2214	10.4986	0.11863	0.801983	0.683353	60.4756
3415	1.37237	0.743173		0.0244598	0.0155073	0.00895253	8.01478e-05			2215	10.4513	0.118096	0.801523	0.683427	60.4821
3416	1.37218	0.743252		0.0245085	0.0155052	0.00900334	8.10601e-05			2216	10.4077	0.117603	0.801174	0.683571	60.4949
3417	1.37241	0.743573		0.0248004	0.0155078	0.00929267	8.63537e-05			2217	10.3667	0.11714	0.800779	0.683639	60.5009
3418	1.37442	0.74428		0.025478	0.0155305	0.00994748	9.89524e-05			2218	10.3294	0.116718	0.800218	0.6835	60.4886
3419	1.37441	0.745047		0.0262147	0.0155304	0.0106844	0.000114156			2219	10.2784	0.116143	0.799644	0.683501	60.4887
3420	1.37558	0.745286		0.0264247	0.0155436	0.0108811	0.000118398			2220	10.235	0.115652	0.799189	0.683537	60.4919
3421	1.37688	0.744804		0.0259121	0.0155582	0.0103539	0.000107204			2221	10.188	0.115121	0.798736	0.683614	60.4987
3422	1.37452	0.743976		0.0250551	0.0155316	0.00952345	9.0696e-05			2222	10.1429	0.114611	0.7982	0.683589	60.4965
3423	1.37555	0.74326		0.0243091	0.0155432	0.00876586	7.68404e-05			2223	10.0937	0.114055	0.797707	0.683652	60.5021
3424	1.37652	0.742869		0.0238888	0.0155541	0.00833466	6.94665e-05			2224	10.0396	0.113444	0.797306	0.683862	60.5207
3425	1.3734	0.742828		0.0238176	0.0155189	0.00829863	6.88672e-05			2225	9.99977	0.112994	0.796836	0.683842	60.5189
3426	1.38495	0.74298		0.0239404	0.0156495	0.00829091	6.87391e-05			2226	9.9473	0.112401	0.796229	0.683828	60.5177
3427	1.37552	0.743091		0.0240213	0.0155428	0.00847841	7.18835e-05			2227	9.9046	0.111918	0.795636	0.683718	60.5079
3428	1.38355	0.743117		0.0240184	0.0156337	0.00838478	7.03045e-05			2228	9.85302	0.111336	0.795113	0.683777	60.5132
3429	1.37995	0.743193		0.0240646	0.015593	0.00847166	7.17691e-05			2229	9.79683	0.110701	0.794559	0.683859	60.5203
3430	1.37823	0.743307		0.0241484	0.0155735	0.00857486	7.35281e-05			2230	9.74915	0.110162	0.793976	0.683814	60.5164
3431	1.38062	0.743279		0.0240913	0.0156005	0.00849087	7.20948e-05			2231	9.7005	0.109612	0.793464	0.683851	60.5197
3432	1.38212	0.743087		0.0238698	0.0156174	0.00825236	6.81015e-05			2232	9.64443	0.108979	0.792978	0.683999	60.5328
3433	1.3823	0.7429		0.0236529	0.0156196	0.00803333	6.45344e-05			2233	9.59327	0.108401	0.792385	0.683984	60.5315
3434	1.37811	0.74279		0.0235132	0.0155721	0.00794111	6.30612e-05			2234	9.5424	0.107826	0.791718	0.683892	60.5233
3435	1.38242	0.742709		0.0234031	0.0156208	0.00778226	6.05636e-05			2235	9.4857	0.107185	0.791105	0.68392	60.5258
3436	1.38183	0.742688		0.0233522	0.0156142	0.00773803	5.98771e-05			2236	9.43245	0.106583	0.790526	0.683943	60.5278
3437	1.38613	0.742756		0.0233902	0.0156628	0.00772739	5.97126e-05			2237	9.36823	0.105858	0.7899	0.684043	60.5366
3438	1.38268	0.742831		0.0234356	0.0156238	0.00781178	6.1024e-05			2238	9.32208	0.105336	0.789298	0.683961	60.5294
3439	1.38576	0.74298		0.0235553	0.0156586	0.00789661	6.23564e-05			2239	9.26662	0.10471	0.788801	0.684092	60.541
3440	1.38443	0.743467		0.0240122	0.0156436	0.00836862	7.00338e-05			2240	9.21297	0.104103	0.788307	0.684204	60.5509
3441	1.38707	0.744135		0.0246503	0.0156734	0.00897695	8.05856e-05			2241	9.15916	0.103495	0.787719	0.684224	60.5527
3442	1.38461	0.744348		0.0248346	0.0156456	0.009189	8.44378e-05			2242	9.10827	0.10292	0.787133	0.684213	60.5517
3443	1.3851	0.744051		0.0245072	0.0156511	0.00885608	7.84301e-05			2243	9.05455	0.102313	0.78662	0.684307	60.56
3444	1.3875	0.744189		0.0246162	0.0156782	0.00893798	7.98874e-05			2244	9.00133	0.101712	0.786075	0.684363	60.565
3445	1.38641	0.745265		0.0256621	0.015666	0.00999616	9.99233e-05			2245	8.95427	0.10118	0.785447	0.684267	60.5565
3446	1.3855	0.746214		0.0265812	0.0156556	0.0109255	0.000119367			2246	8.90499	0.100623	0.784875	0.684252	60.5551
3447	1.38798	0.745579		0.0259171	0.0156837	0.0102334	0.000104723			2247	8.85924	0.100106	0.784432	0.684326	60.5617
3448	1.38978	0.74375		0.0240587	0.015704	0.00835473	6.98015e-05			2248	8.80595	0.0995041	0.783997	0.684493	60.5765
3449	1.39327	0.742448		0.0227269	0.0157434	0.00698349	4.87692e-05			2249	8.75823	0.0989649	0.783499	0.684534	60.5801
3450	1.39093	0.742209		0.0224579	0.015717	0.00674082	4.54387e-05			2250	8.7152	0.0984786	0.783052	0.684573	60.5836
3451	1.39201	0.742318		0.0225378	0.0157292	0.00680861	4.63572e-05			2251	8.6714	0.0979837	0.782709	0.684726	60.5971
3452	1.39233	0.742305		0.0224949	0.0157329	0.00676201	4.57248e-05			2252	8.6327	0.0975465	0.782351	0.684804	60.604
3453	1.39615	0.742385		0.0225455	0.015776	0.00676952	4.58264e-05			2253	8.60152	0.0971941	0.78191	0.684716	60.5962
3454	1.39753	0.742665		0.0227959	0.0157915	0.00700434	4.90607e-05			2254	8.57487	0.096893	0.781455	0.684562	60.5826
3455	1.39253	0.742875		0.0229758	0.0157351	0.00724075	5.24285e-05			2255	8.51729	0.0962424	0.780957	0.684715	60.5961
3456	1.3976	0.742913		0.0229844	0.0157924	0.00719205	5.17256e-05			2256	8.45388	0.0955258	0.780304	0.684778	60.6017
3457	1.39845	0.742943		0.0229846	0.015802	0.0071826	5.15897e-05			2257	8.37776	0.0946658	0.779532	0.684866	60.6095
3458	1.39899	0.743031		0.0230432	0.0158081	0.00723512	5.2347e-05			2258	8.30406	0.093833	0.778801	0.684968	60.6185
3459	1.39936	0.74319		0.023172	0.0158122	0.00735979	5.41665e-05			2259	8.24014	0.0931107	0.778142	0.685032	60.6242
3460	1.39912	0.743514		0.0234668	0.0158096	0.00765722	5.8633e-05			2260	8.18272	0.0924618	0.77749	0.685028	60.6239
3461	1.40295	0.743861		0.0237836	0.0158528	0.00793079	6.28975e-05			2261	8.13199	0.0918886	0.776885	0.684996	60.621
3462	1.40266	0.743777		0.0236703	0.0158496	0.00782068	6.1163e-05			2262	8.07474	0.0912417	0.776407	0.685166	60.636
3463	1.402	0.743227		0.0230911	0.0158421	0.00724901	5.25481e-05			2263	8.02652	0.0906969	0.775974	0.685278	60.6459
3464	1.40003	0.742866		0.0226999	0.0158198	0.00688011	4.7336e-05			2264	7.97528	0.0901179	0.775438	0.685321	60.6497
3465	1.40118	0.743046		0.0228503	0.0158329	0.00701748	4.9245e-05			2265	7.92826	0.0895866	0.774803	0.685216	60.6405
3466	1.39841	0.743253		0.023028	0.0158015	0.00722649	5.22221e-05			2266	7.86876	0.0889142	0.774131	0.685216	60.6405
3467	1.40137	0.742968		0.0227131	0.015835	0.00687803	4.73073e-05			2267	7.8041	0.0881835	0.773366	0.685183	60.6375
3468	1.40522	0.742533		0.0222488	0.0158785	0.00637025	4.05801e-05			2268	7.72604	0.0873015	0.77249	0.685189	60.6381
3469	1.40032	0.742442		0.0221278	0.0158231	0.00630465	3.97486e-05			2269	7.65175	0.0864621	0.77165	0.685188	60.638
3470	1.40669	0.742561		0.0222167	0.0158951	0.00632165	3.99632e-05			2270	7.59147	0.085781	0.770944	0.685163	60.6358
3471	1.40985	0.7426		0.0222262	0.0159309	0.00629534	3.96313e-05			2271	7.51541	0.0849215	0.770243	0.685322	60.6498
3472	1.4082	0.742703		0.0223001	0.0159122	0.00638787	4.08049e-05			2272	7.44481	0.0841237	0.769416	0.685292	60.6472
3473	1.40613	0.743036		0.0226036	0.0158887	0.00671489	4.50897e-05			2273	7.36871	0.0832639	0.768518	0.685254	60.6439
3474	1.4056	0.743274		0.0228119	0.0158828	0.00692914	4.8013e-05			2274	7.2956	0.0824377	0.76763	0.685192	60.6383
3475	1.41021	0.743044		0.0225522	0.0159349	0.0066173	4.37887e-05			2275	7.21105	0.0814824	0.766697	0.685215	60.6403
3476	1.40889	0.742581		0.0220597	0.01592	0.00613975	3.76965e-05			2276	7.13651	0.08064	0.765685	0.685045	60.6253
3477	1.40913	0.742449		0.0218977	0.0159226	0.00597505	3.57012e-05			2277	7.05415	0.0797094	0.764686	0.684977	60.6193
3478	1.40524	0.742912		0.0223311	0.0158788	0.00645234	4.16327e-05			2278	6.97181	0.078779	0.763746	0.684967	60.6184
3479	1.41025	0.743861		0.0232503	0.0159354	0.00731488	5.35075e-05			2279	6.87831	0.0777225	0.762754	0.685031	60.6241
3480	1.41567	0.744888		0.0242482	0.0159965	0.00825164	6.80896e-05			2280	6.78791	0.076701	0.761623	0.684922	60.6144
3481	1.41567	0.745277		0.0246075	0.0159966	0.00861098	7.41489e-05			2281	6.69914	0.0756979	0.760415	0.684718	60.5964
3482	1.4165	0.74454		0.0238409	0.0160059	0.00783498	6.13869e-05			2282	6.60036	0.0745818	0.759202	0.684621	60.5878
3483	1.41232	0.743232		0.0225025	0.0159587	0.00654376	4.28208e-05			2283	6.48957	0.0733299	0.757997	0.684667	60.5919
3484	1.41369	0.742499		0.02174	0.0159742	0.00576584	3.32449e-05			2284	6.3817	0.0721109	0.756849	0.684738	60.5982
3485	1.41035	0.742744		0.0219558	0.0159365	0.00601927	3.62316e-05			2285	6.25057	0.0706292	0.755825	0.685196	60.6387
3486	1.41356	0.743368		0.0225503	0.0159727	0.00657755	4.32642e-05			2286	6.13396	0.0693116	0.754877	0.685566	60.6714
3487	1.41745	0.743585		0.0227371	0.0160166	0.00672046	4.51646e-05			2287	6.016	0.0679787	0.753893	0.685914	60.7022
3488	1.41633	0.74322		0.0223428	0.016004	0.00633879	4.01802e-05			2288	5.91122	0.0667948	0.752858	0.686064	60.7155
3489	1.42036	0.742667		0.0217604	0.0160495	0.00571085	3.26138e-05			2289	5.80209	0.0655616	0.75187	0.686308	60.7371
3490	1.42328	0.742294		0.0213572	0.0160825	0.00527466	2.78221e-05			2290	5.70042	0.0644127	0.750963	0.686551	60.7586
3491	1.41861	0.742211		0.0212445	0.0160298	0.00521474	2.71935e-05			2291	5.60305	0.0633125	0.750103	0.68679	60.7798
3492	1.41967	0.742409		0.0214136	0.0160418	0.00537179	2.88562e-05			2292	5.51265	0.062291	0.749303	0.687012	60.7994
3493	1.42206	0.742854		0.0218282	0.0160688	0.00575944	3.31711e-05			2293	5.42797	0.0613341	0.74863	0.687296	60.8246
3494	1.42119	0.743412		0.0223566	0.0160589	0.00629764	3.96602e-05			2294	5.34795	0.0604299	0.748064	0.687634	60.8545
3495	1.4206	0.743774		0.0226892	0.0160522	0.00663699	4.40496e-05			2295	5.2725	0.0595774	0.747507	0.687929	60.8806
3496	1.42577	0.743607		0.0224922	0.0161107	0.00638153	4.07239e-05			2296	5.19901	0.058747	0.746926	0.688179	60.9027
3497	1.42256	0.742975		0.0218309	0.0160744	0.00575646	3.31368e-05			2297	5.1324	0.0579943	0.746372	0.688378	60.9203
3498	1.42757	0.742531		0.0213571	0.0161311	0.00522605	2.73116e-05			2298	5.05702	0.0571426	0.745879	0.688736	60.952
3499	1.4275	0.742984		0.0217806	0.0161303	0.00565032	3.19261e-05			2299	4.99665	0.0564604	0.745434	0.688974	60.973
3500	1.42922	0.744435		0.0232017	0.0161496	0.00705207	4.97317e-05			2300	4.93054	0.0557134	0.745011	0.689298	61.0017
3501	1.42232	0.746252		0.0249897	0.0160717	0.00891804	7.95314e-05			2301	4.86406	0.0549622	0.74458	0.689618	61.03
3502	1.42806	0.747358		0.0260656	0.0161366	0.00992898	9.85846e-05			2302	4.79972	0.0542351	0.744132	0.689897	61.0547
3503	1.42868	0.746859		0.0255373	0.0161436	0.00939375	8.82425e-05			2303	4.7325	0.0534756	0.743745	0.690269	61.0877
3504	1.43258	0.744968		0.0236161	0.0161876	0.00742853	5.5183e-05			2304	4.66994	0.0527687	0.743546	0.690777	61.1326
3505	1.42995	0.74312		0.0217388	0.016158	0.00558083	3.11456e-05			2305	4.6071	0.0520586	0.74355	0.691491	61.1958
3506	1.43087	0.742684		0.0212731	0.0161683	0.00510484	2.60594e-05			2306	4.54053	0.0513064	0.743617	0.692311	61.2684
3507	1.43067	0.743743		0.0223024	0.0161661	0.00613634	3.76547e-05			2307	4.48086	0.0506322	0.743628	0.692996	61.329
3508	1.43193	0.745067		0.0235967	0.0161803	0.00741643	5.50034e-05			2308	4.41134	0.0498465	0.743623	0.693777	61.3981
3509	1.43439	0.745224		0.0237243	0.0162081	0.00751621	5.64934e-05			2309	4.34671	0.0491163	0.743665	0.694549	61.4664
3510	1.4327	0.744076		0.0225464	0.016189	0.00635737	4.04161e-05			2310	4.27813	0.0483414	0.743671	0.69533	61.5355
3511	1.43004	0.742811		0.0212517	0.016159	0.0050927	2.59356e-05			2311	4.21145	0.0475879	0.743488	0.6959	61.586
3512	1.43473	0.742202		0.0206137	0.016212	0.00440166	1.93746e-05			2312	4.13799	0.0467578	0.743063	0.696305	61.6219
3513	1.43518	0.742017		0.0203985	0.016217	0.00418144	1.74844e-05			2313	4.07307	0.0460243	0.742497	0.696473	61.6367
3514	1.4356	0.741863		0.0202146	0.0162217	0.00399283	1.59427e-05			2314	3.99548	0.0451475	0.742	0.696852	61.6703
3515	1.43482	0.741801		0.0201229	0.0162129	0.00390997	1.52879e-05			2315	3.92302	0.0443287	0.741809	0.69748	61.7258
3516	1.43592	0.742066		0.0203587	0.0162254	0.00413335	1.70846e-05			2316	3.83569	0.043342	0.742019	0.698677	61.8318
3517	1.43651	0.742549		0.0208119	0.0162321	0.00457979	2.09745e-05			2317	3.76173	0.0425062	0.742478	0.699972	61.9463
3518	1.43664	0.742879		0.0211121	0.0162335	0.00487859	2.38007e-05			2318	3.67106	0.0414817	0.742899	0.701418	62.0743
3519	1.43986	0.743083		0.0212871	0.01627	0.0050171	2.51713e-05			2319	3.5803	0.0404561	0.743114	0.702658	62.1841
3520	1.43914	0.743804		0.0219778	0.0162618	0.00571595	3.26721e-05			2320	3.47276	0.039241	0.7431	0.703859	62.2904
3521	1.44286	0.745427		0.0235711	0.0163038	0.00726728	5.28133e-05			2321	3.36917	0.0380704	0.74278	0.70471	62.3656
3522	1.44126	0.747128		0.0252433	0.0162858	0.00895754	8.02376e-05			2322	3.22794	0.0364746	0.742042	0.705568	62.4416
3523	1.44197	0.747508		0.0255934	0.0162938	0.00929966	8.64837e-05			2323	3.0791	0.0347927	0.741028	0.706236	62.5007
3524	1.44899	0.746571		0.0246263	0.0163731	0.0082532	6.81152e-05			2324	2.86055	0.0323232	0.740153	0.707829	62.6417
3525	1.44682	0.746		0.0240263	0.0163485	0.00767774	5.89476e-05			2325	2.66434	0.0301061	0.739783	0.709677	62.8052
3526	1.44848	0.746594		0.0245901	0.0163673	0.00822277	6.7614e-05			2326	2.59852	0.0293624	0.740046	0.710683	62.8943
3527	1.4476	0.747179		0.0251453	0.0163574	0.00878794	7.7228e-05			2327	2.59295	0.0292994	0.740852	0.711553	62.9712
3528	1.4514	0.746442		0.0243793	0.0164003	0.00797902	6.36648e-05			2328	2.5789	0.0291407	0.741941	0.7128	63.0816
3529	1.4528	0.744858		0.0227658	0.0164161	0.00634967	4.03183e-05			2329	2.5858	0.0292186	0.742892	0.713674	63.1589
3530	1.45274	0.743558		0.0214359	0.0164155	0.00502037	2.52041e-05			2330	2.57781	0.0291284	0.74338	0.714252	63.2101
3531	1.45637	0.742572		0.0204197	0.0164565	0.00396323	1.57072e-05			2331	2.58362	0.0291939	0.743429	0.714235	63.2086
3532	1.45875	0.741753		0.0195716	0.0164834	0.00308817	9.53681e-06			2332	2.58924	0.0292576	0.7433	0.714043	63.1916
3533	1.4591	0.741805		0.0195937	0.0164874	0.00310633	9.64926e-06			2333	2.58606	0.0292215	0.743281	0.714059	63.1931
3534	1.46381	0.74311		0.0208688	0.0165405	0.00432829	1.87341e-05			2334	2.60347	0.0294183	0.743675	0.714256	63.2105
3535	1.46286	0.744503		0.0222326	0.0165298	0.00570282	3.25222e-05			2335	2.59288	0.0292986	0.744588	0.715289	63.3019
3536	1.46415	0.744495		0.0221946	0.0165444	0.00565023	3.19251e-05			2336	2.60897	0.0294804	0.745646	0.716165	63.3794
3537	1.46712	0.743367		0.0210371	0.0165779	0.00445917	1.98842e-05			2337	2.60317	0.0294149	0.746256	0.716841	63.4392
3538	1.4717	0.742561		0.0202018	0.0166296	0.00357211	1.276e-05			2338	2.61075	0.0295006	0.746482	0.716982	63.4517
3539	1.47035	0.742477		0.0200876	0.0166145	0.00347316	1.20628e-05			2339	2.61257	0.0295211	0.747058	0.717537	63.5008
3540	1.47694	0.742786		0.0203676	0.0166889	0.00367863	1.35323e-05			2340	2.61535	0.0295525	0.748155	0.718603	63.5951
3541	1.47611	0.743719		0.0212709	0.0166795	0.00459134	2.10804e-05			2341	2.62962	0.0297138	0.748831	0.719118	63.6407
3542	1.47714	0.745703		0.0232248	0.0166911	0.00653361	4.26881e-05			2342	2.62499	0.0296614	0.748231	0.71857	63.5922
3543	1.4799	0.748242		0.0257345	0.0167224	0.00901212	8.12182e-05			2343	2.63547	0.0297799	0.746615	0.716836	63.4388
3544	1.48668	0.750059		0.027522	0.016799	0.010723	0.000114983			2344	2.63698	0.0297969	0.744071	0.714274	63.2121
3545	1.48437	0.750284		0.027717	0.0167728	0.0109442	0.000119775			2345	2.64192	0.0298527	0.739754	0.709901	62.825
3546	1.49549	0.748884		0.0262877	0.0168985	0.0093892	8.8157e-05			2346	2.65196	0.0299663	0.734414	0.704448	62.3424
3547	1.49678	0.746274		0.0236482	0.0169131	0.00673505	4.53609e-05			2347	2.65569	0.0300084	0.731029	0.701021	62.0392
3548	1.49422	0.743882		0.021226	0.0168842	0.00434176	1.88508e-05			2348	2.66597	0.0301246	0.731144	0.70102	62.0391
3549	1.49922	0.743501		0.0208156	0.0169407	0.00387498	1.50155e-05			2349	2.67349	0.0302095	0.734203	0.703994	62.3023
3550	1.50497	0.745276		0.022561	0.0170057	0.00555537	3.08621e-05			2350	2.68535	0.0303435	0.739195	0.708852	62.7322
3551	1.50552	0.747359		0.0246142	0.0170119	0.00760232	5.77952e-05			2351	2.69505	0.0304531	0.744974	0.714521	63.2339
3552	1.51637	0.747414		0.0246394	0.0171345	0.00750491	5.63237e-05			2352	2.70466	0.0305617	0.750212	0.71965	63.6878
3553	1.51512	0.745462		0.0226577	0.0171203	0.00553736	3.06623e-05			2353	2.72562	0.0307985	0.754506	0.723708	64.0469
3554	1.51771	0.743664		0.0208301	0.0171496	0.00368053	1.35463e-05			2354	2.73025	0.0308509	0.758986	0.728135	64.4387
3555	1.52243	0.743031		0.0201683	0.0172029	0.00296538	8.79349e-06			2355	2.74435	0.0310101	0.764073	0.733062	64.8748
3556	1.52576	0.743181		0.0202879	0.0172406	0.00304732	9.28618e-06			2356	2.76759	0.0312728	0.768458	0.737185	65.2396
3557	1.52868	0.743807		0.0208842	0.0172735	0.00361065	1.30368e-05			2357	2.77767	0.0313867	0.771505	0.740118	65.4992
3558	1.53163	0.744883		0.0219307	0.0173069	0.00462383	2.13798e-05			2358	2.78909	0.0315157	0.774301	0.742785	65.7353
3559	1.53826	0.746064		0.023082	0.0173817	0.00570022	3.24925e-05			2359	2.81509	0.0318095	0.776667	0.744858	65.9187
3560	1.54435	0.746849		0.0238374	0.0174506	0.00638681	4.07914e-05			2360	2.84763	0.0321772	0.777035	0.744858	65.9187
3561	1.5483	0.747388		0.0243469	0.0174952	0.00685169	4.69457e-05			2361	2.86195	0.032339	0.776109	0.74377	65.8224
3562	1.5484	0.748494		0.0254235	0.0174964	0.00792709	6.28388e-05			2362	2.88572	0.0326076	0.775574	0.742966	65.7512
3563	1.55595	0.750939		0.0278383	0.0175817	0.0102567	0.000105199			2363	2.93071	0.033116	0.774417	0.741301	65.6039
3564	1.56038	0.755109		0.0319789	0.0176317	0.0143472	0.000205842			2364	2.97116	0.0335731	0.771166	0.737593	65.2758
3565	1.56324	0.760378		0.0372186	0.0176641	0.0195545	0.000382378			2365	3.00772	0.0339862	0.766954	0.732968	64.8665
3566	1.56822	0.763444		0.0402551	0.0177204	0.0225347	0.000507812			2366	3.05209	0.0344875	0.7632	0.728713	64.4899
3567	1.57275	0.759392		0.0361729	0.0177716	0.0184013	0.000338607			2367	3.10428	0.0350773	0.759537	0.72446	64.1135
3568	1.57555	0.750725		0.0274762	0.0178032	0.00967295	9.35659e-05			2368	3.15518	0.0356524	0.755523	0.719871	63.7074
3569	1.58539	0.744902		0.0216243	0.0179144	0.00370993	1.37636e-05			2369	3.1976	0.0361317	0.751694	0.715562	63.3261
3570	1.58875	0.743126		0.0198179	0.0179523	0.00186562	3.48053e-06			2370	3.23416	0.0365449	0.748363	0.711818	62.9947
3571	1.59657	0.743228		0.0198905	0.0180407	0.00184988	3.42206e-06			2371	3.27471	0.0370031	0.745273	0.70827	62.6807
3572	1.60181	0.743869		0.0205017	0.0180999	0.00240182	5.76875e-06			2372	3.31237	0.0374286	0.742412	0.704983	62.3899
3573	1.60517	0.744802		0.0214054	0.0181378	0.00326758	1.06771e-05			2373	3.35257	0.0378829	0.740037	0.702154	62.1395
3574	1.61106	0.74574		0.0223138	0.0182044	0.00410938	1.6887e-05			2374	3.39334	0.0383435	0.738108	0.699765	61.928
3575	1.61924	0.74607		0.0226144	0.0182969	0.00431758	1.86415e-05			2375	3.4286	0.038742	0.73636	0.697618	61.738
3576	1.61899	0.745892		0.0224065	0.018294	0.00411249	1.69126e-05			2376	3.46903	0.0391988	0.734737	0.695538	61.554
3577	1.62486	0.745937		0.0224218	0.0183603	0.00406143	1.64952e-05			2377	3.50311	0.0395839	0.733367	0.693783	61.3987
3578	1.63335	0.746271		0.0227257	0.0184562	0.00426947	1.82283e-05			2378	3.54092	0.0400111	0.732287	0.692276	61.2652
3579	1.63543	0.746264		0.0226899	0.0184798	0.00421015	1.77254e-05			2379	3.5724	0.0403669	0.731433	0.691066	61.1582
3580	1.64004	0.745859		0.0222546	0.0185319	0.0037227	1.38585e-05			2380	3.6092	0.0407827	0.730769	0.689986	61.0627
3581	1.64748	0.745784		0.0221504	0.018616	0.00353442	1.24921e-05			2381	3.64179	0.0411509	0.730278	0.689127	60.9866
3582	1.64844	0.746526		0.0228629	0.0186267	0.00423618	1.79452e-05			2382	3.67822	0.0415626	0.729932	0.68837	60.9196
3583	1.65686	0.748209		0.024516	0.0187219	0.00579408	3.35713e-05			2383	3.71393	0.0419661	0.729725	0.687759	60.8656
3584	1.66228	0.751304		0.0275814	0.0187832	0.00879819	7.74081e-05			2384	3.74507	0.042318	0.72969	0.687372	60.8313
3585	1.66626	0.756274		0.0325218	0.0188282	0.0136936	0.000187514			2385	3.78061	0.0427195	0.729837	0.687117	60.8087
3586	1.66953	0.76163		0.0378476	0.0188651	0.0189825	0.000360334			2386	3.81458	0.0431034	0.730113	0.687009	60.7992
3587	1.67572	0.7621		0.0382887	0.0189351	0.0193536	0.000374563			2387	3.84523	0.0434497	0.73046	0.68701	60.7992
3588	1.67307	0.754906		0.0310644	0.0189051	0.0121593	0.000147848			2388	3.87925	0.0438342	0.730858	0.687024	60.8004
3589	1.67755	0.747683		0.0238122	0.0189557	0.00485646	2.35852e-05			2389	3.90945	0.0441754	0.731295	0.687119	60.8089
[truncated: 1,610 more rows]

## Sheet: Nitrogen Fit
This sheet fits the A and B nitrogen components (+D component) to the raw spectrum that has had the Type IIa component removed, and then been normalised to a thickness of 1cm. A linear correction (baseline) is also applied during the fit.
ACTION: Run the solver function, minimizing the value in N14 (red cell) by changing the values in cells C-G6 (orange cells). Then look at the graphs to check the quality of the fit. Manual manipulation of the nitrogen components is possible by changing the values in the orange cells.
OPTION: If the peaks of the spectrum are saturated, you can exclude data from the fit by running solver to minimise the value in P15 (pink cell), after setting a saturation cut off value (above which all data is excluded from the fit). Also, the amount of D component used in the fit can be limited using the criteria that cell G7 <= I7 (grey cell), which is based upon the relationship of Woods.
Stage of		Equation of 'baseline'																				wavenumber	cctn at	from Liggins 2010 PhD thesis
Aggregation		mX	c	A factor	B factor	D factor		Max D contribution			SATURATION CUT OFF										30	resolution	1344										-
A => B		0.00427775	53.3532	10.9667	1.29146	0.561786		0.561786			90											0.5	30										C => A
																						1	37										A => B
						Total N	% IaB															2	42
			N cctn	180.95	102.542	283.492	36.1711															4	65
	Normalized						Baseline							no cut off		using cut off
	-T2						Corrected
Wavenumber	Data	C comp	A comp	B comp	D comp		Data	A comp	B comp	D comp	Fit	Residual	Squares	SUM		SUM
1001	59.2115	0.167779	0.027712	0.737664	0		1.57628	0.303908	0.952665	0	1.25657	0.319707	0.102213	16.0017	0.102213	16.0017
1002	59.2413	0.166766	0.0300084	0.754447	0		1.60176	0.329092	0.974339	0	1.30343	0.29833	0.0890011		0.0890011
1003	59.2745	0.1682	0.0254724	0.769229	0		1.6307	0.279347	0.99343	0	1.27278	0.357924	0.12811		0.12811
1004	59.2897	0.171405	0.0301394	0.790028	0		1.64163	0.330529	1.02029	0	1.35082	0.290813	0.0845724		0.0845724
1005	59.299	0.169398	0.0292498	0.792831	0		1.64671	0.320773	1.02391	0	1.34468	0.302023	0.0912179		0.0912179
1006	59.3028	0.172424	0.0226349	0.792358	0		1.64615	0.248229	1.0233	0	1.27153	0.374625	0.140344		0.140344
1007	59.3036	0.172807	0.0275861	0.801568	0		1.64276	0.302528	1.03519	0	1.33772	0.305039	0.0930487		0.0930487
1008	59.3046	0.175811	0.0314273	0.81275	0		1.63941	0.344652	1.04964	0	1.39429	0.245124	0.0600858		0.0600858
1009	59.3025	0.175412	0.0254469	0.819263	0		1.63306	0.279068	1.05805	0	1.33712	0.29594	0.0875807		0.0875807
1010	59.3181	0.174691	0.0263359	0.826942	0		1.64437	0.288817	1.06796	0	1.35678	0.287589	0.0827072		0.0827072
1011	59.3271	0.175118	0.0290745	0.824174	0		1.64915	0.31885	1.06439	0	1.38324	0.26591	0.0707083		0.0707083
1012	59.3356	0.177881	0.022796	0.819241	0		1.65336	0.249996	1.05802	0	1.30802	0.345342	0.119261		0.119261
1013	59.3209	0.179111	0.0239298	0.804395	0		1.63439	0.26243	1.03885	0	1.30128	0.333116	0.110966		0.110966
1014	59.3067	0.18166	0.0296532	0.79869	0		1.61589	0.325197	1.03148	0	1.35667	0.259217	0.0671936		0.0671936
1015	59.2716	0.183316	0.0249174	0.78619	0		1.57644	0.273261	1.01533	0	1.2886	0.287849	0.082857		0.082857
1016	59.2368	0.185175	0.0226625	0.775566	0		1.53742	0.248532	1.00161	0	1.25015	0.287278	0.0825289		0.0825289
1017	59.204	0.186854	0.0262907	0.757242	0		1.50038	0.288321	0.97795	0	1.26627	0.23411	0.0548075		0.0548075
1018	59.1921	0.192564	0.0236337	0.737899	0		1.48421	0.259183	0.952969	0	1.21215	0.272055	0.0740141		0.0740141
1019	59.1773	0.193295	0.0204969	0.729047	0		1.46511	0.224783	0.941537	0	1.16632	0.298796	0.089279		0.089279
1020	59.1556	0.19454	0.0283274	0.721243	0		1.43911	0.310657	0.931458	0	1.24211	0.196998	0.0388083		0.0388083
1021	59.1297	0.195759	0.0267936	0.709034	0		1.40897	0.293836	0.915691	0	1.20953	0.199445	0.0397781		0.0397781
1022	59.1117	0.199826	0.0223855	0.699657	0		1.38661	0.245494	0.90358	0	1.14907	0.23754	0.056425		0.056425
1023	59.0895	0.202257	0.0253661	0.684153	0		1.3602	0.278182	0.883558	0	1.16174	0.198462	0.0393871		0.0393871
1024	59.0664	0.204439	0.0266693	0.667943	0		1.33274	0.292473	0.862623	0	1.1551	0.177646	0.0315581		0.0315581
1025	59.0506	0.206521	0.0230467	0.656378	0		1.31267	0.252746	0.847688	0	1.10043	0.212236	0.045044		0.045044
1026	59.0466	0.209663	0.026821	0.655971	0		1.30439	0.294137	0.847162	0	1.1413	0.163093	0.0265995		0.0265995
1027	59.034	0.212528	0.028187	0.646812	0		1.28755	0.309117	0.835334	0	1.14445	0.143095	0.0204762		0.0204762
1028	59.0231	0.215177	0.0217269	0.643582	0		1.2724	0.238271	0.831162	0	1.06943	0.20297	0.0411969		0.0411969
1029	59.0253	0.216723	0.0241746	0.628436	0		1.2703	0.265115	0.811601	0	1.07672	0.193585	0.0374753		0.0374753
1030	59.0188	0.219982	0.0275378	0.616873	0		1.25953	0.301998	0.796668	0	1.09867	0.160864	0.0258771		0.0258771
1031	59.0028	0.224315	0.0238843	0.609351	0		1.2392	0.261932	0.786954	0	1.04889	0.190314	0.0362195		0.0362195
1032	58.9831	0.22285	0.0257302	0.604272	0		1.21529	0.282174	0.780394	0	1.06257	0.152719	0.0233232		0.0233232
1033	58.9673	0.226913	0.0309179	0.598752	0		1.19518	0.339066	0.773266	0	1.11233	0.0828532	0.00686464		0.00686464
1034	58.9593	0.22998	0.027651	0.591478	0		1.18294	0.303239	0.763871	0	1.06711	0.115828	0.0134162		0.0134162
1035	58.945	0.23285	0.0254946	0.585667	0		1.16436	0.279591	0.756367	0	1.03596	0.1284	0.0164865		0.0164865
1036	58.9362	0.233704	0.0291244	0.576894	0		1.15128	0.319397	0.745037	0	1.06443	0.0868489	0.00754274		0.00754274
1037	58.9342	0.237801	0.0300893	0.573426	0		1.14497	0.329979	0.740558	0	1.07054	0.0744341	0.00554043		0.00554043
1038	58.9154	0.24033	0.02828	0.570966	0		1.12193	0.310138	0.73738	0	1.04752	0.0744134	0.00553736		0.00553736
1039	58.8872	0.238977	0.0323133	0.563507	0		1.08946	0.354369	0.727748	0	1.08212	0.00733933	5.38658e-05		5.38658e-05
1040	58.8635	0.239111	0.0319178	0.556534	0		1.06148	0.350031	0.718743	0	1.06877	-0.00729368	5.31978e-05		5.31978e-05
1041	58.8554	0.243393	0.0276549	0.548613	0		1.04906	0.303282	0.708512	0	1.01179	0.0372669	0.00138882		0.00138882
1042	58.8432	0.243246	0.0312676	0.545804	0		1.0326	0.342901	0.704885	0	1.04779	-0.0151868	0.000230639		0.000230639
1043	58.8381	0.245722	0.0345127	0.541962	0		1.02321	0.378489	0.699923	0	1.07841	-0.0552043	0.00304752		0.00304752
1044	58.8321	0.243486	0.0326216	0.54356	0		1.01292	0.35775	0.701987	0	1.05974	-0.0468216	0.00219226		0.00219226
1045	58.8252	0.24611	0.033052	0.536091	0		1.00177	0.36247	0.692342	0	1.05481	-0.0530424	0.00281349		0.00281349
1046	58.8114	0.245363	0.0362112	0.540617	0		0.983651	0.397115	0.698186	0	1.0953	-0.11165	0.0124658		0.0124658
1047	58.7819	0.243897	0.0305911	0.527567	0		0.949884	0.335482	0.681333	0	1.01681	-0.0669314	0.00447982		0.00447982
1048	58.7641	0.24597	0.0321732	0.530344	0		0.927863	0.352832	0.684919	0	1.03775	-0.109888	0.0120755		0.0120755
1049	58.7528	0.248234	0.0373147	0.52353	0		0.912201	0.409217	0.676119	0	1.08534	-0.173135	0.0299758		0.0299758
1050	58.7474	0.247598	0.0352484	0.522846	0		0.902566	0.386557	0.675236	0	1.06179	-0.159227	0.0253533		0.0253533
1051	58.7373	0.247416	0.0350379	0.525155	0		0.888213	0.384249	0.678218	0	1.06247	-0.174254	0.0303646		0.0303646
1052	58.7376	0.246589	0.037499	0.523255	0		0.884184	0.411239	0.675764	0	1.087	-0.202819	0.0411355		0.0411355
1053	58.7368	0.247931	0.0355598	0.517879	0		0.879125	0.389973	0.668822	0	1.05879	-0.179669	0.0322811		0.0322811
1054	58.7134	0.246364	0.0338222	0.515212	0		0.851439	0.370917	0.665377	0	1.03629	-0.184854	0.034171		0.034171
1055	58.6897	0.24644	0.0406022	0.512973	0		0.823491	0.44527	0.662485	0	1.10776	-0.284264	0.0808061		0.0808061
1056	58.6716	0.246813	0.0394975	0.508273	0		0.801079	0.433155	0.656415	0	1.08957	-0.288491	0.0832269		0.0832269
1057	58.6573	0.248179	0.0371592	0.502868	0		0.782513	0.407513	0.649435	0	1.05695	-0.274434	0.0753143		0.0753143
1058	58.6523	0.244545	0.0409163	0.497449	0		0.773238	0.448715	0.642437	0	1.09115	-0.317914	0.101069		0.101069
1059	58.6573	0.244053	0.0415505	0.500397	0		0.773945	0.45567	0.646243	0	1.10191	-0.327969	0.107563		0.107563
1060	58.6759	0.241473	0.0390713	0.502881	0		0.788252	0.428482	0.649452	0	1.07793	-0.289682	0.0839154		0.0839154
1061	58.6948	0.240909	0.0434428	0.516795	0		0.802947	0.476422	0.667421	0	1.14384	-0.340897	0.116211		0.116211
1062	58.6991	0.24021	0.0465786	0.527707	0		0.802976	0.510812	0.681514	0	1.19233	-0.38935	0.151593		0.151593
1063	58.7104	0.240372	0.0433892	0.535145	0		0.810005	0.475835	0.691119	0	1.16695	-0.356949	0.127412		0.127412
1064	58.7344	0.238059	0.0444391	0.544436	0		0.82971	0.487349	0.703118	0	1.19047	-0.360757	0.130145		0.130145
1065	58.76	0.240526	0.0482774	0.553602	0		0.850999	0.529442	0.714956	0	1.2444	-0.393399	0.154763		0.154763
1066	58.7854	0.24121	0.0467866	0.561158	0		0.872133	0.513092	0.724715	0	1.23781	-0.365674	0.133717		0.133717
1067	58.8166	0.24591	0.0477147	0.574229	0		0.899039	0.52327	0.741595	0	1.26486	-0.365826	0.133828		0.133828
1068	58.8548	0.24581	0.0543185	0.587485	0		0.93299	0.595692	0.758715	0	1.35441	-0.421416	0.177592		0.177592
1069	58.8856	0.248001	0.0514403	0.595256	0		0.959455	0.564128	0.768751	0	1.33288	-0.373423	0.139445		0.139445
1070	58.9063	0.249394	0.0500788	0.605668	0		0.975959	0.549197	0.782197	0	1.33139	-0.355435	0.126334		0.126334
1071	58.9411	0.253796	0.0538974	0.617572	0		1.00645	0.591074	0.797571	0	1.38864	-0.382196	0.146074		0.146074
1072	58.9776	0.258208	0.0548667	0.627496	0		1.03867	0.601704	0.810388	0	1.41209	-0.373425	0.139446		0.139446
1073	59.0122	0.26098	0.0536757	0.643232	0		1.06897	0.588643	0.830709	0	1.41935	-0.350384	0.122769		0.122769
1074	59.0489	0.2638	0.0600412	0.656799	0		1.10136	0.658451	0.848231	0	1.50668	-0.405323	0.164286		0.164286
1075	59.1004	0.270998	0.0592345	0.677545	0		1.14868	0.649605	0.875023	0	1.52463	-0.375952	0.14134		0.14134
1076	59.1622	0.278002	0.0559195	0.68222	0		1.20616	0.61325	0.881061	0	1.49431	-0.288148	0.0830296		0.0830296
1077	59.2183	0.28275	0.0614011	0.69421	0		1.25795	0.673365	0.896546	0	1.56991	-0.311956	0.0973165		0.0973165
1078	59.2602	0.294181	0.0637251	0.702828	0		1.29559	0.698852	0.907676	0	1.60653	-0.310938	0.0966823		0.0966823
1079	59.3009	0.302325	0.0639492	0.72602	0		1.33198	0.701309	0.937627	0	1.63894	-0.306955	0.0942212		0.0942212
1080	59.3444	0.309657	0.0663102	0.734581	0		1.37124	0.727202	0.948684	0	1.67589	-0.30465	0.0928115		0.0928115
1081	59.3821	0.31964	0.0702229	0.750666	0		1.40469	0.77011	0.969456	0	1.73957	-0.33488	0.112145		0.112145
1082	59.4248	0.332401	0.0680715	0.770775	0		1.44309	0.746517	0.995426	0	1.74194	-0.298851	0.089312		0.089312
1083	59.476	0.346952	0.071366	0.789929	0		1.49001	0.782647	1.02016	0	1.80281	-0.3128	0.0978437		0.0978437
1084	59.5375	0.360674	0.0758356	0.814343	0		1.54725	0.831663	1.05169	0	1.88336	-0.336109	0.112969		0.112969
1085	59.6031	0.377741	0.0766321	0.850196	0		1.60853	0.840398	1.098	0	1.93839	-0.329863	0.10881		0.10881
1086	59.6964	0.401421	0.0797465	0.888503	0		1.69757	0.874552	1.14747	0	2.02202	-0.324453	0.10527		0.10527
1087	59.8199	0.430524	0.087983	0.950401	0		1.81684	0.96488	1.22741	0	2.19229	-0.375445	0.140959		0.140959
1088	59.9608	0.457302	0.0940367	1.0155	0		1.95342	1.03127	1.31148	0	2.34275	-0.38933	0.151578		0.151578
1089	60.0914	0.464971	0.0996084	1.0661	0		2.07976	1.09237	1.37683	0	2.4692	-0.38944	0.151663		0.151663
1090	60.1963	0.470233	0.106897	1.10403	0		2.18033	1.17231	1.42581	0	2.59812	-0.41779	0.174549		0.174549
1091	60.2889	0.471701	0.108133	1.13157	0		2.26871	1.18585	1.46138	0	2.64724	-0.378532	0.143287		0.143287
1092	60.3564	0.477886	0.109905	1.15635	0		2.33186	1.20529	1.49338	0	2.69867	-0.366805	0.134546		0.134546
1093	60.4005	0.478697	0.112559	1.16594	0		2.37172	1.23439	1.50577	0	2.74016	-0.36844	0.135748		0.135748
1094	60.4352	0.483751	0.112374	1.17381	0		2.40219	1.23237	1.51593	0	2.74831	-0.346117	0.119797		0.119797
1095	60.4707	0.484348	0.111622	1.18196	0		2.43334	1.22412	1.52646	0	2.75058	-0.31724	0.100641		0.100641
1096	60.5088	0.487784	0.115187	1.18731	0		2.4672	1.26322	1.53336	0	2.79659	-0.329387	0.108496		0.108496
1097	60.5395	0.490338	0.120014	1.18585	0		2.4936	1.31616	1.53148	0	2.84764	-0.354041	0.125345		0.125345
1098	60.556	0.487693	0.116026	1.19068	0		2.50585	1.27242	1.53772	0	2.81014	-0.304286	0.0925899		0.0925899
1099	60.5735	0.490309	0.116128	1.17924	0		2.51909	1.27353	1.52295	0	2.79648	-0.277388	0.0769444		0.0769444
1100	60.5883	0.49408	0.117923	1.17818	0		2.52961	1.29322	1.52157	0	2.81479	-0.28518	0.0813275		0.0813275
1101	60.5897	0.495527	0.116293	1.16755	0		2.52674	1.27535	1.50784	0	2.78319	-0.256452	0.0657677		0.0657677
1102	60.5929	0.497553	0.116554	1.15613	0		2.52562	1.27821	1.4931	0	2.77131	-0.245691	0.060364		0.060364
1103	60.6135	0.502599	0.119783	1.15197	0		2.54197	1.31362	1.48773	0	2.80135	-0.259374	0.067275		0.067275
1104	60.6309	0.513492	0.116043	1.14598	0		2.55509	1.2726	1.47999	0	2.75259	-0.197503	0.0390073		0.0390073
1105	60.6567	0.523069	0.114941	1.14346	0		2.57656	1.26052	1.47674	0	2.73726	-0.160701	0.0258248		0.0258248
1106	60.6915	0.536993	0.119772	1.13408	0		2.60708	1.31349	1.46462	0	2.77812	-0.171038	0.0292539		0.0292539
1107	60.739	0.552409	0.118485	1.13407	0		2.65031	1.29939	1.46461	0	2.764	-0.113689	0.0129253		0.0129253
1108	60.7834	0.570301	0.118821	1.1341	0		2.6905	1.30307	1.46465	0	2.76772	-0.0772196	0.00596287		0.00596287
1109	60.8155	0.591953	0.124624	1.13508	0		2.71832	1.36671	1.46592	0	2.83263	-0.114311	0.0130669		0.0130669
1110	60.8549	0.60791	0.126992	1.13975	0		2.75338	1.39268	1.47194	0	2.86462	-0.111236	0.0123733		0.0123733
1111	60.9075	0.631689	0.124024	1.14226	0		2.80171	1.36012	1.47518	0	2.83531	-0.033594	0.00112856		0.00112856
1112	60.9495	0.651867	0.128605	1.14328	0		2.8395	1.41037	1.4765	0	2.88688	-0.0473792	0.00224479		0.00224479
1113	60.9981	0.676801	0.130845	1.14181	0		2.88382	1.43493	1.47461	0	2.90954	-0.0257187	0.000661451		0.000661451
1114	61.0557	0.701571	0.131033	1.14756	0		2.93713	1.437	1.48203	0	2.91903	0.0180966	0.000327488		0.000327488
1115	61.1168	0.722207	0.13587	1.1515	0		2.99396	1.49004	1.48712	0	2.97717	0.0167889	0.000281866		0.000281866
1116	61.1718	0.748577	0.140654	1.15338	0		3.04462	1.5425	1.48955	0	3.03205	0.0125705	0.000158017		0.000158017
1117	61.2115	0.776429	0.138399	1.15676	0		3.08004	1.51778	1.49391	0	3.01169	0.0683494	0.00467165		0.00467165
1118	61.2601	0.802049	0.141615	1.16099	0		3.12442	1.55305	1.49937	0	3.05241	0.0720038	0.00518455		0.00518455
1119	61.3159	0.827835	0.147464	1.16018	0		3.17589	1.61718	1.49832	0	3.11551	0.0603866	0.00364654		0.00364654
1120	61.3732	0.853025	0.149193	1.1651	0		3.22893	1.63615	1.50468	0	3.14083	0.0880999	0.00776159		0.00776159
1121	61.4278	0.875067	0.151368	1.17225	0		3.27925	1.66	1.51392	0	3.17392	0.105329	0.0110941		0.0110941
1122	61.4902	0.900318	0.157694	1.18021	0		3.33741	1.72937	1.5242	0	3.25357	0.0838339	0.00702812		0.00702812
1123	61.5646	0.920948	0.158904	1.19035	0		3.40746	1.74264	1.53729	0	3.27993	0.127532	0.0162643		0.0162643
1124	61.6266	0.943376	0.158442	1.19854	0		3.46524	1.73758	1.54786	0	3.28545	0.179792	0.0323253		0.0323253
1125	61.6857	0.956009	0.167223	1.21219	0		3.52	1.83387	1.5655	0	3.39938	0.120619	0.0145489		0.0145489
1126	61.7479	0.971168	0.169613	1.21419	0		3.57792	1.86009	1.56808	0	3.42817	0.149744	0.0224234		0.0224234
1127	61.8162	0.982525	0.172386	1.22724	0		3.64199	1.8905	1.58493	0	3.47543	0.166565	0.027744		0.027744
1128	61.8709	0.991678	0.176988	1.23919	0		3.69238	1.94097	1.60036	0	3.54133	0.151045	0.0228146		0.0228146
1129	61.9341	0.997516	0.179513	1.24848	0		3.75131	1.96865	1.61236	0	3.58102	0.170299	0.0290017		0.0290017
1130	62.0108	1	0.180321	1.25743	0		3.82372	1.97752	1.62392	0	3.60144	0.222279	0.0494078		0.0494078
1131	62.0962	1.0015	0.187338	1.27373	0		3.90489	2.05447	1.64498	0	3.69945	0.205434	0.0422031		0.0422031
1132	62.1664	0.999412	0.192262	1.28851	0		3.97077	2.10847	1.66406	0	3.77252	0.198242	0.0393		0.0393
1133	62.2338	0.992762	0.193939	1.30468	0		4.03395	2.12686	1.68494	0	3.81181	0.222143	0.0493475		0.0493475
1134	62.3065	0.985624	0.198133	1.32712	0		4.10232	2.17285	1.71393	0	3.88679	0.215533	0.0464545		0.0464545
1135	62.3781	0.978152	0.201031	1.3355	0		4.16961	2.20464	1.72475	0	3.92939	0.240222	0.0577067		0.0577067
1136	62.4426	0.968059	0.203853	1.35797	0		4.2299	2.23559	1.75376	0	3.98935	0.24055	0.0578643		0.0578643
1137	62.514	0.953101	0.20726	1.37889	0		4.29699	2.27295	1.78078	0	4.05373	0.243256	0.0591737		0.0591737
1138	62.5946	0.938195	0.214787	1.39857	0		4.37338	2.3555	1.8062	0	4.16169	0.211684	0.0448102		0.0448102
1139	62.6716	0.921558	0.218569	1.42275	0		4.44609	2.39697	1.83743	0	4.2344	0.211685	0.0448103		0.0448103
1140	62.7364	0.907729	0.220651	1.44887	0		4.50659	2.4198	1.87116	0	4.29096	0.215634	0.0464979		0.0464979
1141	62.8039	0.886937	0.224696	1.47751	0		4.56977	2.46417	1.90815	0	4.37232	0.197449	0.0389859		0.0389859
1142	62.8831	0.872539	0.226261	1.50709	0		4.64475	2.48133	1.94635	0	4.42769	0.217064	0.0471168		0.0471168
1143	62.9628	0.853404	0.230328	1.5398	0		4.72013	2.52593	1.98859	0	4.51452	0.205615	0.0422773		0.0422773
1144	63.0353	0.834737	0.23854	1.57736	0		4.78833	2.61598	2.0371	0	4.65308	0.135247	0.0182918		0.0182918
1145	63.1264	0.812834	0.240503	1.62271	0		4.87515	2.63752	2.09566	0	4.73318	0.141967	0.0201547		0.0201547
1146	63.237	0.794117	0.240977	1.67798	0		4.98155	2.64271	2.16704	0	4.80975	0.1718	0.0295154		0.0295154
1147	63.3472	0.778837	0.247401	1.74229	0		5.08744	2.71316	2.2501	0	4.96326	0.124187	0.0154224		0.0154224
1148	63.4463	0.771822	0.248914	1.79655	0		5.18224	2.72976	2.32017	0	5.04993	0.132307	0.0175052		0.0175052
1149	63.5501	0.762384	0.251877	1.84926	0		5.28182	2.76225	2.38825	0	5.15049	0.131327	0.0172468		0.0172468
1150	63.6535	0.754519	0.256929	1.89565	0		5.38091	2.81765	2.44816	0	5.26581	0.1151	0.0132479		0.0132479
1151	63.7438	0.748221	0.26184	1.9511	0.00460829		5.46693	2.87151	2.51978	0.00258888	5.39388	0.0730541	0.00533691		0.00533691
1152	63.8233	0.741801	0.25938	1.99979	0.00921659		5.54213	2.84454	2.58265	0.00517775	5.43236	0.109767	0.0120487		0.0120487
1153	63.9293	0.736381	0.264834	2.04679	0.0138249		5.64384	2.90435	2.64335	0.00776663	5.55547	0.0883693	0.00780913		0.00780913
1154	64.041	0.726601	0.271254	2.0831	0.0184332		5.75133	2.97475	2.69024	0.0103555	5.67534	0.0759898	0.00577445		0.00577445
1155	64.1472	0.721618	0.275266	2.11684	0.0230415		5.85317	3.01875	2.73382	0.0129444	5.76551	0.0876612	0.00768449		0.00768449
1156	64.2507	0.711992	0.278553	2.17294	0.0276498		5.95243	3.05479	2.80628	0.0155333	5.8766	0.0758304	0.00575025		0.00575025
1157	64.3652	0.707415	0.285414	2.21875	0.0322581		6.0627	3.13004	2.86543	0.0181221	6.01359	0.0491059	0.00241139		0.00241139
1158	64.4848	0.701953	0.287624	2.26001	0.0368664		6.17796	3.15427	2.91872	0.020711	6.0937	0.084256	0.00709908		0.00709908
1159	64.5895	0.693701	0.290162	2.30918	0.0414747		6.2784	3.1821	2.98222	0.0232999	6.18763	0.0907716	0.00823948		0.00823948
1160	64.6996	0.685632	0.299034	2.36183	0.0460829		6.38418	3.27941	3.05021	0.0258888	6.35551	0.0286687	0.000821892		0.000821892
1161	64.8321	0.682777	0.305221	2.39793	0.0606759		6.51245	3.34725	3.09684	0.0340869	6.47818	0.0342724	0.0011746		0.0011746
1162	64.9695	0.671173	0.30999	2.43915	0.0752688		6.64552	3.39955	3.15007	0.042285	6.59191	0.0536167	0.00287475		0.00287475
1163	65.1026	0.664732	0.316654	2.47335	0.0898618		6.7744	3.47264	3.19424	0.0504831	6.71736	0.057036	0.0032531		0.0032531
1164	65.2491	0.658339	0.322104	2.52094	0.104455		6.91658	3.5324	3.2557	0.0586812	6.84679	0.0697937	0.00487115		0.00487115
1165	65.4277	0.648377	0.328675	2.5678	0.119048		7.09091	3.60447	3.31622	0.0668793	6.98757	0.103334	0.0106779		0.0106779
1166	65.6082	0.642736	0.340385	2.61421	0.133641		7.26719	3.73289	3.37615	0.0750774	7.18411	0.0830754	0.00690153		0.00690153
1167	65.753	0.630596	0.35037	2.64776	0.148233		7.40765	3.84239	3.41948	0.0832755	7.34514	0.0625083	0.00390729		0.00390729
1168	65.8876	0.62438	0.356607	2.66648	0.162826		7.53803	3.91078	3.44366	0.0914736	7.44591	0.0921193	0.00848596		0.00848596
1169	66.0245	0.620894	0.364099	2.69158	0.177419		7.6706	3.99295	3.47607	0.0996717	7.56869	0.10191	0.0103855		0.0103855
1170	66.1425	0.616556	0.370168	2.70673	0.192012		7.78433	4.05951	3.49563	0.10787	7.66301	0.121315	0.0147174		0.0147174
1171	66.2273	0.608341	0.374409	2.6994	0.213134		7.86483	4.10602	3.48617	0.119735	7.71192	0.152908	0.0233808		0.0233808
1172	66.3178	0.605997	0.381051	2.69469	0.234255		7.95111	4.17886	3.48009	0.131601	7.79055	0.160561	0.0257797		0.0257797
1173	66.4178	0.598583	0.390889	2.68747	0.255376		8.0468	4.28674	3.47077	0.143467	7.90098	0.145818	0.021263		0.021263
1174	66.4926	0.594171	0.394922	2.67687	0.276498		8.11736	4.33098	3.45708	0.155333	7.94339	0.173976	0.0302677		0.0302677
1175	66.5356	0.588552	0.400871	2.66101	0.297619		8.15608	4.39622	3.43659	0.167198	8.00001	0.156074	0.0243592		0.0243592
1176	66.5814	0.583115	0.408826	2.63883	0.31874		8.19755	4.48345	3.40795	0.179064	8.07047	0.127082	0.01615		0.01615
1177	66.63	0.578037	0.412092	2.61764	0.339862		8.24188	4.51927	3.38058	0.19093	8.09078	0.151101	0.0228315		0.0228315
1178	66.6553	0.571955	0.415977	2.57743	0.360983		8.26293	4.56188	3.32865	0.202795	8.09333	0.169598	0.0287633		0.0287633
1179	66.6562	0.569377	0.4236	2.54093	0.382104		8.25956	4.64547	3.28152	0.214661	8.14165	0.117908	0.0139022		0.0139022
1180	66.6617	0.564955	0.427864	2.51342	0.403226		8.26075	4.69223	3.24599	0.226527	8.16475	0.0960056	0.00921708		0.00921708
1181	66.6689	0.558719	0.429757	2.47736	0.418971		8.2637	4.713	3.19942	0.235372	8.1478	0.115901	0.0134331		0.0134331
1182	66.6486	0.552621	0.4332	2.437	0.434716		8.23908	4.75076	3.14729	0.244217	8.14227	0.0968095	0.00937207		0.00937207
1183	66.611	0.547777	0.435138	2.3909	0.450461		8.19721	4.77201	3.08776	0.253063	8.11284	0.0843672	0.00711783		0.00711783
1184	66.5832	0.544473	0.436541	2.34732	0.466206		8.1652	4.7874	3.03148	0.261908	8.08078	0.0844189	0.00712655		0.00712655
1185	66.5618	0.539512	0.438246	2.31233	0.481951		8.13943	4.8061	2.98628	0.270753	8.06313	0.0762939	0.00582076		0.00582076
1186	66.5191	0.536072	0.440554	2.27957	0.497696		8.09252	4.83141	2.94398	0.279599	8.05499	0.0375354	0.00140891		0.00140891
1187	66.4768	0.530253	0.439092	2.24238	0.513441		8.04595	4.81537	2.89595	0.288444	7.99977	0.0461762	0.00213224		0.00213224
1188	66.4611	0.525178	0.441678	2.19794	0.529186		8.02594	4.84373	2.83855	0.297289	7.97957	0.0463708	0.00215025		0.00215025
1189	66.446	0.521802	0.444181	2.16887	0.544931		8.00655	4.87118	2.80101	0.306135	7.97832	0.0282325	0.000797074		0.000797074
1190	66.4176	0.515849	0.446263	2.13291	0.560676		7.97392	4.89402	2.75457	0.31498	7.96357	0.0103524	0.000107173		0.000107173
1191	66.385	0.512582	0.449045	2.09581	0.582949		7.93698	4.92452	2.70666	0.327493	7.95867	-0.0216863	0.000470295		0.000470295
1192	66.3827	0.507673	0.453836	2.05883	0.605223		7.93043	4.97707	2.6589	0.340006	7.97597	-0.0455327	0.00207323		0.00207323
1193	66.3778	0.502709	0.453255	2.04204	0.627496		7.92128	4.9707	2.63722	0.352519	7.96043	-0.0391481	0.00153258		0.00153258
1194	66.356	0.496492	0.455312	2.0107	0.64977		7.89516	4.99325	2.59675	0.365031	7.95503	-0.0598738	0.00358487		0.00358487
1195	66.3458	0.492444	0.456991	1.97774	0.672043		7.88067	5.01166	2.55417	0.377544	7.94338	-0.0627154	0.00393322		0.00393322
1196	66.3592	0.489693	0.460318	1.94221	0.694316		7.8898	5.04815	2.50829	0.390057	7.94649	-0.0566951	0.00321434		0.00321434
1197	66.3665	0.484074	0.462867	1.9101	0.71659		7.89285	5.0761	2.46682	0.40257	7.9455	-0.0526419	0.00277117		0.00277117
1198	66.354	0.478472	0.466835	1.88798	0.738863		7.8761	5.11962	2.43826	0.415083	7.97297	-0.0968648	0.00938278		0.00938278
1199	66.3509	0.474434	0.467333	1.86068	0.761137		7.86865	5.12508	2.40299	0.427596	7.95567	-0.087024	0.00757318		0.00757318
1200	66.3591	0.469167	0.46734	1.82774	0.78341		7.87265	5.12516	2.36045	0.440109	7.92572	-0.0530672	0.00281613		0.00281613
1201	66.3571	0.466448	0.469821	1.79791	0.795699		7.86633	5.15236	2.32193	0.447013	7.9213	-0.0549767	0.00302244		0.00302244
1202	66.3403	0.462269	0.474626	1.76582	0.807988		7.84527	5.20506	2.2805	0.453916	7.93947	-0.0942072	0.008875		0.008875
1203	66.3442	0.459532	0.477445	1.73957	0.820276		7.84488	5.23598	2.24659	0.46082	7.94339	-0.0985028	0.00970281		0.00970281
1204	66.3626	0.454264	0.47896	1.71012	0.832565		7.859	5.25259	2.20855	0.467724	7.92886	-0.0698656	0.0048812		0.0048812
1205	66.3713	0.449563	0.479566	1.68344	0.844854		7.86339	5.25924	2.1741	0.474627	7.90796	-0.0445704	0.00198652		0.00198652
1206	66.3662	0.444773	0.480349	1.65542	0.857143		7.85409	5.26783	2.13791	0.481531	7.88727	-0.0331754	0.00110061		0.00110061
1207	66.3692	0.442635	0.481463	1.62069	0.869432		7.85279	5.28004	2.09306	0.488435	7.86153	-0.00873611	7.63195e-05		7.63195e-05
1208	66.3794	0.435978	0.486576	1.60305	0.88172		7.85865	5.33611	2.07028	0.495338	7.90173	-0.0430815	0.00185602		0.00185602
1209	66.3687	0.435465	0.487415	1.57771	0.894009		7.84371	5.34531	2.03755	0.502242	7.88511	-0.0413971	0.00171372		0.00171372
1210	66.3469	0.428805	0.485826	1.55382	0.906298		7.81764	5.32789	2.0067	0.509146	7.84373	-0.0260932	0.000680854		0.000680854
1211	66.3498	0.423552	0.487647	1.53742	0.91321		7.81623	5.34786	1.98552	0.513029	7.84641	-0.0301787	0.000910754		0.000910754
1212	66.3615	0.422328	0.486573	1.50627	0.920123		7.82365	5.33608	1.94529	0.516912	7.79828	0.0253668	0.000643474		0.000643474
1213	66.3465	0.418863	0.486145	1.49077	0.927035		7.80438	5.33139	1.92528	0.520795	7.77746	0.0269146	0.000724396		0.000724396
1214	66.3205	0.416081	0.488668	1.46403	0.933948		7.7741	5.35906	1.89074	0.524679	7.77448	-0.000383332	1.46944e-07		1.46944e-07
1215	66.3128	0.411567	0.491567	1.44776	0.94086		7.76211	5.39084	1.86973	0.528562	7.78914	-0.0270239	0.000730292		0.000730292
1216	66.3	0.409554	0.487651	1.42495	0.947773		7.74505	5.3479	1.84027	0.532445	7.72062	0.0244364	0.000597137		0.000597137
1217	66.2553	0.408034	0.486351	1.40933	0.954685		7.69612	5.33364	1.8201	0.536329	7.69007	0.00604605	3.65547e-05		3.65547e-05
1218	66.2147	0.405688	0.486122	1.38389	0.961598		7.65123	5.33114	1.78724	0.540212	7.65859	-0.00735773	5.41362e-05		5.41362e-05
1219	66.1855	0.399844	0.483383	1.36016	0.96851		7.61776	5.3011	1.75659	0.544095	7.60178	0.015979	0.000255329		0.000255329
1220	66.1455	0.396332	0.481647	1.33661	0.975422		7.57343	5.28206	1.72618	0.547979	7.55621	0.017221	0.000296562		0.000296562
1221	66.0823	0.391987	0.479917	1.31184	0.976959		7.50597	5.26309	1.69419	0.548842	7.50612	-0.000159115	2.53177e-08		2.53177e-08
1222	66.016	0.385943	0.47497	1.28565	0.978495		7.43536	5.20884	1.66037	0.549705	7.41891	0.0164451	0.000270442		0.000270442
1223	65.9545	0.384037	0.47001	1.25821	0.980031		7.36965	5.15444	1.62493	0.550568	7.32994	0.0397168	0.00157743		0.00157743
1224	65.8618	0.379164	0.465282	1.22952	0.981567		7.27264	5.10259	1.58788	0.55143	7.24191	0.0307339	0.000944572		0.000944572
1225	65.7234	0.377123	0.457837	1.19259	0.983103		7.12999	5.02094	1.54018	0.552293	7.11342	0.0165765	0.000274781		0.000274781
1226	65.5786	0.374115	0.452607	1.15223	0.984639		6.9809	4.96358	1.48806	0.553156	7.0048	-0.0238989	0.000571158		0.000571158
1227	65.451	0.367846	0.443427	1.10936	0.986175		6.84902	4.86291	1.4327	0.554019	6.84963	-0.000613568	3.76466e-07		3.76466e-07
1228	65.35	0.360099	0.4327	1.06352	0.987711		6.74377	4.74527	1.3735	0.554882	6.67365	0.0701199	0.0049168		0.0049168
1229	65.2933	0.349758	0.429934	1.04002	0.989247		6.68278	4.71494	1.34315	0.555745	6.61384	0.0689388	0.00475256		0.00475256
1230	65.2879	0.342527	0.433932	1.02896	0.990783		6.67307	4.75878	1.32887	0.556608	6.64425	0.0288137	0.000830228		0.000830228
1231	65.3009	0.339236	0.434404	1.0257	0.991551		6.68181	4.76396	1.32466	0.55704	6.64566	0.0361537	0.00130709		0.00130709
1232	65.2798	0.337809	0.433258	1.02251	0.99232		6.65639	4.7514	1.32053	0.557471	6.6294	0.0269834	0.000728103		0.000728103
1233	65.2337	0.334688	0.429353	1.02245	0.993088		6.60608	4.70857	1.32045	0.557903	6.58692	0.019154	0.000366876		0.000366876
1234	65.2093	0.332044	0.42311	1.02196	0.993856		6.57736	4.6401	1.31982	0.558334	6.51826	0.059098	0.00349257		0.00349257
1235	65.219	0.331577	0.418802	1.0274	0.994624		6.5828	4.59285	1.32685	0.558766	6.47846	0.10434	0.0108869		0.0108869
1236	65.2363	0.335408	0.419248	1.02302	0.995392		6.59578	4.59775	1.32119	0.559197	6.47813	0.11765	0.0138414		0.0138414
1237	65.259	0.337168	0.423111	1.02722	0.99616		6.6142	4.64012	1.32661	0.559629	6.52636	0.0878393	0.00771575		0.00771575
1238	65.2905	0.336788	0.423514	1.02983	0.996928		6.64146	4.64454	1.32999	0.56006	6.53458	0.106871	0.0114215		0.0114215
1239	65.3093	0.333697	0.422851	1.03841	0.997696		6.65596	4.63727	1.34107	0.560492	6.53882	0.11714	0.0137217		0.0137217
1240	65.2925	0.333626	0.423342	1.04407	0.998464		6.63485	4.64265	1.34837	0.560923	6.55195	0.082906	0.00687341		0.00687341
1241	65.2718	0.333357	0.419842	1.03911	0.998464		6.60996	4.60426	1.34197	0.560923	6.50715	0.102812	0.0105703		0.0105703
1242	65.2747	0.332267	0.4182	1.03689	0.998464		6.60857	4.58626	1.3391	0.560923	6.48628	0.122283	0.0149531		0.0149531
1243	65.2836	0.328331	0.417487	1.03076	0.998464		6.61313	4.57844	1.33118	0.560923	6.47055	0.142586	0.0203309		0.0203309
1244	65.2904	0.328088	0.415893	1.01848	0.998464		6.61573	4.56096	1.31533	0.560923	6.43721	0.178514	0.0318672		0.0318672
1245	65.3091	0.325519	0.415727	1.01568	0.998464		6.63011	4.55914	1.31172	0.560923	6.43178	0.198333	0.0393361		0.0393361
1246	65.359	0.324424	0.419874	1.01669	0.998464		6.67577	4.60462	1.31302	0.560923	6.47856	0.197212	0.0388924		0.0388924
1247	65.4067	0.322119	0.421877	1.01566	0.998464		6.71915	4.62658	1.31168	0.560923	6.49919	0.219963	0.0483838		0.0483838
1248	65.4319	0.322246	0.42478	1.01097	0.998464		6.74006	4.65842	1.30563	0.560923	6.52497	0.215092	0.0462644		0.0462644
1249	65.4519	0.321115	0.431218	1.01194	0.998464		6.75584	4.72902	1.30689	0.560923	6.59683	0.159013	0.0252851		0.0252851
1250	65.487	0.32077	0.435761	1.00763	0.998464		6.78659	4.77884	1.30132	0.560923	6.64109	0.145503	0.0211711		0.0211711
1251	65.5211	0.320685	0.434164	1.00787	0.99808		6.81645	4.76133	1.30163	0.560707	6.62366	0.192792	0.0371689		0.0371689
1252	65.5574	0.319222	0.440266	1.01005	0.997696		6.84842	4.82825	1.30444	0.560492	6.69318	0.155246	0.0241012		0.0241012
1253	65.6224	0.319556	0.446692	1.0105	0.997312		6.90922	4.89872	1.30502	0.560276	6.76402	0.145201	0.0210833		0.0210833
1254	65.7192	0.320718	0.453969	1.01	0.996928		7.00171	4.97852	1.30437	0.56006	6.84296	0.158751	0.025202		0.025202
1255	65.8111	0.323076	0.462677	1.01474	0.996544		7.08936	5.07402	1.3105	0.559844	6.94436	0.144995	0.0210236		0.0210236
1256	65.8956	0.323815	0.471538	1.01955	0.99616		7.16953	5.1712	1.31671	0.559629	7.04754	0.121988	0.0148811		0.0148811
1257	66.013	0.322557	0.482977	1.02649	0.995776		7.28271	5.29664	1.32567	0.559413	7.18173	0.100976	0.0101962		0.0101962
1258	66.179	0.322255	0.491296	1.03224	0.995392		7.44441	5.38788	1.3331	0.559197	7.28018	0.164228	0.0269708		0.0269708
1259	66.3654	0.323024	0.50623	1.02772	0.995008		7.62653	5.55165	1.32726	0.558981	7.4379	0.188631	0.0355817		0.0355817
1260	66.5844	0.321034	0.522789	1.01963	0.994624		7.8412	5.73325	1.31681	0.558766	7.60883	0.232371	0.0539962		0.0539962
1261	66.8475	0.31893	0.545501	1.00636	0.994624		8.10002	5.98233	1.29968	0.558766	7.84077	0.259251	0.0672109		0.0672109
1262	67.1495	0.321379	0.5773	0.998058	0.994624		8.39777	6.33105	1.28895	0.558766	8.17877	0.219001	0.0479615		0.0479615
1263	67.4554	0.32166	0.609195	0.994474	0.994624		8.69941	6.68083	1.28433	0.558766	8.52392	0.175484	0.0307947		0.0307947
1264	67.7679	0.320856	0.64245	0.998684	0.994624		9.00766	7.04553	1.28976	0.558766	8.89406	0.113601	0.0129052		0.0129052
1265	68.1087	0.323163	0.671737	0.999481	0.994624		9.34418	7.36671	1.29079	0.558766	9.21627	0.12791	0.016361		0.016361
1266	68.4623	0.323196	0.70223	0.996789	0.994624		9.6935	7.70111	1.28731	0.558766	9.54719	0.146307	0.0214058		0.0214058
1267	68.7867	0.323095	0.7306	1.0006	0.994624		10.0136	8.01224	1.29224	0.558766	9.86325	0.150368	0.0226106		0.0226106
1268	69.1011	0.323779	0.760709	1.00258	0.994624		10.3237	8.34244	1.2948	0.558766	10.196	0.127695	0.0163061		0.0163061
1269	69.4366	0.325171	0.788545	1.00152	0.994624		10.655	8.6477	1.29342	0.558766	10.4999	0.155079	0.0240495		0.0240495
1270	69.7607	0.326071	0.816872	1.00277	0.994624		10.9747	8.95836	1.29504	0.558766	10.8122	0.16256	0.0264257		0.0264257
1271	70.0298	0.325025	0.840494	1.00419	0.994624		11.2396	9.21741	1.29687	0.558766	11.073	0.166544	0.0277369		0.0277369
1272	70.2652	0.326878	0.869421	1.00347	0.994624		11.4707	9.53465	1.29594	0.558766	11.3894	0.0813533	0.00661836		0.00661836
1273	70.5068	0.328141	0.89212	1.00221	0.994624		11.708	9.78357	1.29432	0.558766	11.6367	0.0713372	0.00508899		0.00508899
1274	70.7284	0.329332	0.914894	0.999207	0.994624		11.9254	10.0333	1.29044	0.558766	11.8825	0.0428342	0.00183477		0.00183477
1275	70.9128	0.329116	0.935487	1.0009	0.994624		12.1055	10.2592	1.29262	0.558766	12.1106	-0.0050902	2.59102e-05		2.59102e-05
1276	71.0906	0.328604	0.949868	1.00662	0.994624		12.279	10.4169	1.30001	0.558766	12.2756	0.00336651	1.13334e-05		1.13334e-05
1277	71.2761	0.326885	0.962466	1.00595	0.994624		12.4602	10.555	1.29915	0.558766	12.4129	0.0472653	0.00223401		0.00223401
1278	71.4184	0.329314	0.979109	1.00268	0.994624		12.5982	10.7376	1.29492	0.558766	12.5912	0.00698519	4.87929e-05		4.87929e-05
1279	71.4954	0.330757	0.989529	0.997844	0.994624		12.671	10.8518	1.28868	0.558766	12.6993	-0.0282701	0.000799197		0.000799197
1280	71.5542	0.329779	0.997032	1.00053	0.994624		12.7255	10.9341	1.29215	0.558766	12.785	-0.0595823	0.00355005		0.00355005
1281	71.6098	0.330183	0.999739	1.00127	0.997312		12.7768	10.9638	1.2931	0.560276	12.8172	-0.0403483	0.00162799		0.00162799
1282	71.6116	0.331575	1	0.999984	1		12.7744	10.9667	1.29144	0.561786	12.8199	-0.0455273	0.00207273		0.00207273
1283	71.5592	0.33239	0.99807	0.999531	1.00269		12.7176	10.9455	1.29086	0.563296	12.7996	-0.0820222	0.00672764		0.00672764
1284	71.5148	0.333003	0.993238	0.997262	1.00538		12.669	10.8925	1.28793	0.564806	12.7452	-0.0762604	0.00581564		0.00581564
1285	71.4776	0.33144	0.987421	0.995945	1.00806		12.6275	10.8287	1.28623	0.566317	12.6813	-0.0537135	0.00288514		0.00288514
1286	71.3907	0.333567	0.978147	0.99856	1.01075		12.5364	10.727	1.2896	0.567827	12.5844	-0.0480773	0.00231143		0.00231143
1287	71.2484	0.332253	0.965957	0.996863	1.01344		12.3898	10.5933	1.28741	0.569337	12.4501	-0.0602868	0.0036345		0.0036345
1288	71.0976	0.333886	0.952348	0.99246	1.01613		12.2347	10.4441	1.28172	0.570847	12.2966	-0.0619466	0.00383738		0.00383738
1289	70.9266	0.332118	0.937666	0.991213	1.01882		12.0594	10.2831	1.28011	0.572357	12.1355	-0.0761461	0.00579824		0.00579824
1290	70.7068	0.335347	0.918708	0.994081	1.02151		11.8353	10.0752	1.28382	0.573867	11.9328	-0.0975216	0.00951045		0.00951045
1291	70.4674	0.334224	0.902301	0.994196	1.02611		11.5916	9.89523	1.28397	0.576456	11.7557	-0.164066	0.0269176		0.0269176
1292	70.2595	0.333454	0.884091	0.986692	1.03072		11.3794	9.69553	1.27428	0.579045	11.5488	-0.169406	0.0286985		0.0286985
1293	70.0497	0.332212	0.862614	0.998043	1.03533		11.1654	9.46	1.28894	0.581634	11.3306	-0.165185	0.027286		0.027286
1294	69.8046	0.331914	0.841381	0.99014	1.03994		10.916	9.22714	1.27873	0.584223	11.0901	-0.174123	0.0303188		0.0303188
1295	69.5605	0.332464	0.818362	0.987773	1.04455		10.6676	8.9747	1.27567	0.586812	10.8372	-0.169578	0.0287567		0.0287567
1296	69.3493	0.332083	0.796619	0.987474	1.04916		10.4522	8.73625	1.27528	0.589401	10.6009	-0.14875	0.0221267		0.0221267
1297	69.1196	0.332192	0.776425	0.983601	1.05376		10.2182	8.51479	1.27028	0.59199	10.3771	-0.158872	0.0252403		0.0252403
1298	68.8502	0.329631	0.753152	0.982072	1.05837		9.94452	8.25956	1.26831	0.594578	10.1224	-0.177931	0.0316593		0.0316593
1299	68.5916	0.328984	0.730696	0.984578	1.06298		9.68158	8.0133	1.27155	0.597167	9.88201	-0.200436	0.0401745		0.0401745
1300	68.3776	0.327416	0.70658	0.985063	1.06759		9.46338	7.74882	1.27217	0.599756	9.62075	-0.157372	0.024766		0.024766
1301	68.1538	0.327498	0.685224	0.984171	1.07591		9.2353	7.51462	1.27102	0.604431	9.39007	-0.154777	0.0239558		0.0239558
1302	67.9021	0.326667	0.662265	0.979885	1.08423		8.97931	7.26284	1.26548	0.609105	9.13743	-0.158116	0.0250007		0.0250007
1303	67.6669	0.325117	0.644043	0.9787	1.09255		8.73978	7.063	1.26395	0.613779	8.94073	-0.200954	0.0403824		0.0403824
1304	67.4618	0.321957	0.622389	0.98181	1.10087		8.53045	6.82553	1.26797	0.618454	8.71196	-0.18151	0.0329458		0.0329458
1305	67.2513	0.321191	0.599859	0.983498	1.10919		8.31567	6.57845	1.27015	0.623128	8.47173	-0.156066	0.0243565		0.0243565
1306	67.0316	0.317434	0.578491	0.982344	1.11751		8.0917	6.34411	1.26866	0.627802	8.24057	-0.148871	0.0221626		0.0221626
1307	66.8356	0.316604	0.559093	0.982498	1.12583		7.89143	6.13138	1.26886	0.632477	8.03272	-0.141286	0.0199617		0.0199617
1308	66.6499	0.312311	0.538459	0.982229	1.13415		7.70143	5.90509	1.26851	0.637151	7.81075	-0.109325	0.0119519		0.0119519
1309	66.44	0.311182	0.519972	0.982936	1.14247		7.48725	5.70236	1.26942	0.641825	7.61361	-0.126363	0.0159677		0.0159677
1310	66.2338	0.309943	0.503072	0.985181	1.15079		7.27681	5.51702	1.27232	0.6465	7.43584	-0.159034	0.0252919		0.0252919
1311	66.0926	0.304417	0.481421	0.984407	1.16884		7.1313	5.27958	1.27132	0.65664	7.20754	-0.0762343	0.00581167		0.00581167
1312	65.9785	0.303855	0.463016	0.984868	1.18689		7.0129	5.07774	1.27192	0.666779	7.01644	-0.00353872	1.25225e-05		1.25225e-05
1313	65.81	0.298893	0.444426	0.989602	1.20494		6.84009	4.87387	1.27803	0.676919	6.82882	0.0112731	0.000127083		0.000127083
1314	65.5927	0.292887	0.430806	0.99766	1.22299		6.61859	4.7245	1.28844	0.687059	6.7	-0.0814086	0.00662736		0.00662736
1315	65.419	0.292826	0.412515	1.00145	1.24104		6.4406	4.52391	1.29334	0.697199	6.51444	-0.0738363	0.00545179		0.00545179
1316	65.3001	0.288653	0.397506	1.00456	1.25909		6.31739	4.35932	1.29735	0.707338	6.364	-0.0466058	0.0021721		0.0021721
1317	65.1868	0.282259	0.379259	1.00972	1.27714		6.19984	4.15921	1.30402	0.717478	6.1807	0.0191414	0.000366393		0.000366393
1318	65.0542	0.277466	0.363568	1.01846	1.29519		6.06297	3.98712	1.31531	0.727618	6.03005	0.0329218	0.00108385		0.00108385
1319	64.898	0.274194	0.347948	1.02461	1.31324		5.90251	3.81583	1.32324	0.737758	5.87683	0.0256818	0.000659555		0.000659555
1320	64.6952	0.268848	0.334949	1.04003	1.33129		5.69542	3.67328	1.34316	0.747897	5.76433	-0.0689128	0.00474897		0.00474897
1321	64.4641	0.262154	0.321875	1.05804	1.34793		5.45997	3.52989	1.36642	0.757246	5.65355	-0.193589	0.0374769		0.0374769
1322	64.2746	0.256993	0.306238	1.0758	1.36457		5.26624	3.3584	1.38935	0.766595	5.51435	-0.248106	0.0615564		0.0615564
1323	64.1496	0.252052	0.293204	1.10285	1.38121		5.13693	3.21547	1.42429	0.775944	5.4157	-0.278777	0.0777168		0.0777168
1324	64.0343	0.24683	0.277898	1.11863	1.39785		5.0174	3.04761	1.44467	0.785292	5.27757	-0.260169	0.0676878		0.0676878
1325	63.8985	0.237995	0.265379	1.15483	1.41449		4.87733	2.91032	1.49142	0.794641	5.19638	-0.31905	0.101793		0.101793
1326	63.7885	0.232935	0.255047	1.19167	1.43113		4.76296	2.79701	1.539	0.80399	5.14	-0.377038	0.142158		0.142158
1327	63.7244	0.22556	0.243004	1.23845	1.44777		4.69461	2.66494	1.59941	0.813338	5.07769	-0.38308	0.146751		0.146751
1328	63.6666	0.219905	0.230179	1.30884	1.46441		4.6326	2.52429	1.69032	0.822687	5.0373	-0.404692	0.163776		0.163776
1329	63.627	0.211775	0.217273	1.40949	1.48105		4.58873	2.38276	1.8203	0.832036	5.03509	-0.446365	0.199242		0.199242
1330	63.6445	0.205269	0.205912	1.54234	1.4977		4.60188	2.25817	1.99187	0.841385	5.09142	-0.489538	0.239647		0.239647
1331	63.6514	0.194254	0.195096	1.70886	1.37481		4.60448	2.13955	2.20692	0.772348	5.11882	-0.514343	0.264548		0.264548
1332	63.5271	0.177813	0.186195	1.77516	1.25192		4.47593	2.04193	2.29256	0.703311	5.0378	-0.561871	0.315699		0.315699
1333	63.211	0.153261	0.175455	1.61373	1.12903		4.15555	1.92416	2.08407	0.634275	4.6425	-0.486957	0.237128		0.237128
1334	62.772	0.127812	0.164657	1.31905	1.00614		3.71232	1.80573	1.7035	0.565238	4.07448	-0.362159	0.131159		0.131159
1335	62.295	0.109815	0.147496	0.985601	0.883257		3.23098	1.61754	1.27287	0.496201	3.38661	-0.155622	0.0242182		0.0242182
1336	61.863	0.0919064	0.125282	0.675451	0.760369		2.79475	1.37393	0.87232	0.427164	2.67341	0.121337	0.0147226		0.0147226
1337	61.572	0.0854015	0.105914	0.467781	0.637481		2.49945	1.16153	0.604122	0.358128	2.12378	0.37567	0.141128		0.141128
1338	61.4171	0.0865171	0.0923496	0.350213	0.514593		2.34024	1.01277	0.452287	0.289091	1.75414	0.58609	0.343502		0.343502
1339	61.2322	0.0879425	0.0806155	0.26966	0.391705		2.15108	0.884083	0.348255	0.220054	1.45239	0.698689	0.488166		0.488166
1340	60.8515	0.0934085	0.0648628	0.210614	0.268817		1.76617	0.711329	0.272	0.151018	1.13435	0.631824	0.399202		0.399202
1341	60.3856	0.0982773	0.051426	0.163945	0.249616		1.29599	0.563972	0.211729	0.140231	0.915931	0.380063	0.144448		0.144448
1342	60.0429	0.119448	0.0347092	0.126675	0.230415		0.948976	0.380644	0.163596	0.129444	0.673684	0.275293	0.075786		0.075786
1343	59.8642	0.248587	0.0184605	0.0977777	0.211214		0.766025	0.20245	0.126276	0.118657	0.447383	0.318642	0.101533		0.101533
1344	59.7798	0.624333	0.0154099	0.0796164	0.192012		0.677342	0.168995	0.102822	0.10787	0.379687	0.297656	0.088599		0.088599
1345	59.7336	0.556086	0.0132484	0.069774	0.172811		0.626861	0.145291	0.0901104	0.0970828	0.332484	0.294377	0.0866576		0.0866576
1346	59.7101	0.194089	0.0110085	0.0639439	0.15361		0.599036	0.120726	0.0825811	0.0862959	0.289603	0.309432	0.0957483		0.0957483
1347	59.7209	0.0861991	0.00960298	0.0591288	0.134409		0.605557	0.105313	0.0763626	0.0755089	0.257184	0.348373	0.121364		0.121364
1348	59.752	0.0481328	0.00815649	0.0514884	0.115207		0.632422	0.0894494	0.0664954	0.0647219	0.220667	0.411756	0.169543		0.169543
1349	59.781	0.0315555	0.00845162	0.0478257	0.0960061		0.657149	0.092686	0.0617651	0.0539349	0.208386	0.448763	0.201388		0.201388
1350	59.7976	0.0209127	0.00782783	0.0377365	0.0768049		0.669461	0.0858452	0.0487353	0.0431479	0.177728	0.491733	0.241801		0.241801
1351	59.8322	0.0157089	0.00779769	0.0375414	0.0691244		0.699737	0.0855146	0.0484832	0.0388331	0.172831	0.526906	0.27763		0.27763
1352	59.9232	0.0142884	0.00646429	0.0417505	0.0614439		0.786454	0.0708917	0.0539192	0.0345183	0.159329	0.627124	0.393285		0.393285
1353	60.1017	0.013764	0.00499292	0.0344971	0.0537634		0.960722	0.0547557	0.0445517	0.0302035	0.129511	0.831211	0.690912		0.690912
1354	60.3312	0.0108351	0.00410754	0.0318389	0.0460829		1.18596	0.045046	0.0411187	0.0258888	0.112053	1.07391	1.15327		1.15327
1355	60.6229	0.00961092	0.00516534	0.0303238	0.0384025		1.47339	0.0566465	0.039162	0.021574	0.117383	1.35601	1.83876		1.83876
1356	61.0281	0.00721491	0.0058104	0.0286363	0.030722		1.87424	0.0637206	0.0369827	0.0172592	0.117962	1.75627	3.08449		3.08449
1357	61.6418	0.00690627	0.00437691	0.0294451	0.0230415		2.48374	0.0480001	0.0380272	0.0129444	0.0989717	2.38477	5.68713		5.68713
1358	62.5225	0.00556799	0.00543525	0.0295777	0.015361		3.36011	0.0596065	0.0381985	0.00862959	0.106435	3.25367	10.5864		10.5864
1359	63.6357	0.00639054	0.00383347	0.0288471	0.00768049		4.46903	0.0420403	0.0372549	0.00431479	0.08361	4.38542	19.2319		19.2319
1360	64.8243	0.00634269	0.00248564	0.0282194	-2.68318e-13		5.65339	0.0272592	0.0364443	-1.50737e-13	0.0637034	5.58968	31.2446		31.2446
1361	65.8162	0.00709533	0.00468362	0.0328019	0		6.641	0.0513637	0.0423624	0	0.0937261	6.54728	42.8668		42.8668
1362	66.0888	0.00646337	0.0044649	0.0382743	0		6.90932	0.048965	0.0494298	0	0.0983948	6.81092	46.3886		46.3886
1363	65.1998	0.00447865	0.00391403	0.0402471	0		6.01601	0.0429238	0.0519775	0	0.0949014	5.92111	35.0595		35.0595
1364	63.7748	0.00463892	0.0052873	0.0488495	0		4.5868	0.057984	0.0630873	0	0.121071	4.46573	19.9427		19.9427
1365	62.6789	0.00273369	0.00469396	0.0578126	0		3.48663	0.0514771	0.0746627	0	0.12614	3.36049	11.2929		11.2929
1366	62.0029	0.00363701	0.00476374	0.0569876	0		2.80626	0.0522423	0.0735973	0	0.12584	2.68042	7.18466		7.18466
1367	61.5202	0.00322495	0.00691792	0.051311	0		2.31936	0.0758665	0.0662662	0	0.142133	2.17723	4.74033		4.74033
1368	61.1074	0.00241415	0.00662474	0.0466966	0		1.90222	0.0726513	0.0603068	0	0.132958	1.76926	3.13027		3.13027
1369	60.751	0.00288274	0.00691575	0.0391697	0		1.54155	0.0758427	0.0505862	0	0.126429	1.41512	2.00257		2.00257
1370	60.4838	0.0025172	0.0058009	0.0380245	0		1.27012	0.0636165	0.0491072	0	0.112724	1.1574	1.33957		1.33957
1371	60.3411	0.00285707	0.00432093	0.0309645	0		1.12316	0.0473862	0.0399895	0	0.0873756	1.03578	1.07285		1.07285
1372	60.3688	0.0016181	0.00468428	0.0251869	0		1.14654	0.0513709	0.0325279	0	0.0838988	1.06264	1.12921		1.12921
1373	60.4785	0.00218851	0.00525892	0.01866	0		1.25198	0.0576728	0.0240987	0	0.0817715	1.17021	1.3694		1.3694
1374	60.43	0.00358202	0.00438719	0.00806828	0		1.19919	0.0481128	0.0104199	0	0.0585327	1.14066	1.30111		1.30111
1375	60.1278	0.00279903	0.00339158	0.0134021	0		0.892706	0.0371943	0.0173082	0	0.0545025	0.838203	0.702584		0.702584
1376	59.8531	0.00232295	0.00293766	0.0147873	0		0.613744	0.0322164	0.0190973	0	0.0513136	0.56243	0.316328		0.316328
1377	59.7604	0.0010907	0.00273996	0.012585	0		0.516792	0.0300482	0.016253	0	0.0463012	0.470491	0.221361		0.221361
1378	59.7281	0.00177131	0.00260896	0.0100314	0		0.480177	0.0286116	0.0129552	0	0.0415668	0.438611	0.192379		0.192379
1379	59.6564	0.00133217	0.00284898	0.00652702	0		0.40421	0.0312438	0.0084294	0	0.0396732	0.364537	0.132887		0.132887
1380	59.5782	0.000893853	0.0041716	0.00787594	0		0.32168	0.0457485	0.0101715	0	0.0559199	0.26576	0.0706283		0.0706283
1381	59.548	0.00157888	0.00200406	0.00815295	0		0.2872	0.0219779	0.0105292	0	0.0325071	0.254693	0.0648686		0.0648686
1382	59.5247	0.00132828	-4.68111e-06	0.00962927	0		0.259633	-5.13361e-05	0.0124358	0	0.0123845	0.247249	0.0611319		0.0611319
1383	59.4857	0.00227069	0.000936059	0.00358393	0		0.216348	0.0102654	0.00462851	0	0.0148939	0.201454	0.0405838		0.0405838
1384	59.5312	0.0021014	0.00168784	0.000689257	0		0.25758	0.01851	0.000890149	0	0.0194001	0.23818	0.0567298		0.0567298
1385	59.6981	0.00153374	0.000747931	0.000335605	0		0.420225	0.00820231	0.000433422	0	0.00863573	0.41159	0.169406		0.169406
1386	59.8701	0.000872732	0.00196282	-0.00196147	0		0.587933	0.0215256	-0.00253317	0	0.0189924	0.56894	0.323693		0.323693
1387	59.8455	0.000737442	0.00267946	-0.00667528	0		0.559059	0.0293847	-0.00862088	0	0.0207638	0.538295	0.289762		0.289762
1388	59.6179	0.00120874	-0.000254182	-0.0032391	0		0.327175	-0.00278753	-0.00418318	0	-0.0069707	0.334146	0.111653		0.111653
1389	59.4218	0.000337243	7.02053e-05	0.00101191	0		0.126808	0.000769918	0.00130684	0	0.00207676	0.124732	0.015558		0.015558
1390	59.3481	0.000685	0.000294398	-0.000940333	0		0.0488193	0.00322856	-0.00121441	0	0.00201415	0.0468051	0.00219072		0.00219072
1391	59.3828	0.00202706	0.000123416	-0.000765734	0		0.0792486	0.00135346	-0.000988917	0	0.000364545	0.0788841	0.00622269		0.00622269
1392	59.5277	0.000834294	-6.61095e-05	-0.00226076	0		0.219895	-0.000725001	-0.00291969	0	-0.00364469	0.22354	0.0499701		0.0499701
1393	59.7712	0.000935402	0.000513373	-0.00170036	0		0.459079	0.00562999	-0.00219594	0	0.00343404	0.455645	0.207612		0.207612
1394	59.9833	-0.000516486	-0.000858198	-0.00623324	0		0.666924	-0.00941156	-0.00805	0	-0.0174616	0.684386	0.468384		0.468384
1395	59.9799	0.000703664	-0.00239733	-0.00497217	0		0.659296	-0.0262907	-0.00642137	0	-0.0327121	0.692009	0.478876		0.478876
1396	59.8461	-9.21874e-06	-0.00172234	-0.00671194	0		0.521123	-0.0188884	-0.00866821	0	-0.0275566	0.548679	0.301049		0.301049
1397	59.8042	0.000817869	-0.000136206	-0.00517549	0		0.474954	-0.00149372	-0.00668395	0	-0.00817767	0.483132	0.233417		0.233417
1398	59.8215	0.000575874	-0.000982769	-0.00810497	0		0.488043	-0.0107777	-0.0104673	0	-0.0212449	0.509288	0.259374		0.259374
1399	59.6949	-0.00193411	-0.00259368	-0.0135136	0		0.357144	-0.028444	-0.0174523	0	-0.0458963	0.40304	0.162441		0.162441

## Sheet: Platelets
This sheet calculates the area of any platelet peak that is present, as well as its height and position. It also calculates the height of the Hydrogen related band at 1405cm-1 if present.
ACTION: Answer the questions in column A, by selecting options in the yellow cells; use the data presented in the graphs to answer the questions. The rest is done automatically.
Is there a discernable platelet feature?				PLATELET AREA	MAX PEAK	MAX PEAK	H@1405cm-1
YES				I(B') (cm-2)	POSITION	HEIGHT	HEIGHT
					(cm-1)	(cm-1)	(cm-1)
Is there a discernable H-related feature at 1405cm-1?
YES				7.41133	1362	0	-0.265691
Which baseline gives the best fit to the data?
BASELINE 3
			1345-1350		SUM	SUM	1351-1357		SUM	SUM	1366		SUM	SUM
			1416-1430		40.7941	40.7941	1416-1430		17.8476	17.8476	1414		0	7.41133
wavenumber	raw data - T2	POLYNOMIAL	BASELINE 1	Data - baseline	Area	Area without	BASELINE 2	Data - baseline	Area	Area without	BASELINE 3	Data - baseline	Area	Area without
	* abs coeff	to remove 1405				1405 feature				1405 feature				1405 feature
1340	60.8515		59.4181	1.43341			54.5859	6.26566			66.1578	-5.30623	0
1341	60.3856		59.4667	0.918923			55.1415	5.24411			66.0661	-5.68047	0
1342	60.0429		59.5141	0.528786			55.6757	4.36726			65.9745	-5.93156	0
1343	59.8642		59.5603	0.303899			56.1886	3.67566			65.8828	-6.01858	0
1344	59.7798		59.6054	0.174463			56.6807	3.09918			65.7912	-6.01134	0
1345	59.7336		59.6492	0.0844062			57.1522	2.58138			65.6995	-5.96589	0
1346	59.7101		59.6919	0.0181819			57.6037	2.10639			65.6079	-5.89779	0
1347	59.7209		59.7334	-0.0125223			58.0353	1.68553			65.5162	-5.79534	0
1348	59.752		59.7737	-0.0217119			58.4476	1.30446			65.4246	-5.67254	0
1349	59.781		59.8129	-0.0318724			58.8407	0.940333			65.3329	-5.55189	0
1350	59.7976		59.8509	-0.0532821	-0.0532821	-0.0532821	59.2151	0.582536	0.582536	0.582536	65.2413	-5.44365	0	-5.44365
1351	59.8322		59.8877	-0.0555655	-0.0555655	-0.0555655	59.5711	0.261091	0.261091	0.261091	65.1496	-5.31744	0	-5.31744
1352	59.9232		59.9234	-0.000248867	-0.000248867	-0.000248867	59.909	0.0141264	0.0141264	0.0141264	65.058	-5.13479	0	-5.13479
1353	60.1017		59.9579	0.143777	0.143777	0.143777	60.2293	-0.127598	-0.127598	-0.127598	64.9663	-4.8646	0	-4.8646
1354	60.3312		59.9913	0.339926	0.339926	0.339926	60.5322	-0.201015	-0.201015	-0.201015	64.8747	-4.54343	0	-4.54343
1355	60.6229		60.0235	0.599421	0.599421	0.599421	60.8182	-0.19525	-0.19525	-0.19525	64.783	-4.16007	0	-4.16007
1356	61.0281		60.0546	0.973477	0.973477	0.973477	61.0875	-0.0594356	-0.0594356	-0.0594356	64.6914	-3.6633	0	-3.6633
1357	61.6418		60.0845	1.55734	1.55734	1.55734	61.3405	0.301329	0.301329	0.301329	64.5997	-2.95786	0	-2.95786
1358	62.5225		60.1133	2.40921	2.40921	2.40921	61.5776	0.944891	0.944891	0.944891	64.508	-1.98557	0	-1.98557
1359	63.6357		60.1409	3.49477	3.49477	3.49477	61.7991	1.83659	1.83659	1.83659	64.4164	-0.780719	0	-0.780719
1360	64.8243		60.1674	4.65691	4.65691	4.65691	62.0053	2.81897	2.81897	2.81897	64.3247	0.499571	0	0.499571
1361	65.8162		60.1928	5.62344	5.62344	5.62344	62.1967	3.61949	3.61949	3.61949	64.2331	1.58311	0	1.58311
1362	66.0888		60.217	5.8718	5.8718	5.8718	62.3736	3.71524	3.71524	3.71524	64.1414	1.94736	0	1.94736
1363	65.1998		60.2401	4.95967	4.95967	4.95967	62.5362	2.66356	2.66356	2.66356	64.0498	1.14998	0	1.14998
1364	63.7748		60.2621	3.51277	3.51277	3.51277	62.685	1.0898	1.0898	1.0898	63.9581	-0.183302	0	-0.183302
1365	62.6789		60.2829	2.39602	2.39602	2.39602	62.8204	-0.141425	-0.141425	-0.141425	63.8665	-1.18755	0	-1.18755
1366	62.0029		60.3027	1.70021	1.70021	1.70021	62.9426	-0.939712	-0.939712	-0.939712	63.7748	-1.77198	0	-1.77198
1367	61.5202		60.3213	1.19898	1.19898	1.19898	63.052	-1.53175	-1.53175	-1.53175	63.6832	-2.16295	-2.16295	-2.16295
1368	61.1074		60.3388	0.768616	0.768616	0.768616	63.149	-2.0416	-2.0416	-2.0416	63.5915	-2.48417	-2.48417	-2.48417
1369	60.751		60.3551	0.39585	0.39585	0.39585	63.2339	-2.48289	-2.48289	-2.48289	63.4999	-2.7489	-2.7489	-2.7489
1370	60.4838		60.3704	0.113427	0.113427	0.113427	63.307	-2.82321	-2.82321	-2.82321	63.4082	-2.92441	-2.92441	-2.92441
1371	60.3411		60.3846	-0.0434177	-0.0434177	-0.0434177	63.3688	-3.02768	-3.02768	-3.02768	63.3166	-2.97544	-2.97544	-2.97544
1372	60.3688		60.3976	-0.0288111	-0.0288111	-0.0288111	63.4196	-3.05077	-3.05077	-3.05077	63.2249	-2.85613	-2.85613	-2.85613
1373	60.4785		60.4096	0.0689544	0.0689544	0.0689544	63.4596	-2.98112	-2.98112	-2.98112	63.1333	-2.65476	-2.65476	-2.65476
1374	60.43		60.4204	0.00958777	0.00958777	0.00958777	63.4894	-3.05937	-3.05937	-3.05937	63.0416	-2.61162	-2.61162	-2.61162
1375	60.1278		60.4302	-0.302378	-0.302378	-0.302378	63.5091	-3.38134	-3.38134	-3.38134	62.95	-2.82218	-2.82218	-2.82218
1376	59.8531		60.4388	-0.585724	-0.585724	-0.585724	63.5193	-3.66615	-3.66615	-3.66615	62.8583	-3.00521	-3.00521	-3.00521
1377	59.7604		60.4464	-0.685969	-0.685969	-0.685969	63.5201	-3.75967	-3.75967	-3.75967	62.7667	-3.00623	-3.00623	-3.00623
1378	59.7281		60.4529	-0.724788	-0.724788	-0.724788	63.512	-3.78393	-3.78393	-3.78393	62.675	-2.94692	-2.94692	-2.94692
1379	59.6564		60.4583	-0.801874	-0.801874	-0.801874	63.4954	-3.83895	-3.83895	-3.83895	62.5834	-2.92696	-2.92696	-2.92696
1380	59.5782		60.4626	-0.884438	-0.884438	-0.884438	63.4705	-3.89231	-3.89231	-3.89231	62.4917	-2.91356	-2.91356	-2.91356
1381	59.548	59.5394	60.4658	-0.917872	-0.917872	-0.926461	63.4377	-3.88975	-3.88975	-3.89834	62.4001	-2.85211	-2.85211	-2.8607
1382	59.5247	59.5472	60.468	-0.943315	-0.943315	-0.920758	63.3974	-3.87274	-3.87274	-3.85018	62.3084	-2.78375	-2.78375	-2.76119
1383	59.4857	59.5564	60.4691	-0.983401	-0.983401	-0.912627	63.3499	-3.86427	-3.86427	-3.79349	62.2168	-2.7311	-2.7311	-2.66033
1384	59.5312	59.5669	60.4691	-0.937897	-0.937897	-0.90219	63.2956	-3.76445	-3.76445	-3.72874	62.1251	-2.59394	-2.59394	-2.55823
1385	59.6981	59.5784	60.468	-0.769911	-0.769911	-0.889567	63.2348	-3.53674	-3.53674	-3.6564	62.0335	-2.33537	-2.33537	-2.45502
1386	59.8701	59.591	60.4659	-0.595795	-0.595795	-0.874878	63.1679	-3.29785	-3.29785	-3.57693	61.9418	-2.07173	-2.07173	-2.35081
1387	59.8455	59.6044	60.4627	-0.617196	-0.617196	-0.858244	63.0952	-3.24975	-3.24975	-3.4908	61.8502	-2.00468	-2.00468	-2.24572
1388	59.6179	59.6186	60.4584	-0.840546	-0.840546	-0.839786	63.0171	-3.39925	-3.39925	-3.39849	61.7585	-2.14063	-2.14063	-2.13987
1389	59.4218	59.6335	60.4531	-1.03132	-1.03132	-0.819624	62.9339	-3.51214	-3.51214	-3.30045	61.6669	-2.24507	-2.24507	-2.03337
1390	59.3481	59.6489	60.4467	-1.09866	-1.09866	-0.797879	62.846	-3.49794	-3.49794	-3.19716	61.5752	-2.22713	-2.22713	-1.92635
1391	59.3828	59.6646	60.4393	-1.05653	-1.05653	-0.774671	62.7537	-3.37094	-3.37094	-3.08908	61.4836	-2.10077	-2.10077	-1.81891
1392	59.5277	59.6807	60.4308	-0.903128	-0.903128	-0.75012	62.6574	-3.1297	-3.1297	-2.97669	61.3919	-1.86419	-1.86419	-1.71119
1393	59.7712	59.697	60.4213	-0.650144	-0.650144	-0.724348	62.5574	-2.78624	-2.78624	-2.86045	61.3003	-1.52908	-1.52908	-1.60329
1394	59.9833	59.7133	60.4107	-0.427452	-0.427452	-0.697475	62.4541	-2.4708	-2.4708	-2.74083	61.2086	-1.22531	-1.22531	-1.49533
1395	59.9799	59.7295	60.3991	-0.419191	-0.419191	-0.669621	62.3478	-2.36786	-2.36786	-2.61829	61.117	-1.13701	-1.13701	-1.38744
1396	59.8461	59.7456	60.3865	-0.540437	-0.540437	-0.640908	62.2389	-2.39284	-2.39284	-2.49331	61.0253	-1.17925	-1.17925	-1.27972
1397	59.8042	59.7613	60.3728	-0.56864	-0.56864	-0.611454	62.1277	-2.32354	-2.32354	-2.36636	60.9337	-1.12949	-1.12949	-1.1723
1398	59.8215	59.7767	60.3581	-0.536551	-0.536551	-0.581382	62.0146	-2.19306	-2.19306	-2.2379	60.842	-1.02047	-1.02047	-1.0653
1399	59.6949	59.7915	60.3423	-0.64742	-0.64742	-0.550812	61.8999	-2.205	-2.205	-2.10839	60.7503	-1.05544	-1.05544	-0.958835
1400	59.4186	59.8057	60.3255	-0.906914	-0.906914	-0.519863	61.784	-2.36537	-2.36537	-1.97832	60.6587	-1.24007	-1.24007	-0.853018
1401	59.2454	59.8191	60.3077	-1.06236	-1.06236	-0.488658	61.6672	-2.42185	-2.42185	-1.84814	60.567	-1.32167	-1.32167	-0.747969
1402	59.2902	59.8316	60.2889	-0.998746	-0.998746	-0.457316	61.5499	-2.25976	-2.25976	-1.71833	60.4754	-1.18524	-1.18524	-0.643807
1403	59.4769	59.8431	60.2691	-0.792162	-0.792162	-0.425957	61.4324	-1.95556	-1.95556	-1.58935	60.3837	-0.906855	-0.906855	-0.54065
1404	59.628	59.8535	60.2482	-0.620135	-0.620135	-0.394703	61.3151	-1.6871	-1.6871	-1.46167	60.2921	-0.664047	-0.664047	-0.438615
1405	59.5969	59.8626	60.2263	-0.629365	-0.629365	-0.363674	61.1984	-1.60145	-1.60145	-1.33576	60.2004	-0.603511	-0.603511	-0.33782
1406	59.4395	59.8704	60.2034	-0.763889	-0.763889	-0.33299	61.0825	-1.64299	-1.64299	-1.21209	60.1088	-0.669282	-0.669282	-0.238383
1407	59.3084	59.8767	60.1795	-0.871043	-0.871043	-0.302772	60.9678	-1.6594	-1.6594	-1.09113	60.0171	-0.708693	-0.708693	-0.140422
1408	59.2673	59.8814	60.1546	-0.887229	-0.887229	-0.273141	60.8548	-1.58742	-1.58742	-0.973333	59.9255	-0.658141	-0.658141	-0.0440541
1409	59.301	59.8844	60.1287	-0.827639	-0.827639	-0.244217	60.7436	-1.4426	-1.4426	-0.859183	59.8338	-0.532819	-0.532819	0.0506022
1410	59.3481	59.8856	60.1017	-0.753603	-0.753603	-0.216121	60.6348	-1.28662	-1.28662	-0.749143	59.7422	-0.394053	-0.394053	0.143429
1411	59.3671	59.8848	60.0738	-0.706743	-0.706743	-0.188973	60.5285	-1.16145	-1.16145	-0.643681	59.6505	-0.283461	-0.283461	0.234309
1412	59.3403	59.882	60.0449	-0.704563	-0.704563	-0.162894	60.4253	-1.08493	-1.08493	-0.543265	59.5589	-0.218545	-0.218545	0.323124
1413	59.3237	59.877	60.015	-0.691284	-0.691284	-0.138004	60.3254	-1.00164	-1.00164	-0.448364	59.4672	-0.143524	-0.143524	0.409757
1414	59.3756	59.8697	59.9841	-0.608512	-0.608512	-0.114424	60.2291	-0.853534	-0.853534	-0.359446	59.3756	0	0	0.494089
1415	59.5305	59.8599	59.9522	-0.421748	-0.421748	-0.0922742	60.1369	-0.606452	-0.606452	-0.276978	59.2839	0.246528	0	0.576002
1416	59.7804	59.8477	59.9193	-0.138981			60.0491	-0.268736			59.1923	0.588074	0
1417	60.0997	59.8327	59.8855	0.214252			59.966	0.133731			59.1006	0.999103	0
1418	60.3214	59.815	59.8506	0.470799			59.888	0.43345			59.009	1.31247	0
1419	60.1249	59.7944	59.8148	0.310025			59.8154	0.309435			58.9173	1.20753	0
1420	59.6315	59.7708	59.778	-0.146544			59.7486	-0.117133			58.8257	0.805829	0
1421	59.3949	59.7441	59.7403	-0.345343			59.688	-0.293037			58.734	0.660923	0
1422	59.4758	59.7142	59.7016	-0.225735			59.6338	-0.157988			58.6424	0.833456	0
1423	59.6331	59.6808	59.6619	-0.0287953			59.5865	0.0465921			58.5507	1.08235	0
1424	59.5891	59.644	59.6212	-0.0321229			59.5463	0.0427554			58.4591	1.13002	0
1425	59.3633	59.6036	59.5796	-0.216327			59.5137	-0.150454			58.3674	0.995853	0
1426	59.2625	59.5595	59.537	-0.274533			59.489	-0.22651			58.2758	0.986724	0
1427	59.3638	59.5116	59.4935	-0.129714			59.4725	-0.108733			58.1841	1.17966	0
1428	59.5388	59.4597	59.449	0.089745			59.4646	0.0741447			58.0925	1.44629	0
1429	59.6295	59.4037	59.4036	0.225891			59.4656	0.163823			58.0008	1.62866	0
1430	59.6014	59.3435	59.3572	0.244184			59.476	0.125412			57.9092	1.69222	0
1431	59.5169	59.2791	59.3099	0.207065			59.4959	0.021008			57.8175	1.69943	0
1432	59.44	59.2102	59.2616	0.178369			59.5259	-0.0859033			57.7259	1.71412	0
BASELINE 1					BASELINE 2					POLYNOMIAL DATA FIT					BASELINE 3
																	1366	$B$44	63.7748
x^3	x^2	x	c		x^3	x^2	x	c		x^3	x^2	x	c		mx	c	1414	$B$94	59.3756
4.5453e-07	-0.00242207	4.09187	-2168.26		5.83901e-05	-0.245675	344.439	-160853		-1.96371e-05	0.0820916	-114.376	53171.4		-0.0916512	188.97
1345	59.7336				1351	59.8322				1381	59.548
1346	59.7101				1352	59.9232				1382	59.5247
1347	59.7209				1353	60.1017				1383	59.4857
1348	59.752				1354	60.3312				1384	59.5312
1349	59.781				1355	60.6229				1385	59.6981
1350	59.7976				1356	61.0281				1386	59.8701
1416	59.7804				1357	61.6418				1387	59.8455
1417	60.0997				1416	59.7804				1388	59.6179
1418	60.3214				1417	60.0997				1389	59.4218
1419	60.1249				1418	60.3214				1390	59.3481
1420	59.6315				1419	60.1249				1391	59.3828
1421	59.3949				1420	59.6315				1392	59.5277
[truncated: 113 more rows]

## Sheet: Baselining
The purpose of this sheet is to create a spectrum for publication / presentation purposes which has been baselined. THIS BASELINE IS NOT USED IN ANY CALCULATIONS.
[truncated: 3,607 more rows]
