# Supplementary material for: Diamond-inclusion system recording old deep lithosphere conditions at Udachnaya (Siberia)
Source: Sci Rep. 2019 Aug 29;9:12586. doi: 10.1038/s41598-019-48778-x (PMC6715805; doi:10.1038/s41598-019-48778-x)
Supplement: Supplementary file 3 — Supplementary dataset n. 3 [file 41598_2019_48778_MOESM3_ESM.xlsx]

## Sheet: RUSSIA_3
Column1	Column2
649.904	0.333938
650.386	0.334169
650.868	0.334406
651.35	0.334601
651.832	0.334737
652.315	0.334819
652.797	0.334866
653.279	0.334895
653.761	0.334913
654.243	0.334918
654.725	0.334898
655.207	0.334848
655.689	0.33477
656.172	0.33468
656.654	0.334601
657.136	0.334563
657.618	0.334583
658.1	0.334669
658.582	0.334815
659.064	0.335008
659.547	0.335234
660.029	0.335485
660.511	0.335764
660.993	0.336083
661.475	0.336456
661.957	0.336893
662.439	0.337384
662.921	0.337899
663.404	0.33839
663.886	0.338807
664.368	0.339118
664.85	0.339306
665.332	0.339356
665.814	0.339218
666.296	0.338764
666.778	0.337736
667.26	0.335754
667.743	0.332604
668.225	0.328964
668.707	0.326433
669.189	0.325874
669.671	0.32676
670.153	0.328261
670.635	0.329873
671.117	0.331363
671.6	0.332609
672.082	0.333528
672.564	0.334073
673.046	0.334257
673.528	0.334166
674.01	0.33393
674.492	0.333674
674.975	0.333472
675.457	0.33334
675.939	0.333255
676.421	0.333179
676.903	0.333094
677.385	0.333013
677.867	0.332969
678.349	0.332992
678.832	0.333094
679.314	0.333255
679.796	0.333435
680.278	0.333594
680.76	0.333709
681.242	0.33379
681.724	0.333869
682.206	0.333981
682.688	0.334148
683.171	0.334363
683.653	0.334602
684.135	0.334832
684.617	0.335034
685.099	0.335211
685.581	0.335384
686.063	0.335579
686.545	0.335805
687.028	0.336055
687.51	0.336307
687.992	0.336539
688.474	0.336749
688.956	0.336956
689.438	0.337191
689.92	0.33748
690.403	0.337825
690.885	0.338202
691.367	0.338568
691.849	0.338887
692.331	0.339143
692.813	0.339356
693.295	0.339566
693.777	0.339812
694.26	0.340113
694.742	0.340454
695.224	0.340799
695.706	0.341108
696.188	0.341362
696.67	0.341575
697.152	0.341785
697.634	0.342032
698.116	0.342336
698.599	0.342685
699.081	0.343043
699.563	0.343368
700.045	0.343636
700.527	0.343856
701.009	0.344058
701.491	0.344277
701.973	0.344532
702.456	0.344813
702.938	0.345086
703.42	0.345314
703.902	0.345479
704.384	0.34559
704.866	0.345681
705.348	0.345787
705.83	0.34593
706.313	0.346102
706.795	0.346275
707.277	0.346417
707.759	0.346511
708.241	0.346568
708.723	0.346617
709.205	0.346689
709.687	0.346802
710.17	0.346948
710.652	0.3471
711.134	0.34723
711.616	0.347322
712.098	0.347386
712.58	0.347444
713.062	0.347522
713.544	0.347628
714.027	0.347752
714.509	0.347867
714.991	0.347946
715.473	0.347975
715.955	0.347948
716.437	0.347862
716.919	0.347704
717.401	0.347449
717.884	0.347068
718.366	0.346557
718.848	0.345964
719.33	0.345396
719.812	0.345002
720.294	0.344912
720.776	0.345182
721.258	0.345764
721.74	0.346516
722.223	0.347258
722.705	0.347834
723.187	0.348164
723.669	0.348261
724.151	0.348208
724.633	0.348113
725.115	0.348057
725.597	0.348068
726.08	0.348117
726.562	0.348147
727.044	0.348115
727.526	0.348019
728.008	0.347898
728.49	0.347807
728.972	0.347787
729.455	0.347836
729.937	0.347915
730.419	0.347968
730.901	0.347954
731.383	0.347872
731.865	0.347757
732.347	0.347661
732.829	0.347621
733.312	0.347639
733.794	0.34768
734.276	0.347693
734.758	0.347641
735.24	0.347521
735.722	0.347367
736.204	0.34723
736.686	0.347146
737.168	0.347124
737.651	0.347137
738.133	0.34714
738.615	0.347101
739.097	0.347016
739.579	0.346917
740.061	0.346848
740.543	0.346845
741.025	0.346914
741.508	0.347026
741.99	0.347134
742.472	0.347197
742.954	0.347204
743.436	0.347174
743.918	0.347145
744.4	0.347146
744.883	0.347181
745.365	0.347228
745.847	0.347247
746.329	0.347211
746.811	0.347118
747.293	0.346999
747.775	0.346897
748.257	0.346848
748.74	0.346862
749.222	0.346917
749.704	0.346977
750.186	0.347004
750.668	0.346988
751.15	0.346946
751.632	0.346911
752.114	0.346909
752.597	0.346948
753.079	0.347007
753.561	0.347051
754.043	0.34705
754.525	0.346998
755.007	0.346913
755.489	0.346828
755.971	0.346772
756.454	0.346752
756.936	0.346752
757.418	0.346745
757.9	0.346708
758.382	0.346637
758.864	0.346557
759.346	0.346498
759.828	0.346486
760.311	0.346526
760.793	0.346593
761.275	0.346653
761.757	0.346675
762.239	0.346649
762.721	0.346594
763.203	0.34654
763.685	0.346511
764.168	0.346515
764.65	0.346534
765.132	0.346537
765.614	0.346497
766.096	0.346409
766.578	0.346292
767.06	0.346179
767.542	0.3461
768.024	0.346067
768.507	0.346069
768.989	0.346083
769.471	0.346085
769.953	0.346068
770.435	0.346044
770.917	0.346038
771.399	0.346067
771.881	0.346131
772.364	0.346211
772.846	0.346274
773.328	0.346294
773.81	0.346265
774.292	0.346204
774.774	0.346142
775.256	0.346105
775.739	0.346102
776.221	0.346123
776.703	0.346141
777.185	0.346135
777.667	0.346098
778.149	0.346044
778.631	0.345998
779.113	0.345984
779.596	0.346009
780.078	0.346059
780.56	0.346109
781.042	0.346134
781.524	0.346128
782.006	0.346098
782.488	0.346068
782.97	0.346057
783.452	0.346068
783.935	0.346088
784.417	0.346095
784.899	0.346066
785.381	0.345997
785.863	0.3459
786.345	0.345798
786.827	0.345716
787.309	0.34566
787.792	0.345626
788.274	0.345596
788.756	0.345556
789.238	0.345502
789.72	0.345446
790.202	0.345405
790.684	0.345394
791.167	0.345411
791.649	0.345442
792.131	0.345462
792.613	0.345455
793.095	0.345418
793.577	0.345364
794.059	0.345315
794.541	0.345286
795.024	0.345277
795.506	0.345274
795.988	0.345253
796.47	0.345199
796.952	0.345114
797.434	0.345016
797.916	0.344933
798.398	0.344886
798.88	0.344879
799.363	0.344894
799.845	0.344905
800.327	0.344891
800.809	0.344844
801.291	0.344779
801.773	0.344717
802.255	0.344679
802.737	0.344669
803.22	0.344674
803.702	0.34467
804.184	0.344639
804.666	0.344574
805.148	0.344488
805.63	0.344402
806.112	0.344335
806.595	0.344293
807.077	0.344268
807.559	0.344242
808.041	0.344201
808.523	0.344144
809.005	0.344086
809.487	0.344048
809.969	0.344045
810.452	0.344076
810.934	0.344123
811.416	0.34416
811.898	0.344164
812.38	0.344127
812.862	0.344065
813.344	0.343998
813.826	0.343949
814.308	0.343923
814.791	0.343911
815.273	0.34389
815.755	0.343841
816.237	0.343761
816.719	0.343662
817.201	0.343566
817.683	0.343494
818.165	0.343453
818.648	0.343431
819.13	0.343407
819.612	0.343359
820.094	0.343278
820.576	0.343175
821.058	0.343068
821.54	0.342978
822.023	0.342913
822.505	0.342865
822.987	0.342815
823.469	0.342745
823.951	0.342646
824.433	0.342525
824.915	0.342403
825.397	0.3423
825.88	0.342226
826.362	0.342179
826.844	0.342143
827.326	0.342102
827.808	0.342051
828.29	0.341993
828.772	0.341945
829.254	0.341922
829.736	0.341929
830.219	0.341959
830.701	0.341994
831.183	0.342018
831.665	0.342021
832.147	0.342007
832.629	0.341991
833.111	0.341985
833.593	0.341995
834.076	0.342013
834.558	0.342023
835.04	0.342009
835.522	0.341966
836.004	0.341902
836.486	0.341834
836.968	0.341782
837.45	0.341752
837.933	0.341743
838.415	0.341743
838.897	0.34174
839.379	0.341727
839.861	0.341712
840.343	0.341704
840.825	0.341715
841.307	0.341747
841.79	0.341788
842.272	0.341822
842.754	0.341833
843.236	0.341815
843.718	0.341777
844.2	0.341734
844.682	0.341701
845.164	0.341685
845.647	0.341681
846.129	0.341676
846.611	0.341657
847.093	0.341619
847.575	0.341571
848.057	0.341526
848.539	0.341498
849.021	0.341493
849.504	0.341502
849.986	0.341513
850.468	0.341509
850.95	0.341484
851.432	0.341441
851.914	0.341391
852.396	0.341345
852.878	0.341305
853.361	0.341267
853.843	0.341217
854.325	0.341143
854.807	0.341041
855.289	0.340917
855.771	0.340782
856.253	0.340648
856.736	0.340521
857.218	0.340398
857.7	0.340272
858.182	0.340139
858.664	0.340003
859.146	0.339873
859.628	0.339765
860.11	0.339688
860.592	0.339645
861.075	0.339626
861.557	0.339615
862.039	0.339599
862.521	0.339572
863.003	0.339537
863.485	0.339503
863.967	0.339479
864.449	0.339464
864.932	0.33945
865.414	0.339423
865.896	0.339376
866.378	0.33931
866.86	0.339237
867.342	0.339176
867.824	0.33914
868.307	0.339136
868.789	0.339157
869.271	0.33919
869.753	0.339226
870.235	0.33926
870.717	0.339297
871.199	0.339347
871.681	0.339413
872.163	0.339488
872.646	0.339558
873.128	0.339604
873.61	0.339613
874.092	0.339587
874.574	0.339542
875.056	0.339496
875.538	0.339463
876.02	0.339442
876.503	0.339421
876.985	0.339382
877.467	0.339312
877.949	0.339214
878.431	0.339103
878.913	0.339001
879.395	0.338927
879.877	0.338886
880.36	0.338868
880.842	0.338859
881.324	0.338844
881.806	0.338822
882.288	0.338799
882.77	0.338791
883.252	0.338805
883.734	0.338837
884.217	0.338871
884.699	0.338885
885.181	0.338865
885.663	0.338811
886.145	0.338737
886.627	0.338668
887.109	0.338622
887.591	0.338606
888.073	0.338609
888.556	0.338613
889.038	0.338601
889.52	0.338571
890.002	0.338533
890.484	0.338508
890.966	0.338512
891.448	0.338552
891.931	0.338614
892.413	0.338678
892.895	0.338722
893.377	0.338737
893.859	0.338732
894.341	0.338722
894.823	0.338725
895.305	0.338746
895.788	0.338775
896.27	0.338793
896.752	0.338782
897.234	0.338737
897.716	0.33867
898.198	0.338604
898.68	0.338562
899.162	0.338556
899.644	0.338579
900.127	0.338616
900.609	0.338644
901.091	0.338655
901.573	0.338652
902.055	0.338652
902.537	0.338672
903.019	0.338718
903.501	0.338782
903.984	0.338845
904.466	0.338883
904.948	0.338886
905.43	0.338855
905.912	0.338809
906.394	0.338765
906.876	0.338737
907.359	0.338723
907.841	0.338712
908.323	0.338688
908.805	0.338647
909.287	0.338596
909.769	0.338551
910.251	0.338531
910.733	0.338547
911.216	0.338593
911.698	0.338651
912.18	0.338701
912.662	0.338729
913.144	0.338734
913.626	0.338728
914.108	0.338726
914.59	0.338736
915.072	0.338755
915.555	0.338767
916.037	0.338759
916.519	0.338721
917.001	0.338662
917.483	0.338597
917.965	0.338548
918.447	0.338528
918.929	0.338535
919.412	0.338558
919.894	0.338579
920.376	0.338587
920.858	0.338583
921.34	0.338578
921.822	0.338585
922.304	0.338614
922.787	0.338659
923.269	0.338705
923.751	0.338734
924.233	0.338734
924.715	0.338705
925.197	0.338658
925.679	0.338608
926.161	0.338569
926.644	0.338541
927.126	0.338518
927.608	0.33849
928.09	0.33845
928.572	0.338405
929.054	0.338365
929.536	0.338346
930.018	0.338356
930.5	0.338391
930.983	0.338439
931.465	0.338483
931.947	0.338511
932.429	0.338524
932.911	0.338528
933.393	0.338534
933.875	0.33855
934.357	0.338572
934.84	0.338589
935.322	0.338592
935.804	0.338573
936.286	0.338539
936.768	0.338502
937.25	0.338477
937.732	0.338473
938.215	0.338488
938.697	0.338512
939.179	0.338532
939.661	0.338542
940.143	0.338541
940.625	0.338541
941.107	0.33855
941.589	0.338576
942.072	0.338614
942.554	0.338655
943.036	0.338685
943.518	0.338699
944	0.338697
944.482	0.338688
944.964	0.33868
945.446	0.338677
945.928	0.338676
946.411	0.338667
946.893	0.338644
947.375	0.338606
947.857	0.338562
948.339	0.338528
948.821	0.338513
949.303	0.338523
949.785	0.33855
950.268	0.33858
950.75	0.338599
951.232	0.338603
951.714	0.338596
952.196	0.338591
952.678	0.3386
953.16	0.338626
953.643	0.338662
954.125	0.338696
954.607	0.338715
955.089	0.338714
955.571	0.338699
956.053	0.338684
956.535	0.33868
957.017	0.338692
957.5	0.338714
957.982	0.338732
958.464	0.338735
958.946	0.33872
959.428	0.338694
959.91	0.338672
960.392	0.338667
960.874	0.338684
961.356	0.338716
961.839	0.338749
962.321	0.338768
962.803	0.33877
963.285	0.338759
963.767	0.338752
964.249	0.338763
964.731	0.338796
965.213	0.338846
965.696	0.3389
966.178	0.338942
966.66	0.338966
967.142	0.338979
967.624	0.338991
968.106	0.339015
968.588	0.339056
969.071	0.339108
969.553	0.339157
970.035	0.339192
970.517	0.339211
970.999	0.339222
971.481	0.339241
971.963	0.339282
972.445	0.339346
972.928	0.339426
973.41	0.339503
973.892	0.339562
974.374	0.339597
974.856	0.339613
975.338	0.339626
975.82	0.339651
976.302	0.339693
976.784	0.339746
977.267	0.339795
977.749	0.339828
978.231	0.33984
978.713	0.339839
979.195	0.339841
979.677	0.33986
980.159	0.339902
980.641	0.33996
981.124	0.340019
981.606	0.340063
982.088	0.340087
982.57	0.340099
983.052	0.340112
983.534	0.340141
984.016	0.340191
984.499	0.340254
984.981	0.340314
985.463	0.340358
985.945	0.34038
986.427	0.340388
986.909	0.340397
987.391	0.340423
987.873	0.340471
988.356	0.340536
988.838	0.340602
989.32	0.340655
989.802	0.340687
990.284	0.340704
990.766	0.340721
991.248	0.340751
991.73	0.340799
992.212	0.340859
992.695	0.340919
993.177	0.340968
993.659	0.341002
994.141	0.341031
994.623	0.341068
995.105	0.341127
995.587	0.341208
996.069	0.3413
996.552	0.341387
997.034	0.341453
997.516	0.341494
997.998	0.341523
998.48	0.341556
998.962	0.341612
999.444	0.341696
999.927	0.341801
1000.41	0.34191
1000.89	0.342006
1001.37	0.342083
1001.86	0.342144
1002.34	0.342202
1002.82	0.342267
1003.3	0.34234
1003.78	0.342411
1004.27	0.342463
1004.75	0.342485
1005.23	0.342478
1005.71	0.342455
1006.19	0.342439
1006.68	0.342448
1007.16	0.342486
1007.64	0.342547
1008.12	0.342611
1008.61	0.342661
1009.09	0.34269
1009.57	0.342702
1010.05	0.342712
1010.53	0.342729
1011.01	0.342753
1011.5	0.342772
1011.98	0.342766
1012.46	0.342722
1012.94	0.342637
1013.43	0.34253
1013.91	0.342423
1014.39	0.34234
1014.87	0.34229
1015.35	0.342267
1015.84	0.342254
1016.32	0.342233
1016.8	0.342196
1017.28	0.342146
1017.76	0.342098
1018.25	0.342065
1018.73	0.34205
1019.21	0.342046
1019.69	0.342036
1020.18	0.342004
1020.66	0.341945
1021.14	0.341867
1021.62	0.341789
1022.1	0.341727
1022.59	0.341686
1023.07	0.341661
1023.55	0.341638
1024.03	0.341603
1024.52	0.341553
1025	0.341496
1025.48	0.34145
1025.96	0.341429
1026.44	0.34144
1026.92	0.341474
1027.41	0.341515
1027.89	0.341546
1028.37	0.341561
1028.85	0.341566
1029.34	0.341573
1029.82	0.341592
1030.3	0.341626
1030.78	0.341661
1031.27	0.341679
1031.75	0.341666
1032.23	0.341617
1032.71	0.341545
1033.19	0.34147
1033.67	0.341409
1034.16	0.341371
1034.64	0.341349
1035.12	0.34133
1035.6	0.341299
1036.09	0.341254
1036.57	0.341204
1037.05	0.341166
1037.53	0.341154
1038.01	0.341171
1038.5	0.341208
1038.98	0.341245
1039.46	0.341265
1039.94	0.341263
1040.42	0.341245
1040.91	0.341229
1041.39	0.341231
1041.87	0.341254
1042.35	0.341289
1042.84	0.34132
1043.32	0.34133
1043.8	0.341315
1044.28	0.341286
1044.76	0.341263
1045.25	0.341262
1045.73	0.341291
1046.21	0.341342
1046.69	0.341399
1047.17	0.341447
1047.66	0.341479
1048.14	0.341505
1048.62	0.341539
1049.1	0.341594
1049.59	0.341673
1050.07	0.341763
1050.55	0.341843
1051.03	0.341895
1051.51	0.341915
1052	0.341913
1052.48	0.341909
1052.96	0.341921
1053.44	0.341955
1053.92	0.342003
1054.41	0.342043
1054.89	0.342059
1055.37	0.342044
1055.85	0.34201
1056.34	0.34198
1056.82	0.341973
1057.3	0.342003
1057.78	0.342065
1058.26	0.342143
1058.75	0.34222
1059.23	0.342289
1059.71	0.342354
1060.19	0.342429
1060.67	0.342528
1061.16	0.342651
1061.64	0.342788
1062.12	0.342916
1062.6	0.343018
1063.09	0.343086
1063.57	0.34313
1064.05	0.343171
1064.53	0.343227
1065.01	0.343308
1065.49	0.343408
1065.98	0.343513
1066.46	0.343606
1066.94	0.343685
1067.42	0.343757
1067.91	0.34384
1068.39	0.343951
1068.87	0.344095
1069.35	0.344262
1069.83	0.344431
1070.32	0.344584
1070.8	0.344712
1071.28	0.344823
1071.76	0.344932
1072.24	0.345056
1072.73	0.345199
1073.21	0.345354
1073.69	0.345503
1074.17	0.345633
1074.66	0.345742
1075.14	0.345842
1075.62	0.345952
1076.1	0.34609
1076.58	0.346258
1077.07	0.346445
1077.55	0.346628
1078.03	0.346789
1078.51	0.34692
1078.99	0.347032
1079.48	0.347141
1079.96	0.347263
1080.44	0.347401
1080.92	0.347544
1081.41	0.347673
1081.89	0.347772
1082.37	0.347841
1082.85	0.347896
1083.33	0.347964
1083.82	0.348073
1084.3	0.348239
1084.78	0.348467
1085.26	0.348752
1085.74	0.349087
1086.23	0.349472
1086.71	0.349911
1087.19	0.350407
1087.67	0.350951
1088.15	0.351516
1088.64	0.352061
1089.12	0.352543
1089.6	0.352936
1090.08	0.353238
1090.57	0.353473
1091.05	0.353673
1091.53	0.353864
1092.01	0.354051
1092.49	0.354219
1092.98	0.354344
1093.46	0.354411
1093.94	0.354423
1094.42	0.354404
1094.9	0.354385
1095.39	0.35439
1095.87	0.354426
1096.35	0.354476
1096.83	0.354516
1097.32	0.354528
1097.8	0.354509
1098.28	0.354473
1098.76	0.354442
1099.24	0.354431
1099.73	0.354438
1100.21	0.354445
1100.69	0.354427
1101.17	0.354367
1101.65	0.354268
1102.14	0.354152
1102.62	0.354048
1103.1	0.35398
1103.58	0.353952
1104.07	0.35395
1104.55	0.353953
1105.03	0.353944
1105.51	0.353925
1105.99	0.353913
1106.48	0.353934
1106.96	0.354004
1107.44	0.354123
1107.92	0.354274
1108.4	0.354427
1108.89	0.354559
1109.37	0.354667
1109.85	0.354763
1110.33	0.35487
1110.82	0.355003
1111.3	0.355162
1111.78	0.355329
1112.26	0.355479
1112.74	0.355593
1113.23	0.35567
1113.71	0.35573
1114.19	0.355799
1114.67	0.3559
1115.15	0.356037
1115.64	0.356195
1116.12	0.356354
1116.6	0.356496
1117.08	0.35662
1117.57	0.356744
1118.05	0.356891
1118.53	0.357076
1119.01	0.357297
1119.49	0.357537
1119.97	0.357766
1120.46	0.357965
1120.94	0.358132
1121.42	0.358281
1121.9	0.358438
1122.39	0.358617
1122.87	0.358818
1123.35	0.359026
1123.83	0.359219
1124.32	0.359382
1124.8	0.359521
1125.28	0.35966
1125.76	0.359824
1126.24	0.360034
1126.72	0.360287
1127.21	0.360564
1127.69	0.360836
1128.17	0.361082
1128.65	0.361303
1129.14	0.361515
1129.62	0.361744
1130.1	0.362006
1130.58	0.362298
1131.06	0.362602
1131.55	0.362888
1132.03	0.363138
1132.51	0.363354
1132.99	0.363552
1133.47	0.363761
1133.96	0.364
1134.44	0.364269
1134.92	0.364552
1135.4	0.364828
1135.89	0.365082
1136.37	0.365318
1136.85	0.365557
1137.33	0.365824
1137.81	0.366132
1138.3	0.366474
1138.78	0.366824
1139.26	0.367152
1139.74	0.367439
1140.22	0.367691
1140.71	0.36793
1141.19	0.368187
1141.67	0.368483
1142.15	0.368817
1142.63	0.369167
1143.12	0.369509
1143.6	0.369825
1144.08	0.370124
1144.56	0.370428
1145.05	0.370768
1145.53	0.371159
1146.01	0.371593
1146.49	0.372043
1146.97	0.372475
1147.46	0.372867
1147.94	0.373222
1148.42	0.373565
1148.9	0.373925
1149.38	0.374319
1149.87	0.374742
1150.35	0.375166
1150.83	0.375561
1151.31	0.375911
1151.8	0.376224
1152.28	0.37653
1152.76	0.376866
1153.24	0.377252
1153.72	0.377684
1154.21	0.378134
1154.69	0.378571
1155.17	0.378975
1155.65	0.379353
1156.13	0.379734
1156.62	0.380152
1157.1	0.380625
1157.58	0.381145
1158.06	0.381683
1158.55	0.382202
1159.03	0.382681
1159.51	0.383126
1159.99	0.383565
1160.47	0.38403
1160.96	0.38454
1161.44	0.385088
1161.92	0.385647
1162.4	0.386188
1162.88	0.386701
1163.37	0.387203
1163.85	0.387733
1164.33	0.388328
1164.81	0.389004
1165.3	0.389741
1165.78	0.390491
1166.26	0.391202
1166.74	0.391841
1167.22	0.392409
1167.71	0.392936
1168.19	0.39346
1168.67	0.394002
1169.15	0.394552
1169.63	0.395077
1170.12	0.395537
1170.6	0.395912
1171.08	0.396214
1171.56	0.396479
1172.05	0.396746
1172.53	0.397036
1173.01	0.39734
1173.49	0.397624
1173.97	0.397855
1174.46	0.398018
1174.94	0.39813
1175.42	0.398227
1175.9	0.398344
1176.38	0.398492
1176.87	0.398651
1177.35	0.398778
1177.83	0.398835
1178.31	0.398808
1178.8	0.398719
1179.28	0.398615
1179.76	0.39854
1180.24	0.398511
1180.72	0.398511
1181.2	0.398498
1181.69	0.398428
1182.17	0.398284
1182.65	0.398082
1183.13	0.397867
1183.62	0.397681
1184.1	0.397545
1184.58	0.397447
1185.06	0.397354
1185.54	0.39723
1186.03	0.397065
1186.51	0.39688
1186.99	0.39672
1187.47	0.396621
1187.95	0.396598
1188.44	0.396629
1188.92	0.396666
1189.4	0.396664
1189.88	0.396602
1190.37	0.396498
1190.85	0.396392
1191.33	0.39633
1191.81	0.396331
1192.29	0.39638
1192.78	0.396437
1193.26	0.39646
1193.74	0.396428
1194.22	0.396354
1194.7	0.396275
1195.19	0.39623
1195.67	0.396239
1196.15	0.396287
1196.63	0.396335
1197.12	0.396346
1197.6	0.396303
1198.08	0.396223
1198.56	0.396143
1199.04	0.396105
1199.53	0.396125
1200.01	0.396185
1200.49	0.396244
1200.97	0.396262
1201.45	0.39622
1201.94	0.396134
1202.42	0.396044
1202.9	0.395992
1203.38	0.395995
1203.87	0.396038
1204.35	0.396083
1204.83	0.396087
1205.31	0.396034
1205.79	0.395938
1206.28	0.395838
1206.76	0.395776
1207.24	0.395767
1207.72	0.395796
1208.2	0.395819
1208.69	0.395792
1209.17	0.395692
1209.65	0.395533
1210.13	0.395356
1210.62	0.395205
1211.1	0.395105
1211.58	0.395051
1212.06	0.39501
1212.54	0.394943
1213.03	0.394832
1213.51	0.394684
1213.99	0.39453
1214.47	0.394401
1214.95	0.39431
1215.44	0.394239
1215.92	0.394153
1216.4	0.394015
1216.88	0.393811
1217.37	0.393557
1217.85	0.393292
1218.33	0.393054
1218.81	0.392858
1219.29	0.392688
1219.78	0.392502
1220.26	0.39226
1220.74	0.391939
1221.22	0.39155
1221.7	0.391124
1222.19	0.390695
1222.67	0.39028
1223.15	0.389866
1223.63	0.38942
1224.11	0.388909
1224.6	0.388321
1225.08	0.387673
1225.56	0.387006
1226.04	0.386367
1226.53	0.385786
1227.01	0.385273
1227.49	0.384823
1227.97	0.384425
1228.45	0.384081
1228.94	0.383804
1229.42	0.383613
1229.9	0.383515
1230.38	0.38349
1230.86	0.383495
1231.35	0.38347
1231.83	0.383373
1232.31	0.383191
1232.79	0.382952
1233.28	0.38271
1233.76	0.382521
1234.24	0.382418
1234.72	0.382398
1235.2	0.382429
1235.68	0.38247
1236.17	0.38249
1236.65	0.382485
1237.13	0.382473
1237.61	0.382477
1238.1	0.382509
1238.58	0.382557
1239.06	0.382593
1239.54	0.382587
1240.03	0.382524
1240.51	0.382412
1240.99	0.38228
1241.47	0.382161
1241.95	0.382073
1242.43	0.382017
1242.92	0.381977
1243.4	0.381942
1243.88	0.381913
1244.36	0.381911
1244.85	0.381965
1245.33	0.382098
1245.81	0.382304
1246.29	0.382554
1246.77	0.382799
1247.26	0.382996
1247.74	0.383125
1248.22	0.383198
1248.7	0.383251
1249.18	0.383321
1249.67	0.383429
1250.15	0.383573
1250.63	0.383732
1251.11	0.383887
1251.6	0.384036
1252.08	0.384201
1252.56	0.384417
1253.04	0.384713
1253.52	0.385097
1254.01	0.385545
1254.49	0.386018
1254.97	0.386481
1255.45	0.386918
1255.93	0.387344
1256.42	0.387794
1256.9	0.388299
1257.38	0.388873
1257.86	0.389507
1258.35	0.390184
1258.83	0.390896
1259.31	0.39167
1259.79	0.392559
1260.27	0.393626
1260.76	0.394913
1261.24	0.396411
1261.72	0.398059
1262.2	0.399764
1262.68	0.401442
1263.17	0.403045
1263.65	0.404584
1264.13	0.406104
1264.61	0.407658
1265.1	0.409268
1265.58	0.410911
1266.06	0.41253
1266.54	0.414067
1267.02	0.415498
1267.51	0.416846
1267.99	0.418167
1268.47	0.419516
1268.95	0.420915
1269.43	0.422342
1269.92	0.423741
1270.4	0.425066
1270.88	0.426306
1271.36	0.427501
1271.85	0.428716
1272.33	0.430001
1272.81	0.431352
1273.29	0.432711
1273.77	0.433985
1274.26	0.435097
1274.74	0.436027
1275.22	0.43682
1275.7	0.437558
1276.18	0.438315
1276.67	0.439114
1277.15	0.439911
1277.63	0.440622
1278.11	0.441171
1278.59	0.441538
1279.08	0.441767
1279.56	0.441943
1280.04	0.442142
1280.52	0.442384
1281.01	0.442624
1281.49	0.442777
1281.97	0.442767
1282.45	0.442573
1282.93	0.442241
1283.42	0.441856
1283.9	0.441487
1284.38	0.44115
1284.86	0.440797
1285.34	0.440343
1285.83	0.439719
1286.31	0.438917
1286.79	0.438
1287.27	0.437071
1287.76	0.436221
1288.24	0.435478
1288.72	0.434798
1289.2	0.434087
1289.68	0.433262
1290.16	0.432295
1290.65	0.431226
1291.13	0.430136
1291.61	0.4291
1292.09	0.428143
1292.58	0.427226
1293.06	0.426272
1293.54	0.425208
1294.02	0.424014
1294.51	0.42273
1294.99	0.421439
1295.47	0.420216
1295.95	0.419097
1296.43	0.418053
1296.91	0.417017
1297.4	0.415921
1297.88	0.414738
1298.36	0.413495
1298.84	0.412255
1299.33	0.41108
1299.81	0.409992
1300.29	0.408965
1300.77	0.407937
1301.25	0.406851
1301.74	0.405687
1302.22	0.404472
1302.7	0.403271
1303.18	0.402141
1303.66	0.401105
1304.15	0.400138
1304.63	0.399178
1305.11	0.398165
1305.59	0.397071
1306.08	0.395923
1306.56	0.39478
1307.04	0.393706
1307.52	0.392737
1308	0.391856
1308.49	0.391007
1308.97	0.390123
1309.45	0.389158
1309.93	0.388108
1310.41	0.387007
1310.9	0.385905
1311.38	0.384844
1311.86	0.383845
1312.34	0.382904
1312.83	0.382007
1313.31	0.381146
1313.79	0.380326
1314.27	0.379554
1314.75	0.378831
1315.24	0.378132
1315.72	0.377409
1316.2	0.37661
1316.68	0.375703
1317.16	0.3747
1317.65	0.373661
1318.13	0.372681
1318.61	0.371849
1319.09	0.37121
1319.58	0.370748
1320.06	0.370395
1320.54	0.370065
1321.02	0.369691
1321.5	0.369253
1321.99	0.368768
1322.47	0.368272
1322.95	0.367793
1323.43	0.367335
1323.91	0.366875
1324.4	0.366382
1324.88	0.365838
1325.36	0.365253
1325.84	0.36466
1326.33	0.364103
1326.81	0.363614
1327.29	0.363206
1327.77	0.36287
1328.25	0.362591
1328.73	0.362362
1329.22	0.362189
1329.7	0.362079
1330.18	0.362024
1330.66	0.36197
1331.15	0.361816
1331.63	0.361427
1332.11	0.360675
1332.59	0.359484
1333.08	0.357853
1333.56	0.355846
1334.04	0.353564
1334.52	0.351114
1335	0.348587
1335.48	0.346056
1335.97	0.343568
1336.45	0.341151
1336.93	0.338823
1337.41	0.33661
1337.9	0.334555
1338.38	0.332735
1338.86	0.331251
1339.34	0.33019
1339.82	0.329565
1340.31	0.329292
1340.79	0.329215
1341.27	0.329187
1341.75	0.329112
1342.23	0.328959
1342.72	0.328742
1343.2	0.328496
1343.68	0.328253
1344.16	0.328038
1344.65	0.327854
1345.13	0.327698
1345.61	0.327564
1346.09	0.327446
1346.57	0.327345
1347.06	0.327261
1347.54	0.327192
1348.02	0.32714
1348.5	0.32711
1348.98	0.327122
1349.47	0.3272
1349.95	0.327369
1350.43	0.327634
1350.91	0.327976
1351.39	0.328355
1351.88	0.328732
1352.36	0.32909
1352.84	0.329458
1353.32	0.329909
1353.81	0.330548
1354.29	0.331478
1354.77	0.332767
1355.25	0.334434
1355.73	0.33646
1356.22	0.33882
1356.7	0.341519
1357.18	0.344585
1357.66	0.348042
1358.14	0.351852
1358.63	0.355878
1359.11	0.359879
1359.59	0.363554
1360.07	0.366602
1360.56	0.368762
1361.04	0.369821
1361.52	0.36961
1362	0.368055
1362.48	0.365276
1362.97	0.36166
1363.45	0.357757
1363.93	0.354043
1364.41	0.350752
1364.89	0.34789
1365.38	0.345346
1365.86	0.342994
1366.34	0.340754
1366.82	0.33862
1367.31	0.336651
1367.79	0.334941
1368.27	0.333572
1368.75	0.33256
1369.23	0.331846
1369.72	0.331313
1370.2	0.330823
1370.68	0.330257
1371.16	0.329536
1371.64	0.328628
1372.13	0.32755
1372.61	0.326372
1373.09	0.325221
1373.57	0.324274
1374.06	0.323706
1374.54	0.32359
1375.02	0.323837
1375.5	0.32425
1375.98	0.324638
1376.47	0.324895
1376.95	0.325
1377.43	0.324995
1377.91	0.324946
1378.39	0.32492
1378.88	0.32495
1379.36	0.325035
1379.84	0.325142
1380.32	0.325238
1380.81	0.32531
1381.29	0.325361
1381.77	0.325401
1382.25	0.325426
1382.73	0.325403
1383.21	0.325276
1383.7	0.324984
1384.18	0.324485
1384.66	0.323777
1385.14	0.322902
1385.63	0.32196
1386.11	0.321114
1386.59	0.320554
1387.07	0.320412
1387.56	0.320677
1388.04	0.321196
1388.52	0.321774
1389	0.32227
1389.48	0.322623
1389.96	0.322824
1390.45	0.322882
1390.93	0.322804
1391.41	0.322579
1391.89	0.322192
1392.38	0.321628
1392.86	0.320898
1393.34	0.320057
1393.82	0.319226
1394.3	0.318571
1394.79	0.318226
1395.27	0.318196
1395.75	0.318339
1396.23	0.318463
1396.71	0.318443
1397.2	0.318257
1397.68	0.317995
1398.16	0.317828
1398.64	0.317949
1399.13	0.318471
1399.61	0.31933
1400.09	0.320307
1400.57	0.321156
1401.05	0.321724
1401.54	0.321969
1402.02	0.321929
1402.5	0.321696
1402.98	0.321387
1403.46	0.321128
1403.95	0.32103
1404.43	0.321143
1404.91	0.321434
1405.39	0.3218
1405.88	0.322122
1406.36	0.322322
1406.84	0.322375
1407.32	0.322297
1407.8	0.322122
1408.29	0.321883
1408.77	0.32161
1409.25	0.321331
1409.73	0.321079
1410.21	0.320896
1410.7	0.320821
1411.18	0.320878
1411.66	0.321062
1412.14	0.32133
1412.62	0.321614
1413.11	0.321836
1413.59	0.321924
1414.07	0.321827
1414.55	0.321519
1415.04	0.320995
1415.52	0.320269
1416	0.319366
1416.48	0.318325
1416.96	0.317213
1417.45	0.316159
1417.93	0.31538
1418.41	0.315152
1418.89	0.315651
1419.38	0.316738
1419.86	0.317974
1420.34	0.318924
1420.82	0.319379
1421.3	0.319347
1421.79	0.318947
1422.27	0.31835
1422.75	0.317766
1423.23	0.317429
1423.71	0.317532
1424.2	0.318116
1424.68	0.318999
1425.16	0.319879
1425.64	0.320509
1426.12	0.320787
1426.61	0.320728
1427.09	0.320412
1427.57	0.319943
1428.05	0.319438
1428.54	0.319007
1429.02	0.318732
1429.5	0.318647
1429.98	0.31874
1430.46	0.318968
1430.95	0.319275
1431.43	0.319595
1431.91	0.319848
1432.39	0.319947
1432.87	0.319821
1433.36	0.319432
1433.84	0.318786
1434.32	0.317929
1434.8	0.316959
1435.29	0.316052
1435.77	0.315481
1436.25	0.315522
1436.73	0.316233
1437.21	0.317322
1437.7	0.318381
1438.18	0.319184
1438.66	0.319715
1439.14	0.320057
1439.62	0.320302
1440.11	0.320509
1440.59	0.320705
1441.07	0.32089
1441.55	0.321052
1442.04	0.321183
1442.52	0.32128
1443	0.321335
1443.48	0.321326
1443.96	0.321209
1444.44	0.320937
1444.93	0.320478
1445.41	0.31984
1445.89	0.319085
1446.37	0.318333
1446.86	0.317744
1447.34	0.317473
1447.82	0.31759
1448.3	0.318016
1448.78	0.31855
1449.27	0.319
1449.75	0.319269
1450.23	0.319361
1450.71	0.319334
1451.19	0.319252
1451.68	0.319144
1452.16	0.318986
1452.64	0.318709
1453.12	0.318231
1453.61	0.317491
1454.09	0.316458
1454.57	0.315117
1455.05	0.313465
1455.53	0.311545
1456.02	0.309546
1456.5	0.307946
1456.98	0.307403
1457.46	0.30816
1457.94	0.309768
1458.43	0.31165
1458.91	0.31351
1459.39	0.315245
1459.87	0.316779
1460.36	0.318016
1460.84	0.318867
1461.32	0.319285
1461.8	0.319274
1462.28	0.318888
1462.77	0.318231
1463.25	0.317465
1463.73	0.316824
1464.21	0.316566
1464.69	0.316843
1465.18	0.317576
1465.66	0.318507
1466.14	0.319386
1466.62	0.320077
1467.11	0.32054
1467.59	0.320769
1468.07	0.320754
1468.55	0.320471
1469.03	0.31989
1469.52	0.31898
1470	0.317724
1470.48	0.316127
1470.96	0.31426
1471.44	0.312333
1471.93	0.310762
1472.41	0.310021
1472.89	0.310238
1473.37	0.311014
1473.86	0.311824
1474.34	0.312403
1474.82	0.312771
1475.3	0.313094
1475.78	0.313554
1476.27	0.314248
1476.75	0.315127
1477.23	0.316014
1477.71	0.316716
1478.19	0.317114
1478.68	0.317189
1479.16	0.31701
1479.64	0.316701
1480.12	0.316422
1480.61	0.316332
1481.09	0.316534
1481.57	0.317009
1482.05	0.317618
1482.53	0.318169
1483.02	0.318504
1483.5	0.318536
1483.98	0.318247
1484.46	0.317664
1484.94	0.316836
1485.43	0.31582
1485.91	0.314669
1486.39	0.313418
1486.87	0.312086
1487.35	0.310682
1487.84	0.309246
1488.32	0.307898
1488.8	0.306886
1489.28	0.306563
1489.77	0.307225
1490.25	0.30884
1490.73	0.31097
1491.21	0.313035
1491.69	0.314634
1492.18	0.31563
1492.66	0.316058
1493.14	0.316009
1493.62	0.315575
1494.1	0.314833
1494.59	0.313854
1495.07	0.31273
1495.55	0.311592
1496.03	0.310615
1496.52	0.309962
1497	0.309715
1497.48	0.30984
1497.96	0.310243
1498.44	0.310828
1498.92	0.311527
1499.41	0.312287
1499.89	0.313052
1500.37	0.313748
1500.85	0.314298
1501.34	0.314637
1501.82	0.314721
1502.3	0.314534
1502.78	0.314074
1503.27	0.313344
1503.75	0.312335
1504.23	0.311005
1504.71	0.309263
1505.19	0.306965
1505.67	0.303984
1506.16	0.30054
1506.64	0.297756
1507.12	0.297175
1507.6	0.298745
1508.09	0.301016
1508.57	0.303031
1509.05	0.304599
1509.53	0.305834
1510.01	0.30689
1510.5	0.307891
1510.98	0.308906
1511.46	0.309934
1511.94	0.310905
1512.42	0.311696
1512.91	0.312183
1513.39	0.312281
1513.87	0.311962
1514.35	0.311259
1514.84	0.310266
1515.32	0.309159
1515.8	0.308228
1516.28	0.307828
1516.76	0.308156
1517.25	0.309005
1517.73	0.309853
1518.21	0.310243
1518.69	0.309966
1519.17	0.308998
1519.66	0.307401
1520.14	0.305353
1520.62	0.303299
1521.1	0.302058
1521.59	0.302338
1522.07	0.303857
1522.55	0.305598
1523.03	0.306867
1523.51	0.307549
1524	0.307814
1524.48	0.307901
1524.96	0.308039
1525.44	0.308391
1525.92	0.309012
1526.41	0.309832
1526.89	0.310734
1527.37	0.311642
1527.85	0.312547
1528.34	0.313447
1528.82	0.314289
1529.3	0.314953
1529.78	0.315285
1530.26	0.315163
1530.75	0.314529
1531.23	0.313412
1531.71	0.311934
1532.19	0.310371
1532.67	0.309228
1533.16	0.309129
1533.64	0.310293
1534.12	0.312128
1534.6	0.313738
1535.09	0.314654
1535.57	0.314856
1536.05	0.314489
1536.53	0.313693
1537.01	0.312549
1537.49	0.311076
1537.98	0.309239
1538.46	0.306982
1538.94	0.304326
1539.42	0.301579
1539.91	0.299479
1540.39	0.298822
1540.87	0.299653
1541.35	0.301214
1541.83	0.302711
1542.32	0.303781
1542.8	0.304447
1543.28	0.304966
1543.76	0.305711
1544.24	0.307025
1544.73	0.309002
1545.21	0.311352
1545.69	0.313552
1546.17	0.31518
1546.66	0.316082
1547.14	0.316315
1547.62	0.316034
1548.1	0.315441
1548.58	0.314778
1549.07	0.314324
1549.55	0.314299
1550.03	0.314717
1550.51	0.315348
1550.99	0.315884
1551.48	0.316128
1551.96	0.316027
1552.44	0.315618
1552.92	0.314986
1553.41	0.314242
1553.89	0.313496
1554.37	0.312808
1554.85	0.312147
1555.33	0.311397
1555.82	0.310408
1556.3	0.309023
1556.78	0.307067
1557.26	0.304326
1557.74	0.300664
1558.23	0.296682
1558.71	0.295097
1559.19	0.298772
1559.67	0.304823
1560.15	0.309346
1560.64	0.311901
1561.12	0.313205
1561.6	0.313817
1562.08	0.314046
1562.57	0.314065
1563.05	0.313998
1563.53	0.313964
1564.01	0.314074
1564.49	0.314401
1564.98	0.31491
1565.46	0.315452
1565.94	0.315828
1566.42	0.31588
1566.9	0.315531
1567.39	0.314776
1567.87	0.313696
1568.35	0.312502
1568.83	0.311594
1569.32	0.311459
1569.8	0.312308
1570.28	0.313791
1570.76	0.315283
1571.24	0.316347
1571.73	0.316847
1572.21	0.316821
1572.69	0.316358
1573.17	0.315545
1573.65	0.314457
1574.14	0.313166
1574.62	0.311776
1575.1	0.310485
1575.58	0.309636
1576.07	0.309621
1576.55	0.310559
1577.03	0.312103
1577.51	0.313727
1577.99	0.315093
1578.48	0.316112
1578.96	0.316819
1579.44	0.317286
1579.92	0.317588
1580.4	0.317786
1580.89	0.317936
1581.37	0.318076
1581.85	0.318225
1582.33	0.318382
1582.82	0.318536
1583.3	0.318671
1583.78	0.318786
1584.26	0.318886
1584.74	0.318982
1585.23	0.319082
1585.71	0.319179
1586.19	0.319255
1586.67	0.319286
1587.15	0.319247
1587.64	0.319131
1588.12	0.318949
1588.6	0.318736
1589.08	0.318537
1589.57	0.318391
1590.05	0.318315
1590.53	0.318294
1591.01	0.318291
1591.49	0.318261
1591.97	0.318173
1592.46	0.318018
1592.94	0.317818
1593.42	0.317619
1593.9	0.317474
1594.39	0.317427
1594.87	0.317499
1595.35	0.317685
1595.83	0.317954
1596.32	0.318264
1596.8	0.31857
1597.28	0.318839
1597.76	0.319046
1598.24	0.319179
1598.72	0.319229
1599.21	0.319189
1599.69	0.319058
1600.17	0.318848
1600.65	0.318587
1601.14	0.318321
1601.62	0.318103
1602.1	0.317978
1602.58	0.317969
1603.06	0.318061
1603.55	0.318211
1604.03	0.318352
1604.51	0.318416
1604.99	0.318357
1605.47	0.318163
1605.96	0.317855
1606.44	0.317481
1606.92	0.317105
1607.4	0.3168
1607.89	0.316628
1608.37	0.316629
1608.85	0.316804
1609.33	0.317129
1609.81	0.317566
1610.3	0.318072
1610.78	0.318593
1611.26	0.319062
1611.74	0.319398
1612.22	0.319521
1612.71	0.319371
1613.19	0.31892
[truncated: 4,951 more rows]

## Sheet: INFO
Diamond-inclusion system recording old deep lithosphere conditions at Udachnaya (Siberia)
Nestola Fabrizio1, Zaffiro Gabriele2, Mazzucchelli Mattia L.2, Nimis Paolo1, Andreozzi Giovanni B.3, Periotto Benedetta1, Princivalle Francesco4, Lenaz Davide4, Secco Luciano1, Pasqualetto Leonardo1, Logvinova Alla M.5,6, Sobolev Nikolay V.5,6, Lorenzetti Alessandra7, Harris Jeffrey W.8
DiaMap_v18_001
Instructions:
Start at the 'Interpolation' sheet, and work through the sheets in order. The final sheet 'baselining' is just for visual purposes, providing a baselined spectrum for publication. It is not utilised in any of the calculations.
Instructions are provided at the top of each sheet in black cells.
References:
This worksheet has been built by Dr Daniel Howell. It utilises the Nitrogen fitting least-squares fitting approach, first developed by Dr David Fisher (De Beers Technologies, UK) in the CAXBD97.xls sheet.
This work was first published in the paper "Howell, D., O'Neill, C. J., Grant, K. J., Griffin, W. L., Pearson, N. J., & O'Reilly, S. Y. (2012). μ-FTIR mapping: distribution of impurities in different types of diamond growth. Diamond and Related Materials, 29, 29-36."
A second paper utilising the DiaMap code followed "Howell, D., C. J. O’Neill, K. J. Grant, W. L. Griffin, S. Y. O’Reilly, N. J. Pearson, R. A. Stern, and T. Stachel (2012). "Platelet development in cuboid diamonds: insights from micro-FTIR mapping." Contributions to Mineralogy and Petrology 164 (6), 1011-1025."
If you use this DiaMap workbook in your research, please acknowledge it in your publications and cite these two papers.
This workbook is regularly evolving and improving. Please check DDLRS.CO to find the latest version and see any notices of changes.
Acknowledgements of funding:
The DiaMap project is a constant work in progress, below are all the funding agencies that have supported me over the years and contributed to this project.
The analytical work used instrumentation in the Geochemical Analysis Unit (GAU) of the GEMOC key centre, supported by DEST Systemic Infrastructure Grants, ARC LIEF, NCRIS, industry partners and Macquarie University.
Funding from a DAAD PRIME fellowship while working at Goethe University, Frankfurt, and the University of Bristol.
Support from ERC Starting Grant 307322 awarded to Prof. Fabrizio Nestola, Univeristy of Padua.
Funding from the DCO to Prof. D. Graham Pearson and Prof. Thomas Stachel, University of Alberta.
Financial Support from the Diamond Durability Laboratory.

## Sheet: RESULTS
Results generated from all the other sheets in this workbook are presented here and plotted on the graphs. No actions required. Start the deconvolution process at the 'interpolation' sheet. Ages and Temperatures of the isotherms are editable - see cells directly below the graph.
SAMPLE	NITROGEN						HYDROGEN		Platelets
NAME	Na	Nb	d	N total	% IaB	Fit	H	H	Area	Peak	Peak
	(ppm)	(ppm)		(ppm)			@3107	@1405	I(B')	Position	Height
							(cm-1)	(cm-1)	(cm-2)	(cm-1)	(cm-1)
	185.095	82.9605	0.454507	268.056	30.949	6.93252	0.677817	0.379535	4.28484	1361	0
	time in Ma	1000	1000	1000	1000
	Temp (oC)	1100	1125	1150	1175
							Average Platelet Diameter		221	μm
	* edit time and temperatures as you see fit
	** This chart is only provided for A->B aggregation, not C->A.						Platelet Aspect Ratio		0.44946
							Platelet Density		1.03265e-05	nm2/nm3
Formula used in this sheet
										Sample Data
E	6.88	7.03						uB	I(B')	uB	I(B')
R	8.61733e-05
-E/R	-81579.8							0	0	1.04484	4.28484
C0								10	500
C
	273.15									=N-B/79.4
A	294000
	time in secs	3.15576e+16	3.15576e+16	3.15576e+16	3.15576e+16
	C0	%B	%B	%B	%B
	10	0.146247	0.42193	1.16714	3.07905
	11	0.160848	0.463928	1.28236	3.37656
	12	0.175445	0.50589	1.39731	3.67225
	13	0.190038	0.547816	1.51199	3.96613
	14	0.204626	0.589707	1.62641	4.25823
	15	0.21921	0.631563	1.74056	4.54855
	16	0.23379	0.673384	1.85444	4.83712
	17	0.248365	0.715169	1.96807	5.12395
	18	0.262937	0.75692	2.08142	5.40906
	19	0.277504	0.798635	2.19452	5.69245
	20	0.292067	0.840315	2.30736	5.97416
	21	0.306625	0.88196	2.41993	6.25418
	22	0.32118	0.923571	2.53225	6.53255
	23	0.33573	0.965146	2.64431	6.80926
	24	0.350275	1.00669	2.75611	7.08434
	25	0.364817	1.04819	2.86765	7.3578
	26	0.379354	1.08966	2.97894	7.62966
	27	0.393887	1.1311	3.08998	7.89993
	28	0.408416	1.1725	3.20076	8.16862
	29	0.422941	1.21387	3.31129	8.43574
	30	0.437461	1.2552	3.42156	8.70132
	31	0.451977	1.2965	3.53159	8.96536
	32	0.466489	1.33776	3.64136	9.22788
	33	0.480997	1.37899	3.75088	9.48889
	34	0.4955	1.42018	3.86016	9.7484
	35	0.51	1.46134	3.96919	10.0064
	36	0.524495	1.50247	4.07797	10.263
	37	0.538985	1.54356	4.1865	10.5181
	38	0.553472	1.58461	4.29479	10.7717
	39	0.567954	1.62564	4.40284	11.0239
	40	0.582432	1.66663	4.51064	11.2747
	41	0.596906	1.70758	4.6182	11.5241
	42	0.611376	1.7485	4.72551	11.7721
	43	0.625841	1.78939	4.83259	12.0187
	44	0.640303	1.83024	4.93942	12.2639
	45	0.65476	1.87106	5.04602	12.5078
	46	0.669212	1.91184	5.15237	12.7503
	47	0.683661	1.95259	5.25849	12.9915
	48	0.698106	1.99331	5.36437	13.2313
	49	0.712546	2.03399	5.47002	13.4699
	50	0.726982	2.07464	5.57543	13.7071
	51	0.741414	2.11525	5.6806	13.943
	52	0.755841	2.15583	5.78554	14.1776
	53	0.770265	2.19638	5.89025	14.411
	54	0.784684	2.2369	5.99472	14.6431
	55	0.799099	2.27738	6.09896	14.8739
	56	0.81351	2.31782	6.20298	15.1035
	57	0.827917	2.35824	6.30676	15.3318
	58	0.842319	2.39862	6.41031	15.559
	59	0.856717	2.43896	6.51363	15.7849
	60	0.871112	2.47928	6.61673	16.0096
	61	0.885502	2.51956	6.7196	16.2331
	62	0.899887	2.55981	6.82224	16.4554
	63	0.914269	2.60002	6.92466	16.6766
	64	0.928646	2.6402	7.02685	16.8966
	65	0.94302	2.68035	7.12881	17.1154
	66	0.957389	2.72046	7.23056	17.3331
	67	0.971754	2.76054	7.33208	17.5496
	68	0.986114	2.80059	7.43338	17.765
	69	1.00047	2.84061	7.53446	17.9793
	70	1.01482	2.88059	7.63532	18.1924
	71	1.02917	2.92054	7.73595	18.4045
	72	1.04352	2.96045	7.83637	18.6155
	73	1.05786	3.00034	7.93657	18.8253
	74	1.07219	3.04019	8.03656	19.0341
	75	1.08652	3.08001	8.13632	19.2419
	76	1.10085	3.11979	8.23587	19.4485
	77	1.11517	3.15955	8.3352	19.6541
	78	1.12949	3.19927	8.43432	19.8587
	79	1.14381	3.23895	8.53323	20.0622
	80	1.15812	3.27861	8.63192	20.2647
	81	1.17243	3.31823	8.7304	20.4662
	82	1.18673	3.35782	8.82867	20.6666
	83	1.20103	3.39738	8.92672	20.8661
	84	1.21532	3.43691	9.02457	21.0645
	85	1.22961	3.4764	9.1222	21.2619
	86	1.2439	3.51586	9.21963	21.4584
	87	1.25818	3.55529	9.31684	21.6539
	88	1.27246	3.59468	9.41385	21.8484
	89	1.28673	3.63405	9.51065	22.042
	90	1.301	3.67338	9.60725	22.2346
	91	1.31527	3.71268	9.70364	22.4262
	92	1.32953	3.75195	9.79982	22.6169
	93	1.34378	3.79118	9.8958	22.8067
	94	1.35804	3.83039	9.99158	22.9955
	95	1.37229	3.86956	10.0871	23.1834
	96	1.38653	3.9087	10.1825	23.3704
	97	1.40077	3.94781	10.2777	23.5565
	98	1.41501	3.98689	10.3726	23.7417
	99	1.42924	4.02593	10.4674	23.926
	100	1.44347	4.06494	10.562	24.1094
	110	1.58553	4.45333	11.4967	25.896
	120	1.72718	4.83859	12.4122	27.6005
	130	1.86842	5.22076	13.3089	29.2282
	140	2.00926	5.59987	14.1874	30.7844
	150	2.14969	5.97595	15.0483	32.2737
	160	2.28972	6.34906	15.8921	33.7002
	170	2.42935	6.71921	16.7192	35.0678
	180	2.56858	7.08645	17.5303	36.3802
	190	2.70742	7.45081	18.3257	37.6405
	200	2.84586	7.81232	19.106	38.8519
	210	2.98391	8.17102	19.8714	40.0171
	220	3.12156	8.52694	20.6226	41.1388
	230	3.25883	8.88011	21.3597	42.2192
	240	3.39571	9.23056	22.0833	43.2608
	250	3.5322	9.57833	22.7937	44.2654
	260	3.6683	9.92344	23.4913	45.2351
	270	3.80402	10.2659	24.1764	46.1716
	280	3.93936	10.6058	24.8493	47.0766
	290	4.07432	10.9432	25.5104	47.9517
	300	4.2089	11.2779	26.1599	48.7983
	310	4.3431	11.6102	26.7982	49.6178
	320	4.47693	11.94	27.4256	50.4115
	330	4.61039	12.2674	28.0423	51.1806
	340	4.74347	12.5923	28.6486	51.9262
	350	4.87618	12.9148	29.2448	52.6494
	360	5.00852	13.235	29.8311	53.3511
	370	5.14049	13.5528	30.4078	54.0323
	380	5.2721	13.8683	30.9751	54.6939
	390	5.40334	14.1815	31.5332	55.3368
	400	5.53422	14.4924	32.0823	55.9616
	410	5.66474	14.8011	32.6227	56.5693
	420	5.7949	15.1076	33.1546	57.1603
	430	5.9247	15.4119	33.6781	57.7355
	440	6.05414	15.714	34.1935	58.2955
	450	6.18323	16.0139	34.701	58.8408
	460	6.31196	16.3117	35.2007	59.3721
	470	6.44034	16.6074	35.6928	59.8898
	480	6.56837	16.9011	36.1775	60.3944
	490	6.69605	17.1926	36.6549	60.8866
	500	6.82338	17.4822	37.1252	61.3666
	510	6.95036	17.7697	37.5886	61.835
	520	7.07699	18.0552	38.0453	62.2922
	530	7.20329	18.3387	38.4953	62.7386
	540	7.32924	18.6203	38.9388	63.1745
	550	7.45485	18.9	39.3759	63.6003
	560	7.58011	19.1777	39.8069	64.0164
	570	7.70504	19.4535	40.2317	64.4231
	580	7.82964	19.7275	40.6506	64.8207
	590	7.95389	19.9996	41.0637	65.2096
	600	8.07781	20.2699	41.471	65.5899
	610	8.2014	20.5383	41.8728	65.962
	620	8.32466	20.805	42.2691	66.3261
	630	8.44759	21.0698	42.66	66.6825
	640	8.57018	21.3329	43.0457	67.0315
	650	8.69245	21.5943	43.4262	67.3732
	660	8.8144	21.8539	43.8017	67.7079
	670	8.93601	22.1118	44.1722	68.0358
	680	9.05731	22.368	44.5378	68.3571
	690	9.17828	22.6225	44.8987	68.6721
	700	9.29893	22.8754	45.2549	68.9808
	710	9.41925	23.1266	45.6066	69.2835
	720	9.53926	23.3762	45.9538	69.5803
	730	9.65896	23.6241	46.2965	69.8715
	740	9.77833	23.8705	46.635	70.1571
	750	9.89739	24.1153	46.9692	70.4374
	760	10.0161	24.3585	47.2992	70.7125
	770	10.1346	24.6002	47.6252	70.9824
	780	10.2527	24.8403	47.9471	71.2475
	790	10.3705	25.0789	48.2651	71.5078
	800	10.488	25.316	48.5793	71.7633
	810	10.6052	25.5516	48.8896	72.0144
	820	10.7221	25.7857	49.1963	72.261
	830	10.8387	26.0183	49.4993	72.5033
	840	10.955	26.2495	49.7987	72.7414
	850	11.0709	26.4793	50.0945	72.9754
	860	11.1866	26.7076	50.3869	73.2055
	870	11.302	26.9345	50.6759	73.4316
	880	11.4171	27.16	50.9615	73.654
	890	11.5319	27.3841	51.2439	73.8727
	900	11.6463	27.6069	51.523	74.0878
	910	11.7605	27.8282	51.7989	74.2993
	920	11.8744	28.0483	52.0718	74.5075
	930	11.988	28.267	52.3415	74.7123
	940	12.1013	28.4843	52.6082	74.9138
	950	12.2143	28.7004	52.872	75.1122
	960	12.327	28.9151	53.1328	75.3074
	970	12.4395	29.1286	53.3908	75.4996
	980	12.5516	29.3408	53.6459	75.6888
	990	12.6635	29.5517	53.8983	75.8751
	1000	12.7751	29.7614	54.1479	76.0586
	1100	13.8753	31.7914	56.5032	77.7509
	1200	14.9481	33.7073	58.6283	79.2197
	1300	15.9946	35.5186	60.5555	80.5066
	1400	17.0156	37.2335	62.311	81.6434
	1500	18.0121	38.8595	63.917	82.6549
	1600	18.9849	40.4034	65.3917	83.5607
	1700	19.9349	41.8713	66.7506	84.3767
	1800	20.8629	43.2686	68.0068	85.1154
	1900	21.7696	44.6003	69.1716	85.7875
	2000	22.6558	45.8709	70.2545	86.4015
	2100	23.5222	47.0846	71.2639	86.9646
	2200	24.3693	48.245	72.2071	87.483
	2300	25.1979	49.3556	73.0903	87.9617
	2400	26.0085	50.4195	73.9191	88.4051
	2500	26.8017	51.4397	74.6984	88.817
	2600	27.5782	52.4187	75.4324	89.2007
	2700	28.3383	53.3591	76.1251	89.5589
	2800	29.0826	54.2629	76.7798	89.8941
	2900	29.8116	55.1325	77.3995	90.2085
	3000	30.5258	55.9695	77.987	90.5039
	3100	31.2256	56.7759	78.5448	90.782
	3200	31.9114	57.5533	79.075	91.0442
	3300	32.5837	58.3033	79.5796	91.292
	3400	33.2429	59.0272	80.0604	91.5264
	3500	33.8893	59.7264	80.5191	91.7485
	3600	34.5233	60.4021	80.9572	91.9593
	3700	35.1452	61.0555	81.376	92.1596
	3800	35.7554	61.6877	81.7768	92.3501
	3900	36.3543	62.2997	82.1607	92.5316
	4000	36.9421	62.8925	82.5288	92.7047
	4100	37.5192	63.4669	82.882	92.87
	4200	38.0857	64.0238	83.2212	93.0279
	4300	38.6421	64.564	83.5472	93.179
	4400	39.1886	65.0882	83.8608	93.3236
	4500	39.7254	65.5971	84.1626	93.4623
	4600	40.2529	66.0914	84.4534	93.5953
	4700	40.7712	66.5717	84.7337	93.723
	4800	41.2806	67.0386	85.004	93.8458
	4900	41.7812	67.4926	85.265	93.9638
	5000	42.2735	67.9342	85.517	94.0774
	5100	42.7574	68.3641	85.7605	94.1867
	5200	43.2334	68.7825	85.996	94.2921
	5300	43.7014	69.1901	86.2238	94.3938
	5400	44.1618	69.5871	86.4444	94.4919
	5500	44.6148	69.974	86.6579	94.5866
	5600	45.0604	70.3512	86.8649	94.6782
	5700	45.499	70.7191	87.0655	94.7666
	5800	45.9306	71.0779	87.2601	94.8522
	5900	46.3554	71.4281	87.449	94.935
	6000	46.7736	71.7698	87.6323	95.0153
	6100	47.1853	72.1035	87.8103	95.093
	6200	47.5907	72.4294	87.9833	95.1683
	6300	47.9899	72.7478	88.1514	95.2413
	6400	48.3831	73.0589	88.3149	95.3122
	6500	48.7704	73.3629	88.474	95.381
	6600	49.1519	73.6602	88.6288	95.4478
	6700	49.5278	73.951	88.7794	95.5127
	6800	49.8982	74.2353	88.9262	95.5758
	6900	50.2631	74.5136	89.0691	95.6371
	7000	50.6228	74.7859	89.2084	95.6967
	7100	50.9774	75.0524	89.3442	95.7548
	7200	51.3268	75.3133	89.4766	95.8112
	7300	51.6714	75.5689	89.6058	95.8663
	7400	52.011	75.8192	89.7319	95.9198
	7500	52.346	76.0645	89.8549	95.972
	7600	52.6763	76.3048	89.975	96.0229
	7700	53.002	76.5403	90.0923	96.0726
	7800	53.3233	76.7712	90.2069	96.121
	7900	53.6402	76.9976	90.3188	96.1682
	8000	53.9529	77.2196	90.4283	96.2143
	8100	54.2614	77.4374	90.5352	96.2593
	8200	54.5657	77.6511	90.6399	96.3032
	8300	54.8661	77.8607	90.7422	96.3461
	8400	55.1624	78.0665	90.8423	96.388
	8500	55.455	78.2684	90.9403	96.429
	8600	55.7437	78.4667	91.0362	96.4691
	8700	56.0287	78.6614	91.1301	96.5082
	8800	56.3101	78.8526	91.222	96.5465
	8900	56.5879	79.0404	91.3121	96.584
	9000	56.8622	79.2249	91.4003	96.6207
	9100	57.133	79.4062	91.4868	96.6566
	9200	57.4004	79.5844	91.5715	96.6917
	9300	57.6646	79.7595	91.6546	96.7261
	9400	57.9255	79.9316	91.736	96.7598
	9500	58.1831	80.1008	91.8159	96.7928
	9600	58.4377	80.2672	91.8942	96.8252
	9700	58.6892	80.4308	91.9711	96.8569
	9800	58.9376	80.5917	92.0465	96.888
	9900	59.1831	80.75	92.1205	96.9184
	10000	59.4256	80.9058	92.1932	96.9483

## Sheet: interpolation
649.904	0.333938	The purpose of this work sheet it to interpolate any raw data to integer wavenumbers with 1cm-1 spacing (columns D and E).
650.386	0.334169	ACTION: Copy worksheet of raw data into this workbook. Save this as a new file so not to overwrite the template. Copy and paste your raw spectral data in to columns A (wavenumbers) and B (absorbance) of this worksheet. Check the graph that the interpolated data looks ok.
650.868	0.334406		401	#N/A
651.35	0.334601		402	#N/A		Spectral Resolution		0.4821	cm-1	0.5
651.832	0.334737		403	#N/A
652.315	0.334819		404	#N/A
652.797	0.334866		405	#N/A
653.279	0.334895		406	#N/A
653.761	0.334913		407	#N/A
654.243	0.334918		408	#N/A
654.725	0.334898		409	#N/A
655.207	0.334848		410	#N/A
655.689	0.33477		411	#N/A
656.172	0.33468		412	#N/A
656.654	0.334601		413	#N/A
657.136	0.334563		414	#N/A
657.618	0.334583		415	#N/A
658.1	0.334669		416	#N/A
658.582	0.334815		417	#N/A
659.064	0.335008		418	#N/A
659.547	0.335234		419	#N/A
660.029	0.335485		420	#N/A
660.511	0.335764		421	#N/A
660.993	0.336083		422	#N/A
661.475	0.336456		423	#N/A
661.957	0.336893		424	#N/A
662.439	0.337384		425	#N/A
662.921	0.337899		426	#N/A
663.404	0.33839		427	#N/A
663.886	0.338807		428	#N/A
664.368	0.339118		429	#N/A
664.85	0.339306		430	#N/A
665.332	0.339356		431	#N/A
665.814	0.339218		432	#N/A
666.296	0.338764		433	#N/A
666.778	0.337736		434	#N/A
667.26	0.335754		435	#N/A
667.743	0.332604		436	#N/A
668.225	0.328964		437	#N/A
668.707	0.326433		438	#N/A
669.189	0.325874		439	#N/A
669.671	0.32676		440	#N/A
670.153	0.328261		441	#N/A
670.635	0.329873		442	#N/A
671.117	0.331363		443	#N/A
671.6	0.332609		444	#N/A
672.082	0.333528		445	#N/A
672.564	0.334073		446	#N/A
673.046	0.334257		447	#N/A
673.528	0.334166		448	#N/A
674.01	0.33393		449	#N/A
674.492	0.333674		450	#N/A
674.975	0.333472		451	#N/A
675.457	0.33334		452	#N/A
675.939	0.333255		453	#N/A
676.421	0.333179		454	#N/A
676.903	0.333094		455	#N/A
677.385	0.333013		456	#N/A
677.867	0.332969		457	#N/A
678.349	0.332992		458	#N/A
678.832	0.333094		459	#N/A
679.314	0.333255		460	#N/A
679.796	0.333435		461	#N/A
680.278	0.333594		462	#N/A
680.76	0.333709		463	#N/A
681.242	0.33379		464	#N/A
681.724	0.333869		465	#N/A
682.206	0.333981		466	#N/A
682.688	0.334148		467	#N/A
683.171	0.334363		468	#N/A
683.653	0.334602		469	#N/A
684.135	0.334832		470	#N/A
684.617	0.335034		471	#N/A
685.099	0.335211		472	#N/A
685.581	0.335384		473	#N/A
686.063	0.335579		474	#N/A
686.545	0.335805		475	#N/A
687.028	0.336055		476	#N/A
687.51	0.336307		477	#N/A
687.992	0.336539		478	#N/A
688.474	0.336749		479	#N/A
688.956	0.336956		480	#N/A
689.438	0.337191		481	#N/A
689.92	0.33748		482	#N/A
690.403	0.337825		483	#N/A
690.885	0.338202		484	#N/A
691.367	0.338568		485	#N/A
691.849	0.338887		486	#N/A
692.331	0.339143		487	#N/A
692.813	0.339356		488	#N/A
693.295	0.339566		489	#N/A
693.777	0.339812		490	#N/A
694.26	0.340113		491	#N/A
694.742	0.340454		492	#N/A
695.224	0.340799		493	#N/A
695.706	0.341108		494	#N/A
696.188	0.341362		495	#N/A
696.67	0.341575		496	#N/A
697.152	0.341785		497	#N/A
697.634	0.342032		498	#N/A
698.116	0.342336		499	#N/A
698.599	0.342685		500	#N/A
699.081	0.343043		501	#N/A
699.563	0.343368		502	#N/A
700.045	0.343636		503	#N/A
700.527	0.343856		504	#N/A
701.009	0.344058		505	#N/A
701.491	0.344277		506	#N/A
701.973	0.344532		507	#N/A
702.456	0.344813		508	#N/A
702.938	0.345086		509	#N/A
703.42	0.345314		510	#N/A
703.902	0.345479		511	#N/A
704.384	0.34559		512	#N/A
704.866	0.345681		513	#N/A
705.348	0.345787		514	#N/A
705.83	0.34593		515	#N/A
706.313	0.346102		516	#N/A
706.795	0.346275		517	#N/A
707.277	0.346417		518	#N/A
707.759	0.346511		519	#N/A
708.241	0.346568		520	#N/A
708.723	0.346617		521	#N/A
709.205	0.346689		522	#N/A
709.687	0.346802		523	#N/A
710.17	0.346948		524	#N/A
710.652	0.3471		525	#N/A
711.134	0.34723		526	#N/A
711.616	0.347322		527	#N/A
712.098	0.347386		528	#N/A
712.58	0.347444		529	#N/A
713.062	0.347522		530	#N/A
713.544	0.347628		531	#N/A
714.027	0.347752		532	#N/A
714.509	0.347867		533	#N/A
714.991	0.347946		534	#N/A
715.473	0.347975		535	#N/A
715.955	0.347948		536	#N/A
716.437	0.347862		537	#N/A
716.919	0.347704		538	#N/A
717.401	0.347449		539	#N/A
717.884	0.347068		540	#N/A
718.366	0.346557		541	#N/A
718.848	0.345964		542	#N/A
719.33	0.345396		543	#N/A
719.812	0.345002		544	#N/A
720.294	0.344912		545	#N/A
720.776	0.345182		546	#N/A
721.258	0.345764		547	#N/A
721.74	0.346516		548	#N/A
722.223	0.347258		549	#N/A
722.705	0.347834		550	#N/A
723.187	0.348164		551	#N/A
723.669	0.348261		552	#N/A
724.151	0.348208		553	#N/A
724.633	0.348113		554	#N/A
725.115	0.348057		555	#N/A
725.597	0.348068		556	#N/A
726.08	0.348117		557	#N/A
726.562	0.348147		558	#N/A
727.044	0.348115		559	#N/A
727.526	0.348019		560	#N/A
728.008	0.347898		561	#N/A
728.49	0.347807		562	#N/A
728.972	0.347787		563	#N/A
729.455	0.347836		564	#N/A
729.937	0.347915		565	#N/A
730.419	0.347968		566	#N/A
730.901	0.347954		567	#N/A
731.383	0.347872		568	#N/A
731.865	0.347757		569	#N/A
732.347	0.347661		570	#N/A
732.829	0.347621		571	#N/A
733.312	0.347639		572	#N/A
733.794	0.34768		573	#N/A
734.276	0.347693		574	#N/A
734.758	0.347641		575	#N/A
735.24	0.347521		576	#N/A
735.722	0.347367		577	#N/A
736.204	0.34723		578	#N/A
736.686	0.347146		579	#N/A
737.168	0.347124		580	#N/A
737.651	0.347137		581	#N/A
738.133	0.34714		582	#N/A
738.615	0.347101		583	#N/A
739.097	0.347016		584	#N/A
739.579	0.346917		585	#N/A
740.061	0.346848		586	#N/A
740.543	0.346845		587	#N/A
741.025	0.346914		588	#N/A
741.508	0.347026		589	#N/A
741.99	0.347134		590	#N/A
742.472	0.347197		591	#N/A
742.954	0.347204		592	#N/A
743.436	0.347174		593	#N/A
743.918	0.347145		594	#N/A
744.4	0.347146		595	#N/A
744.883	0.347181		596	#N/A
745.365	0.347228		597	#N/A
745.847	0.347247		598	#N/A
746.329	0.347211		599	#N/A
746.811	0.347118		600	#N/A
747.293	0.346999		601	#N/A
747.775	0.346897		602	#N/A
748.257	0.346848		603	#N/A
748.74	0.346862		604	#N/A
749.222	0.346917		605	#N/A
749.704	0.346977		606	#N/A
750.186	0.347004		607	#N/A
750.668	0.346988		608	#N/A
751.15	0.346946		609	#N/A
751.632	0.346911		610	#N/A
752.114	0.346909		611	#N/A
752.597	0.346948		612	#N/A
753.079	0.347007		613	#N/A
753.561	0.347051		614	#N/A
754.043	0.34705		615	#N/A
754.525	0.346998		616	#N/A
755.007	0.346913		617	#N/A
755.489	0.346828		618	#N/A
755.971	0.346772		619	#N/A
756.454	0.346752		620	#N/A
756.936	0.346752		621	#N/A
757.418	0.346745		622	#N/A
757.9	0.346708		623	#N/A
758.382	0.346637		624	#N/A
758.864	0.346557		625	#N/A
759.346	0.346498		626	#N/A
759.828	0.346486		627	#N/A
760.311	0.346526		628	#N/A
760.793	0.346593		629	#N/A
761.275	0.346653		630	#N/A
761.757	0.346675		631	#N/A
762.239	0.346649		632	#N/A
762.721	0.346594		633	#N/A
763.203	0.34654		634	#N/A
763.685	0.346511		635	#N/A
764.168	0.346515		636	#N/A
764.65	0.346534		637	#N/A
765.132	0.346537		638	#N/A
765.614	0.346497		639	#N/A
766.096	0.346409		640	#N/A
766.578	0.346292		641	#N/A
767.06	0.346179		642	#N/A
767.542	0.3461		643	#N/A
768.024	0.346067		644	#N/A
768.507	0.346069		645	#N/A
768.989	0.346083		646	#N/A
769.471	0.346085		647	#N/A
769.953	0.346068		648	#N/A
770.435	0.346044		649	#N/A
770.917	0.346038		650	0.333984
771.399	0.346067		651	0.334459
771.881	0.346131		652	0.334765
772.364	0.346211		653	0.334878
772.846	0.346274		654	0.334915
773.328	0.346294		655	0.33487
773.81	0.346265		656	0.334712
774.292	0.346204		657	0.334574
774.774	0.346142		658	0.334651
775.256	0.346105		659	0.334982
775.739	0.346102		660	0.33547
776.221	0.346123		661	0.336088
776.703	0.346141		662	0.336937
777.185	0.346135		663	0.337979
777.667	0.346098		664	0.338881
778.149	0.346044		665	0.339321
778.631	0.345998		666	0.339043
779.113	0.345984		667	0.336825
779.596	0.346009		668	0.33066
780.078	0.346059		669	0.326093
780.56	0.346109		670	0.327784
781.042	0.346134		671	0.331
781.524	0.346128		672	0.333372
782.006	0.346098		673	0.33424
782.488	0.346068		674	0.333935
782.97	0.346057		675	0.333465
783.452	0.346068		676	0.333245
783.935	0.346088		677	0.333078
784.417	0.346095		678	0.332975
784.899	0.346066		679	0.33315
785.381	0.345997		680	0.333503
785.863	0.3459		681	0.33375
786.345	0.345798		682	0.333933
786.827	0.345716		683	0.334287
787.309	0.34566		684	0.334768
787.792	0.345626		685	0.335174
788.274	0.345596		686	0.335553
788.756	0.345556		687	0.33604
789.238	0.345502		688	0.336543
789.72	0.345446		689	0.336977
790.202	0.345405		690	0.337537
790.684	0.345394		691	0.33829
791.167	0.345411		692	0.338967
791.649	0.345442		693	0.339437
792.131	0.345462		694	0.339951
792.613	0.345455		695	0.340639
793.095	0.345418		696	0.341263
793.577	0.345364		697	0.341718
794.059	0.345315		698	0.342262
794.541	0.345286		699	0.342983
795.024	0.345277		700	0.343611
795.506	0.345274		701	0.344054
795.988	0.345253		702	0.344548
796.47	0.345199		703	0.345115
796.952	0.345114		704	0.345502
797.434	0.345016		705	0.34571
797.916	0.344933		706	0.34599
798.398	0.344886		707	0.346335
798.88	0.344879		708	0.346539
799.363	0.344894		709	0.346658
799.845	0.344905		710	0.346897
800.327	0.344891		711	0.347194
800.809	0.344844		712	0.347373
801.291	0.344779		713	0.347512
801.773	0.344717		714	0.347745
802.255	0.344679		715	0.347947
802.737	0.344669		716	0.347939
803.22	0.344674		717	0.347661
803.702	0.34467		718	0.346944
804.184	0.344639		719	0.345785
804.666	0.344574		720	0.344967
805.148	0.344488		721	0.345452
805.63	0.344402		722	0.346916
806.112	0.344335		723	0.348036
806.595	0.344293		724	0.348225
807.077	0.344268		725	0.348071
807.559	0.344242		726	0.348109
808.041	0.344201		727	0.348118
808.523	0.344144		728	0.3479
809.005	0.344086		729	0.34779
809.487	0.344048		730	0.347922
809.969	0.344045		731	0.347937
810.452	0.344076		732	0.34773
810.934	0.344123		733	0.347627
811.416	0.34416		734	0.347685
811.898	0.344164		735	0.34758
812.38	0.344127		736	0.347288
812.862	0.344065		737	0.347132
813.344	0.343998		738	0.347139
813.826	0.343949		739	0.347033
814.308	0.343923		740	0.346857
814.791	0.343911		741	0.346911
815.273	0.34389		742	0.347135
815.755	0.343841		743	0.347201
816.237	0.343761		744	0.347145
816.719	0.343662		745	0.347192
817.201	0.343566		746	0.347235
817.683	0.343494		747	0.347072
818.165	0.343453		748	0.346874
818.648	0.343431		749	0.346892
819.13	0.343407		750	0.346993
819.612	0.343359		751	0.346959
820.094	0.343278		752	0.34691
820.576	0.343175		753	0.346997
821.058	0.343068		754	0.34705
821.54	0.342978		755	0.346914
822.023	0.342913		756	0.346771
822.505	0.342865		757	0.346751
822.987	0.342815		758	0.346693
823.469	0.342745		759	0.34654
823.951	0.342646		760	0.3465
824.433	0.342525		761	0.346619
824.915	0.342403		762	0.346662
825.397	0.3423		763	0.346563
825.88	0.342226		764	0.346514
826.362	0.342179		765	0.346536
826.844	0.342143		766	0.346427
827.326	0.342102		767	0.346193
827.808	0.342051		768	0.346069
828.29	0.341993		769	0.346083
828.772	0.341945		770	0.346065
829.254	0.341922		771	0.346043
829.736	0.341929		772	0.346151
830.219	0.341959		773	0.34628
830.701	0.341994		774	0.346241
831.183	0.342018		775	0.346124
831.665	0.342021		776	0.346113
832.147	0.342007		777	0.346137
832.629	0.341991		778	0.34606
833.111	0.341985		779	0.345987
833.593	0.341995		780	0.346051
834.076	0.342013		781	0.346132
834.558	0.342023		782	0.346099
835.04	0.342009		783	0.346057
835.522	0.341966		784	0.346089
836.004	0.341902		785	0.346052
836.486	0.341834		786	0.345871
836.968	0.341782		787	0.345696
837.45	0.341752		788	0.345613
837.933	0.341743		789	0.345529
838.415	0.341743		790	0.345422
838.897	0.34174		791	0.345405
839.379	0.341727		792	0.345457
839.861	0.341712		793	0.345425
840.343	0.341704		794	0.345321
840.825	0.341715		795	0.345278
841.307	0.341747		796	0.345252
841.79	0.341788		797	0.345104
842.272	0.341822		798	0.344925
842.754	0.341833		799	0.344882
843.236	0.341815		800	0.344901
843.718	0.341777		801	0.344818
844.2	0.341734		802	0.344699
844.682	0.341701		803	0.344671
845.164	0.341685		804	0.344651
845.647	0.341681		805	0.344514
846.129	0.341676		806	0.34435
846.611	0.341657		807	0.344272
847.093	0.341619		808	0.344205
847.575	0.341571		809	0.344087
848.057	0.341526		810	0.344047
848.539	0.341498		811	0.344128
849.021	0.341493		812	0.344156
849.504	0.341502		813	0.344046
849.986	0.341513		814	0.34394
850.468	0.341509		815	0.343901
850.95	0.341484		816	0.343801
851.432	0.341441		817	0.343606
851.914	0.341391		818	0.343467
852.396	0.341345		819	0.343413
852.878	0.341305		820	0.343294
853.361	0.341267		821	0.343081
853.843	0.341217		822	0.342916
854.325	0.341143		823	0.342814
854.807	0.341041		824	0.342634
855.289	0.340917		825	0.342385
855.771	0.340782		826	0.342214
856.253	0.340648		827	0.34213
856.736	0.340521		828	0.342028
857.218	0.340398		829	0.341934
857.7	0.340272		830	0.341945
858.182	0.340139		831	0.342009
858.664	0.340003		832	0.342011
859.146	0.339873		833	0.341987
859.628	0.339765		834	0.34201
860.11	0.339688		835	0.34201
860.592	0.339645		836	0.341902
861.075	0.339626		837	0.34178
861.557	0.339615		838	0.341743
862.039	0.339599		839	0.341737
862.521	0.339572		840	0.341709
863.003	0.339537		841	0.341727
863.485	0.339503		842	0.341803
863.967	0.339479		843	0.341824
864.449	0.339464		844	0.341752
864.932	0.33945		845	0.341691
865.414	0.339423		846	0.341677
865.896	0.339376		847	0.341626
866.378	0.33931		848	0.341532
866.86	0.339237		849	0.341493
867.342	0.339176		850	0.341513
867.824	0.33914		851	0.34148
868.307	0.339136		852	0.341383
868.789	0.339157		853	0.341296
869.271	0.33919		854	0.341193
869.753	0.339226		855	0.340992
870.235	0.33926		856	0.340719
870.717	0.339297		857	0.340453
871.199	0.339347		858	0.340189
871.681	0.339413		859	0.339912
872.163	0.339488		860	0.339706
872.646	0.339558		861	0.339629
873.128	0.339604		862	0.3396
873.61	0.339613		863	0.339537
874.092	0.339587		864	0.339478
874.574	0.339542		865	0.339446
875.056	0.339496		866	0.339362
875.538	0.339463		867	0.339219
876.02	0.339442		868	0.339139
876.503	0.339421		869	0.339171
876.985	0.339382		870	0.339243
877.467	0.339312		871	0.339327
877.949	0.339214		872	0.339463
878.431	0.339103		873	0.339592
878.913	0.339001		874	0.339592
879.395	0.338927		875	0.339502
879.877	0.338886		876	0.339443
880.36	0.338868		877	0.33938
880.842	0.338859		878	0.339202
881.324	0.338844		879	0.338988
881.806	0.338822		880	0.338881
882.288	0.338799		881	0.338854
882.77	0.338791		882	0.338813
883.252	0.338805		883	0.338798
883.734	0.338837		884	0.338856
884.217	0.338871		885	0.338873
884.699	0.338885		886	0.338759
885.181	0.338865		887	0.338633
885.663	0.338811		888	0.338609
886.145	0.338737		889	0.338602
886.627	0.338668		890	0.338533
887.109	0.338622		891	0.338515
887.591	0.338606		892	0.338624
888.073	0.338609		893	0.338725
888.556	0.338613		894	0.338729
889.038	0.338601		895	0.338733
889.52	0.338571		896	0.338783
890.002	0.338533		897	0.338758
890.484	0.338508		898	0.338631
890.966	0.338512		899	0.338558
891.448	0.338552		900	0.338606
891.931	0.338614		901	0.338653
892.413	0.338678		902	0.338652
892.895	0.338722		903	0.338716
893.377	0.338737		904	0.338846
893.859	0.338732		905	0.338882
894.341	0.338722		906	0.338801
894.823	0.338725		907	0.338733
895.305	0.338746		908	0.338704
895.788	0.338775		909	0.338626
896.27	0.338793		910	0.338541
896.752	0.338782		911	0.338573
897.234	0.338737		912	0.338683
897.716	0.33867		913	0.338732
898.198	0.338604		914	0.338726
898.68	0.338562		915	0.338752
899.162	0.338556		916	0.338759
899.644	0.338579		917	0.338662
900.127	0.338616		918	0.338547
900.609	0.338644		919	0.338539
901.091	0.338655		920	0.338581
901.573	0.338652		921	0.338582
902.055	0.338652		922	0.338596
902.537	0.338672		923	0.338679
903.019	0.338718		924	0.338734
903.501	0.338782		925	0.338677
903.984	0.338845		926	0.338582
904.466	0.338883		927	0.338524
904.948	0.338886		928	0.338458
905.43	0.338855		929	0.338369
905.912	0.338809		930	0.338355
906.394	0.338765		931	0.33844
906.876	0.338737		932	0.338513
907.359	0.338723		933	0.338529
907.841	0.338712		934	0.338555
908.323	0.338688		935	0.33859
908.805	0.338647		936	0.338559
909.287	0.338596		937	0.33849
909.769	0.338551		938	0.338481
910.251	0.338531		939	0.338525
910.733	0.338547		940	0.338541
911.216	0.338593		941	0.338548
911.698	0.338651		942	0.338609
912.18	0.338701		943	0.338683
912.662	0.338729		944	0.338697
913.144	0.338734		945	0.33868
913.626	0.338728		946	0.338674
914.108	0.338726		947	0.338635
914.59	0.338736		948	0.338552
915.072	0.338755		949	0.338517
915.555	0.338767		950	0.338563
916.037	0.338759		951	0.338601
916.519	0.338721		952	0.338593
917.001	0.338662		953	0.338617
917.483	0.338597		954	0.338687
917.965	0.338548		955	0.338714
918.447	0.338528		956	0.338685
918.929	0.338535		957	0.338692
919.412	0.338558		958	0.338732
919.894	0.338579		959	0.338717
920.376	0.338587		960	0.338671
920.858	0.338583		961	0.338692
921.34	0.338578		962	0.338755
921.822	0.338585		963	0.338765
922.304	0.338614		964	0.338757
922.787	0.338659		965	0.338824
923.269	0.338705		966	0.338926
923.751	0.338734		967	0.338975
924.233	0.338734		968	0.33901
924.715	0.338705		969	0.3391
925.197	0.338658		970	0.339189
925.679	0.338608		971	0.339222
926.161	0.338569		972	0.339287
926.644	0.338541		973	0.339437
927.126	0.338518		974	0.33957
927.608	0.33849		975	0.339617
928.09	0.33845		976	0.339667
928.572	0.338405		977	0.339768
929.054	0.338365		978	0.339834
929.536	0.338346		979	0.33984
930.018	0.338356		980	0.339888
930.5	0.338391		981	0.340004
930.983	0.338439		982	0.340083
931.465	0.338483		983	0.340111
931.947	0.338511		984	0.340189
932.429	0.338524		985	0.340316
932.911	0.338528		986	0.340381
933.393	0.338534		987	0.340402
933.875	0.33855		988	0.340488
934.357	0.338572		989	0.34062
934.84	0.338589		990	0.340694
935.322	0.338592		991	0.340735
935.804	0.338573		992	0.340832
936.286	0.338539		993	0.34095
936.768	0.338502		994	0.341022
937.25	0.338477		995	0.341114
937.732	0.338473		996	0.341287
938.215	0.338488		997	0.341448
938.697	0.338512		998	0.341523
939.179	0.338532		999	0.341618
939.661	0.338542		1000	0.341817
940.143	0.338541		1001	0.342023
940.625	0.338541		1002	0.342162
941.107	0.33855		1003	0.342295
941.589	0.338576		1004	0.342434
942.072	0.338614		1005	0.342482
942.554	0.338655		1006	0.342446
943.036	0.338685		1007	0.342474
943.518	0.338699		1008	0.342595
944	0.338697		1009	0.342685
944.482	0.338688		1010	0.342711
944.964	0.33868		1011	0.342752
945.446	0.338677		1012	0.342764
945.928	0.338676		1013	0.342625
946.411	0.338667		1014	0.342407
946.893	0.338644		1015	0.342284
947.375	0.338606		1016	0.342247
947.857	0.338562		1017	0.342175
948.339	0.338528		1018	0.342082
948.821	0.338513		1019	0.342048
949.303	0.338523		1020	0.342016
949.785	0.33855		1021	0.34189
950.268	0.33858		1022	0.34174
950.75	0.338599		1023	0.341665
951.232	0.338603		1024	0.341606
951.714	0.338596		1025	0.341496
952.196	0.338591		1026	0.34143
952.678	0.3386		1027	0.34148
953.16	0.338626		1028	0.341549
953.643	0.338662		1029	0.341568
954.125	0.338696		1030	0.341605
954.607	0.338715		1031	0.341669
955.089	0.338714		1032	0.34164
955.571	0.338699		1033	0.3415
956.053	0.338684		1034	0.341383
956.535	0.33868		1035	0.341335
957.017	0.338692		1036	0.341262
957.5	0.338714		1037	0.34117
957.982	0.338732		1038	0.341171
958.464	0.338735		1039	0.341246
958.946	0.33872		1040	0.34126
959.428	0.338694		1041	0.34123
959.91	0.338672		1042	0.341263
960.392	0.338667		1043	0.341323
960.874	0.338684		1044	0.341303
961.356	0.338716		1045	0.341262
961.839	0.338749		1046	0.34132
962.321	0.338768		1047	0.34143
962.803	0.33877		1048	0.341498
963.285	0.338759		1049	0.341582
963.767	0.338752		1050	0.341751
964.249	0.338763		1051	0.341892
964.731	0.338796		1052	0.341913
965.213	0.338846		1053	0.341924
965.696	0.3389		1054	0.342009
966.178	0.338942		1055	0.342055
966.66	0.338966		1056	0.342001
967.142	0.338979		1057	0.341985
967.624	0.338991		1058	0.3421
968.106	0.339015		1059	0.342256
968.588	0.339056		1060	0.342399
969.071	0.339108		1061	0.342611
969.553	0.339157		1062	0.342884
970.035	0.339192		1063	0.343074
970.517	0.339211		1064	0.343167
970.999	0.339222		1065	0.343306
971.481	0.339241		1066	0.343517
971.963	0.339282		1067	0.343693
972.445	0.339346		1068	0.343862
972.928	0.339426		1069	0.34414
973.41	0.339503		1070	0.344484
973.892	0.339562		1071	0.344758
974.374	0.339597		1072	0.344993
974.856	0.339613		1073	0.345287
975.338	0.339626		1074	0.345586
975.82	0.339651		1075	0.345813
976.302	0.339693		1076	0.346061
976.784	0.339746		1077	0.346419
977.267	0.339795		1078	0.346778
977.749	0.339828		1079	0.347033
978.231	0.33984		1080	0.347274
978.713	0.339839		1081	0.347564
979.195	0.339841		1082	0.347788
979.677	0.33986		1083	0.347917
980.159	0.339902		1084	0.348136
980.641	0.33996		1085	0.348597
981.124	0.340019		1086	0.349291
981.606	0.340063		1087	0.350211
982.088	0.340087		1088	0.351335
982.57	0.340099		1089	0.352423
983.052	0.340112		1090	0.353185
983.534	0.340141		1091	0.353653
984.016	0.340191		1092	0.354046
984.499	0.340254		1093	0.354348
984.981	0.340314		1094	0.354421
985.463	0.340358		1095	0.354386
985.945	0.34038		1096	0.354439
986.427	0.340388		1097	0.35452
986.909	0.340397		1098	0.354494
987.391	0.340423		1099	0.354436
987.873	0.340471		1100	0.354442
988.356	0.340536		1101	0.354388
988.838	0.340602		1102	0.354185
989.32	0.340655		1103	0.353994
989.802	0.340687		1104	0.35395
990.284	0.340704		1105	0.353945
990.766	0.340721		1106	0.353913
991.248	0.340751		1107	0.354014
991.73	0.340799		1108	0.354299
992.212	0.340859		1109	0.354585
992.695	0.340919		1110	0.354796
993.177	0.340968		1111	0.355064
993.659	0.341002		1112	0.355398
994.141	0.341031		1113	0.355634
994.623	0.341068		1114	0.355772
995.105	0.341127		1115	0.355993
995.587	0.341208		1116	0.356315
996.069	0.3413		1117	0.356599
996.552	0.341387		1118	0.356877
997.034	0.341453		1119	0.357292
997.516	0.341494		1120	0.357776
997.998	0.341523		1121	0.35815
998.48	0.341556		1122	0.358473
998.962	0.341612		1123	0.358875
999.444	0.341696		1124	0.359275
999.927	0.341801		1125	0.35958
1000.41	0.34191		1126	0.359928
1000.89	0.342006		1127	0.360445
1001.37	0.342083		1128	0.360995
1001.86	0.342144		1129	0.361456
1002.34	0.342202		1130	0.361951
1002.82	0.342267		1131	0.362561
1003.3	0.34234		1132	0.363123
1003.78	0.342411		1133	0.363555
1004.27	0.342463		1134	0.364024
1004.75	0.342485		1135	0.364597
1005.23	0.342478		1136	0.365137
1005.71	0.342455		1137	0.36564
1006.19	0.342439		1138	0.366264
1006.68	0.342448		1139	0.366975
1007.16	0.342486		1140	0.367573
1007.64	0.342547		1141	0.368086
1008.12	0.342611		1142	0.368711
1008.61	0.342661		1143	0.369426
1009.09	0.34269		1144	0.370073
1009.57	0.342702		1145	0.370736
1010.05	0.342712		1146	0.371584
1010.53	0.342729		1147	0.372496
1011.01	0.342753		1148	0.373266
1011.5	0.342772		1149	0.374004
1011.98	0.342766		1150	0.374859
1012.46	0.342722		1151	0.375684
1012.94	0.342637		1152	0.376353
1013.43	0.34253		1153	0.377058
1013.91	0.342423		1154	0.377942
1014.39	0.34234		1155	0.378832
1014.87	0.34229		1156	0.379628
1015.35	0.342267		1157	0.380528
1015.84	0.342254		1158	0.381612
1016.32	0.342233		1159	0.382653
1016.8	0.342196		1160	0.383572
1017.28	0.342146		1161	0.38459
1017.76	0.342098		1162	0.385737
1018.25	0.342065		1163	0.38682
1018.73	0.34205		1164	0.387919
1019.21	0.342046		1165	0.38929
1019.69	0.342036		1166	0.39082
1020.18	0.342004		1167	0.392145
1020.66	0.341945		1168	0.393256
1021.14	0.341867		1169	0.394379
1021.62	0.341789		1170	0.395426
1022.1	0.341727		1171	0.396163
1022.59	0.341686		1172	0.396721
1023.07	0.341661		1173	0.397334
1023.55	0.341638		1174	0.397864
1024.03	0.341603		1175	0.398142
1024.52	0.341553		1176	0.398374
1025	0.341496		1177	0.398686
1025.48	0.34145		1178	0.398825
1025.96	0.341429		1179	0.398675
1026.44	0.34144		1180	0.398525
1026.92	0.341474		1181	0.398504
1027.41	0.341515		1182	0.398334
1027.89	0.341546		1183	0.397927
1028.37	0.341561		1184	0.397573
1028.85	0.341566		1185	0.397366
1029.34	0.341573		1186	0.397074
1029.82	0.341592		1187	0.396718
1030.3	0.341626		1188	0.396601
1030.78	0.341661		1189	0.396665
1031.27	0.341679		1190	0.396577
1031.75	0.341666		1191	0.396373
1032.23	0.341617		1192	0.39635
1032.71	0.341545		1193	0.396448
1033.19	0.34147		1194	0.396388
1033.67	0.341409		1195	0.396248
1034.16	0.341371		1196	0.396272
1034.64	0.341349		1197	0.396344
1035.12	0.34133		1198	0.396236
1035.6	0.341299		1199	0.396109
1036.09	0.341254		1200	0.396184
1036.57	0.341204		1201	0.39626
1037.05	0.341166		1202	0.396122
1037.53	0.341154		1203	0.395992
1038.01	0.341171		1204	0.396051
1038.5	0.341208		1205	0.396068
1038.98	0.341245		1206	0.395895
1039.46	0.341265		1207	0.395772
1039.94	0.341263		1208	0.395809
1040.42	0.341245		1209	0.395727
1040.91	0.341229		1210	0.395405
1041.39	0.341231		1211	0.395125
1041.87	0.341254		1212	0.395015
1042.35	0.341289		1213	0.394838
1042.84	0.34132		1214	0.394527
1043.32	0.34133		1215	0.394303
1043.8	0.341315		1216	0.39413
1044.28	0.341286		1217	0.393749
1044.76	0.341263		1218	0.393217
1045.25	0.341262		1219	0.392791
1045.73	0.341291		1220	0.392389
1046.21	0.341342		1221	0.391729
1046.69	0.341399		1222	0.390861
1047.17	0.341447		1223	0.389995
1047.66	0.341479		1224	0.38903
1048.14	0.341505		1225	0.387779
1048.62	0.341539		1226	0.386424
1049.1	0.341594		1227	0.385281
1049.59	0.341673		1228	0.384404
1050.07	0.341763		1229	0.383779
1050.55	0.341843		1230	0.38351
1051.03	0.341895		1231	0.383488
1051.51	0.341915		1232	0.383308
1052	0.341913		1233	0.382848
1052.48	0.341909		1234	0.382469
1052.96	0.341921		1235	0.382416
1053.44	0.341955		1236	0.382483
1053.92	0.342003		1237	0.382476
1054.41	0.342043		1238	0.382502
1054.89	0.342059		1239	0.382589
1055.37	0.342044		1240	0.382527
1055.85	0.34201		1241	0.382278
1056.34	0.34198		1242	0.382068
1056.82	0.341973		1243	0.381971
1057.3	0.342003		1244	0.381912
1057.78	0.342065		1245	0.382008
1058.26	0.342143		1246	0.382403
1058.75	0.34222		1247	0.382891
1059.23	0.342289		1248	0.383165
1059.71	0.342354		1249	0.383294
1060.19	0.342429		1250	0.383529
1060.67	0.342528		1251	0.38385
1061.16	0.342651		1252	0.384174
1061.64	0.342788		1253	0.384687
1062.12	0.342916		1254	0.385539
1062.6	0.343018		1255	0.386508
1063.09	0.343086		1256	0.387405
1063.57	0.34313		1257	0.388419
1064.05	0.343171		1258	0.389699
1064.53	0.343227		1259	0.391174
1065.01	0.343308		1260	0.39302
1065.49	0.343408		1261	0.395672
1065.98	0.343513		1262	0.39905
1066.46	0.343606		1263	0.402491
1066.94	0.343685		1264	0.405691
1067.42	0.343757		1265	0.408951
1067.91	0.34384		1266	0.412331
1068.39	0.343951		1267	0.41543
1068.87	0.344095		1268	0.4182
1069.35	0.344262		1269	0.421058
1069.83	0.344431		1270	0.423972
1070.32	0.344584		1271	0.426603
1070.8	0.344712		1272	0.429129
1071.28	0.344823		1273	0.431891
1071.76	0.344932		1274	0.434509
1072.24	0.345056		1275	0.436459
1072.73	0.345199		1276	0.438026
1073.21	0.345354		1277	0.439666
1073.69	0.345503		1278	0.441043
1074.17	0.345633		1279	0.44173
1074.66	0.345742		1280	0.442125
1075.14	0.345842		1281	0.442622
1075.62	0.345952		1282	0.442754
1076.1	0.34609		1283	0.442188
1076.58	0.346258		1284	0.441416
1077.07	0.346445		1285	0.440667
1077.55	0.346628		1286	0.439429
1078.03	0.346789		1287	0.437597
1078.51	0.34692		1288	0.435844
1078.99	0.347032		1289	0.434384
1079.48	0.347141		1290	0.432626
1079.96	0.347263		1291	0.43043
1080.44	0.347401		1292	0.42833
1080.92	0.347544		1293	0.426387
1081.41	0.347673		1294	0.424069
1081.89	0.347772		1295	0.421406
1082.37	0.347841		1296	0.41899
1082.85	0.347896		1297	0.416823
1083.33	0.347964		1298	0.414426
1083.82	0.348073		1299	0.411875
1084.3	0.348239		1300	0.409583
1084.78	0.348467		1301	0.407424
1085.26	0.348752		1302	0.405023
1085.74	0.349087		1303	0.40257
1086.23	0.349472		1304	0.400433
1086.71	0.349911		1305	0.398398
1087.19	0.350407		1306	0.396103
1087.67	0.350951		1307	0.393795
1088.15	0.351516		1308	0.391863
1088.64	0.352061		1309	0.390059
1089.12	0.352543		1310	0.387955
1089.6	0.352936		1311	0.385678
1090.08	0.353238		1312	0.383574
1090.57	0.353473		1313	0.381695
1091.05	0.353673		1314	0.37999
1091.53	0.353864		1315	0.378474
1092.01	0.354051		1316	0.376942
1092.49	0.354219		1317	0.375041
1092.98	0.354344		1318	0.372943
1093.46	0.354411		1319	0.371333
1093.94	0.354423		1320	0.370437
1094.42	0.354404		1321	0.369708
1094.9	0.354385		1322	0.368753
1095.39	0.35439		1323	0.367746
1095.87	0.354426		1324	0.366787
1096.35	0.354476		1325	0.36569
1096.83	0.354516		1326	0.364479
1097.32	0.354528		1327	0.363451
1097.8	0.354509		1328	0.362738
1098.28	0.354473		1329	0.362267
1098.76	0.354442		1330	0.362045
1099.24	0.354431		1331	0.361863
1099.73	0.354438		1332	0.360846
1100.21	0.354445		1333	0.358106
1100.69	0.354427		1334	0.353749
1101.17	0.354367		1335	0.348603
1101.65	0.354268		1336	0.343402
1102.14	0.354152		1337	0.338511
1102.62	0.354048		1338	0.334162
1103.1	0.35398		1339	0.330943
1103.58	0.353952		1340	0.329465
1104.07	0.35395		1341	0.329203
1104.55	0.353953		1342	0.329033
1105.03	0.353944		1343	0.328597
1105.51	0.353925		1344	0.328111
1105.99	0.353913		1345	0.32774
1106.48	0.353934		1346	0.327468
1106.96	0.354004		1347	0.327271
1107.44	0.354123		1348	0.327142
1107.92	0.354274		1349	0.327124
1108.4	0.354427		1350	0.327397
1108.89	0.354559		1351	0.328044
1109.37	0.354667		1352	0.328824
1109.85	0.354763		1353	0.329606
1110.33	0.35487		1354	0.330922
1110.82	0.355003		1355	0.333562
1111.3	0.355162		1356	0.33776
1111.78	0.355329		1357	0.343434
1112.26	0.355479		1358	0.350706
1112.74	0.355593		1359	0.358974
1113.23	0.35567		1360	0.36614
1113.71	0.35573		1361	0.369737
1114.19	0.355799		1362	0.368061
1114.67	0.3559		1363	0.361385
1115.15	0.356037		1364	0.353572
1115.64	0.356195		1365	0.347336
1116.12	0.356354		1366	0.342339
1116.6	0.356496		1367	0.337897
1117.08	0.35662		1368	0.334337
1117.57	0.356744		1369	0.332193
1118.05	0.356891		1370	0.331024
1118.53	0.357076		1371	0.329778
1119.01	0.357297		1372	0.327834
1119.49	0.357537		1373	0.325438
1119.97	0.357766		1374	0.323771
1120.46	0.357965		1375	0.323827
1120.94	0.358132		1376	0.324647
1121.42	0.358281		1377	0.324999
1121.9	0.358438		1378	0.324941
1122.39	0.358617		1379	0.324972
1122.87	0.358818		1380	0.325174
1123.35	0.359026		1381	0.32533
1123.83	0.359219		1382	0.325413
1124.32	0.359382		1383	0.325333
1124.8	0.359521		1384	0.324671
1125.28	0.35966		1385	0.323163
1125.76	0.359824		1386	0.321304
1126.24	0.360034		1387	0.320433
1126.72	0.360287		1388	0.321156
1127.21	0.360564		1389	0.322269
1127.69	0.360836		1390	0.322828
1128.17	0.361082		1391	0.322771
1128.65	0.361303		1392	0.322068
1129.14	0.361515		1393	0.32065
1129.62	0.361744		1394	0.318984
1130.1	0.362006		1395	0.318213
1130.58	0.362298		1396	0.318403
1131.06	0.362602		1397	0.318333
1131.55	0.362888		1398	0.317884
1132.03	0.363138		1399	0.318335
1132.51	0.363354		1400	0.320124
1132.99	0.363552		1401	0.32166
1133.47	0.363761		1402	0.321931
1133.96	0.364		1403	0.321377
1134.44	0.364269		1404	0.321042
1134.92	0.364552		1405	0.321502
1135.4	0.364828		1406	0.322174
1135.89	0.365082		1407	0.322349
1136.37	0.365318		1408	0.322025
1136.85	0.365557		1409	0.321476
1137.33	0.365824		1410	0.320977
1137.81	0.366132		1411	0.320857
1138.3	0.366474		1412	0.32125
1138.78	0.366824		1413	0.321787
1139.26	0.367152		1414	0.321842
1139.74	0.367439		1415	0.321034
1140.22	0.367691		1416	0.319366
1140.71	0.36793		1417	0.317134
1141.19	0.368187		1418	0.315346
1141.67	0.368483		1419	0.315893
1142.15	0.368817		1420	0.318256
1142.63	0.369167		1421	0.319367
1143.12	0.369509		1422	0.318682
1143.6	0.369825		1423	0.317591
1144.08	0.370124		1424	0.317879
1144.56	0.370428		1425	0.319587
1145.05	0.370768		1426	0.320715
1145.53	0.371159		1427	0.32047
1146.01	0.371593		1428	0.319494
1146.49	0.372043		1429	0.318742
1146.97	0.372475		1430	0.318749
1147.46	0.372867		1431	0.319311
1147.94	0.373222		1432	0.319866
1148.42	0.373565		1433	0.319719
1148.9	0.373925		1434	0.3185
1149.38	0.374319		1435	0.316588
1149.87	0.374742		1436	0.315501
1150.35	0.375166		1437	0.316839
1150.83	0.375561		1438	0.318887
1151.31	0.375911		1439	0.319956
1151.8	0.376224		1440	0.320463
1152.28	0.37653		1441	0.320863
1152.76	0.376866		1442	0.321174
1153.24	0.377252		1443	0.321335
1153.72	0.377684		1444	0.321189
1154.21	0.378134		1445	0.320382
1154.69	0.378571		1446	0.318917
1155.17	0.378975		1447	0.317663
1155.65	0.379353		1448	0.317749
1156.13	0.379734		1449	0.318752
1156.62	0.380152		1450	0.319317
1157.1	0.380625		1451	0.319285
1157.58	0.381145		1452	0.319038
1158.06	0.381683		1453	0.318353
1158.55	0.382202		1454	0.316646
1159.03	0.382681		1455	0.313644
1159.51	0.383126		1456	0.309612
1159.99	0.383565		1457	0.307433
1160.47	0.38403		1458	0.309983
1160.96	0.38454		1459	0.313837
1161.44	0.385088		1460	0.317105
1161.92	0.385647		1461	0.319007
1162.4	0.386188		1462	0.319115
1162.88	0.386701		1463	0.317859
1163.37	0.387203		1464	0.316679
1163.85	0.387733		1465	0.317307
1164.33	0.388328		1466	0.319129
1164.81	0.389004		1467	0.320439
1165.3	0.389741		1468	0.320756
1165.78	0.390491		1469	0.319931
1166.26	0.391202		1470	0.317717
1166.74	0.391841		1471	0.314108
1167.22	0.392409		1472	0.310648
1167.71	0.392936		1473	0.310413
1168.19	0.39346		1474	0.311998
1168.67	0.394002		1475	0.312892
1169.15	0.394552		1476	0.313866
1169.63	0.395077		1477	0.315591
1170.12	0.395537		1478	0.316954
1170.6	0.395912		1479	0.317069
1171.08	0.396214		1480	0.316493
1171.56	0.396479		1481	0.316498
1172.05	0.396746		1482	0.317553
1172.53	0.397036		1483	0.318494
1173.01	0.39734		1484	0.318221
1173.49	0.397624		1485	0.316718
1173.97	0.397855		1486	0.31443
1174.46	0.398018		1487	0.311713
1174.94	0.39813		1488	0.308791
1175.42	0.398227		1489	0.306753
1175.9	0.398344		1490	0.308012
1176.38	0.398492		1491	0.312131
1176.87	0.398651		1492	0.315267
1177.35	0.398778		1493	0.316023
1177.83	0.398835		1494	0.314993
1178.31	0.398808		1495	0.312888
1178.8	0.398719		1496	0.310682
1179.28	0.398615		1497	0.309716
1179.76	0.39854		1498	0.31029
1180.24	0.398511		1499	0.311645
1180.72	0.398511		1500	0.313211
1181.2	0.398498		1501	0.314401
1181.69	0.398428		1502	0.314651
1182.17	0.398284		1503	0.313744
1182.65	0.398082		1504	0.311636
1183.13	0.397867		1505	0.307885
1183.62	0.397681		1506	0.301662
1184.1	0.397545		1507	0.297322
1184.58	0.397447		1508	0.300611
1185.06	0.397354		1509	0.304437
1185.54	0.39723		1510	0.30686
1186.03	0.397065		1511	0.308951
1186.51	0.39688		1512	0.310998
1186.99	0.39672		1513	0.312202
1187.47	0.396621		1514	0.311773
1187.95	0.396598		1515	0.309889
1188.44	0.396629		1516	0.308062
1188.92	0.396666		1517	0.308571
1189.4	0.396664		1518	0.310073
1189.88	0.396602		1519	0.30935
1190.37	0.396498		1520	0.305944
1190.85	0.396392		1521	0.302323
1191.33	0.39633		1522	0.303646
1191.81	0.396331		1523	0.306783
1192.29	0.39638		1524	0.307814
1192.78	0.396437		1525	0.308068
1193.26	0.39646		1526	0.309141
1193.74	0.396428		1527	0.310943
1194.22	0.396354		1528	0.312821
1194.7	0.396275		1529	0.314541
1195.19	0.39623		1530	0.31523
1195.67	0.396239		1531	0.313941
1196.15	0.396287		1532	0.310994
1196.63	0.396335		1533	0.309161
1197.12	0.396346		1534	0.311671
1197.6	0.396303		1535	0.314493
1198.08	0.396223		1536	0.314526
1198.56	0.396143		1537	0.31258
1199.04	0.396105		1538	0.309136
1199.53	0.396125		1539	0.303996
1200.01	0.396185		1540	0.299351
1200.49	0.396244		1541	0.300074
1200.97	0.396262		1542	0.303079
1201.45	0.39622		1543	0.304663
1201.94	0.396134		1544	0.306357
1202.42	0.396044		1545	0.310333
1202.9	0.395992		1546	0.314592
1203.38	0.395995		1547	0.316248
1203.87	0.396038		1548	0.315566
1204.35	0.396083		1549	0.314386
1204.83	0.396087		1550	0.31469
1205.31	0.396034		1551	0.315886
1205.79	0.395938		1552	0.315992
1206.28	0.395838		1553	0.314868
1206.76	0.395776		1554	0.313336
1207.24	0.395767		1555	0.311917
1207.72	0.395796		1556	0.309879
1208.2	0.395819		1557	0.305816
1208.69	0.395792		1558	0.298557
1209.17	0.395692		1559	0.297316
1209.65	0.395533		1560	0.307892
1210.13	0.395356		1561	0.312881
1210.62	0.395205		1562	0.314006
1211.1	0.395105		1563	0.314005
1211.58	0.395051		1564	0.314071
1212.06	0.39501		1565	0.314937
1212.54	0.394943		1566	0.315834
1213.03	0.394832		1567	0.315382
1213.51	0.394684		1568	0.313371
1213.99	0.39453		1569	0.311547
1214.47	0.394401		1570	0.312929
1214.95	0.39431		1571	0.315808
1215.44	0.394239		1572	0.316832
1215.92	0.394153		1573	0.315836
1216.4	0.394015		1574	0.313533
1216.88	0.393811		1575	0.310756
1217.37	0.393557		1576	0.309623
1217.85	0.393292		1577	0.312007
1218.33	0.393054		1578	0.315106
1218.81	0.392858		1579	0.316859
1219.29	0.392688		1580	0.31762
1219.78	0.392502		1581	0.317968
1220.26	0.39226		1582	0.318274
1220.74	0.391939		1583	0.318588
1221.22	0.39155		1584	0.318832
1221.7	0.391124		1585	0.319035
1222.19	0.390695		1586	0.319225
1222.67	0.39028		1587	0.319259
1223.15	0.389866		1588	0.318994
1223.63	0.38942		1589	0.318571
1224.11	0.388909		1590	0.318322
1224.6	0.388321		1591	0.318291
1225.08	0.387673		1592	0.318165
1225.56	0.387006		1593	0.317793
1226.04	0.386367		1594	0.317464
1226.53	0.385786		1595	0.31755
1227.01	0.385273		1596	0.318062
1227.49	0.384823		1597	0.318683
1227.97	0.384425		1598	0.319112
1228.45	0.384081		1599	0.319206
1228.94	0.383804		1600	0.318923
1229.42	0.383613		1601	0.318396
1229.9	0.383515		1602	0.318004
1230.38	0.38349		1603	0.318049
1230.86	0.383495		1604	0.318343
1231.35	0.38347		1605	0.318354
1231.83	0.383373		1606	0.317822
1232.31	0.383191		1607	0.317055
1232.79	0.382952		1608	0.316629
1233.28	0.38271		1609	0.316905
1233.76	0.382521		1610	0.317761
1234.24	0.382418		1611	0.318809
1234.72	0.382398		1612	0.319463
1235.2	0.382429		1613	0.319096
1235.68	0.38247		1614	0.317464
1236.17	0.38249		1615	0.314865
1236.65	0.382485		1616	0.312862
1237.13	0.382473		1617	0.314161
1237.61	0.382477		1618	0.317277
1238.1	0.382509		1619	0.318969
1238.58	0.382557		1620	0.318929
1239.06	0.382593		1621	0.317588
1239.54	0.382587		1622	0.315715
1240.03	0.382524		1623	0.315185
1240.51	0.382412		1624	0.316912
1240.99	0.38228		1625	0.318513
1241.47	0.382161		1626	0.318512
1241.95	0.382073		1627	0.317875
1242.43	0.382017		1628	0.318462
1242.92	0.381977		1629	0.32056
1243.4	0.381942		1630	0.322367
1243.88	0.381913		1631	0.322894
1244.36	0.381911		1632	0.322265
1244.85	0.381965		1633	0.320626
1245.33	0.382098		1634	0.317759
1245.81	0.382304		1635	0.313911
1246.29	0.382554		1636	0.312599
1246.77	0.382799		1637	0.31545
1247.26	0.382996		1638	0.318207
1247.74	0.383125		1639	0.319995
1248.22	0.383198		1640	0.321492
1248.7	0.383251		1641	0.322663
1249.18	0.383321		1642	0.323104
1249.67	0.383429		1643	0.322716
1250.15	0.383573		1644	0.32138
1250.63	0.383732		1645	0.318611
1251.11	0.383887		1646	0.314702
1251.6	0.384036		1647	0.313819
1252.08	0.384201		1648	0.317706
1252.56	0.384417		1649	0.320274
1253.04	0.384713		1650	0.319854
1253.52	0.385097		1651	0.31732
1254.01	0.385545		1652	0.313247
1254.49	0.386018		1653	0.311667
1254.97	0.386481		1654	0.316944
1255.45	0.386918		1655	0.320957
1255.93	0.387344		1656	0.323047
1256.42	0.387794		1657	0.324569
1256.9	0.388299		1658	0.325598
1257.38	0.388873		1659	0.325788
1257.86	0.389507		1660	0.324854
1258.35	0.390184		1661	0.323024
1258.83	0.390896		1662	0.321543
1259.31	0.39167		1663	0.322337
1259.79	0.392559		1664	0.324553
1260.27	0.393626		1665	0.32546
1260.76	0.394913		1666	0.324514
1261.24	0.396411		1667	0.322263
1261.72	0.398059		1668	0.319363
1262.2	0.399764		1669	0.316999
1262.68	0.401442		1670	0.316866
1263.17	0.403045		1671	0.318835
1263.65	0.404584		1672	0.320332
1264.13	0.406104		1673	0.31998
1264.61	0.407658		1674	0.318645
1265.1	0.409268		1675	0.318854
1265.58	0.410911		1676	0.321453
1266.06	0.41253		1677	0.323065
1266.54	0.414067		1678	0.322808
1267.02	0.415498		1679	0.32191
1267.51	0.416846		1680	0.321174
1267.99	0.418167		1681	0.320125
1268.47	0.419516		1682	0.317777
1268.95	0.420915		1683	0.313928
1269.43	0.422342		1684	0.312111
1269.92	0.423741		1685	0.315961
1270.4	0.425066		1686	0.318358
1270.88	0.426306		1687	0.31852
1271.36	0.427501		1688	0.318274
1271.85	0.428716		1689	0.318871
1272.33	0.430001		1690	0.320791
1272.81	0.431352		1691	0.323031
1273.29	0.432711		1692	0.324045
1273.77	0.433985		1693	0.323303
1274.26	0.435097		1694	0.321257
1274.74	0.436027		1695	0.318683
1275.22	0.43682		1696	0.31661
1275.7	0.437558		1697	0.315175
1276.18	0.438315		1698	0.313554
1276.67	0.439114		1699	0.312234
1277.15	0.439911		1700	0.314108
1277.63	0.440622		1701	0.318789
1278.11	0.441171		1702	0.32032
1278.59	0.441538		1703	0.319441
1279.08	0.441767		1704	0.317837
1279.56	0.441943		1705	0.316989
1280.04	0.442142		1706	0.318466
1280.52	0.442384		1707	0.321073
1281.01	0.442624		1708	0.322911
1281.49	0.442777		1709	0.323893
1281.97	0.442767		1710	0.324583
1282.45	0.442573		1711	0.32504
1282.93	0.442241		1712	0.324701
1283.42	0.441856		1713	0.323112
1283.9	0.441487		1714	0.320556
1284.38	0.44115		1715	0.317897
1284.86	0.440797		1716	0.315537
1285.34	0.440343		1717	0.314407
1285.83	0.439719		1718	0.317109
1286.31	0.438917		1719	0.32185
1286.79	0.438		1720	0.324572
1287.27	0.437071		1721	0.325283
1287.76	0.436221		1722	0.325357
1288.24	0.435478		1723	0.325905
1288.72	0.434798		1724	0.327179
1289.2	0.434087		1725	0.328546
1289.68	0.433262		1726	0.329365
1290.16	0.432295		1727	0.329323
1290.65	0.431226		1728	0.328418
1291.13	0.430136		1729	0.327057
1291.61	0.4291		1730	0.325808
1292.09	0.428143		1731	0.324543
1292.58	0.427226		1732	0.32248
1293.06	0.426272		1733	0.319843
1293.54	0.425208		1734	0.320335
1294.02	0.424014		1735	0.325185
1294.51	0.42273		1736	0.327919
1294.99	0.421439		1737	0.327703
1295.47	0.420216		1738	0.326477
1295.95	0.419097		1739	0.326121
1296.43	0.418053		1740	0.327424
1296.91	0.417017		1741	0.328449
1297.4	0.415921		1742	0.328211
1297.88	0.414738		1743	0.327618
1298.36	0.413495		1744	0.327536
1298.84	0.412255		1745	0.327426
1299.33	0.41108		1746	0.326266
1299.81	0.409992		1747	0.324105
1300.29	0.408965		1748	0.322279
1300.77	0.407937		1749	0.32192
1301.25	0.406851		1750	0.322697
1301.74	0.405687		1751	0.324469
1302.22	0.404472		1752	0.327124
1302.7	0.403271		1753	0.329141
1303.18	0.402141		1754	0.329513
1303.66	0.401105		1755	0.328684
1304.15	0.400138		1756	0.327904
1304.63	0.399178		1757	0.32829
1305.11	0.398165		1758	0.329012
1305.59	0.397071		1759	0.328704
1306.08	0.395923		1760	0.327404
1306.56	0.39478		1761	0.326225
1307.04	0.393706		1762	0.326551
1307.52	0.392737		1763	0.328217
1308	0.391856		1764	0.329606
1308.49	0.391007		1765	0.329916
1308.97	0.390123		1766	0.329435
1309.45	0.389158		1767	0.328949
1309.93	0.388108		1768	0.32887
1310.41	0.387007		1769	0.328197
1310.9	0.385905		1770	0.325951
1311.38	0.384844		1771	0.32286
1311.86	0.383845		1772	0.321907
1312.34	0.382904		1773	0.324405
1312.83	0.382007		1774	0.326906
1313.31	0.381146		1775	0.328353
1313.79	0.380326		1776	0.329796
1314.27	0.379554		1777	0.331114
1314.75	0.378831		1778	0.331334
1315.24	0.378132		1779	0.330588
1315.72	0.377409		1780	0.330267
1316.2	0.37661		1781	0.331153
1316.68	0.375703		1782	0.332026
1317.16	0.3747		1783	0.332122
1317.65	0.373661		1784	0.332085
1318.13	0.372681		1785	0.332635
1318.61	0.371849		1786	0.333521
1319.09	0.37121		1787	0.334049
1319.58	0.370748		1788	0.333867
1320.06	0.370395		1789	0.332763
1320.54	0.370065		1790	0.330743
1321.02	0.369691		1791	0.328679
1321.5	0.369253		1792	0.328371
1321.99	0.368768		1793	0.330005
1322.47	0.368272		1794	0.331374
1322.95	0.367793		1795	0.331893
1323.43	0.367335		1796	0.33236
1323.91	0.366875		1797	0.332998
1324.4	0.366382		1798	0.333272
1324.88	0.365838		1799	0.332968
1325.36	0.365253		1800	0.33275
1325.84	0.36466		1801	0.33341
1326.33	0.364103		1802	0.334749
1326.81	0.363614		1803	0.336003
1327.29	0.363206		1804	0.336846
1327.77	0.36287		1805	0.337309
1328.25	0.362591		1806	0.337519
1328.73	0.362362		1807	0.337597
1329.22	0.362189		1808	0.337521
1329.7	0.362079		1809	0.33723
1330.18	0.362024		1810	0.336994
1330.66	0.36197		1811	0.337418
1331.15	0.361816		1812	0.338721
1331.63	0.361427		1813	0.340283
1332.11	0.360675		1814	0.34144
1332.59	0.359484		1815	0.342197
1333.08	0.357853		1816	0.342936
1333.56	0.355846		1817	0.343858
1334.04	0.353564		1818	0.344793
1334.52	0.351114		1819	0.345535
1335	0.348587		1820	0.34604
1335.48	0.346056		1821	0.346222
1335.97	0.343568		1822	0.345885
1336.45	0.341151		1823	0.345044
1336.93	0.338823		1824	0.344314
1337.41	0.33661		1825	0.344632
1337.9	0.334555		1826	0.345546
1338.38	0.332735		1827	0.345447
1338.86	0.331251		1828	0.343915
1339.34	0.33019		1829	0.342429
1339.82	0.329565		1830	0.343368
1340.31	0.329292		1831	0.346111
1340.79	0.329215		1832	0.348008
1341.27	0.329187		1833	0.348714
1341.75	0.329112		1834	0.349097
1342.23	0.328959		1835	0.349455
1342.72	0.328742		1836	0.349594
1343.2	0.328496		1837	0.349824
1343.68	0.328253		1838	0.350717
1344.16	0.328038		1839	0.351927
1344.65	0.327854		1840	0.352381
1345.13	0.327698		1841	0.351641
1345.61	0.327564		1842	0.350154
1346.09	0.327446		1843	0.348782
1346.57	0.327345		1844	0.348552
1347.06	0.327261		1845	0.349574
1347.54	0.327192		1846	0.350735
1348.02	0.32714		1847	0.351532
1348.5	0.32711		1848	0.352395
1348.98	0.327122		1849	0.353707
1349.47	0.3272		1850	0.355081
1349.95	0.327369		1851	0.355953
1350.43	0.327634		1852	0.356406
1350.91	0.327976		1853	0.356878
1351.39	0.328355		1854	0.357388
1351.88	0.328732		1855	0.357581
1352.36	0.32909		1856	0.357442
1352.84	0.329458		1857	0.35734
1353.32	0.329909		1858	0.357424
1353.81	0.330548		1859	0.357539
1354.29	0.331478		1860	0.357743
1354.77	0.332767		1861	0.358274
1355.25	0.334434		1862	0.358997
1355.73	0.33646		1863	0.35946
1356.22	0.33882		1864	0.359422
1356.7	0.341519		1865	0.358777
1357.18	0.344585		1866	0.357366
1357.66	0.348042		1867	0.35544
1358.14	0.351852		1868	0.354301
1358.63	0.355878		1869	0.355402
1359.11	0.359879		1870	0.357875
1359.59	0.363554		1871	0.359843
1360.07	0.366602		1872	0.361046
1360.56	0.368762		1873	0.361951
1361.04	0.369821		1874	0.362668
1361.52	0.36961		1875	0.36314
1362	0.368055		1876	0.363564
1362.48	0.365276		1877	0.364061
1362.97	0.36166		1878	0.364429
1363.45	0.357757		1879	0.364597
1363.93	0.354043		1880	0.364824
1364.41	0.350752		1881	0.365165
1364.89	0.34789		1882	0.365323
1365.38	0.345346		1883	0.365274
1365.86	0.342994		1884	0.365463
1366.34	0.340754		1885	0.366058
1366.82	0.33862		1886	0.366517
1367.31	0.336651		1887	0.366343
1367.79	0.334941		1888	0.36577
1368.27	0.333572		1889	0.365611
1368.75	0.33256		1890	0.366432
1369.23	0.331846		1891	0.367717
1369.72	0.331313		1892	0.368551
1370.2	0.330823		1893	0.368617
1370.68	0.330257		1894	0.368353
1371.16	0.329536		1895	0.368588
1371.64	0.328628		1896	0.369543
1372.13	0.32755		1897	0.370571
1372.61	0.326372		1898	0.371206
1373.09	0.325221		1899	0.37166
1373.57	0.324274		1900	0.37219
1374.06	0.323706		1901	0.372659
1374.54	0.32359		1902	0.372939
1375.02	0.323837		1903	0.373249
1375.5	0.32425		1904	0.373698
1375.98	0.324638		1905	0.374023
1376.47	0.324895		1906	0.374019
1376.95	0.325		1907	0.373813
1377.43	0.324995		1908	0.373635
1377.91	0.324946		1909	0.373726
1378.39	0.32492		1910	0.374376
1378.88	0.32495		1911	0.375543
1379.36	0.325035		1912	0.376716
1379.84	0.325142		1913	0.377504
1380.32	0.325238		1914	0.377942
1380.81	0.32531		1915	0.378094
1381.29	0.325361		1916	0.377819
1381.77	0.325401		1917	0.377412
1382.25	0.325426		1918	0.377806
1382.73	0.325403		1919	0.379012
1383.21	0.325276		1920	0.379652
1383.7	0.324984		1921	0.37919
1384.18	0.324485		1922	0.37872
1384.66	0.323777		1923	0.379662
1385.14	0.322902		1924	0.381657
1385.63	0.32196		1925	0.383321
1386.11	0.321114		1926	0.38444
1386.59	0.320554		1927	0.385471
1387.07	0.320412		1928	0.386425
1387.56	0.320677		1929	0.3871
1388.04	0.321196		1930	0.387703
1388.52	0.321774		1931	0.388432
1389	0.32227		1932	0.389096
1389.48	0.322623		1933	0.389644
1389.96	0.322824		1934	0.390386
1390.45	0.322882		1935	0.391361
1390.93	0.322804		1936	0.39222
1391.41	0.322579		1937	0.392934
1391.89	0.322192		1938	0.393773
1392.38	0.321628		1939	0.394502
1392.86	0.320898		1940	0.394547
1393.34	0.320057		1941	0.394072
1393.82	0.319226		1942	0.394131
1394.3	0.318571		1943	0.395279
1394.79	0.318226		1944	0.396631
1395.27	0.318196		1945	0.397632
1395.75	0.318339		1946	0.39867
1396.23	0.318463		1947	0.399976
1396.71	0.318443		1948	0.401224
1397.2	0.318257		1949	0.402245
1397.68	0.317995		1950	0.403254
1398.16	0.317828		1951	0.404278
1398.64	0.317949		1952	0.405098
1399.13	0.318471		1953	0.405748
1399.61	0.31933		1954	0.4065
1400.09	0.320307		1955	0.407454
1400.57	0.321156		1956	0.408581
1401.05	0.321724		1957	0.409957
1401.54	0.321969		1958	0.411525
1402.02	0.321929		1959	0.412924
1402.5	0.321696		1960	0.413984
1402.98	0.321387		1961	0.414974
1403.46	0.321128		1962	0.416056
1403.95	0.32103		1963	0.416945
1404.43	0.321143		1964	0.417392
1404.91	0.321434		1965	0.417548
1405.39	0.3218		1966	0.417749
1405.88	0.322122		1967	0.418331
1406.36	0.322322		1968	0.419483
1406.84	0.322375		1969	0.420969
1407.32	0.322297		1970	0.422236
1407.8	0.322122		1971	0.423069
1408.29	0.321883		1972	0.423807
1408.77	0.32161		1973	0.424737
1409.25	0.321331		1974	0.42564
1409.73	0.321079		1975	0.426245
1410.21	0.320896		1976	0.426578
1410.7	0.320821		1977	0.426485
1411.18	0.320878		1978	0.425488
1411.66	0.321062		1979	0.423593
1412.14	0.32133		1980	0.42159
1412.62	0.321614		1981	0.420099
1413.11	0.321836		1982	0.418984
1413.59	0.321924		1983	0.418008
1414.07	0.321827		1984	0.417307
1414.55	0.321519		1985	0.416831
1415.04	0.320995		1986	0.4162
1415.52	0.320269		1987	0.415401
1416	0.319366		1988	0.414855
1416.48	0.318325		1989	0.414551
1416.96	0.317213		1990	0.413979
1417.45	0.316159		1991	0.413147
1417.93	0.31538		1992	0.412815
1418.41	0.315152		1993	0.413308
1418.89	0.315651		1994	0.413942
1419.38	0.316738		1995	0.41422
1419.86	0.317974		1996	0.414379
1420.34	0.318924		1997	0.414659
1420.82	0.319379		1998	0.414953
1421.3	0.319347		1999	0.415303
1421.79	0.318947		2000	0.415952
1422.27	0.31835		2001	0.41684
1422.75	0.317766		2002	0.417691
1423.23	0.317429		2003	0.418585
1423.71	0.317532		2004	0.41979
1424.2	0.318116		2005	0.421113
1424.68	0.318999		2006	0.422077
1425.16	0.319879		2007	0.422599
1425.64	0.320509		2008	0.422913
1426.12	0.320787		2009	0.423077
1426.61	0.320728		2010	0.423094
1427.09	0.320412		2011	0.423197
1427.57	0.319943		2012	0.423497
1428.05	0.319438		2013	0.423718
1428.54	0.319007		2014	0.423619
1429.02	0.318732		2015	0.423347
1429.5	0.318647		2016	0.423151
1429.98	0.31874		2017	0.42313
1430.46	0.318968		2018	0.423355
1430.95	0.319275		2019	0.423857
1431.43	0.319595		2020	0.424397
1431.91	0.319848		2021	0.424673
1432.39	0.319947		2022	0.424761
1432.87	0.319821		2023	0.424959
1433.36	0.319432		2024	0.425231
1433.84	0.318786		2025	0.425318
1434.32	0.317929		2026	0.425282
1434.8	0.316959		2027	0.425351
1435.29	0.316052		2028	0.425446
1435.77	0.315481		2029	0.425359
1436.25	0.315522		2030	0.425188
1436.73	0.316233		2031	0.425115
1437.21	0.317322		2032	0.424983
1437.7	0.318381		2033	0.42454
1438.18	0.319184		2034	0.423826
1438.66	0.319715		2035	0.422972
1439.14	0.320057		2036	0.421911
1439.62	0.320302		2037	0.420648
1440.11	0.320509		2038	0.419418
1440.59	0.320705		2039	0.418301
1441.07	0.32089		2040	0.417134
1441.55	0.321052		2041	0.415955
1442.04	0.321183		2042	0.415057
1442.52	0.32128		2043	0.414453
1443	0.321335		2044	0.413784
1443.48	0.321326		2045	0.412906
1443.96	0.321209		2046	0.41203
1444.44	0.320937		2047	0.411163
1444.93	0.320478		2048	0.409888
1445.41	0.31984		2049	0.407948
1445.89	0.319085		2050	0.405664
1446.37	0.318333		2051	0.403618
1446.86	0.317744		2052	0.402129
1447.34	0.317473		2053	0.401155
1447.82	0.31759		2054	0.400427
1448.3	0.318016		2055	0.399652
1448.78	0.31855		2056	0.398768
1449.27	0.319		2057	0.397974
1449.75	0.319269		2058	0.397401
1450.23	0.319361		2059	0.396928
1450.71	0.319334		2060	0.396425
1451.19	0.319252		2061	0.395945
1451.68	0.319144		2062	0.39548
1452.16	0.318986		2063	0.394847
1452.64	0.318709		2064	0.39404
1453.12	0.318231		2065	0.393395
1453.61	0.317491		2066	0.393082
1454.09	0.316458		2067	0.392834
1454.57	0.315117		2068	0.392402
1455.05	0.313465		2069	0.391887
1455.53	0.311545		2070	0.391424
1456.02	0.309546		2071	0.390922
1456.5	0.307946		2072	0.390304
1456.98	0.307403		2073	0.389691
1457.46	0.30816		2074	0.389142
1457.94	0.309768		2075	0.388524
1458.43	0.31165		2076	0.38779
1458.91	0.31351		2077	0.387101
1459.39	0.315245		2078	0.386537
1459.87	0.316779		2079	0.385973
1460.36	0.318016		2080	0.385373
1460.84	0.318867		2081	0.384857
1461.32	0.319285		2082	0.384436
1461.8	0.319274		2083	0.383983
1462.28	0.318888		2084	0.383495
1462.77	0.318231		2085	0.383106
1463.25	0.317465		2086	0.382815
1463.73	0.316824		2087	0.382492
1464.21	0.316566		2088	0.382149
1464.69	0.316843		2089	0.381949
1465.18	0.317576		2090	0.381958
1465.66	0.318507		2091	0.382122
1466.14	0.319386		2092	0.382446
1466.62	0.320077		2093	0.382919
1467.11	0.32054		2094	0.383348
1467.59	0.320769		2095	0.383529
1468.07	0.320754		2096	0.383482
1468.55	0.320471		2097	0.38334
1469.03	0.31989		2098	0.383129
1469.52	0.31898		2099	0.382855
1470	0.317724		2100	0.382612
1470.48	0.316127		2101	0.38244
1470.96	0.31426		2102	0.382246
1471.44	0.312333		2103	0.381985
1471.93	0.310762		2104	0.381755
1472.41	0.310021		2105	0.381596
1472.89	0.310238		2106	0.381408
1473.37	0.311014		2107	0.381171
1473.86	0.311824		2108	0.38098
1474.34	0.312403		2109	0.380841
1474.82	0.312771		2110	0.380649
1475.3	0.313094		2111	0.380393
1475.78	0.313554		2112	0.380161
1476.27	0.314248		2113	0.379955
1476.75	0.315127		2114	0.379728
1477.23	0.316014		2115	0.37957
1477.71	0.316716		2116	0.379616
1478.19	0.317114		2117	0.379815
1478.68	0.317189		2118	0.38002
1479.16	0.31701		2119	0.380254
1479.64	0.316701		2120	0.380624
1480.12	0.316422		2121	0.38109
1480.61	0.316332		2122	0.381573
1481.09	0.316534		2123	0.382133
1481.57	0.317009		2124	0.382841
1482.05	0.317618		2125	0.38362
1482.53	0.318169		2126	0.384413
1483.02	0.318504		2127	0.385331
1483.5	0.318536		2128	0.386459
1483.98	0.318247		2129	0.387712
1484.46	0.317664		2130	0.389059
1484.94	0.316836		2131	0.390637
1485.43	0.31582		2132	0.392441
1485.91	0.314669		2133	0.394192
1486.39	0.313418		2134	0.395682
1486.87	0.312086		2135	0.396968
1487.35	0.310682		2136	0.398132
1487.84	0.309246		2137	0.399179
1488.32	0.307898		2138	0.40018
1488.8	0.306886		2139	0.401257
1489.28	0.306563		2140	0.402393
1489.77	0.307225		2141	0.403493
1490.25	0.30884		2142	0.404597
1490.73	0.31097		2143	0.405795
1491.21	0.313035		2144	0.407028
1491.69	0.314634		2145	0.40819
1492.18	0.31563		2146	0.409329
1492.66	0.316058		2147	0.410498
1493.14	0.316009		2148	0.411611
1493.62	0.315575		2149	0.412657
1494.1	0.314833		2150	0.413811
1494.59	0.313854		2151	0.415198
1495.07	0.31273		2152	0.416752
1495.55	0.311592		2153	0.418462
1496.03	0.310615		2154	0.420483
1496.52	0.309962		2155	0.422895
1497	0.309715		2156	0.425498
1497.48	0.30984		2157	0.427875
1497.96	0.310243		2158	0.429415
1498.44	0.310828		2159	0.429495
1498.92	0.311527		2160	0.428122
1499.41	0.312287		2161	0.426112
1499.89	0.313052		2162	0.424291
1500.37	0.313748		2163	0.422796
1500.85	0.314298		2164	0.42136
1501.34	0.314637		2165	0.419934
1501.82	0.314721		2166	0.418633
1502.3	0.314534		2167	0.417425
1502.78	0.314074		2168	0.416253
1503.27	0.313344		2169	0.415276
1503.75	0.312335		2170	0.41464
1504.23	0.311005		2171	0.414245
1504.71	0.309263		2172	0.413966
1505.19	0.306965		2173	0.413859
1505.67	0.303984		2174	0.413879
1506.16	0.30054		2175	0.413754
1506.64	0.297756		2176	0.413361
1507.12	0.297175		2177	0.412933
1507.6	0.298745		2178	0.412693
1508.09	0.301016		2179	0.41258
1508.57	0.303031		2180	0.412454
1509.05	0.304599		2181	0.412277
1509.53	0.305834		2182	0.411966
1510.01	0.30689		2183	0.411388
1510.5	0.307891		2184	0.410611
1510.98	0.308906		2185	0.409859
1511.46	0.309934		2186	0.409176
1511.94	0.310905		2187	0.408442
1512.42	0.311696		2188	0.407685
1512.91	0.312183		2189	0.407037
1513.39	0.312281		2190	0.406473
1513.87	0.311962		2191	0.405875
1514.35	0.311259		2192	0.405278
1514.84	0.310266		2193	0.404786
1515.32	0.309159		2194	0.404334
1515.8	0.308228		2195	0.403807
1516.28	0.307828		2196	0.403262
1516.76	0.308156		2197	0.402808
1517.25	0.309005		2198	0.402385
1517.73	0.309853		2199	0.401906
1518.21	0.310243		2200	0.401448
1518.69	0.309966		2201	0.401082
1519.17	0.308998		2202	0.400714
1519.66	0.307401		2203	0.40027
1520.14	0.305353		2204	0.399847
1520.62	0.303299		2205	0.399509
1521.1	0.302058		2206	0.399156
1521.59	0.302338		2207	0.398723
1522.07	0.303857		2208	0.398293
1522.55	0.305598		2209	0.397917
1523.03	0.306867		2210	0.397522
1523.51	0.307549		2211	0.397095
1524	0.307814		2212	0.396732
1524.48	0.307901		2213	0.396427
1524.96	0.308039		2214	0.396062
1525.44	0.308391		2215	0.395629
1525.92	0.309012		2216	0.395224
1526.41	0.309832		2217	0.394841
1526.89	0.310734		2218	0.3944
1527.37	0.311642		2219	0.393935
1527.85	0.312547		2220	0.393535
1528.34	0.313447		2221	0.393157
1528.82	0.314289		2222	0.392711
1529.3	0.314953		2223	0.392238
1529.78	0.315285		2224	0.391823
1530.26	0.315163		2225	0.391404
1530.75	0.314529		2226	0.390891
1531.23	0.313412		2227	0.390348
1531.71	0.311934		2228	0.389864
1532.19	0.310371		2229	0.389382
1532.67	0.309228		2230	0.388836
1533.16	0.309129		2231	0.388293
1533.64	0.310293		2232	0.387816
1534.12	0.312128		2233	0.387332
1534.6	0.313738		2234	0.386781
1535.09	0.314654		2235	0.386231
1535.57	0.314856		2236	0.385728
1536.05	0.314489		2237	0.3852
1536.53	0.313693		2238	0.384613
1537.01	0.312549		2239	0.38405
1537.49	0.311076		2240	0.383535
1537.98	0.309239		2241	0.382987
1538.46	0.306982		2242	0.382395
1538.94	0.304326		2243	0.381853
1539.42	0.301579		2244	0.381376
1539.91	0.299479		2245	0.380871
1540.39	0.298822		2246	0.380316
1540.87	0.299653		2247	0.379785
1541.35	0.301214		2248	0.379281
1541.83	0.302711		2249	0.378734
1542.32	0.303781		2250	0.378166
1542.8	0.304447		2251	0.377671
1543.28	0.304966		2252	0.377233
1543.76	0.305711		2253	0.376732
1544.24	0.307025		2254	0.376132
1544.73	0.309002		2255	0.375477
1545.21	0.311352		2256	0.374767
1545.69	0.313552		2257	0.373983
1546.17	0.31518		2258	0.373185
1546.66	0.316082		2259	0.372446
1547.14	0.316315		2260	0.371748
1547.62	0.316034		2261	0.371053
1548.1	0.315441		2262	0.370397
1548.58	0.314778		2263	0.369804
1549.07	0.314324		2264	0.369201
1549.55	0.314299		2265	0.368522
1550.03	0.314717		2266	0.367812
1550.51	0.315348		2267	0.367121
1550.99	0.315884		2268	0.36641
1551.48	0.316128		2269	0.365662
1551.96	0.316027		2270	0.364944
1552.44	0.315618		2271	0.364289
1552.92	0.314986		2272	0.363635
1553.41	0.314242		2273	0.36294
1553.89	0.313496		2274	0.362253
1554.37	0.312808		2275	0.361606
1554.85	0.312147		2276	0.360956
1555.33	0.311397		2277	0.360289
1555.82	0.310408		2278	0.359651
1556.3	0.309023		2279	0.359053
1556.78	0.307067		2280	0.358447
1557.26	0.304326		2281	0.35781
1557.74	0.300664		2282	0.357098
1558.23	0.296682		2283	0.356154
1558.71	0.295097		2284	0.354827
1559.19	0.298772		2285	0.35317
1559.67	0.304823		2286	0.351378
1560.15	0.309346		2287	0.349576
1560.64	0.311901		2288	0.347767
1561.12	0.313205		2289	0.34597
1561.6	0.313817		2290	0.344232
1562.08	0.314046		2291	0.342522
1562.57	0.314065		2292	0.340768
1563.05	0.313998		2293	0.339018
1563.53	0.313964		2294	0.337382
1564.01	0.314074		2295	0.335844
1564.49	0.314401		2296	0.334303
1564.98	0.31491		2297	0.332765
1565.46	0.315452		2298	0.331272
1565.94	0.315828		2299	0.32974
1566.42	0.31588		2300	0.328092
1566.9	0.315531		2301	0.3265
1567.39	0.314776		2302	0.325182
1567.87	0.313696		2303	0.323967
1568.35	0.312502		2304	0.322377
1568.83	0.311594		2305	0.320171
1569.32	0.311459		2306	0.317509
1569.8	0.312308		2307	0.314648
1570.28	0.313791		2308	0.311724
1570.76	0.315283		2309	0.308882
1571.24	0.316347		2310	0.306306
1571.73	0.316847		2311	0.304066
1572.21	0.316821		2312	0.302134
1572.69	0.316358		2313	0.300475
1573.17	0.315545		2314	0.298873
1573.65	0.314457		2315	0.296835
1574.14	0.313166		2316	0.294039
1574.62	0.311776		2317	0.290645
1575.1	0.310485		2318	0.286932
1575.58	0.309636		2319	0.282866
1576.07	0.309621		2320	0.278414
1576.55	0.310559		2321	0.27396
1577.03	0.312103		2322	0.269791
1577.51	0.313727		2323	0.265597
1577.99	0.315093		2324	0.261217
1578.48	0.316112		2325	0.257169
1578.96	0.316819		2326	0.253866
1579.44	0.317286		2327	0.251047
1579.92	0.317588		2328	0.248576
1580.4	0.317786		2329	0.246835
1580.89	0.317936		2330	0.245727
1581.37	0.318076		2331	0.244459
1581.85	0.318225		2332	0.242939
1582.33	0.318382		2333	0.241921
1582.82	0.318536		2334	0.241307
1583.3	0.318671		2335	0.240151
1583.78	0.318786		2336	0.238614
1584.26	0.318886		2337	0.237923
1584.74	0.318982		2338	0.238082
1585.23	0.319082		2339	0.237425
1585.71	0.319179		2340	0.235119
1586.19	0.319255		2341	0.232503
1586.67	0.319286		2342	0.23137
1587.15	0.319247		2343	0.232087
1587.64	0.319131		2344	0.234756
1588.12	0.318949		2345	0.240682
1588.6	0.318736		2346	0.249861
1589.08	0.318537		2347	0.258788
1589.57	0.318391		2348	0.264051
1590.05	0.318315		2349	0.264615
1590.53	0.318294		2350	0.260528
1591.01	0.318291		2351	0.252752
1591.49	0.318261		2352	0.243976
1591.97	0.318173		2353	0.236715
1592.46	0.318018		2354	0.229827
1592.94	0.317818		2355	0.221524
1593.42	0.317619		2356	0.213544
1593.9	0.317474		2357	0.207997
1594.39	0.317427		2358	0.203594
1594.87	0.317499		2359	0.200007
1595.35	0.317685		2360	0.199811
1595.83	0.317954		2361	0.202491
1596.32	0.318264		2362	0.204696
1596.8	0.31857		2363	0.206853
1597.28	0.318839		2364	0.211255
1597.76	0.319046		2365	0.216931
1598.24	0.319179		2366	0.222007
1598.72	0.319229		2367	0.227332
1599.21	0.319189		2368	0.23406
1599.69	0.319058		2369	0.241311
1600.17	0.318848		2370	0.248288
1600.65	0.318587		2371	0.255522
1601.14	0.318321		2372	0.2632
1601.62	0.318103		2373	0.27063
1602.1	0.317978		2374	0.277474
1602.58	0.317969		2375	0.283948
1603.06	0.318061		2376	0.290041
1603.55	0.318211		2377	0.295524
1604.03	0.318352		2378	0.300461
1604.51	0.318416		2379	0.305094
1604.99	0.318357		2380	0.309496
1605.47	0.318163		2381	0.313662
1605.96	0.317855		2382	0.317618
1606.44	0.317481		2383	0.321311
1606.92	0.317105		2384	0.324543
1607.4	0.3168		2385	0.327183
1607.89	0.316628		2386	0.329249
1608.37	0.316629		2387	0.330806
1608.85	0.316804		2388	0.331892
1609.33	0.317129		2389	0.332628
1609.81	0.317566		2390	0.333169
1610.3	0.318072		2391	0.333602
1610.78	0.318593		2392	0.333949
1611.26	0.319062		2393	0.334254
1611.74	0.319398		2394	0.334569
1612.22	0.319521		2395	0.334892
1612.71	0.319371		2396	0.335195
1613.19	0.31892		2397	0.335501
1613.67	0.318167		2398	0.335835
[truncated: 4,950 more rows]

## Sheet: Normalisation
This sheet normalises the spectrum, calculates the factor to convert to units of absorption coefficient, and can determine the thickness of the diamond. If known, you can enter the thickness of the diamond in cell A5.
ACTION: Run the solver function, minimizing the value in I14 (red cell) by changing the values in cells C-E6 (orange cells). Check the lefthand graph that the fit is good. The rest is automatically calcualted, including the removal of the Type IIa spectrum, and the calculation of any peak at 3107cm-1
Sample Thickness (cm)		Equation of 'baseline'		TYPE II		Conversion factor		Sample thickness check			H@3107cm-1
		mX	c	component		Absorption Coefficient		Type II comp	Thickness (cm)		peak height
0.0214113		-1.20943e-05	0.325782	0.00929713		107.56		0	0		0.677817	cm-1
								0.00929713	0.0214113
															Conversion
					TYPE II							Fitted			to
	TYPE II			corrected	comp						TYPE II	TYPE II	Raw	Raw Data	Absorption
wavenumbers	spectrum	DATA		Data	FIT	Residual	Squares	SUM		wavenumbers	spectrum	spectrum	Data	- Type II	Coefficient
1600	0.815044	0.318923		0.0124914	0.00757757	0.00491385	2.4146e-05	0.0123529
1601	0.823372	0.318396		0.0119764	0.00765499	0.00432142	1.86746e-05			401	0.136758	0.00127146	#N/A	#N/A	#N/A		3097	31.8841
1602	0.827386	0.318004		0.0115972	0.00769231	0.00390485	1.52479e-05			402	0.115748	0.00107613	#N/A	#N/A	#N/A		3098	31.8915
1603	0.832108	0.318049		0.0116541	0.00773622	0.00391791	1.535e-05			403	0.0551034	0.000512303	#N/A	#N/A	#N/A		3099	31.8773
1604	0.837381	0.318343		0.0119605	0.00778524	0.00417527	1.74329e-05			404	-0.0553289	-0.0005144	#N/A	#N/A	#N/A		3100	31.862
1605	0.843336	0.318354		0.011983	0.0078406	0.00414241	1.71596e-05			405	0.0212793	0.000197836	#N/A	#N/A	#N/A		3101	31.8717
1606	0.852075	0.317822		0.011463	0.00792185	0.00354119	1.25401e-05			406	0.118743	0.00110397	#N/A	#N/A	#N/A		3102	31.8986
1607	0.858341	0.317055		0.0107085	0.0079801	0.00272841	7.44424e-06			407	0.0541982	0.000503887	#N/A	#N/A	#N/A		3103	31.9502
1608	0.863812	0.316629		0.0102939	0.00803097	0.00226297	5.12105e-06			408	0.100035	0.000930035	#N/A	#N/A	#N/A		3104	32.0702
1609	0.868918	0.316905		0.0105825	0.00807845	0.00250403	6.27017e-06			409	0.10862	0.00100985	#N/A	#N/A	#N/A		3105	32.2824
1610	0.87516	0.317761		0.011451	0.00813647	0.00331453	1.09861e-05			410	0.0088925	8.26747e-05	#N/A	#N/A	#N/A		3106	32.5001
1611	0.882467	0.318809		0.0125104	0.00820441	0.004306	1.85416e-05			411	0.0504104	0.000468672	#N/A	#N/A	#N/A		3107	32.5644
1612	0.890507	0.319463		0.0131771	0.00827916	0.00489796	2.399e-05			412	0.0881978	0.000819986	#N/A	#N/A	#N/A		3108	32.4603
1613	0.895476	0.319096		0.0128224	0.00832536	0.00449702	2.02232e-05			413	0.140439	0.00130568	#N/A	#N/A	#N/A		3109	32.2429
1614	0.902421	0.317464		0.0112019	0.00838992	0.00281197	7.90718e-06			414	0.0771314	0.0007171	#N/A	#N/A	#N/A		3110	32.0577
1615	0.906874	0.314865		0.00861536	0.00843132	0.000184033	3.3868e-08			415	0.106343	0.000988689	#N/A	#N/A	#N/A		3111	31.9665
1616	0.912304	0.312862		0.00662401	0.00848181	-0.0018578	3.45142e-06			416	0.0769626	0.000715531	#N/A	#N/A	#N/A		3112	31.9318
1617	0.92008	0.314161		0.0079353	0.0085541	-0.000618802	3.82916e-07			417	0.078052	0.000725659	#N/A	#N/A	#N/A		3113	31.9072
1618	0.929868	0.317277		0.0110629	0.0086451	0.00241778	5.84567e-06			418	0.0777933	0.000723254	#N/A	#N/A	#N/A		3114	31.8947
1619	0.9371	0.318969		0.0127676	0.00871234	0.00405523	1.64449e-05			419	0.058735	0.000546067	#N/A	#N/A	#N/A		3115	31.897
1620	0.943128	0.318929		0.0127394	0.00876838	0.00397106	1.57693e-05			420	-0.102133	-0.000949545	#N/A	#N/A	#N/A		3116	31.8897
1621	0.948271	0.317588		0.011411	0.0088162	0.00259482	6.7331e-06			421	-0.0235469	-0.000218918	#N/A	#N/A	#N/A		3117	31.889
1622	0.95679	0.315715		0.00954993	0.0088954	0.000654531	4.28411e-07			422	0.0859577	0.00079916	#N/A	#N/A	#N/A
1623	0.961685	0.315185		0.0090315	0.0089409	9.05928e-05	8.20706e-09			423	0.0338732	0.000314923	#N/A	#N/A	#N/A
1624	0.969894	0.316912		0.010771	0.00901722	0.00175379	3.07578e-06			424	0.0625557	0.000581588	#N/A	#N/A	#N/A
1625	0.978862	0.318513		0.0123837	0.0091006	0.00328308	1.07786e-05			425	0.0540749	0.000502742	#N/A	#N/A	#N/A
1626	0.986778	0.318512		0.0123948	0.0091742	0.00322063	1.03725e-05			426	-0.0151432	-0.000140788	#N/A	#N/A	#N/A
1627	0.991473	0.317875		0.0117702	0.00921785	0.00255236	6.51455e-06			427	0.015609	0.000145119	#N/A	#N/A	#N/A
1628	0.997745	0.318462		0.0123697	0.00927616	0.0030935	9.56976e-06			428	0.0160742	0.000149444	#N/A	#N/A	#N/A
1629	1.00809	0.32056		0.0144799	0.00937233	0.00510752	2.60868e-05			429	0.0340953	0.000316988	#N/A	#N/A	#N/A
1630	1.01507	0.322367		0.0162983	0.00943721	0.00686114	4.70753e-05			430	-0.0214535	-0.000199456	#N/A	#N/A	#N/A
1631	1.02503	0.322894		0.0168372	0.00952982	0.00730741	5.33982e-05			431	0.00813285	7.56121e-05	#N/A	#N/A	#N/A
1632	1.03308	0.322265		0.0162211	0.00960466	0.0066164	4.37767e-05			432	-0.0167554	-0.000155777	#N/A	#N/A	#N/A
1633	1.03689	0.320626		0.0145934	0.00964012	0.0049533	2.45352e-05			433	-0.0147796	-0.000137407	#N/A	#N/A	#N/A
1634	1.04355	0.317759		0.0117393	0.00970201	0.00203734	4.15073e-06			434	-0.0305873	-0.000284374	#N/A	#N/A	#N/A
1635	1.04976	0.313911		0.00790274	0.00975975	-0.00185702	3.44851e-06			435	0.0106523	9.90358e-05	#N/A	#N/A	#N/A
1636	1.06321	0.312599		0.0066027	0.00988477	-0.00328207	1.0772e-05			436	0.0147669	0.00013729	#N/A	#N/A	#N/A
1637	1.06925	0.31545		0.00946661	0.009941	-0.000474391	2.25047e-07			437	0.00266839	2.48084e-05	#N/A	#N/A	#N/A
1638	1.0762	0.318207		0.0122348	0.0100056	0.00222922	4.96941e-06			438	0.0266348	0.000247627	#N/A	#N/A	#N/A
1639	1.08242	0.319995		0.0140358	0.0100634	0.00397234	1.57795e-05			439	0.0596979	0.000555019	#N/A	#N/A	#N/A
1640	1.0936	0.321492		0.0155446	0.0101673	0.00537732	2.89155e-05			440	0.0175569	0.000163229	#N/A	#N/A	#N/A
1641	1.1013	0.322663		0.0167273	0.010239	0.00648832	4.20983e-05			441	0.0270443	0.000251434	#N/A	#N/A	#N/A
1642	1.10826	0.323104		0.0171807	0.0103036	0.00687711	4.72947e-05			442	-0.00722925	-6.72113e-05	#N/A	#N/A	#N/A
1643	1.11775	0.322716		0.0168045	0.0103918	0.00641266	4.11222e-05			443	-0.0245049	-0.000227826	#N/A	#N/A	#N/A
1644	1.12404	0.32138		0.0154811	0.0104504	0.00503071	2.5308e-05			444	0.0245681	0.000228413	#N/A	#N/A	#N/A
1645	1.13263	0.318611		0.0127243	0.0105302	0.00219407	4.81395e-06			445	0.0468332	0.000435414	#N/A	#N/A	#N/A
1646	1.14093	0.314702		0.00882714	0.0106074	-0.00178024	3.16927e-06			446	0.0158138	0.000147023	#N/A	#N/A	#N/A
1647	1.14852	0.313819		0.00795655	0.010678	-0.00272142	7.40614e-06			447	0.00392877	3.65263e-05	#N/A	#N/A	#N/A
1648	1.15717	0.317706		0.0118552	0.0107583	0.00109687	1.20313e-06			448	0.0529254	0.000492054	#N/A	#N/A	#N/A
1649	1.16759	0.320274		0.0144354	0.0108552	0.00358013	1.28173e-05			449	-0.00700263	-6.51043e-05	#N/A	#N/A	#N/A
1650	1.17266	0.319854		0.0140273	0.0109024	0.00312498	9.76548e-06			450	0.0247102	0.000229734	#N/A	#N/A	#N/A
1651	1.18056	0.31732		0.0115059	0.0109758	0.000530084	2.80989e-07			451	-0.0330094	-0.000306893	#N/A	#N/A	#N/A
1652	1.18839	0.313247		0.00744497	0.0110486	-0.00360364	1.29863e-05			452	0.0138946	0.00012918	#N/A	#N/A	#N/A
1653	1.19655	0.311667		0.0058768	0.0111245	-0.00524768	2.75382e-05			453	0.0191935	0.000178444	#N/A	#N/A	#N/A
1654	1.20433	0.316944		0.0111658	0.0111968	-3.10558e-05	9.64465e-10			454	-0.00479659	-4.45945e-05	#N/A	#N/A	#N/A
1655	1.21515	0.320957		0.0151906	0.0112974	0.00389317	1.51568e-05			455	-0.0159073	-0.000147893	#N/A	#N/A	#N/A
1656	1.22431	0.323047		0.0172933	0.0113826	0.00591069	3.49362e-05			456	-0.0198015	-0.000184097	#N/A	#N/A	#N/A
1657	1.23136	0.324569		0.0188268	0.0114481	0.00737865	5.44445e-05			457	0.00464213	4.31585e-05	#N/A	#N/A	#N/A
1658	1.23969	0.325598		0.0198683	0.0115256	0.00834276	6.96016e-05			458	0.0111476	0.00010364	#N/A	#N/A	#N/A
1659	1.25153	0.325788		0.0200699	0.0116357	0.00843429	7.11372e-05			459	0.0244047	0.000226893	#N/A	#N/A	#N/A
1660	1.26256	0.324854		0.019148	0.0117381	0.00740987	5.49061e-05			460	0.011551	0.000107391	#N/A	#N/A	#N/A
1661	1.26946	0.323024		0.0173305	0.0118023	0.00552824	3.05614e-05			461	0.0240634	0.000223721	#N/A	#N/A	#N/A
1662	1.27706	0.321543		0.0158619	0.011873	0.00398892	1.59115e-05			462	-0.02018	-0.000187616	#N/A	#N/A	#N/A
1663	1.28588	0.322337		0.016668	0.011955	0.00471308	2.22132e-05			463	-0.00172319	-1.60207e-05	#N/A	#N/A	#N/A
1664	1.29279	0.324553		0.0188955	0.0120192	0.00687628	4.72832e-05			464	-0.00397212	-3.69293e-05	#N/A	#N/A	#N/A
1665	1.30485	0.32546		0.0198144	0.0121313	0.00768304	5.90291e-05			465	-0.00476417	-4.42931e-05	#N/A	#N/A	#N/A
1666	1.31182	0.324514		0.0188814	0.0121962	0.00668519	4.46917e-05			466	-0.0175285	-0.000162965	#N/A	#N/A	#N/A
1667	1.32274	0.322263		0.0166423	0.0122977	0.00434456	1.88752e-05			467	-0.00853943	-7.93922e-05	#N/A	#N/A	#N/A
1668	1.32975	0.319363		0.0137541	0.0123629	0.00139128	1.93566e-06			468	-0.00240158	-2.23278e-05	#N/A	#N/A	#N/A
1669	1.33845	0.316999		0.0114017	0.0124437	-0.00104198	1.08571e-06			469	-0.00800541	-7.44273e-05	#N/A	#N/A	#N/A
1670	1.34792	0.316866		0.0112811	0.0125318	-0.00125062	1.56405e-06			470	-0.0266295	-0.000247578	#N/A	#N/A	#N/A
1671	1.35956	0.318835		0.0132627	0.01264	0.00062273	3.87793e-07			471	-0.012476	-0.000115991	#N/A	#N/A	#N/A
1672	1.36741	0.320332		0.0147715	0.012713	0.00205851	4.23746e-06			472	-0.000786398	-7.31125e-06	#N/A	#N/A	#N/A
1673	1.37597	0.31998		0.0144318	0.0127926	0.00163923	2.68707e-06			473	-0.0111407	-0.000103576	#N/A	#N/A	#N/A
1674	1.38565	0.318645		0.0131085	0.0128826	0.000225924	5.10418e-08			474	-0.0251154	-0.000233501	#N/A	#N/A	#N/A
1675	1.39364	0.318854		0.0133298	0.0129568	0.00037298	1.39114e-07			475	0.0138249	0.000128532	#N/A	#N/A	#N/A
1676	1.40417	0.321453		0.0159408	0.0130548	0.00288599	8.32896e-06			476	-0.0255474	-0.000237518	#N/A	#N/A	#N/A
1677	1.4135	0.323065		0.0175647	0.0131415	0.00442328	1.95654e-05			477	0.022882	0.000212737	#N/A	#N/A	#N/A
1678	1.42345	0.322808		0.01732	0.013234	0.00408598	1.66953e-05			478	0.0185442	0.000172408	#N/A	#N/A	#N/A
1679	1.43214	0.32191		0.0164337	0.0133148	0.00311889	9.72748e-06			479	-0.00320187	-2.97682e-05	#N/A	#N/A	#N/A
1680	1.43945	0.321174		0.0157103	0.0133828	0.00232754	5.41746e-06			480	0.00764437	7.10707e-05	#N/A	#N/A	#N/A
1681	1.45031	0.320125		0.0146736	0.0134837	0.0011899	1.41586e-06			481	-0.0238646	-0.000221872	#N/A	#N/A	#N/A
1682	1.46169	0.317777		0.0123371	0.0135895	-0.00125246	1.56866e-06			482	-0.0188245	-0.000175014	#N/A	#N/A	#N/A
1683	1.47256	0.313928		0.0085003	0.0136906	-0.00519032	2.69394e-05			483	-0.0164268	-0.000152722	#N/A	#N/A	#N/A
1684	1.48226	0.312111		0.00669528	0.0137808	-0.00708548	5.0204e-05			484	-0.0231726	-0.000215439	#N/A	#N/A	#N/A
1685	1.4997	0.315961		0.0105576	0.0139429	-0.00338532	1.14604e-05			485	-0.025627	-0.000238258	#N/A	#N/A	#N/A
1686	1.49888	0.318358		0.012967	0.0139353	-0.000968217	9.37443e-07			486	-0.00253785	-2.35947e-05	#N/A	#N/A	#N/A
1687	1.50999	0.31852		0.013141	0.0140385	-0.000897541	8.05581e-07			487	-0.00581774	-5.40883e-05	#N/A	#N/A	#N/A
1688	1.51886	0.318274		0.0129072	0.014121	-0.00121389	1.47353e-06			488	-0.0196192	-0.000182402	#N/A	#N/A	#N/A
1689	1.53357	0.318871		0.0135165	0.0142578	-0.000741321	5.49557e-07			489	-0.00525595	-4.88653e-05	#N/A	#N/A	#N/A
1690	1.54141	0.320791		0.0154483	0.0143307	0.00111759	1.24902e-06			490	-0.0154312	-0.000143465	#N/A	#N/A	#N/A
1691	1.55277	0.323031		0.0177007	0.0144363	0.00326441	1.06564e-05			491	-0.0234238	-0.000217774	#N/A	#N/A	#N/A
1692	1.56155	0.324045		0.0187262	0.014518	0.00420822	1.77091e-05			492	-0.0102677	-9.54599e-05	#N/A	#N/A	#N/A
1693	1.57187	0.323303		0.0179969	0.0146139	0.00338302	1.14448e-05			493	-0.0133405	-0.000124028	#N/A	#N/A	#N/A
1694	1.5837	0.321257		0.0159626	0.0147239	0.00123874	1.53448e-06			494	-0.0045735	-4.25205e-05	#N/A	#N/A	#N/A
1695	1.59387	0.318683		0.0134004	0.0148184	-0.00141796	2.0106e-06			495	-0.0232789	-0.000216427	#N/A	#N/A	#N/A
1696	1.61211	0.31661		0.0113398	0.014988	-0.00364815	1.3309e-05			496	-0.0206825	-0.000192288	#N/A	#N/A	#N/A
1697	1.61316	0.315175		0.00991673	0.0149978	-0.00508104	2.58169e-05			497	-0.0163816	-0.000152302	#N/A	#N/A	#N/A
1698	1.62482	0.313554		0.0083084	0.0151061	-0.00679773	4.62091e-05			498	-0.0159379	-0.000148177	#N/A	#N/A	#N/A
1699	1.63516	0.312234		0.00700011	0.0152023	-0.00820223	6.72765e-05			499	0.0366927	0.000341136	#N/A	#N/A	#N/A
1700	1.64752	0.314108		0.00888642	0.0153172	-0.00643083	4.13555e-05			500	-0.0587035	-0.000545774	#N/A	#N/A	#N/A
1701	1.65534	0.318789		0.0135797	0.0153899	-0.00181021	3.27684e-06			501	0.0146162	0.000135889	#N/A	#N/A	#N/A
1702	1.66722	0.32032		0.0151222	0.0155004	-0.000378169	1.43011e-07			502	-0.00633005	-5.88513e-05	#N/A	#N/A	#N/A
1703	1.67941	0.319441		0.0142551	0.0156137	-0.00135859	1.84576e-06			503	-0.0373124	-0.000346898	#N/A	#N/A	#N/A
1704	1.68816	0.317837		0.0126631	0.0156951	-0.003032	9.19305e-06			504	-0.0281604	-0.00026181	#N/A	#N/A	#N/A
1705	1.70141	0.316989		0.0118271	0.0158182	-0.00399113	1.59291e-05			505	0.0112657	0.000104739	#N/A	#N/A	#N/A
1706	1.71	0.318466		0.0133164	0.0158981	-0.00258174	6.66539e-06			506	-0.0253334	-0.000235528	#N/A	#N/A	#N/A
1707	1.72468	0.321073		0.0159354	0.0160346	-9.91826e-05	9.83719e-09			507	-0.033503	-0.000311482	#N/A	#N/A	#N/A
1708	1.73607	0.322911		0.0177856	0.0161405	0.00164513	2.70647e-06			508	-0.0250721	-0.000233098	#N/A	#N/A	#N/A
1709	1.74509	0.323893		0.0187799	0.0162243	0.00255552	6.53069e-06			509	-0.0192246	-0.000178733	#N/A	#N/A	#N/A
1710	1.75634	0.324583		0.0194818	0.0163289	0.00315285	9.94047e-06			510	0.00507542	4.71868e-05	#N/A	#N/A	#N/A
1711	1.77009	0.32504		0.0199514	0.0164568	0.00349466	1.22127e-05			511	-0.0274333	-0.000255051	#N/A	#N/A	#N/A
1712	1.78191	0.324701		0.0196242	0.0165667	0.00305757	9.34872e-06			512	-0.0148797	-0.000138338	#N/A	#N/A	#N/A
1713	1.79327	0.323112		0.018047	0.0166723	0.0013747	1.88981e-06			513	-0.0299546	-0.000278492	#N/A	#N/A	#N/A
1714	1.80649	0.320556		0.0155039	0.0167951	-0.00129124	1.66731e-06			514	-0.0342207	-0.000318154	#N/A	#N/A	#N/A
1715	1.81322	0.317897		0.0128567	0.0168577	-0.00400104	1.60083e-05			515	-0.00366777	-3.40997e-05	#N/A	#N/A	#N/A
1716	1.82809	0.315537		0.0105087	0.016996	-0.00648729	4.20849e-05			516	-0.00268254	-2.49399e-05	#N/A	#N/A	#N/A
1717	1.83997	0.314407		0.00939087	0.0171064	-0.00771558	5.95301e-05			517	0.0167286	0.000155528	#N/A	#N/A	#N/A
1718	1.85033	0.317109		0.0121043	0.0172028	-0.00509843	2.5994e-05			518	0.0145676	0.000135436	#N/A	#N/A	#N/A
1719	1.86299	0.32185		0.0168579	0.0173204	-0.000462506	2.13912e-07			519	-0.0263026	-0.000244539	#N/A	#N/A	#N/A
1720	1.87746	0.324572		0.0195924	0.017455	0.00213742	4.56856e-06			520	-0.0264044	-0.000245485	#N/A	#N/A	#N/A
1721	1.88767	0.325283		0.0203152	0.0175499	0.00276534	7.6471e-06			521	0.000275448	2.56088e-06	#N/A	#N/A	#N/A
1722	1.8992	0.325357		0.0204015	0.0176571	0.00274432	7.5313e-06			522	-0.00362229	-3.36769e-05	#N/A	#N/A	#N/A
1723	1.90911	0.325905		0.0209612	0.0177492	0.00321193	1.03165e-05			523	-0.0222346	-0.000206718	#N/A	#N/A	#N/A
1724	1.92599	0.327179		0.0222476	0.0179062	0.00434134	1.88472e-05			524	-0.0403857	-0.000375471	#N/A	#N/A	#N/A
1725	1.93664	0.328546		0.0236264	0.0180052	0.00562118	3.15976e-05			525	0.00560065	5.207e-05	#N/A	#N/A	#N/A
1726	1.9483	0.329365		0.0244577	0.0181136	0.00634411	4.02477e-05			526	-0.00765831	-7.12003e-05	#N/A	#N/A	#N/A
1727	1.96366	0.329323		0.0244278	0.0182564	0.0061714	3.80862e-05			527	-0.0203486	-0.000189184	#N/A	#N/A	#N/A
1728	1.97273	0.328418		0.0235351	0.0183407	0.00519433	2.69811e-05			528	-0.0145363	-0.000135146	#N/A	#N/A	#N/A
1729	1.98626	0.327057		0.0221856	0.0184665	0.00371908	1.38315e-05			529	0.0017975	1.67116e-05	#N/A	#N/A	#N/A
1730	2.00017	0.325808		0.0209488	0.0185959	0.00235293	5.53627e-06			530	-0.0197838	-0.000183933	#N/A	#N/A	#N/A
1731	2.01313	0.324543		0.0196963	0.0187163	0.000980025	9.6045e-07			531	-0.0049515	-4.60348e-05	#N/A	#N/A	#N/A
1732	2.02383	0.32248		0.0176454	0.0188158	-0.00117045	1.36996e-06			532	-0.0250222	-0.000232635	#N/A	#N/A	#N/A
1733	2.03534	0.319843		0.0150198	0.0189228	-0.00390305	1.52338e-05			533	-0.0164982	-0.000153386	#N/A	#N/A	#N/A
1734	2.04428	0.320335		0.0155245	0.019006	-0.00348142	1.21203e-05			534	-0.0227989	-0.000211964	#N/A	#N/A	#N/A
1735	2.06104	0.325185		0.0203863	0.0191617	0.00122462	1.49969e-06			535	-0.00436675	-4.05982e-05	#N/A	#N/A	#N/A
1736	2.07138	0.327919		0.0231321	0.0192579	0.00387423	1.50096e-05			536	0.00188217	1.74988e-05	#N/A	#N/A	#N/A
1737	2.08902	0.327703		0.0229289	0.0194219	0.00350701	1.22991e-05			537	0.0035047	3.25837e-05	#N/A	#N/A	#N/A
1738	2.09885	0.326477		0.021715	0.0195133	0.00220168	4.84742e-06			538	-0.0211499	-0.000196633	#N/A	#N/A	#N/A
1739	2.10948	0.326121		0.0213712	0.0196121	0.00175908	3.09435e-06			539	-0.00765784	-7.11959e-05	#N/A	#N/A	#N/A
1740	2.12081	0.327424		0.0226854	0.0197175	0.00296792	8.80854e-06			540	0.0122775	0.000114145	#N/A	#N/A	#N/A
1741	2.13553	0.328449		0.0237225	0.0198543	0.00386828	1.49636e-05			541	-0.00919187	-8.54579e-05	#N/A	#N/A	#N/A
1742	2.14819	0.328211		0.0234968	0.019972	0.00352482	1.24243e-05			542	-0.0152754	-0.000142018	#N/A	#N/A	#N/A
1743	2.16234	0.327618		0.0229164	0.0201036	0.00281277	7.91165e-06			543	0.00830987	7.72579e-05	#N/A	#N/A	#N/A
1744	2.1768	0.327536		0.0228459	0.020238	0.00260791	6.80121e-06			544	-0.00901488	-8.38125e-05	#N/A	#N/A	#N/A
1745	2.18568	0.327426		0.0227483	0.0203206	0.00242768	5.89363e-06			545	-0.00449851	-4.18232e-05	#N/A	#N/A	#N/A
1746	2.20179	0.326266		0.0216006	0.0204703	0.00113031	1.2776e-06			546	-0.00472541	-4.39327e-05	#N/A	#N/A	#N/A
1747	2.21502	0.324105		0.0194519	0.0205934	-0.00114151	1.30304e-06			547	0.0144797	0.00013462	#N/A	#N/A	#N/A
1748	2.22868	0.322279		0.017638	0.0207203	-0.00308231	9.50064e-06			548	0.0179092	0.000166504	#N/A	#N/A	#N/A
1749	2.24284	0.32192		0.0172906	0.020852	-0.0035614	1.26836e-05			549	0.0109338	0.000101653	#N/A	#N/A	#N/A
1750	2.25959	0.322697		0.0180799	0.0210077	-0.00292778	8.5719e-06			550	0.00382392	3.55515e-05	#N/A	#N/A	#N/A
1751	2.27044	0.324469		0.0198641	0.0211086	-0.00124449	1.54875e-06			551	0.010183	9.46722e-05	#N/A	#N/A	#N/A
1752	2.28539	0.327124		0.0225313	0.0212475	0.00128378	1.64809e-06			552	0.0107972	0.000100383	#N/A	#N/A	#N/A
1753	2.3006	0.329141		0.02456	0.0213889	0.00317103	1.00554e-05			553	0.00823272	7.65407e-05	#N/A	#N/A	#N/A
1754	2.31542	0.329513		0.0249444	0.0215268	0.00341768	1.16805e-05			554	0.0182144	0.000169342	#N/A	#N/A	#N/A
1755	2.33287	0.328684		0.0241277	0.021689	0.00243872	5.94737e-06			555	0.0122405	0.000113801	#N/A	#N/A	#N/A
1756	2.34974	0.327904		0.0233595	0.0218458	0.00151367	2.29119e-06			556	-0.00372842	-3.46636e-05	#N/A	#N/A	#N/A
1757	2.35992	0.32829		0.0237578	0.0219405	0.00181731	3.3026e-06			557	0.00375644	3.49241e-05	#N/A	#N/A	#N/A
1758	2.37299	0.329012		0.0244911	0.022062	0.00242919	5.90098e-06			558	0.0149121	0.00013864	#N/A	#N/A	#N/A
1759	2.39153	0.328704		0.0241955	0.0222343	0.00196114	3.84607e-06			559	0.00600738	5.58514e-05	#N/A	#N/A	#N/A
1760	2.40865	0.327404		0.0229078	0.0223935	0.000514264	2.64468e-07			560	0.00227316	2.11338e-05	#N/A	#N/A	#N/A
1761	2.42625	0.326225		0.0217404	0.0225572	-0.000816784	6.67135e-07			561	0.00650153	6.04456e-05	#N/A	#N/A	#N/A
1762	2.43883	0.326551		0.0220787	0.0226741	-0.000595427	3.54533e-07			562	0.0180123	0.000167462	#N/A	#N/A	#N/A
1763	2.45588	0.328217		0.0237571	0.0228327	0.000924409	8.54531e-07			563	0.00223158	2.07473e-05	#N/A	#N/A	#N/A
1764	2.47201	0.329606		0.025158	0.0229826	0.00217539	4.73231e-06			564	0.00192218	1.78707e-05	#N/A	#N/A	#N/A
1765	2.49187	0.329916		0.0254806	0.0231672	0.00231344	5.35201e-06			565	0.0154657	0.000143787	#N/A	#N/A	#N/A
1766	2.51045	0.329435		0.0250109	0.02334	0.00167096	2.79211e-06			566	0.0116873	0.000108659	#N/A	#N/A	#N/A
1767	2.52802	0.328949		0.0245377	0.0235033	0.00103442	1.07003e-06			567	0.00125896	1.17047e-05	#N/A	#N/A	#N/A
1768	2.5493	0.32887		0.02447	0.0237012	0.000768862	5.91148e-07			568	0.00675399	6.27927e-05	#N/A	#N/A	#N/A
1769	2.56449	0.328197		0.0238099	0.0238424	-3.24596e-05	1.05363e-09			569	0.0256658	0.000238618	#N/A	#N/A	#N/A
1770	2.58316	0.325951		0.0215757	0.0240159	-0.00244021	5.95461e-06			570	0.00159753	1.48524e-05	#N/A	#N/A	#N/A
1771	2.60523	0.32286		0.0184964	0.0242211	-0.00572477	3.2773e-05			571	0.0184579	0.000171605	#N/A	#N/A	#N/A
1772	2.628	0.321907		0.0175557	0.0244328	-0.00687709	4.72944e-05			572	0.0129976	0.00012084	#N/A	#N/A	#N/A
1773	2.64919	0.324405		0.0200662	0.0246299	-0.00456367	2.08271e-05			573	0.011131	0.000103486	#N/A	#N/A	#N/A
1774	2.6764	0.326906		0.0225792	0.0248828	-0.00230362	5.30667e-06			574	0.0212924	0.000197958	#N/A	#N/A	#N/A
1775	2.70152	0.328353		0.0240378	0.0251164	-0.00107858	1.16334e-06			575	0.0084775	7.88164e-05	#N/A	#N/A	#N/A
1776	2.73298	0.329796		0.0254932	0.0254089	8.42872e-05	7.10433e-09			576	0.0167634	0.000155852	#N/A	#N/A	#N/A
1777	2.76633	0.331114		0.0268233	0.0257189	0.00110445	1.21981e-06			577	0.00538922	5.01042e-05	#N/A	#N/A	#N/A
1778	2.78825	0.331334		0.0270559	0.0259227	0.00113326	1.28427e-06			578	0.021761	0.000202315	#N/A	#N/A	#N/A
1779	2.80699	0.330588		0.0263214	0.0260969	0.000224536	5.04166e-08			579	0.016702	0.000155281	#N/A	#N/A	#N/A
1780	2.82366	0.330267		0.0260128	0.0262519	-0.000239087	5.71625e-08			580	0.0209926	0.000195171	#N/A	#N/A	#N/A
1781	2.83962	0.331153		0.0269106	0.0264003	0.000510233	2.60338e-07			581	0.0104211	9.68867e-05	#N/A	#N/A	#N/A
1782	2.8583	0.332026		0.0277957	0.0265739	0.00122174	1.49264e-06			582	0.00348993	3.24463e-05	#N/A	#N/A	#N/A
1783	2.87486	0.332122		0.0279042	0.026728	0.00117618	1.38339e-06			583	0.00419249	3.89781e-05	#N/A	#N/A	#N/A
1784	2.89443	0.332085		0.0278792	0.0269099	0.000969243	9.39431e-07			584	0.0151039	0.000140423	#N/A	#N/A	#N/A
1785	2.91018	0.332635		0.0284414	0.0270563	0.00138511	1.91852e-06			585	0.0131297	0.000122069	#N/A	#N/A	#N/A
1786	2.93027	0.333521		0.0293396	0.0272431	0.0020966	4.39571e-06			586	-0.00124431	-1.15685e-05	#N/A	#N/A	#N/A
1787	2.94594	0.334049		0.0298795	0.0273888	0.00249077	6.20395e-06			587	0.0161777	0.000150406	#N/A	#N/A	#N/A
1788	2.96268	0.333867		0.0297097	0.0275444	0.00216522	4.68819e-06			588	0.0126941	0.000118018	#N/A	#N/A	#N/A
1789	2.98577	0.332763		0.0286176	0.0277591	0.000858518	7.37052e-07			589	0.000343849	3.19681e-06	#N/A	#N/A	#N/A
1790	3.00479	0.330743		0.0266101	0.0279359	-0.00132586	1.75789e-06			590	0.0104074	9.67587e-05	#N/A	#N/A	#N/A
1791	3.02418	0.328679		0.0245577	0.0281161	-0.0035584	1.26622e-05			591	0.0174668	0.000162391	#N/A	#N/A	#N/A
1792	3.04157	0.328371		0.0242617	0.0282778	-0.00401613	1.61293e-05			592	0.0064034	5.95332e-05	#N/A	#N/A	#N/A
1793	3.06161	0.330005		0.0259077	0.0284641	-0.00255647	6.53554e-06			593	0.0120816	0.000112324	#N/A	#N/A	#N/A
1794	3.08526	0.331374		0.0272892	0.028684	-0.00139489	1.94573e-06			594	0.00809402	7.52512e-05	#N/A	#N/A	#N/A
1795	3.10842	0.331893		0.0278198	0.0288993	-0.00107957	1.16547e-06			595	0.0108564	0.000100934	#N/A	#N/A	#N/A
1796	3.13031	0.33236		0.0282987	0.0291029	-0.00080419	6.46722e-07			596	0.0179026	0.000166443	#N/A	#N/A	#N/A
1797	3.15541	0.332998		0.0289489	0.0293363	-0.000387366	1.50053e-07			597	0.00846948	7.87418e-05	#N/A	#N/A	#N/A
1798	3.17922	0.333272		0.0292353	0.0295576	-0.000322342	1.03904e-07			598	0.019709	0.000183237	#N/A	#N/A	#N/A
1799	3.19954	0.332968		0.0289439	0.0297466	-0.000802667	6.44274e-07			599	0.0217746	0.000202442	#N/A	#N/A	#N/A
1800	3.22524	0.33275		0.0287373	0.0299855	-0.00124819	1.55798e-06			600	0.00970613	9.02391e-05	#N/A	#N/A	#N/A
1801	3.25194	0.33341		0.0294097	0.0302337	-0.000824015	6.79001e-07			601	0.00689355	6.40902e-05	#N/A	#N/A	#N/A
1802	3.28371	0.334749		0.0307607	0.0305291	0.00023158	5.36292e-08			602	0.0215272	0.000200141	#N/A	#N/A	#N/A
1803	3.30984	0.336003		0.0320264	0.030772	0.00125441	1.57356e-06			603	0.0157726	0.00014664	#N/A	#N/A	#N/A
1804	3.33887	0.336846		0.032882	0.0310419	0.00184009	3.38593e-06			604	0.00226881	2.10935e-05	#N/A	#N/A	#N/A
1805	3.36936	0.337309		0.0333568	0.0313253	0.00203151	4.12702e-06			605	0.0107126	9.95962e-05	#N/A	#N/A	#N/A
1806	3.40727	0.337519		0.0335793	0.0316778	0.00190144	3.61548e-06			606	0.0276431	0.000257001	#N/A	#N/A	#N/A
1807	3.4379	0.337597		0.0336693	0.0319626	0.00170679	2.91312e-06			607	-0.00316081	-2.93864e-05	#N/A	#N/A	#N/A
1808	3.47527	0.337521		0.0336051	0.03231	0.00129507	1.6772e-06			608	-0.00238427	-2.21669e-05	#N/A	#N/A	#N/A
1809	3.5149	0.33723		0.0333259	0.0326785	0.00064744	4.19178e-07			609	0.0180172	0.000167508	#N/A	#N/A	#N/A
1810	3.55637	0.336994		0.0331028	0.033064	3.87328e-05	1.50023e-09			610	0.0125755	0.000116916	#N/A	#N/A	#N/A
1811	3.60239	0.337418		0.0335384	0.0334918	4.65207e-05	2.16417e-09			611	-0.00188256	-1.75024e-05	#N/A	#N/A	#N/A
1812	3.6526	0.338721		0.0348534	0.0339587	0.00089477	8.00613e-07			612	0.0104107	9.67894e-05	#N/A	#N/A	#N/A
1813	3.71054	0.340283		0.0364278	0.0344974	0.00193047	3.72672e-06			613	0.0107294	9.97523e-05	#N/A	#N/A	#N/A
1814	3.77776	0.34144		0.0375966	0.0351224	0.00247424	6.12188e-06			614	0.0179855	0.000167214	#N/A	#N/A	#N/A
1815	3.8497	0.342197		0.0383656	0.0357912	0.00257441	6.6276e-06			615	0.0181345	0.000168599	#N/A	#N/A	#N/A
1816	3.95264	0.342936		0.0391169	0.0367482	0.00236866	5.61053e-06			616	0.0127087	0.000118155	#N/A	#N/A	#N/A
1817	4.10219	0.343858		0.0400506	0.0381386	0.00191201	3.65576e-06			617	0.0223623	0.000207905	#N/A	#N/A	#N/A
1818	4.18132	0.344793		0.040998	0.0388742	0.00212379	4.51048e-06			618	0.0198302	0.000184364	#N/A	#N/A	#N/A
1819	4.22675	0.345535		0.0417525	0.0392966	0.00245582	6.03107e-06			619	0.0150544	0.000139963	#N/A	#N/A	#N/A
1820	4.26524	0.34604		0.0422698	0.0396545	0.00261534	6.83998e-06			620	0.018239	0.00016957	#N/A	#N/A	#N/A
1821	4.30575	0.346222		0.0424631	0.0400311	0.00243206	5.91493e-06			621	0.0115966	0.000107815	#N/A	#N/A	#N/A
1822	4.32682	0.345885		0.0421381	0.040227	0.00191115	3.65248e-06			622	0.0148117	0.000137707	#N/A	#N/A	#N/A
1823	4.35189	0.345044		0.0413097	0.0404601	0.000849616	7.21848e-07			623	-0.00120989	-1.12485e-05	#N/A	#N/A	#N/A
1824	4.37904	0.344314		0.0405913	0.0407125	-0.000121172	1.46828e-08			624	0.0216112	0.000200922	#N/A	#N/A	#N/A
1825	4.41008	0.344632		0.0409216	0.0410011	-7.95029e-05	6.32071e-09			625	0.015257	0.000141846	#N/A	#N/A	#N/A
1826	4.44201	0.345546		0.0418481	0.0412979	0.000550223	3.02746e-07			626	0.00838478	7.79543e-05	#N/A	#N/A	#N/A
1827	4.47514	0.345447		0.0417613	0.0416059	0.000155443	2.41625e-08			627	0.0186202	0.000173114	#N/A	#N/A	#N/A
1828	4.508	0.343915		0.0402408	0.0419115	-0.00167071	2.79127e-06			628	0.0262187	0.000243759	#N/A	#N/A	#N/A
1829	4.54142	0.342429		0.038767	0.0422222	-0.00345521	1.19385e-05			629	0.0173306	0.000161125	#N/A	#N/A	#N/A
1830	4.57269	0.343368		0.0397184	0.0425129	-0.00279449	7.8092e-06			630	0.0173297	0.000161117	#N/A	#N/A	#N/A
1831	4.60858	0.346111		0.0424736	0.0428465	-0.000372959	1.39098e-07			631	0.0246681	0.000229342	#N/A	#N/A	#N/A
1832	4.64497	0.348008		0.0443825	0.0431848	0.00119765	1.43437e-06			632	0.0124125	0.000115401	#N/A	#N/A	#N/A
1833	4.6811	0.348714		0.045101	0.0435208	0.00158021	2.49706e-06			633	0.0163916	0.000152395	#N/A	#N/A	#N/A
1834	4.72189	0.349097		0.0454955	0.0439	0.00159548	2.54557e-06			634	0.0148289	0.000137866	#N/A	#N/A	#N/A
1835	4.7647	0.349455		0.0458658	0.044298	0.00156781	2.45804e-06			635	0.0253282	0.00023548	#N/A	#N/A	#N/A
1836	4.80103	0.349594		0.0460174	0.0446358	0.00138158	1.90877e-06			636	0.028549	0.000265423	#N/A	#N/A	#N/A
1837	4.83891	0.349824		0.0462589	0.0449879	0.00127097	1.61537e-06			637	0.0165021	0.000153422	#N/A	#N/A	#N/A
1838	4.8824	0.350717		0.0471639	0.0453923	0.00177166	3.13878e-06			638	0.0101091	9.39857e-05	#N/A	#N/A	#N/A
1839	4.92174	0.351927		0.048386	0.045758	0.00262797	6.90625e-06			639	0.0235227	0.000218693	#N/A	#N/A	#N/A
1840	4.95746	0.352381		0.0488523	0.0460901	0.00276218	7.62962e-06			640	0.0173006	0.000160846	#N/A	#N/A	#N/A
1841	4.9968	0.351641		0.0481243	0.0464559	0.00166839	2.78351e-06			641	0.0198477	0.000184526	#N/A	#N/A	#N/A
1842	5.03429	0.350154		0.0466491	0.0468044	-0.000155348	2.41329e-08			642	0.0226632	0.000210702	#N/A	#N/A	#N/A
1843	5.07125	0.348782		0.04529	0.047148	-0.00185808	3.45246e-06			643	0.0302011	0.000280784	#N/A	#N/A	#N/A
1844	5.11309	0.348552		0.0450717	0.047537	-0.00246535	6.07794e-06			644	0.0296387	0.000275555	#N/A	#N/A	#N/A
1845	5.14916	0.349574		0.0461057	0.0478724	-0.00176671	3.12128e-06			645	0.0205479	0.000191037	#N/A	#N/A	#N/A
1846	5.18719	0.350735		0.0472788	0.0482259	-0.000947169	8.97129e-07			646	0.0182608	0.000169773	#N/A	#N/A	#N/A
1847	5.22503	0.351532		0.0480882	0.0485777	-0.000489526	2.39636e-07			647	0.0303128	0.000281822	#N/A	#N/A	#N/A
1848	5.25994	0.352395		0.0489632	0.0489023	6.09175e-05	3.71094e-09			648	0.0216469	0.000201254	#N/A	#N/A	#N/A
1849	5.30024	0.353707		0.0502873	0.049277	0.00101034	1.02078e-06			649	0.0272956	0.000253771	#N/A	#N/A	#N/A
1850	5.33633	0.355081		0.0516728	0.0496126	0.00206025	4.24461e-06			650	0.0219913	0.000204456	0.333984	0.333779	35.9013
1851	5.37073	0.355953		0.052557	0.0499324	0.00262459	6.88848e-06			651	0.0209291	0.000194581	0.334459	0.334265	35.9536
1852	5.40819	0.356406		0.0530221	0.0502807	0.00274142	7.51541e-06			652	0.025938	0.000241149	0.334765	0.334524	35.9815
1853	5.44103	0.356878		0.0535063	0.0505859	0.00292033	8.52834e-06			653	0.0253299	0.000235496	0.334878	0.334642	35.9942
1854	5.47796	0.357388		0.0540291	0.0509293	0.00309979	9.60871e-06			654	0.021485	0.000199749	0.334915	0.334716	36.0021
1855	5.51763	0.357581		0.054234	0.0512981	0.00293591	8.61958e-06			655	0.0349232	0.000324686	0.33487	0.334545	35.9837
1856	5.54929	0.357442		0.0541073	0.0515925	0.00251481	6.32425e-06			656	0.0268066	0.000249224	0.334712	0.334463	35.9748
1857	5.5818	0.35734		0.0540169	0.0518947	0.00212214	4.50348e-06			657	0.0271912	0.0002528	0.334574	0.334321	35.9596
1858	5.61943	0.357424		0.0541129	0.0522446	0.0018683	3.49055e-06			658	0.0340843	0.000316886	0.334651	0.334334	35.961
1859	5.65243	0.357539		0.0542404	0.0525513	0.00168906	2.85292e-06			659	0.0272643	0.00025348	0.334982	0.334728	36.0034
1860	5.68435	0.357743		0.0544558	0.0528481	0.00160767	2.5846e-06			660	0.0333377	0.000309945	0.33547	0.33516	36.0499
1861	5.72095	0.358274		0.0549989	0.0531884	0.00181049	3.27787e-06			661	0.0344093	0.000319908	0.336088	0.335768	36.1153
1862	5.75407	0.358997		0.0557346	0.0534963	0.00223829	5.00995e-06			662	0.0254279	0.000236407	0.336937	0.3367	36.2155
1863	5.78376	0.35946		0.0562096	0.0537724	0.00243726	5.94022e-06			663	0.0317835	0.000295496	0.337979	0.337684	36.3213
1864	5.81424	0.359422		0.0561837	0.0540558	0.00212794	4.52812e-06			664	0.0336629	0.000312968	0.338881	0.338568	36.4164
1865	5.8558	0.358777		0.0555507	0.0544421	0.00110856	1.22891e-06			665	0.0302323	0.000281074	0.339321	0.33904	36.4672
1866	5.88724	0.357366		0.054152	0.0547344	-0.000582364	3.39148e-07			666	0.0414582	0.000385442	0.339043	0.338657	36.426
1867	5.92015	0.35544		0.0522374	0.0550404	-0.00280297	7.85665e-06			667	0.026485	0.000246234	0.336825	0.336579	36.2024
1868	5.95467	0.354301		0.0511109	0.0553613	-0.00425046	1.80664e-05			668	0.046693	0.000434111	0.33066	0.330226	35.5192
1869	5.98991	0.355402		0.0522244	0.055689	-0.0034646	1.20035e-05			669	0.03632	0.000337672	0.326093	0.325755	35.0383
1870	6.02335	0.357875		0.0547092	0.0559999	-0.00129069	1.66587e-06			670	0.0355423	0.000330441	0.327784	0.327453	35.2209
1871	6.06037	0.359843		0.0566897	0.0563441	0.00034564	1.19467e-07			671	0.0315775	0.00029358	0.331	0.330706	35.5708
1872	6.09681	0.361046		0.0579048	0.0566828	0.00122196	1.49318e-06			672	0.0338166	0.000314397	0.333372	0.333058	35.8237
1873	6.13246	0.361951		0.0588211	0.0570143	0.00180681	3.26456e-06			673	0.0387589	0.000360347	0.33424	0.33388	35.9121
1874	6.16813	0.362668		0.0595502	0.0573459	0.00220429	4.85891e-06			674	0.0360924	0.000335556	0.333935	0.3336	35.882
1875	6.20341	0.36314		0.0600343	0.0576739	0.00236045	5.57174e-06			675	0.0357968	0.000332807	0.333465	0.333132	35.8317
1876	6.24024	0.363564		0.0604708	0.0580163	0.00245453	6.02473e-06			676	0.0391486	0.00036397	0.333245	0.332881	35.8047
1877	6.27874	0.364061		0.0609802	0.0583743	0.00260598	6.79111e-06			677	0.0410398	0.000381552	0.333078	0.332696	35.7848
1878	6.31722	0.364429		0.0613597	0.058732	0.00262769	6.90475e-06			678	0.0372392	0.000346218	0.332975	0.332629	35.7776
1879	6.35702	0.364597		0.06154	0.059102	0.00243804	5.94406e-06			679	0.0374141	0.000347844	0.33315	0.332802	35.7962
1880	6.39601	0.364824		0.0617792	0.0594646	0.00231467	5.35771e-06			680	0.0386954	0.000359756	0.333503	0.333143	35.8329
1881	6.43329	0.365165		0.0621327	0.0598111	0.00232156	5.38963e-06			681	0.0466547	0.000433755	0.33375	0.333316	35.8515
1882	6.47163	0.365323		0.0623022	0.0601676	0.00213459	4.55647e-06			682	0.0478525	0.00044489	0.333933	0.333488	35.87
1883	6.51332	0.365274		0.0622651	0.0605552	0.00170994	2.9239e-06			683	0.0359943	0.000334644	0.334287	0.333952	35.9199
1884	6.54825	0.365463		0.0624665	0.0608799	0.00158657	2.51721e-06			684	0.0460415	0.000428054	0.334768	0.33434	35.9616
1885	6.59381	0.366058		0.0630736	0.0613034	0.00177017	3.13351e-06			685	0.0376666	0.000350191	0.335174	0.334824	36.0137
1886	6.6342	0.366517		0.0635449	0.061679	0.00186584	3.48136e-06			686	0.0415467	0.000386265	0.335553	0.335167	36.0506
1887	6.6682	0.366343		0.0633828	0.0619952	0.00138763	1.92553e-06			687	0.0447279	0.000415841	0.33604	0.335625	36.0998
1888	6.71663	0.36577		0.0628221	0.0624454	0.000376771	1.41956e-07			688	0.0427079	0.000397061	0.336543	0.336146	36.1559
1889	6.75344	0.365611		0.0626749	0.0627876	-0.000112733	1.27088e-08			689	0.0420287	0.000390746	0.336977	0.336587	36.2033
1890	6.79366	0.366432		0.0635081	0.0631615	0.000346606	1.20136e-07			690	0.0418632	0.000389207	0.337537	0.337148	36.2636
1891	6.83891	0.367717		0.0648056	0.0635822	0.00122332	1.49652e-06			691	0.0452058	0.000420284	0.33829	0.337869	36.3413
1892	6.87558	0.368551		0.0656514	0.0639231	0.00172828	2.98695e-06			692	0.0444796	0.000413532	0.338967	0.338554	36.4149
1893	6.92633	0.368617		0.0657296	0.064395	0.00133457	1.78108e-06			693	0.0446307	0.000414937	0.339437	0.339022	36.4653
1894	6.96375	0.368353		0.0654777	0.0647428	0.000734823	5.39965e-07			694	0.0493068	0.000458412	0.339951	0.339493	36.5159
1895	7.00486	0.368588		0.0657242	0.0651251	0.000599166	3.59e-07			695	0.0424005	0.000394202	0.340639	0.340245	36.5968
1896	7.04604	0.369543		0.066692	0.065508	0.00118401	1.40187e-06			696	0.0499536	0.000464425	0.341263	0.340798	36.6563
1897	7.09162	0.370571		0.0677317	0.0659317	0.00180002	3.24005e-06			697	0.0337803	0.00031406	0.341718	0.341404	36.7215
1898	7.13927	0.371206		0.0683792	0.0663747	0.00200451	4.01806e-06			698	0.0524794	0.000487908	0.342262	0.341774	36.7613
1899	7.17589	0.37166		0.0688446	0.0667151	0.00212947	4.53463e-06			699	0.0514323	0.000478173	0.342983	0.342505	36.8398
1900	7.22187	0.37219		0.0693872	0.0671427	0.00224451	5.03784e-06			700	0.0499871	0.000464737	0.343611	0.343147	36.9089
1901	7.2652	0.372659		0.0698682	0.0675455	0.00232274	5.39511e-06			701	0.0448813	0.000417267	0.344054	0.343637	36.9616
1902	7.31037	0.372939		0.0701599	0.0679655	0.00219442	4.81549e-06			702	0.0403353	0.000375003	0.344548	0.344173	37.0193
1903	7.35578	0.373249		0.0704825	0.0683876	0.00209487	4.38847e-06			703	0.0442878	0.000411749	0.345115	0.344704	37.0763
1904	7.39007	0.373698		0.0709437	0.0687064	0.00223724	5.00523e-06			704	0.0495253	0.000460443	0.345502	0.345041	37.1127
1905	7.44764	0.374023		0.0712803	0.0692417	0.0020386	4.1559e-06			705	0.0488882	0.00045452	0.34571	0.345256	37.1357
1906	7.48933	0.374019		0.0712881	0.0696292	0.00165884	2.75176e-06			706	0.0617292	0.000573904	0.34599	0.345416	37.153
1907	7.53486	0.373813		0.0710947	0.0700525	0.0010422	1.08618e-06			707	0.0501751	0.000466484	0.346335	0.345869	37.2017
1908	7.58252	0.373635		0.070929	0.0704957	0.000433373	1.87812e-07			708	0.0480058	0.000446316	0.346539	0.346093	37.2258
1909	7.62704	0.373726		0.071032	0.0709096	0.000122398	1.49812e-08			709	0.0443023	0.000411884	0.346658	0.346246	37.2423
1910	7.67764	0.374376		0.071694	0.07138	0.000313977	9.85817e-08			710	0.0566105	0.000526315	0.346897	0.34637	37.2556
1911	7.72339	0.375543		0.0728728	0.0718053	0.00106748	1.13951e-06			711	0.0514801	0.000478617	0.347194	0.346715	37.2927
1912	7.77418	0.376716		0.0740582	0.0722776	0.00178067	3.17078e-06			712	0.0493706	0.000459005	0.347373	0.346914	37.3141
1913	7.81449	0.377504		0.0748585	0.0726523	0.00220621	4.86738e-06			713	0.0516469	0.000480168	0.347512	0.347032	37.3268
1914	7.8665	0.377942		0.0753081	0.0731358	0.00217225	4.71865e-06			714	0.0504892	0.000469404	0.347745	0.347276	37.353
1915	7.91786	0.378094		0.0754719	0.0736133	0.00185861	3.45442e-06			715	0.0477438	0.000443881	0.347947	0.347503	37.3775
1916	7.96282	0.377819		0.0752098	0.0740314	0.00117841	1.38864e-06			716	0.0408169	0.00037948	0.347939	0.34756	37.3836
1917	8.01407	0.377412		0.0748142	0.0745078	0.000306382	9.387e-08			717	0.0497341	0.000462385	0.347661	0.347199	37.3448
1918	8.06475	0.377806		0.0752206	0.074979	0.00024158	5.8361e-08			718	0.0506178	0.0004706	0.346944	0.346474	37.2667
1919	8.11301	0.379012		0.0764391	0.0754277	0.00101143	1.02299e-06			719	0.0510174	0.000474315	0.345785	0.34531	37.1416
1920	8.14873	0.379652		0.077091	0.0757598	0.00133128	1.7723e-06			720	0.0506632	0.000471023	0.344967	0.344496	37.054
1921	8.19804	0.37919		0.0766411	0.0762182	0.000422901	1.78845e-07			721	0.0536521	0.00049881	0.345452	0.344953	37.1032
1922	8.27189	0.37872		0.0761828	0.0769049	-0.00072209	5.21414e-07			722	0.0555123	0.000516105	0.346916	0.3464	37.2588
1923	8.34963	0.379662		0.077137	0.0776276	-0.000490562	2.40651e-07			723	0.0502459	0.000467142	0.348036	0.347569	37.3846
1924	8.426	0.381657		0.0791443	0.0783376	0.000806674	6.50723e-07			724	0.0538988	0.000501104	0.348225	0.347724	37.4012
1925	8.50449	0.383321		0.0808206	0.0790673	0.00175334	3.07422e-06			725	0.0613478	0.000570359	0.348071	0.3475	37.3772
1926	8.59162	0.38444		0.0819516	0.0798774	0.00207415	4.30211e-06			726	0.0451908	0.000420144	0.348109	0.347689	37.3974
1927	8.66955	0.385471		0.0829946	0.0806019	0.00239265	5.72477e-06			727	0.0488321	0.000453998	0.348118	0.347664	37.3948
1928	8.74362	0.386425		0.0839604	0.0812905	0.00266983	7.12799e-06			728	0.0490979	0.00045647	0.3479	0.347443	37.3711
1929	8.82919	0.3871		0.0846473	0.0820861	0.00256116	6.55953e-06			729	0.0527906	0.000490801	0.34779	0.347299	37.3555
1930	8.91491	0.387703		0.0852629	0.082883	0.00237989	5.66386e-06			730	0.050575	0.000470202	0.347922	0.347452	37.372
1931	8.99101	0.388432		0.0860042	0.0835906	0.00241358	5.82536e-06			731	0.0490154	0.000455702	0.347937	0.347482	37.3751
1932	9.07464	0.389096		0.0866804	0.0843681	0.00231229	5.3467e-06			732	0.0514426	0.000478268	0.34773	0.347252	37.3504
1933	9.15498	0.389644		0.0872402	0.0851151	0.00212515	4.51627e-06			733	0.0557864	0.000518653	0.347627	0.347109	37.3351
1934	9.23101	0.390386		0.0879942	0.0858219	0.0021723	4.71889e-06			734	0.0573097	0.000532815	0.347685	0.347152	37.3398
1935	9.3207	0.391361		0.0889813	0.0866557	0.00232561	5.40845e-06			735	0.0488936	0.00045457	0.34758	0.347126	37.3369
1936	9.39745	0.39222		0.0898528	0.0873693	0.00248349	6.16773e-06			736	0.0526421	0.00048942	0.347288	0.346799	37.3017
1937	9.48124	0.392934		0.0905787	0.0881483	0.00243049	5.90729e-06			737	0.0571915	0.000531717	0.347132	0.3466	37.2804
1938	9.56581	0.393773		0.0914299	0.0889346	0.00249531	6.22656e-06			738	0.0481137	0.000447319	0.347139	0.346692	37.2902
1939	9.65218	0.394502		0.0921706	0.0897375	0.00243309	5.91995e-06			739	0.0487186	0.000452943	0.347033	0.34658	37.2782
1940	9.73982	0.394547		0.0922275	0.0905524	0.00167514	2.80609e-06			740	0.0514414	0.000478257	0.346857	0.346378	37.2565
1941	9.81918	0.394072		0.0917653	0.0912901	0.000475135	2.25754e-07			741	0.0533155	0.000495681	0.346911	0.346415	37.2604
1942	9.90296	0.394131		0.0918359	0.0920691	-0.000233197	5.43807e-08			742	0.0509551	0.000473736	0.347135	0.346661	37.2869
1943	9.99219	0.395279		0.0929958	0.0928987	9.71647e-05	9.44099e-09			743	0.0471179	0.000438061	0.347201	0.346763	37.2979
1944	10.0826	0.396631		0.0943605	0.0937396	0.00062092	3.85542e-07			744	0.050853	0.000472787	0.347145	0.346672	37.2881
1945	10.1554	0.397632		0.0953732	0.0944156	0.000957526	9.16856e-07			745	0.0519218	0.000482723	0.347192	0.34671	37.2921
1946	10.259	0.39867		0.0964229	0.0953788	0.00104408	1.0901e-06			746	0.0628905	0.000584701	0.347235	0.346651	37.2858
1947	10.3435	0.399976		0.0977415	0.0961646	0.0015769	2.48661e-06			747	0.0608116	0.000565373	0.347072	0.346506	37.2702
1948	10.4302	0.401224		0.099001	0.0969706	0.00203042	4.12259e-06			748	0.0513243	0.000477169	0.346874	0.346397	37.2585
1949	10.5114	0.402245		0.100034	0.0977262	0.00230798	5.32678e-06			749	0.0485265	0.000451157	0.346892	0.346441	37.2632
1950	10.603	0.403254		0.101055	0.0985772	0.00247814	6.1412e-06			750	0.0478702	0.000445056	0.346993	0.346548	37.2748
1951	10.6934	0.404278		0.102092	0.0994175	0.00267461	7.15353e-06			751	0.0516059	0.000479787	0.346959	0.34648	37.2674
1952	10.788	0.405098		0.102924	0.100297	0.00262664	6.89926e-06			752	0.0585803	0.000544629	0.34691	0.346365	37.2551
1953	10.8772	0.405748		0.103586	0.101126	0.00245955	6.04936e-06			753	0.0568755	0.000528779	0.346997	0.346468	37.2662
1954	10.9682	0.4065		0.10435	0.101973	0.00237737	5.6519e-06			754	0.0571457	0.000531291	0.34705	0.346519	37.2716
1955	11.067	0.407454		0.105316	0.102891	0.00242507	5.88098e-06			755	0.0549576	0.000510947	0.346914	0.346403	37.2592
1956	11.1925	0.408581		0.106455	0.104058	0.00239662	5.74381e-06			756	0.0574793	0.000534392	0.346771	0.346236	37.2412
1957	11.3528	0.409957		0.107843	0.105548	0.0022952	5.26795e-06			757	0.0562385	0.000522856	0.346751	0.346229	37.2404
1958	11.5189	0.411525		0.109423	0.107093	0.00233071	5.43221e-06			758	0.064422	0.00059894	0.346693	0.346094	37.2259
1959	11.7046	0.412924		0.110835	0.108819	0.00201577	4.06333e-06			759	0.0583235	0.000542241	0.34654	0.345998	37.2156
1960	11.8397	0.413984		0.111906	0.110075	0.00183066	3.35132e-06			760	0.0597116	0.000555146	0.3465	0.345945	37.2099
1961	11.9434	0.414974		0.112909	0.11104	0.00186951	3.49509e-06			761	0.0611632	0.000568642	0.346619	0.34605	37.2212
1962	12.0292	0.416056		0.114003	0.111837	0.002166	4.69155e-06			762	0.0646023	0.000600616	0.346662	0.346061	37.2224
1963	12.1146	0.416945		0.114904	0.112631	0.00227278	5.16553e-06			763	0.0612772	0.000569702	0.346563	0.345993	37.215
1964	12.1972	0.417392		0.115363	0.113399	0.00196352	3.85541e-06			764	0.0641575	0.000596481	0.346514	0.345917	37.2069
1965	12.2926	0.417548		0.115531	0.114286	0.00124495	1.54989e-06			765	0.0601591	0.000559307	0.346536	0.345977	37.2133
1966	12.3771	0.417749		0.115744	0.115072	0.000672907	4.52804e-07			766	0.0586747	0.000545506	0.346427	0.345881	37.203
1967	12.455	0.418331		0.116338	0.115796	0.000542265	2.94051e-07			767	0.064081	0.000595769	0.346193	0.345598	37.1725
1968	12.5493	0.419483		0.117502	0.116672	0.000830106	6.89076e-07			768	0.0595733	0.00055386	0.346069	0.345515	37.1636
1969	12.6378	0.420969		0.119001	0.117495	0.00150566	2.267e-06			769	0.0650288	0.000604581	0.346083	0.345478	37.1597
1970	12.7169	0.422236		0.120279	0.118231	0.00204854	4.19651e-06			770	0.0708619	0.000658812	0.346065	0.345407	37.152
1971	12.8005	0.423069		0.121124	0.119008	0.00211602	4.47753e-06			771	0.0641421	0.000596337	0.346043	0.345447	37.1563
1972	12.9045	0.423807		0.121875	0.119974	0.00190023	3.61086e-06			772	0.0609182	0.000566364	0.346151	0.345584	37.1711
1973	12.9794	0.424737		0.122817	0.120671	0.00214574	4.60422e-06			773	0.066893	0.000621913	0.34628	0.345658	37.179
1974	13.0791	0.42564		0.123732	0.121598	0.00213378	4.55302e-06			774	0.0682999	0.000634992	0.346241	0.345606	37.1734
1975	13.1586	0.426245		0.124349	0.122337	0.00201174	4.0471e-06			775	0.0611973	0.000568959	0.346124	0.345556	37.168
1976	13.2386	0.426578		0.124694	0.123081	0.00161236	2.59972e-06			776	0.0640345	0.000595337	0.346113	0.345518	37.1639
1977	13.3144	0.426485		0.124613	0.123786	0.00082733	6.84475e-07			777	0.0691397	0.000642801	0.346137	0.345495	37.1614
1978	13.3046	0.425488		0.123629	0.123695	-6.61839e-05	4.38031e-09			778	0.0711293	0.000661298	0.34606	0.345399	37.1512
1979	12.9634	0.423593		0.121746	0.120523	0.00122334	1.49655e-06			779	0.060848	0.000565712	0.345987	0.345422	37.1536
1980	12.7008	0.42159		0.119755	0.118081	0.00167344	2.80041e-06			780	0.0690906	0.000642344	0.346051	0.345408	37.1522
1981	12.527	0.420099		0.118275	0.116465	0.00181057	3.27817e-06			781	0.0724746	0.000673806	0.346132	0.345458	37.1575
1982	12.4023	0.418984		0.117173	0.115306	0.0018664	3.48344e-06			782	0.0717044	0.000666645	0.346099	0.345432	37.1547
1983	12.3057	0.418008		0.116209	0.114408	0.00180138	3.24495e-06			783	0.0610551	0.000567637	0.346057	0.34549	37.1609
1984	12.2329	0.417307		0.11552	0.113731	0.00178861	3.19913e-06			784	0.0652506	0.000606643	0.346089	0.345483	37.1601
1985	12.1712	0.416831		0.115056	0.113157	0.00189825	3.60337e-06			785	0.0678524	0.000630833	0.346052	0.345421	37.1535
1986	12.1157	0.4162		0.114437	0.112641	0.00179593	3.22536e-06			786	0.0653175	0.000607265	0.345871	0.345264	37.1366
1987	12.071	0.415401		0.113651	0.112226	0.00142461	2.0295e-06			787	0.076263	0.000709027	0.345696	0.344987	37.1068
1988	12.0414	0.414855		0.113116	0.11195	0.00116566	1.35875e-06			788	0.070537	0.000655792	0.345613	0.344958	37.1037
1989	12.0104	0.414551		0.112824	0.111662	0.00116189	1.34999e-06			789	0.0746022	0.000693587	0.345529	0.344835	37.0905
1990	11.9772	0.413979		0.112265	0.111354	0.00091127	8.30413e-07			790	0.067568	0.000628188	0.345422	0.344794	37.0861
1991	11.9608	0.413147		0.111445	0.111202	0.000243266	5.91781e-08			791	0.0657287	0.000611088	0.345405	0.344794	37.0861
1992	11.9412	0.412815		0.111125	0.111019	0.000105954	1.12263e-08			792	0.0688744	0.000640334	0.345457	0.344817	37.0885
1993	11.9365	0.413308		0.11163	0.110976	0.000654205	4.27985e-07			793	0.0747238	0.000694716	0.345425	0.344731	37.0793
1994	11.9404	0.413942		0.112276	0.111012	0.00126431	1.59847e-06			794	0.0771763	0.000717518	0.345321	0.344603	37.0656
1995	11.9396	0.41422		0.112566	0.111004	0.00156184	2.43933e-06			795	0.0688748	0.000640337	0.345278	0.344637	37.0692
1996	11.9344	0.414379		0.112737	0.110956	0.00178158	3.17404e-06			796	0.0673833	0.000626471	0.345252	0.344625	37.0679
1997	11.9636	0.414659		0.113029	0.111227	0.00180214	3.24769e-06			797	0.0660033	0.000613641	0.345104	0.34449	37.0534
1998	11.9816	0.414953		0.113336	0.111394	0.00194127	3.76854e-06			798	0.0721117	0.000670432	0.344925	0.344255	37.0281
1999	12.0294	0.415303		0.113697	0.111839	0.00185759	3.45063e-06			799	0.0742864	0.000690651	0.344882	0.344192	37.0213
2000	12.0921	0.415952		0.114359	0.112422	0.00193687	3.75147e-06			800	0.0787598	0.00073224	0.344901	0.344168	37.0188
2001	12.1662	0.41684		0.115259	0.113111	0.00214838	4.61552e-06			801	0.0685144	0.000636987	0.344818	0.344181	37.0202
2002	12.2604	0.417691		0.116122	0.113986	0.00213516	4.55889e-06			802	0.0712017	0.000661971	0.344699	0.344037	37.0047
2003	12.356	0.418585		0.117028	0.114875	0.00215256	4.6335e-06			803	0.071051	0.00066057	0.344671	0.344011	37.0018
2004	12.4896	0.41979		0.118245	0.116118	0.00212705	4.52435e-06			804	0.0699784	0.000650598	0.344651	0.344	37.0007
2005	12.6436	0.421113		0.11958	0.117549	0.00203047	4.12281e-06			805	0.0768332	0.000714328	0.344514	0.3438	36.9792
2006	12.85	0.422077		0.120556	0.119468	0.00108776	1.18322e-06			806	0.0722942	0.000672128	0.34435	0.343678	36.9661
2007	12.9648	0.422599		0.12109	0.120535	0.000554793	3.07796e-07			807	0.0723262	0.000672426	0.344272	0.3436	36.9577
2008	12.9564	0.422913		0.121416	0.120457	0.000959316	9.20288e-07			808	0.0718292	0.000667805	0.344205	0.343537	36.9509
2009	12.9426	0.423077		0.121592	0.120329	0.00126359	1.59666e-06			809	0.0706622	0.000656955	0.344087	0.34343	36.9393
2010	12.94	0.423094		0.121621	0.120305	0.00131615	1.73225e-06			810	0.0718083	0.000667611	0.344047	0.343379	36.9339
2011	12.9573	0.423197		0.121736	0.120466	0.00127008	1.61311e-06			811	0.0743144	0.000690911	0.344128	0.343437	36.9402
2012	12.9569	0.423497		0.122049	0.120462	0.00158675	2.51777e-06			812	0.0743331	0.000691084	0.344156	0.343465	36.9431
2013	12.9942	0.423718		0.122282	0.120809	0.00147326	2.1705e-06			813	0.0697145	0.000648145	0.344046	0.343397	36.9359
2014	13.0038	0.423619		0.122195	0.120898	0.00129633	1.68047e-06			814	0.0720019	0.000669411	0.34394	0.34327	36.9222
2015	13.0233	0.423347		0.121934	0.121079	0.000854936	7.30916e-07			815	0.0743712	0.000691439	0.343901	0.34321	36.9157
2016	13.0658	0.423151		0.121751	0.121474	0.000276779	7.66068e-08			816	0.0756535	0.00070336	0.343801	0.343097	36.9036
2017	13.0833	0.42313		0.121742	0.121638	0.000104429	1.09054e-08			817	0.0733055	0.000681531	0.343606	0.342925	36.885
2018	13.1118	0.423355		0.121979	0.121902	7.68663e-05	5.90843e-09			818	0.0736392	0.000684633	0.343467	0.342782	36.8697
2019	13.1258	0.423857		0.122493	0.122032	0.000460561	2.12116e-07			819	0.0733806	0.000682228	0.343413	0.342731	36.8642
2020	13.1557	0.424397		0.123045	0.12231	0.00073514	5.4043e-07			820	0.0695108	0.000646251	0.343294	0.342648	36.8552
2021	13.1873	0.424673		0.123334	0.122604	0.000729411	5.32041e-07			821	0.0671344	0.000624157	0.343081	0.342457	36.8347
2022	13.1962	0.424761		0.123434	0.122686	0.00074731	5.58473e-07			822	0.0729865	0.000678565	0.342916	0.342237	36.811
2023	13.2137	0.424959		0.123644	0.12285	0.000793906	6.30286e-07			823	0.0775564	0.000721052	0.342814	0.342093	36.7955
2024	13.2303	0.425231		0.123928	0.123004	0.000923561	8.52966e-07			824	0.0709795	0.000659906	0.342634	0.341974	36.7827
2025	13.2376	0.425318		0.124027	0.123071	0.000955604	9.13179e-07			825	0.0724747	0.000673807	0.342385	0.341711	36.7545
2026	13.2605	0.425282		0.124003	0.123284	0.000718966	5.16912e-07			826	0.0678034	0.000630377	0.342214	0.341584	36.7408
2027	13.2518	0.425351		0.124084	0.123204	0.000880382	7.75072e-07			827	0.0752589	0.000699692	0.34213	0.34143	36.7242
2028	13.2605	0.425446		0.124191	0.123284	0.000906594	8.21913e-07			828	0.0748826	0.000696193	0.342028	0.341332	36.7137
2029	13.2739	0.425359		0.124116	0.123409	0.000706773	4.99528e-07			829	0.0775503	0.000720995	0.341934	0.341213	36.7009
2030	13.2719	0.425188		0.123958	0.12339	0.000567168	3.2168e-07			830	0.0723046	0.000672225	0.341945	0.341273	36.7074
2031	13.2766	0.425115		0.123896	0.123434	0.000462021	2.13463e-07			831	0.0686041	0.000637821	0.342009	0.341371	36.7179
2032	13.2527	0.424983		0.123777	0.123212	0.000564525	3.18689e-07			832	0.0717772	0.000667321	0.342011	0.341344	36.715
2033	13.2476	0.42454		0.123345	0.123165	0.000180685	3.26469e-08			833	0.0754501	0.00070147	0.341987	0.341285	36.7087
2034	13.2096	0.423826		0.122644	0.122812	-0.00016774	2.81367e-08			834	0.074343	0.000691176	0.34201	0.341319	36.7123
2035	13.1073	0.422972		0.121801	0.121861	-5.91038e-05	3.49326e-09			835	0.0728447	0.000677246	0.34201	0.341333	36.7138
2036	12.9477	0.421911		0.120753	0.120376	0.00037701	1.42136e-07			836	0.0757791	0.000704528	0.341902	0.341198	36.6993
2037	12.8277	0.420648		0.119501	0.119261	0.000240671	5.79227e-08			837	0.0743703	0.00069143	0.34178	0.341088	36.6875
2038	12.6914	0.419418		0.118284	0.117993	0.000290956	8.46552e-08			838	0.0717088	0.000666685	0.341743	0.341077	36.6862
2039	12.5919	0.418301		0.117179	0.117069	0.000109949	1.20888e-08			839	0.0733541	0.000681983	0.341737	0.341055	36.6839
2040	12.4844	0.417134		0.116024	0.116069	-4.48633e-05	2.01272e-09			840	0.0690805	0.00064225	0.341709	0.341067	36.6852
2041	12.3854	0.415955		0.114857	0.115149	-0.000291467	8.49529e-08			841	0.0744385	0.000692064	0.341727	0.341035	36.6817
2042	12.2885	0.415057		0.113972	0.114248	-0.000276058	7.62082e-08			842	0.078392	0.000728821	0.341803	0.341074	36.6859
2043	12.2078	0.414453		0.113379	0.113497	-0.00011828	1.39902e-08			843	0.0794918	0.000739046	0.341824	0.341085	36.6871
2044	12.1234	0.413784		0.112723	0.112713	9.56836e-06	9.15536e-11			844	0.071031	0.000660385	0.341752	0.341092	36.6879
2045	12.0438	0.412906		0.111857	0.111973	-0.000116101	1.34795e-08			845	0.0742777	0.000690569	0.341691	0.341	36.678
2046	11.9626	0.41203		0.110993	0.111218	-0.000225066	5.06548e-08			846	0.076296	0.000709334	0.341677	0.340968	36.6745
2047	11.8525	0.411163		0.110138	0.110195	-5.68165e-05	3.22811e-09			847	0.0793183	0.000737432	0.341626	0.340889	36.6661
2048	11.7606	0.409888		0.108875	0.10934	-0.000465307	2.16511e-07			848	0.0743548	0.000691286	0.341532	0.34084	36.6608
2049	11.6473	0.407948		0.106947	0.108287	-0.00133978	1.79502e-06			849	0.0738507	0.000686599	0.341493	0.340806	36.6572
2050	11.3959	0.405664		0.104675	0.105949	-0.00127429	1.62382e-06			850	0.0740799	0.00068873	0.341513	0.340824	36.6591
2051	10.9297	0.403618		0.102641	0.101615	0.00102586	1.05239e-06			851	0.075031	0.000697573	0.34148	0.340782	36.6546
2052	10.7551	0.402129		0.101165	0.0999919	0.00117284	1.37555e-06			852	0.081204	0.000754964	0.341383	0.340628	36.638
2053	10.7649	0.401155		0.100202	0.100082	0.000119896	1.4375e-08			853	0.0801099	0.000744792	0.341296	0.340551	36.6297
2054	10.7572	0.400427		0.0994864	0.100011	-0.000524982	2.75606e-07			854	0.0710844	0.000660881	0.341193	0.340532	36.6276
2055	10.598	0.399652		0.0987237	0.0985311	0.0001926	3.70949e-08			855	0.0716848	0.000666463	0.340992	0.340325	36.6054
2056	10.5098	0.398768		0.0978521	0.0977112	0.000140937	1.98632e-08			856	0.0702318	0.000652954	0.340719	0.340066	36.5775
2057	10.4374	0.397974		0.0970702	0.0970383	3.18988e-05	1.01753e-09			857	0.0766393	0.000712525	0.340453	0.339741	36.5425
2058	10.3848	0.397401		0.0965094	0.0965488	-3.94673e-05	1.55766e-09			858	0.0825695	0.000767659	0.340189	0.339422	36.5082
2059	10.332	0.396928		0.0960478	0.0960583	-1.05454e-05	1.11205e-10			859	0.0766986	0.000713077	0.339912	0.339199	36.4843
2060	10.2804	0.396425		0.0955571	0.0955781	-2.09665e-05	4.39593e-10			860	0.0762618	0.000709016	0.339706	0.338997	36.4625
2061	10.2304	0.395945		0.0950895	0.0951135	-2.40324e-05	5.77558e-10			861	0.0745504	0.000693105	0.339629	0.338936	36.4559
2062	10.182	0.39548		0.0946365	0.0946631	-2.66407e-05	7.09729e-10			862	0.079725	0.000741214	0.3396	0.338859	36.4477
2063	10.133	0.394847		0.0940155	0.0942073	-0.000191889	3.68216e-08			863	0.0769001	0.00071495	0.339537	0.338822	36.4437
2064	10.0941	0.39404		0.0932205	0.0938457	-0.000625208	3.90885e-07			864	0.0804327	0.000747793	0.339478	0.33873	36.4339
2065	10.0385	0.393395		0.0925875	0.0933295	-0.000741918	5.50442e-07			865	0.0836311	0.000777529	0.339446	0.338668	36.4272
2066	9.98343	0.393082		0.0922864	0.0928172	-0.000530832	2.81782e-07			866	0.0779292	0.000724518	0.339362	0.338637	36.4238
2067	9.94362	0.392834		0.0920503	0.0924471	-0.000396782	1.57436e-07			867	0.0771892	0.000717638	0.339219	0.338502	36.4093
2068	9.88763	0.392402		0.0916312	0.0919265	-0.000295349	8.7231e-08			868	0.0759207	0.000705844	0.339139	0.338433	36.4019
2069	9.83557	0.391887		0.0911279	0.0914425	-0.000314647	9.90026e-08			869	0.0825983	0.000767927	0.339171	0.338403	36.3987
2070	9.77975	0.391424		0.090677	0.0909236	-0.000246596	6.08098e-08			870	0.0861478	0.000800927	0.339243	0.338442	36.4029
2071	9.72481	0.390922		0.0901869	0.0904128	-0.00022591	5.10354e-08			871	0.0793272	0.000737515	0.339327	0.338589	36.4187
2072	9.66262	0.390304		0.0895815	0.0898346	-0.000253138	6.4079e-08			872	0.0760146	0.000706718	0.339463	0.338756	36.4366
2073	9.60257	0.389691		0.0889801	0.0892764	-0.000296286	8.77854e-08			873	0.083228	0.000773781	0.339592	0.338818	36.4433
2074	9.54361	0.389142		0.0884434	0.0887282	-0.000284785	8.11026e-08			874	0.0829181	0.0007709	0.339592	0.338821	36.4437
2075	9.47649	0.388524		0.0878374	0.0881041	-0.000266766	7.11639e-08			875	0.0825977	0.000767921	0.339502	0.338734	36.4342
2076	9.42087	0.38779		0.0871156	0.087587	-0.000471443	2.22259e-07			876	0.0846907	0.00078738	0.339443	0.338656	36.4258
2077	9.34989	0.387101		0.0864391	0.0869271	-0.000488059	2.38201e-07			877	0.0850602	0.000790815	0.33938	0.338589	36.4187
2078	9.29092	0.386537		0.085887	0.0863789	-0.000491917	2.41983e-07			878	0.081696	0.000759538	0.339202	0.338442	36.4029
2079	9.22083	0.385973		0.0853346	0.0857272	-0.00039265	1.54174e-07			879	0.0804305	0.000747773	0.338988	0.33824	36.3811
2080	9.15788	0.385373		0.0847465	0.085142	-0.000395499	1.5642e-07			880	0.0874332	0.000812877	0.338881	0.338068	36.3627
2081	9.10271	0.384857		0.0842427	0.0846291	-0.000386421	1.49321e-07			881	0.0848167	0.000788551	0.338854	0.338066	36.3624
2082	9.04877	0.384436		0.083834	0.0841275	-0.00029352	8.6154e-08			882	0.0843014	0.000783761	0.338813	0.338029	36.3584
2083	9.0013	0.383983		0.0833931	0.0836862	-0.000293132	8.59266e-08			883	0.0803855	0.000747354	0.338798	0.33805	36.3607
2084	8.95274	0.383495		0.0829177	0.0832348	-0.000317104	1.00555e-07			884	0.079525	0.000739354	0.338856	0.338116	36.3678
2085	8.9094	0.383106		0.0825402	0.0828318	-0.000291622	8.50436e-08			885	0.0847554	0.000787982	0.338873	0.338085	36.3644
2086	8.88175	0.382815		0.0822615	0.0825747	-0.000313226	9.81105e-08			886	0.0812107	0.000755026	0.338759	0.338004	36.3557
2087	8.85259	0.382492		0.0819507	0.0823037	-0.000352956	1.24578e-07			887	0.0884829	0.000822636	0.338633	0.33781	36.3349
2088	8.82763	0.382149		0.0816199	0.0820716	-0.000451698	2.04031e-07			888	0.087064	0.000809445	0.338609	0.337799	36.3337
2089	8.81361	0.381949		0.0814316	0.0819412	-0.000509614	2.59706e-07			889	0.0870275	0.000809106	0.338602	0.337793	36.3331
2090	8.81393	0.381958		0.0814526	0.0819442	-0.000491647	2.41717e-07			890	0.0840982	0.000781872	0.338533	0.337751	36.3286
2091	8.81518	0.382122		0.0816291	0.0819558	-0.000326736	1.06757e-07			891	0.0829183	0.000770902	0.338515	0.337744	36.3278
2092	8.84215	0.382446		0.0819649	0.0822066	-0.000241714	5.84257e-08			892	0.0872199	0.000810895	0.338624	0.337813	36.3352
2093	8.87699	0.382919		0.0824497	0.0825305	-8.07918e-05	6.52731e-09			893	0.0888387	0.000825945	0.338725	0.337899	36.3445
2094	8.9552	0.383348		0.0828916	0.0832576	-0.000365984	1.33944e-07			894	0.084579	0.000786342	0.338729	0.337943	36.3491
2095	9.00851	0.383529		0.0830839	0.0837533	-0.000669406	4.48105e-07			895	0.0857177	0.000796928	0.338733	0.337936	36.3484
2096	9.00348	0.383482		0.0830494	0.0837065	-0.000657013	4.31666e-07			896	0.0879	0.000817217	0.338783	0.337966	36.3516
2097	8.97735	0.38334		0.0829192	0.0834636	-0.000544362	2.9633e-07			897	0.0864703	0.000803926	0.338758	0.337954	36.3504
2098	8.94887	0.383129		0.0827209	0.0831988	-0.000477964	2.2845e-07			898	0.0901486	0.000838123	0.338631	0.337793	36.333
2099	8.9367	0.382855		0.082459	0.0830856	-0.000626622	3.92655e-07			899	0.0922312	0.000857485	0.338558	0.3377	36.3231
2100	8.9039	0.382612		0.0822275	0.0827807	-0.000553179	3.06007e-07			900	0.0883185	0.000821108	0.338606	0.337785	36.3322
2101	8.87427	0.38244		0.0820683	0.0825052	-0.000436889	1.90872e-07			901	0.0805109	0.00074852	0.338653	0.337904	36.345
2102	8.85467	0.382246		0.0818864	0.082323	-0.000436667	1.90678e-07			902	0.0853682	0.000793679	0.338652	0.337858	36.3401
2103	8.84203	0.381985		0.0816376	0.0822055	-0.000567917	3.2253e-07			903	0.0857976	0.000797672	0.338716	0.337918	36.3465
2104	8.81357	0.381755		0.0814196	0.0819409	-0.000521296	2.71749e-07			904	0.088604	0.000823763	0.338846	0.338022	36.3577
2105	8.79893	0.381596		0.0812718	0.0818048	-0.000532967	2.84054e-07			905	0.0918444	0.000853889	0.338882	0.338029	36.3584
2106	8.78218	0.381408		0.0810962	0.0816491	-0.000552832	3.05623e-07			906	0.0910401	0.000846411	0.338801	0.337954	36.3504
2107	8.75579	0.381171		0.0808716	0.0814037	-0.000532139	2.83172e-07			907	0.0917461	0.000852975	0.338733	0.33788	36.3424
2108	8.73563	0.38098		0.0806926	0.0812162	-0.000523591	2.74147e-07			908	0.087529	0.000813768	0.338704	0.33789	36.3435
2109	8.71619	0.380841		0.0805654	0.0810355	-0.000470088	2.20983e-07			909	0.0881816	0.000819836	0.338626	0.337807	36.3345
2110	8.69282	0.380649		0.0803854	0.0808183	-0.000432859	1.87367e-07			910	0.0917171	0.000852705	0.338541	0.337689	36.3218
2111	8.67618	0.380393		0.080142	0.0806636	-0.000521574	2.72039e-07			911	0.094583	0.00087935	0.338573	0.337693	36.3223
2112	8.6467	0.380161		0.0799224	0.0803895	-0.000467017	2.18105e-07			912	0.0908646	0.000844779	0.338683	0.337838	36.3379
2113	8.62267	0.379955		0.0797283	0.080166	-0.000437682	1.91565e-07			913	0.0858922	0.000798551	0.338732	0.337933	36.3482
2114	8.59602	0.379728		0.0795132	0.0799183	-0.000405077	1.64088e-07			914	0.0875572	0.00081403	0.338726	0.337912	36.3459
2115	8.57542	0.37957		0.0793671	0.0797268	-0.00035968	1.29369e-07			915	0.0940234	0.000874147	0.338752	0.337878	36.3422
2116	8.57639	0.379616		0.0794253	0.0797358	-0.000310527	9.64273e-08			916	0.0901682	0.000838305	0.338759	0.337921	36.3468
2117	8.59372	0.379815		0.0796361	0.0798969	-0.000260815	6.80243e-08			917	0.0966501	0.000898568	0.338662	0.337763	36.3298
2118	8.62056	0.38002		0.0798533	0.0801464	-0.000293118	8.59183e-08			918	0.0945201	0.000878765	0.338547	0.337668	36.3196
2119	8.64737	0.380254		0.0801001	0.0803957	-0.000295648	8.74075e-08			919	0.0900507	0.000837213	0.338539	0.337702	36.3232
2120	8.68	0.380624		0.0804813	0.0806991	-0.000217773	4.74253e-08			920	0.0875891	0.000814327	0.338581	0.337767	36.3302
2121	8.72551	0.38109		0.0809599	0.0811222	-0.000162276	2.63334e-08			921	0.0923639	0.000858719	0.338582	0.337723	36.3255
2122	8.78199	0.381573		0.0814553	0.0816473	-0.000191925	3.68353e-08			922	0.0959904	0.000892435	0.338596	0.337703	36.3234
2123	8.83819	0.382133		0.0820271	0.0821697	-0.00014259	2.0332e-08			923	0.0936408	0.00087059	0.338679	0.337809	36.3347
2124	8.91313	0.382841		0.0827468	0.0828665	-0.000119681	1.43234e-08			924	0.0957563	0.000890259	0.338734	0.337844	36.3386
2125	8.98678	0.38362		0.0835381	0.0835512	-1.31117e-05	1.71916e-10			925	0.0942276	0.000876046	0.338677	0.337801	36.3339
2126	9.07225	0.384413		0.0843434	0.0843458	-2.4605e-06	6.05404e-12			926	0.0922351	0.000857521	0.338582	0.337725	36.3257
2127	9.176	0.385331		0.0852738	0.0853105	-3.66574e-05	1.34377e-09			927	0.0944704	0.000878303	0.338524	0.337646	36.3173
2128	9.28778	0.386459		0.0864136	0.0863497	6.39844e-05	4.09401e-09			928	0.0965699	0.000897823	0.338458	0.33756	36.308
2129	9.41604	0.387712		0.0876788	0.0875421	0.000136754	1.87017e-08			929	0.0951761	0.000884864	0.338369	0.337485	36.2999
2130	9.56651	0.389059		0.0890379	0.0889411	9.68815e-05	9.38603e-09			930	0.0999902	0.000929622	0.338355	0.337426	36.2935
2131	9.72741	0.390637		0.0906275	0.090437	0.000190508	3.62934e-08			931	0.0965961	0.000898066	0.33844	0.337542	36.3061
2132	9.91849	0.392441		0.0924443	0.0922135	0.000230814	5.32752e-08			932	0.0964023	0.000896264	0.338513	0.337617	36.3141
2133	10.1385	0.394192		0.094207	0.0942587	-5.16488e-05	2.6676e-09			933	0.097274	0.000904369	0.338529	0.337625	36.315
2134	10.3464	0.395682		0.0957094	0.0961922	-0.000482766	2.33063e-07			934	0.0974351	0.000905866	0.338555	0.33765	36.3176
2135	10.4854	0.396968		0.097007	0.0974837	-0.000476622	2.27168e-07			935	0.0961562	0.000893977	0.33859	0.337696	36.3226
2136	10.599	0.398132		0.0981833	0.0985402	-0.000356881	1.27364e-07			936	0.0958464	0.000891096	0.338559	0.337668	36.3196
2137	10.7225	0.399179		0.0992424	0.0996883	-0.000445924	1.98848e-07			937	0.0983604	0.000914469	0.33849	0.337576	36.3097
2138	10.826	0.40018		0.100255	0.100651	-0.000395046	1.56061e-07			938	0.0973394	0.000904977	0.338481	0.337576	36.3097
2139	10.9419	0.401257		0.101345	0.101728	-0.000383604	1.47152e-07			939	0.102118	0.000949401	0.338525	0.337575	36.3096
2140	11.0546	0.402393		0.102493	0.102776	-0.000283043	8.01133e-08			940	0.102288	0.000950986	0.338541	0.337591	36.3113
2141	11.171	0.403493		0.103605	0.103858	-0.000253201	6.41106e-08			941	0.099048	0.000920861	0.338548	0.337627	36.3152
2142	11.2897	0.404597		0.104721	0.104962	-0.00024126	5.82062e-08			942	0.098199	0.000912969	0.338609	0.337696	36.3226
2143	11.4223	0.405795		0.105931	0.106194	-0.000263182	6.92648e-08			943	0.0979583	0.000910731	0.338683	0.337772	36.3308
2144	11.5457	0.407028		0.107176	0.107342	-0.000165748	2.74725e-08			944	0.0985755	0.000916469	0.338697	0.337781	36.3317
2145	11.6889	0.40819		0.10835	0.108673	-0.00032299	1.04323e-07			945	0.0983414	0.000914292	0.33868	0.337765	36.3301
2146	11.8289	0.409329		0.109501	0.109975	-0.000473295	2.24008e-07			946	0.100629	0.000935561	0.338674	0.337739	36.3272
2147	11.9561	0.410498		0.110682	0.111157	-0.000475553	2.26151e-07			947	0.0989456	0.00091991	0.338635	0.337715	36.3247
2148	12.0735	0.411611		0.111807	0.112249	-0.000441512	1.94933e-07			948	0.103339	0.00096076	0.338552	0.337591	36.3114
2149	12.1849	0.412657		0.112865	0.113285	-0.000419492	1.75974e-07			949	0.101969	0.000948017	0.338517	0.337569	36.3089
2150	12.3013	0.413811		0.114032	0.114367	-0.000335025	1.12242e-07			950	0.101348	0.000942243	0.338563	0.337621	36.3145
2151	12.4469	0.415198		0.11543	0.115721	-0.000290126	8.41733e-08			951	0.101866	0.000947059	0.338601	0.337654	36.3181
2152	12.6088	0.416752		0.116997	0.117225	-0.000228496	5.22106e-08			952	0.103212	0.000959575	0.338593	0.337634	36.3159
2153	12.7858	0.418462		0.118719	0.118871	-0.000151701	2.30133e-08			953	0.09998	0.000929527	0.338617	0.337687	36.3217
2154	12.9934	0.420483		0.120752	0.120801	-4.87276e-05	2.37438e-09			954	0.100605	0.00093534	0.338687	0.337752	36.3286
2155	13.255	0.422895		0.123176	0.123234	-5.78021e-05	3.34108e-09			955	0.0999443	0.000929195	0.338714	0.337785	36.3322
2156	13.5255	0.425498		0.125791	0.125748	4.28275e-05	1.83419e-09			956	0.103002	0.000957626	0.338685	0.337728	36.326
2157	13.8669	0.427875		0.12818	0.128922	-0.000742152	5.50789e-07			957	0.102663	0.00095447	0.338692	0.337737	36.327
2158	14.2851	0.429415		0.129733	0.13281	-0.00307731	9.46984e-06			958	0.0991893	0.000922176	0.338732	0.33781	36.3349
2159	14.3888	0.429495		0.129824	0.133774	-0.00395019	1.5604e-05			959	0.103444	0.00096173	0.338717	0.337755	36.329
2160	14.0726	0.428122		0.128464	0.130835	-0.00237112	5.6222e-06			960	0.105801	0.000983649	0.338671	0.337687	36.3217
2161	13.7923	0.426112		0.126465	0.128229	-0.00176356	3.11013e-06			961	0.103987	0.000966778	0.338692	0.337726	36.3258
2162	13.5778	0.424291		0.124657	0.126235	-0.00157843	2.49143e-06			962	0.104179	0.000968565	0.338755	0.337787	36.3324
2163	13.3953	0.422796		0.123174	0.124538	-0.00136375	1.85981e-06			963	0.10683	0.000993212	0.338765	0.337772	36.3308
2164	13.2369	0.42136		0.12175	0.123065	-0.0013145	1.72791e-06			964	0.106941	0.000994246	0.338757	0.337763	36.3298
2165	13.1085	0.419934		0.120336	0.121872	-0.00153616	2.35979e-06			965	0.104749	0.000973868	0.338824	0.33785	36.3392
2166	12.9557	0.418633		0.119047	0.120451	-0.00140397	1.97113e-06			966	0.10495	0.000975738	0.338926	0.33795	36.35
2167	12.7897	0.417425		0.117851	0.118908	-0.00105666	1.11653e-06			967	0.105884	0.000984416	0.338975	0.337991	36.3543
2168	12.6574	0.416253		0.116692	0.117677	-0.000985512	9.71235e-07			968	0.1029	0.000956671	0.33901	0.338053	36.361
2169	12.5491	0.415276		0.115726	0.116671	-0.00094457	8.92213e-07			969	0.106747	0.000992444	0.3391	0.338108	36.3669
2170	12.4584	0.41464		0.115102	0.115827	-0.000725094	5.25762e-07			970	0.107347	0.000998021	0.339189	0.338191	36.3759
2171	12.4195	0.414245		0.114719	0.115466	-0.000746977	5.57974e-07			971	0.108975	0.00101315	0.339222	0.338209	36.3778
2172	12.3743	0.413966		0.114453	0.115046	-0.000592715	3.51311e-07			972	0.103534	0.00096257	0.339287	0.338324	36.3902
2173	12.3796	0.413859		0.114357	0.115095	-0.000737515	5.43929e-07			973	0.109901	0.00102177	0.339437	0.338415	36.4
2174	12.3863	0.413879		0.11439	0.115157	-0.000767304	5.88756e-07			974	0.107064	0.000995392	0.33957	0.338574	36.4171
2175	12.413	0.413754		0.114277	0.115405	-0.00112836	1.2732e-06			975	0.105652	0.000982261	0.339617	0.338635	36.4236
2176	12.3722	0.413361		0.113896	0.115026	-0.0011298	1.27646e-06			976	0.109332	0.00101647	0.339667	0.33865	36.4253
2177	12.3191	0.412933		0.11348	0.114532	-0.00105234	1.10743e-06			977	0.10795	0.00100363	0.339768	0.338764	36.4375
2178	12.244	0.412693		0.113252	0.113834	-0.00058147	3.38107e-07			978	0.104208	0.000968838	0.339834	0.338866	36.4484
2179	12.2259	0.41258		0.113151	0.113666	-0.000514649	2.64864e-07			979	0.107114	0.000995854	0.33984	0.338844	36.4461
2180	12.2578	0.412454		0.113037	0.113962	-0.000925116	8.55839e-07			980	0.108753	0.00101109	0.339888	0.338877	36.4497
2181	12.2702	0.412277		0.112873	0.114078	-0.00120515	1.45238e-06			981	0.111133	0.00103322	0.340004	0.338971	36.4597
2182	12.243	0.411966		0.112573	0.113824	-0.00125097	1.56492e-06			982	0.110177	0.00102433	0.340083	0.339059	36.4692
2183	12.1595	0.411388		0.112008	0.113048	-0.00104054	1.08273e-06			983	0.109721	0.00102009	0.340111	0.33909	36.4726
2184	12.0634	0.410611		0.111243	0.112155	-0.000911829	8.31431e-07			984	0.108057	0.00100462	0.340189	0.339184	36.4827
2185	11.9821	0.409859		0.110503	0.111399	-0.000896377	8.03492e-07			985	0.110949	0.00103151	0.340316	0.339285	36.4935
2186	11.9053	0.409176		0.109831	0.110685	-0.000853685	7.28778e-07			986	0.109025	0.00101362	0.340381	0.339367	36.5024
2187	11.8247	0.408442		0.10911	0.109935	-0.000825	6.80625e-07			987	0.113842	0.0010584	0.340402	0.339343	36.4998
2188	11.7521	0.407685		0.108365	0.109261	-0.000895677	8.02238e-07			988	0.114205	0.00106177	0.340488	0.339426	36.5087
2189	11.6797	0.407037		0.107729	0.108587	-0.000858171	7.36457e-07			989	0.111992	0.00104121	0.34062	0.339579	36.5251
2190	11.6333	0.406473		0.107177	0.108156	-0.000979234	9.589e-07			990	0.109899	0.00102175	0.340694	0.339672	36.5352
2191	11.5461	0.405875		0.106591	0.107345	-0.000754454	5.69201e-07			991	0.11017	0.00102426	0.340735	0.339711	36.5394
2192	11.4936	0.405278		0.106006	0.106858	-0.000851117	7.244e-07			992	0.112008	0.00104136	0.340832	0.339791	36.548
2193	11.4323	0.404786		0.105526	0.106287	-0.000761161	5.79367e-07			993	0.114143	0.0010612	0.34095	0.339889	36.5585
2194	11.3716	0.404334		0.105087	0.105723	-0.00063611	4.04636e-07			994	0.113037	0.00105092	0.341022	0.339971	36.5674
2195	11.3168	0.403807		0.104571	0.105213	-0.000641879	4.12009e-07			995	0.113997	0.00105984	0.341114	0.340054	36.5763
2196	11.2614	0.403262		0.104039	0.104698	-0.000659539	4.34992e-07			996	0.113085	0.00105137	0.341287	0.340235	36.5958
2197	11.2242	0.402808		0.103597	0.104352	-0.000755934	5.71436e-07			997	0.112886	0.00104952	0.341448	0.340399	36.6133
2198	11.1825	0.402385		0.103187	0.103965	-0.000778555	6.06148e-07			998	0.115223	0.00107124	0.341523	0.340452	36.619
2199	11.127	0.401906		0.102719	0.10345	-0.000730545	5.33695e-07			999	0.116445	0.00108261	0.341618	0.340536	36.628
2200	11.074	0.401448		0.102273	0.102956	-0.000682954	4.66427e-07			1000	0.116447	0.00108263	0.341817	0.340734	36.6494
2201	11.0273	0.401082		0.10192	0.102522	-0.000602392	3.62876e-07			1001	0.113722	0.00105729	0.342023	0.340966	36.6744
2202	10.9859	0.400714		0.101563	0.102137	-0.000573933	3.29399e-07			1002	0.114228	0.00106199	0.342162	0.3411	36.6887
2203	10.9533	0.40027		0.101132	0.101834	-0.000702152	4.93018e-07			1003	0.115521	0.00107401	0.342295	0.341221	36.7017
2204	10.8964	0.399847		0.100721	0.101305	-0.000584456	3.41588e-07			1004	0.121073	0.00112563	0.342434	0.341309	36.7112
2205	10.856	0.399509		0.100395	0.100929	-0.000534749	2.85957e-07			1005	0.117669	0.00109399	0.342482	0.341388	36.7197
2206	10.8189	0.399156		0.100054	0.100584	-0.000529962	2.8086e-07			1006	0.116507	0.00108318	0.342446	0.341362	36.717
2207	10.7805	0.398723		0.099633	0.100228	-0.000594668	3.5363e-07			1007	0.117282	0.00109039	0.342474	0.341383	36.7192
2208	10.7414	0.398293		0.0992152	0.0998646	-0.000649381	4.21696e-07			1008	0.114938	0.00106859	0.342595	0.341526	36.7346
2209	10.7093	0.397917		0.098851	0.0995655	-0.000714517	5.10534e-07			1009	0.120255	0.00111803	0.342685	0.341567	36.7389
2210	10.6603	0.397522		0.0984681	0.0991098	-0.00064171	4.11791e-07			1010	0.118956	0.00110595	0.342711	0.341605	36.743
2211	10.6068	0.397095		0.0980536	0.0986127	-0.000559111	3.12605e-07			1011	0.124774	0.00116004	0.342752	0.341592	36.7417
2212	10.5761	0.396732		0.0977025	0.0983269	-0.000624396	3.89871e-07			1012	0.118055	0.00109757	0.342764	0.341667	36.7497
2213	10.5326	0.396427		0.0974096	0.0979233	-0.000513744	2.63933e-07			1013	0.122429	0.00113824	0.342625	0.341487	36.7303
2214	10.4986	0.396062		0.0970568	0.0976066	-0.000549766	3.02243e-07			1014	0.118403	0.00110081	0.342407	0.341306	36.7109
2215	10.4513	0.395629		0.096636	0.097167	-0.000530926	2.81882e-07			1015	0.124079	0.00115357	0.342284	0.34113	36.692
2216	10.4077	0.395224		0.0962427	0.0967614	-0.000518756	2.69108e-07			1016	0.122347	0.00113748	0.342247	0.34111	36.6898
2217	10.3667	0.394841		0.0958714	0.0963808	-0.000509345	2.59432e-07			1017	0.127205	0.00118264	0.342175	0.340993	36.6772
2218	10.3294	0.3944		0.0954431	0.0960334	-0.000590223	3.48363e-07			1018	0.124084	0.00115362	0.342082	0.340928	36.6703
2219	10.2784	0.393935		0.0949904	0.09556	-0.000569625	3.24473e-07			1019	0.123757	0.00115059	0.342048	0.340898	36.667
2220	10.235	0.393535		0.0946018	0.0951559	-0.000554027	3.06946e-07			1020	0.123229	0.00114567	0.342016	0.34087	36.664
2221	10.188	0.393157		0.0942366	0.0947196	-0.000483021	2.33309e-07			1021	0.126849	0.00117933	0.34189	0.340711	36.6469
2222	10.1429	0.392711		0.0938021	0.0942995	-0.000497375	2.47382e-07			1022	0.125519	0.00116697	0.34174	0.340573	36.6321
2223	10.0937	0.392238		0.0933417	0.0938424	-0.000500671	2.50671e-07			1023	0.125291	0.00116485	0.341665	0.3405	36.6242
2224	10.0396	0.391823		0.0929382	0.0933399	-0.000401609	1.6129e-07			1024	0.125542	0.00116718	0.341606	0.340438	36.6176
2225	9.99977	0.391404		0.092532	0.0929691	-0.000437107	1.91063e-07			1025	0.126956	0.00118033	0.341496	0.340316	36.6044
2226	9.9473	0.390891		0.0920303	0.0924813	-0.00045102	2.03419e-07			1026	0.12339	0.00114717	0.34143	0.340283	36.6009
2227	9.9046	0.390348		0.0915001	0.0920843	-0.000584194	3.41282e-07			1027	0.127218	0.00118276	0.34148	0.340298	36.6024
2228	9.85302	0.389864		0.0910283	0.0916047	-0.000576466	3.32313e-07			1028	0.130841	0.00121644	0.341549	0.340333	36.6062
2229	9.79683	0.389382		0.0905583	0.0910824	-0.000524125	2.74707e-07			1029	0.126557	0.00117661	0.341568	0.340391	36.6125
2230	9.74915	0.388836		0.0900237	0.0906391	-0.00061541	3.7873e-07			1030	0.12675	0.00117841	0.341605	0.340427	36.6163
2231	9.7005	0.388293		0.0894936	0.0901868	-0.000693206	4.80535e-07			1031	0.124441	0.00115695	0.341669	0.340512	36.6255
2232	9.64443	0.387816		0.0890284	0.0896655	-0.000637086	4.05879e-07			1032	0.12337	0.00114698	0.34164	0.340493	36.6235
2233	9.59327	0.387332		0.0885562	0.0891899	-0.000633699	4.01575e-07			1033	0.127088	0.00118155	0.3415	0.340318	36.6047
2234	9.5424	0.386781		0.0880173	0.0887169	-0.000699591	4.89427e-07			1034	0.126391	0.00117507	0.341383	0.340208	36.5928
2235	9.4857	0.386231		0.0874793	0.0881898	-0.000710415	5.0469e-07			1035	0.128736	0.00119687	0.341335	0.340138	36.5853
2236	9.43245	0.385728		0.0869885	0.0876947	-0.000706202	4.98721e-07			1036	0.127487	0.00118527	0.341262	0.340077	36.5787
2237	9.36823	0.3852		0.0864728	0.0870977	-0.000624814	3.90393e-07			1037	0.122618	0.00113999	0.34117	0.34003	36.5736
2238	9.32208	0.384613		0.0858982	0.0866685	-0.000770294	5.93353e-07			1038	0.125907	0.00117057	0.341171	0.34	36.5704
2239	9.26662	0.38405		0.0853468	0.0861529	-0.000806144	6.49868e-07			1039	0.127189	0.00118249	0.341246	0.340063	36.5772
2240	9.21297	0.383535		0.0848444	0.0856541	-0.000809666	6.55558e-07			1040	0.127981	0.00118985	0.34126	0.340071	36.578
2241	9.15916	0.382987		0.0843084	0.0851538	-0.000845481	7.14839e-07			1041	0.124879	0.00116101	0.34123	0.340069	36.5778
2242	9.10827	0.382395		0.0837284	0.0846807	-0.000952362	9.06994e-07			1042	0.128438	0.00119411	0.341263	0.340069	36.5779
2243	9.05455	0.381853		0.0831988	0.0841813	-0.000982527	9.65359e-07			1043	0.124011	0.00115294	0.341323	0.34017	36.5888
2244	9.00133	0.381376		0.0827338	0.0836865	-0.000952713	9.07662e-07			1044	0.126043	0.00117184	0.341303	0.340131	36.5846
2245	8.95427	0.380871		0.0822404	0.083249	-0.00100855	1.01718e-06			1045	0.130001	0.00120864	0.341262	0.340054	36.5762
2246	8.90499	0.380316		0.0816979	0.0827908	-0.00109292	1.19447e-06			1046	0.128118	0.00119113	0.34132	0.340128	36.5843
2247	8.85924	0.379785		0.0811788	0.0823655	-0.00118665	1.40815e-06			1047	0.131186	0.00121965	0.34143	0.34021	36.593
2248	8.80595	0.379281		0.0806868	0.08187	-0.00118317	1.39988e-06			1048	0.128686	0.00119641	0.341498	0.340301	36.6028
2249	8.75823	0.378734		0.0801522	0.0814263	-0.00127409	1.62332e-06			1049	0.130519	0.00121345	0.341582	0.340369	36.6101
2250	8.7152	0.378166		0.0795962	0.0810263	-0.00143004	2.04501e-06			1050	0.128098	0.00119094	0.341751	0.34056	36.6306
2251	8.6714	0.377671		0.079113	0.0806191	-0.00150608	2.26828e-06			1051	0.131718	0.0012246	0.341892	0.340667	36.6422
2252	8.6327	0.377233		0.0786868	0.0802593	-0.00157248	2.4727e-06			1052	0.131124	0.00121907	0.341913	0.340694	36.645
2253	8.60152	0.376732		0.0781981	0.0799694	-0.00177133	3.1376e-06			1053	0.128305	0.00119286	0.341924	0.340731	36.6491
2254	8.57487	0.376132		0.0776099	0.0797217	-0.00211172	4.45938e-06			1054	0.132733	0.00123403	0.342009	0.340775	36.6538
2255	8.51729	0.375477		0.0769672	0.0791863	-0.00221919	4.92479e-06			1055	0.129834	0.00120708	0.342055	0.340848	36.6617
2256	8.45388	0.374767		0.0762694	0.0785968	-0.00232742	5.41689e-06			1056	0.129004	0.00119937	0.342001	0.340802	36.6567
2257	8.37776	0.373983		0.0754974	0.0778891	-0.00239176	5.72052e-06			1057	0.132878	0.00123538	0.341985	0.340749	36.651
2258	8.30406	0.373185		0.0747117	0.0772039	-0.00249221	6.2111e-06			1058	0.132377	0.00123072	0.3421	0.34087	36.664
2259	8.24014	0.372446		0.0739847	0.0766096	-0.00262488	6.89001e-06			1059	0.132705	0.00123377	0.342256	0.341023	36.6804
2260	8.18272	0.371748		0.0732993	0.0760758	-0.00277648	7.70885e-06			1060	0.131594	0.00122345	0.342399	0.341176	36.6969
2261	8.13199	0.371053		0.0726162	0.0756041	-0.00298794	8.92779e-06			1061	0.129175	0.00120095	0.342611	0.34141	36.7221
2262	8.07474	0.370397		0.0719718	0.0750718	-0.00310006	9.61035e-06			1062	0.13341	0.00124033	0.342884	0.341644	36.7473
2263	8.02652	0.369804		0.0713912	0.0746236	-0.00323237	1.04482e-05			1063	0.133904	0.00124492	0.343074	0.341829	36.7672
2264	7.97528	0.369201		0.0708006	0.0741472	-0.00334658	1.11996e-05			1064	0.133212	0.00123848	0.343167	0.341928	36.7778
2265	7.92826	0.368522		0.0701334	0.0737101	-0.00357667	1.27926e-05			1065	0.134326	0.00124884	0.343306	0.342057	36.7917
2266	7.86876	0.367812		0.0694354	0.0731569	-0.00372152	1.38497e-05			1066	0.133943	0.00124529	0.343517	0.342272	36.8148
2267	7.8041	0.367121		0.0687562	0.0725557	-0.00379948	1.4436e-05			1067	0.134187	0.00124756	0.343693	0.342446	36.8335
2268	7.72604	0.36641		0.068058	0.0718299	-0.00377192	1.42274e-05			1068	0.133916	0.00124503	0.343862	0.342617	36.8519
2269	7.65175	0.365662		0.0673218	0.0711393	-0.00381746	1.4573e-05			1069	0.135487	0.00125964	0.34414	0.342881	36.8803
2270	7.59147	0.364944		0.0666156	0.0705789	-0.00396332	1.57079e-05			1070	0.139386	0.00129589	0.344484	0.343188	36.9133
2271	7.51541	0.364289		0.065973	0.0698717	-0.00389875	1.52002e-05			1071	0.133488	0.00124105	0.344758	0.343517	36.9488
2272	7.44481	0.363635		0.0653306	0.0692153	-0.00388471	1.5091e-05			1072	0.133268	0.00123901	0.344993	0.343754	36.9742
2273	7.36871	0.36294		0.0646477	0.0685079	-0.00386015	1.49008e-05			1073	0.134731	0.00125261	0.345287	0.344034	37.0043
2274	7.2956	0.362253		0.0639735	0.0678281	-0.00385459	1.48579e-05			1074	0.136813	0.00127197	0.345586	0.344314	37.0345
2275	7.21105	0.361606		0.0633385	0.0670421	-0.00370354	1.37162e-05			1075	0.137989	0.0012829	0.345813	0.34453	37.0577
2276	7.13651	0.360956		0.0627007	0.066349	-0.00364828	1.33099e-05			1076	0.138115	0.00128407	0.346061	0.344777	37.0842
2277	7.05415	0.360289		0.0620452	0.0655833	-0.00353804	1.25178e-05			1077	0.135132	0.00125634	0.346419	0.345163	37.1258
2278	6.97181	0.359651		0.0614201	0.0648178	-0.00339774	1.15447e-05			1078	0.134155	0.00124725	0.346778	0.345531	37.1654
2279	6.87831	0.359053		0.0608339	0.0639486	-0.00311468	9.70122e-06			1079	0.134716	0.00125247	0.347033	0.34578	37.1922
2280	6.78791	0.358447		0.06024	0.0631081	-0.00286806	8.22576e-06			1080	0.135646	0.00126111	0.347274	0.346013	37.2172
2281	6.69914	0.35781		0.0596146	0.0622827	-0.00266814	7.11896e-06			1081	0.139014	0.00129243	0.347564	0.346272	37.2451
2282	6.60036	0.357098		0.0589147	0.0613644	-0.00244968	6.00093e-06			1082	0.13849	0.00128756	0.347788	0.3465	37.2696
2283	6.48957	0.356154		0.0579828	0.0603344	-0.00235159	5.52996e-06			1083	0.139927	0.00130091	0.347917	0.346616	37.282
2284	6.3817	0.354827		0.0566682	0.0593315	-0.00266329	7.0931e-06			1084	0.139008	0.00129238	0.348136	0.346844	37.3065
2285	6.25057	0.35317		0.055023	0.0581123	-0.00308934	9.54402e-06			1085	0.140731	0.00130839	0.348597	0.347289	37.3544
2286	6.13396	0.351378		0.0532429	0.0570282	-0.00378531	1.43285e-05			1086	0.13784	0.00128152	0.349291	0.348009	37.4319
2287	6.016	0.349576		0.0514536	0.0559315	-0.00447788	2.00514e-05			1087	0.140412	0.00130543	0.350211	0.348905	37.5283
2288	5.91122	0.347767		0.0496565	0.0549574	-0.00530091	2.80997e-05			1088	0.142488	0.00132473	0.351335	0.35001	37.6471
2289	5.80209	0.34597		0.0478714	0.0539428	-0.00607139	3.68618e-05			1089	0.140064	0.0013022	0.352423	0.351121	37.7666
2290	5.70042	0.344232		0.0461455	0.0529975	-0.00685205	4.69506e-05			1090	0.14038	0.00130513	0.353185	0.35188	37.8483
2291	5.60305	0.342522		0.0444483	0.0520923	-0.00764398	5.84305e-05			1091	0.13856	0.00128821	0.353653	0.352365	37.9004
2292	5.51265	0.340768		0.0427064	0.0512518	-0.0085454	7.30238e-05			1092	0.143844	0.00133734	0.354046	0.352709	37.9374
2293	5.42797	0.339018		0.0409677	0.0504645	-0.0094968	9.01891e-05			1093	0.145225	0.00135017	0.354348	0.352997	37.9684
2294	5.34795	0.337382		0.0393442	0.0497205	-0.0103763	0.000107668			1094	0.142563	0.00132543	0.354421	0.353095	37.979
2295	5.2725	0.335844		0.0378183	0.0490191	-0.0112007	0.000125456			1095	0.14506	0.00134864	0.354386	0.353037	37.9727
2296	5.19901	0.334303		0.0362892	0.0483359	-0.0120467	0.000145122			1096	0.145902	0.00135647	0.354439	0.353083	37.9776
2297	5.1324	0.332765		0.0347631	0.0477165	-0.0129534	0.000167791			1097	0.141943	0.00131967	0.35452	0.353201	37.9903
2298	5.05702	0.331272		0.0332827	0.0470158	-0.0137331	0.000188598			1098	0.14461	0.00134445	0.354494	0.353149	37.9848
2299	4.99665	0.32974		0.0317629	0.0464545	-0.0146916	0.000215843			1099	0.147276	0.00136925	0.354436	0.353067	37.9759
2300	4.93054	0.328092		0.0301266	0.0458399	-0.0157133	0.000246907			1100	0.145661	0.00135423	0.354442	0.353088	37.9782
2301	4.86406	0.3265		0.0285469	0.0452218	-0.0166749	0.000278052			1101	0.144841	0.0013466	0.354388	0.353042	37.9732
2302	4.79972	0.325182		0.0272413	0.0446236	-0.0173823	0.000302145			1102	0.144502	0.00134345	0.354185	0.352841	37.9516
2303	4.7325	0.323967		0.0260376	0.0439987	-0.017961	0.000322598			1103	0.141417	0.00131477	0.353994	0.35268	37.9343
2304	4.66994	0.322377		0.0244605	0.043417	-0.0189566	0.000359351			1104	0.14851	0.00138071	0.35395	0.35257	37.9224
2305	4.6071	0.320171		0.0222664	0.0428328	-0.0205664	0.000422977			1105	0.147951	0.00137552	0.353945	0.352569	37.9224
2306	4.54053	0.317509		0.0196159	0.0422139	-0.022598	0.000510668			1106	0.148471	0.00138035	0.353913	0.352533	37.9185
2307	4.48086	0.314648		0.0167669	0.0416592	-0.0248923	0.000619627			1107	0.147884	0.00137489	0.354014	0.352639	37.9299
2308	4.41134	0.311724		0.0138555	0.0410128	-0.0271573	0.000737518			1108	0.146323	0.00136038	0.354299	0.352938	37.9621
2309	4.34671	0.308882		0.0110258	0.0404119	-0.0293861	0.000863541			1109	0.149294	0.00138801	0.354585	0.353197	37.9899
2310	4.27813	0.306306		0.0084619	0.0397743	-0.0313124	0.000980468			1110	0.151411	0.00140769	0.354796	0.353388	38.0105
2311	4.21145	0.304066		0.00623414	0.0391544	-0.0329203	0.00108374			1111	0.149393	0.00138892	0.355064	0.353675	38.0413
2312	4.13799	0.302134		0.00431358	0.0384714	-0.0341578	0.00116676			1112	0.153943	0.00143123	0.355398	0.353967	38.0727
2313	4.07307	0.300475		0.00266651	0.0378679	-0.0352013	0.00123913			1113	0.148408	0.00137977	0.355634	0.354254	38.1036
2314	3.99548	0.298873		0.00107662	0.0371465	-0.0360699	0.00130104			1114	0.145996	0.00135734	0.355772	0.354415	38.1209
2315	3.92302	0.296835		-0.000948907	0.0364728	-0.0374217	0.00140039			1115	0.150247	0.00139686	0.355993	0.354596	38.1404
2316	3.83569	0.294039		-0.00373239	0.0356609	-0.0393933	0.00155183			1116	0.150519	0.0013994	0.356315	0.354915	38.1747
2317	3.76173	0.290645		-0.00711509	0.0349733	-0.0420884	0.00177143			1117	0.152488	0.0014177	0.356599	0.355181	38.2033
2318	3.67106	0.286932		-0.0108155	0.0341303	-0.0449458	0.00202013			1118	0.149619	0.00139103	0.356877	0.355486	38.2361
2319	3.5803	0.282866		-0.0148691	0.0332865	-0.0481556	0.00231896			1119	0.149655	0.00139137	0.357292	0.355901	38.2808
2320	3.47276	0.278414		-0.0193089	0.0322867	-0.0515957	0.00266211			1120	0.147888	0.00137493	0.357776	0.356401	38.3345
2321	3.36917	0.27396		-0.0237514	0.0313236	-0.0550749	0.00303325			1121	0.149855	0.00139322	0.35815	0.356757	38.3728
2322	3.22794	0.269791		-0.0279081	0.0300106	-0.0579187	0.00335458			1122	0.154868	0.00143982	0.358473	0.357033	38.4025
2323	3.0791	0.265597		-0.0320897	0.0286268	-0.0607164	0.00368649			1123	0.15182	0.00141149	0.358875	0.357464	38.4488
2324	2.86055	0.261217		-0.0364581	0.0265949	-0.063053	0.00397568			1124	0.151052	0.00140435	0.359275	0.357871	38.4926
2325	2.66434	0.257169		-0.0404941	0.0247707	-0.0652648	0.0042595			1125	0.148958	0.00138488	0.35958	0.358195	38.5275
2326	2.59852	0.253866		-0.0437847	0.0241588	-0.0679435	0.00461632			1126	0.151632	0.00140974	0.359928	0.358518	38.5623
2327	2.59295	0.251047		-0.0465915	0.024107	-0.0706985	0.00499827			1127	0.149964	0.00139423	0.360445	0.359051	38.6195
2328	2.5789	0.248576		-0.0490505	0.0239764	-0.0730268	0.00533292			1128	0.154288	0.00143443	0.360995	0.35956	38.6743
2329	2.5858	0.246835		-0.05078	0.0240405	-0.0748205	0.0055981			1129	0.153611	0.00142814	0.361456	0.360027	38.7246
2330	2.57781	0.245727		-0.0518754	0.0239663	-0.0758416	0.00575195			1130	0.155181	0.00144273	0.361951	0.360509	38.7763
2331	2.58362	0.244459		-0.0531315	0.0240202	-0.0771517	0.00595238			1131	0.151528	0.00140877	0.362561	0.361152	38.8456
2332	2.58924	0.242939		-0.0546389	0.0240725	-0.0787114	0.00619548			1132	0.151697	0.00141034	0.363123	0.361713	38.9059
2333	2.58606	0.241921		-0.0556451	0.0240429	-0.079688	0.00635018			1133	0.152101	0.00141411	0.363555	0.362141	38.9519
2334	2.60347	0.241307		-0.0562475	0.0242048	-0.0804523	0.00647257			1134	0.155425	0.001445	0.364024	0.362579	38.999
2335	2.59288	0.240151		-0.0573912	0.0241063	-0.0814975	0.00664184			1135	0.156541	0.00145538	0.364597	0.363142	39.0596
2336	2.60897	0.238614		-0.0589162	0.0242559	-0.0831721	0.0069176			1136	0.154475	0.00143617	0.365137	0.363701	39.1197
2337	2.60317	0.237923		-0.0595949	0.024202	-0.0837969	0.00702192			1137	0.151102	0.00140482	0.36564	0.364235	39.1772
2338	2.61075	0.238082		-0.0594233	0.0242725	-0.0836958	0.00700499			1138	0.151737	0.00141072	0.366264	0.364853	39.2436
2339	2.61257	0.237425		-0.0600689	0.0242894	-0.0843583	0.00711633			1139	0.153072	0.00142313	0.366975	0.365552	39.3188
2340	2.61535	0.235119		-0.0623622	0.0243152	-0.0866774	0.00751297			1140	0.154938	0.00144048	0.367573	0.366133	39.3813
2341	2.62962	0.232503		-0.0649666	0.0244479	-0.0894145	0.00799495			1141	0.157378	0.00146316	0.368086	0.366623	39.434
2342	2.62499	0.23137		-0.0660869	0.0244048	-0.0904918	0.00818876			1142	0.157725	0.00146639	0.368711	0.367245	39.5009
2343	2.63547	0.232087		-0.0653587	0.0245023	-0.089861	0.00807501			1143	0.154274	0.0014343	0.369426	0.367991	39.5812
2344	2.63698	0.234756		-0.0626777	0.0245163	-0.087194	0.00760279			1144	0.155298	0.00144383	0.370073	0.368629	39.6498
2345	2.64192	0.240682		-0.0567393	0.0245622	-0.0813016	0.00660995			1145	0.156329	0.00145341	0.370736	0.369282	39.72
2346	2.65196	0.249861		-0.0475477	0.0246557	-0.0722034	0.00521333			1146	0.158796	0.00147635	0.371584	0.370108	39.8088
2347	2.65569	0.258788		-0.038609	0.0246903	-0.0632993	0.0040068			1147	0.159004	0.00147828	0.372496	0.371018	39.9067
2348	2.66597	0.264051		-0.0333336	0.0247859	-0.0581195	0.00337788			1148	0.15946	0.00148252	0.373266	0.371783	39.989
2349	2.67349	0.264615		-0.0327579	0.0248558	-0.0576137	0.00331933			1149	0.158442	0.00147306	0.374004	0.372531	40.0695
2350	2.68535	0.260528		-0.0368322	0.024966	-0.0617983	0.00381903			1150	0.159073	0.00147892	0.374859	0.37338	40.1608
2351	2.69505	0.252752		-0.0445968	0.0250562	-0.069653	0.00485154			1151	0.158681	0.00147528	0.375684	0.374208	40.2499
2352	2.70466	0.243976		-0.0533601	0.0251456	-0.0785057	0.00616315			1152	0.163924	0.00152402	0.376353	0.374829	40.3167
2353	2.72562	0.236715		-0.0606092	0.0253404	-0.0859496	0.00738733			1153	0.159939	0.00148698	0.377058	0.375571	40.3965
2354	2.73025	0.229827		-0.0674849	0.0253835	-0.0928684	0.00862454			1154	0.162148	0.00150751	0.377942	0.376434	40.4893
2355	2.74435	0.221524		-0.0757757	0.0255145	-0.10129	0.0102597			1155	0.161646	0.00150284	0.378832	0.377329	40.5856
2356	2.76759	0.213544		-0.083744	0.0257306	-0.109475	0.0119847			1156	0.161124	0.00149799	0.379628	0.37813	40.6717
2357	2.77767	0.207997		-0.0892787	0.0258244	-0.115103	0.0132487			1157	0.163659	0.00152156	0.380528	0.379006	40.7659
2358	2.78909	0.203594		-0.09367	0.0259305	-0.119601	0.0143043			1158	0.164387	0.00152833	0.381612	0.380084	40.8819
2359	2.81509	0.200007		-0.0972447	0.0261723	-0.123417	0.0152317			1159	0.166032	0.00154362	0.382653	0.38111	40.9922
2360	2.84763	0.199811		-0.0974283	0.0264748	-0.123903	0.015352			1160	0.164715	0.00153137	0.383572	0.382041	41.0924
2361	2.86195	0.202491		-0.0947361	0.0266079	-0.121344	0.0147244			1161	0.163726	0.00152218	0.38459	0.383068	41.2028
2362	2.88572	0.204696		-0.0925191	0.0268289	-0.119348	0.0142439			1162	0.165557	0.00153921	0.385737	0.384197	41.3243
2363	2.93071	0.206853		-0.0903503	0.0272472	-0.117597	0.0138292			1163	0.165422	0.00153795	0.38682	0.385282	41.441
2364	2.97116	0.211255		-0.0859358	0.0276233	-0.113559	0.0128957			1164	0.16775	0.00155959	0.387919	0.38636	41.5569
2365	3.00772	0.216931		-0.0802485	0.0279632	-0.108212	0.0117098			1165	0.166692	0.00154975	0.38929	0.38774	41.7054
2366	3.05209	0.222007		-0.0751606	0.0283757	-0.103536	0.0107198			1166	0.161946	0.00150563	0.39082	0.389314	41.8747
2367	3.10428	0.227332		-0.0698227	0.0288609	-0.0986836	0.00973846			1167	0.165069	0.00153467	0.392145	0.39061	42.0141
2368	3.15518	0.23406		-0.0630833	0.0293341	-0.0924174	0.00854097			1168	0.167035	0.00155295	0.393256	0.391703	42.1316
2369	3.1976	0.241311		-0.0558202	0.0297285	-0.0855486	0.00731857			1169	0.16768	0.00155894	0.394379	0.39282	42.2517
2370	3.23416	0.248288		-0.0488307	0.0300684	-0.0788992	0.00622508			1170	0.165112	0.00153507	0.395426	0.393891	42.367
2371	3.27471	0.255522		-0.0415848	0.0304454	-0.0720303	0.00518836			1171	0.166667	0.00154952	0.396163	0.394614	42.4447
2372	3.31237	0.2632		-0.0338941	0.0307955	-0.0646896	0.00418474			1172	0.165119	0.00153513	0.396721	0.395186	42.5063
2373	3.35257	0.27063		-0.0264521	0.0311693	-0.0576214	0.00332022			1173	0.165689	0.00154044	0.397334	0.395793	42.5716
2374	3.39334	0.277474		-0.0195965	0.0315483	-0.0511448	0.00261579			1174	0.16784	0.00156043	0.397864	0.396303	42.6264
2375	3.4286	0.283948		-0.0131103	0.0318761	-0.0449864	0.00202378			1175	0.169105	0.00157219	0.398142	0.39657	42.6551
2376	3.46903	0.290041		-0.00700531	0.032252	-0.0392573	0.00154114			1176	0.16772	0.00155931	0.398374	0.396815	42.6815
2377	3.50311	0.295524		-0.00150982	0.0325689	-0.0340787	0.00116136			1177	0.168214	0.0015639	0.398686	0.397122	42.7145
2378	3.54092	0.300461		0.00343926	0.0329204	-0.0294811	0.000869136			1178	0.16689	0.00155159	0.398825	0.397274	42.7308
2379	3.5724	0.305094		0.00808413	0.0332131	-0.0251289	0.000631464			1179	0.16605	0.00154379	0.398675	0.397131	42.7155
2380	3.6092	0.309496		0.0124985	0.0335552	-0.0210568	0.000443388			1180	0.167304	0.00155544	0.398525	0.39697	42.6981
2381	3.64179	0.313662		0.0166764	0.0338581	-0.0171817	0.000295212			1181	0.168751	0.0015689	0.398504	0.396935	42.6943
2382	3.67822	0.317618		0.0206443	0.0341969	-0.0135526	0.000183674			1182	0.169145	0.00157257	0.398334	0.396762	42.6757
2383	3.71393	0.321311		0.0243495	0.0345288	-0.0101794	0.00010362			1183	0.166922	0.00155189	0.397927	0.396375	42.6341
2384	3.74507	0.324543		0.0275938	0.0348184	-0.00722465	5.21956e-05			1184	0.167305	0.00155545	0.397573	0.396017	42.5956
2385	3.78061	0.327183		0.0302453	0.0351488	-0.0049035	2.40444e-05			1185	0.167534	0.00155759	0.397366	0.395808	42.5731
2386	3.81458	0.329249		0.0323242	0.0354646	-0.00314048	9.86261e-06			1186	0.17076	0.00158757	0.397074	0.395486	42.5385
2387	3.84523	0.330806		0.033893	0.0357496	-0.0018566	3.44695e-06			1187	0.171019	0.00158999	0.396718	0.395128	42.5
2388	3.87925	0.331892		0.0349907	0.0360659	-0.00107523	1.15611e-06			1188	0.16795	0.00156145	0.396601	0.39504	42.4905
2389	3.90945	0.332628		0.0357388	0.0363467	-0.000607838	3.69467e-07			1189	0.168856	0.00156987	0.396665	0.395096	42.4965
2390	3.93981	0.333169		0.0362921	0.0366289	-0.000336805	1.13438e-07			1190	0.165761	0.0015411	0.396577	0.395036	42.4901
2391	3.97096	0.333602		0.0367376	0.0369186	-0.000180916	3.27306e-08			1191	0.170617	0.00158625	0.396373	0.394787	42.4633
2392	3.99872	0.333949		0.0370968	0.0371766	-7.97793e-05	6.36473e-09			1192	0.168192	0.0015637	0.39635	0.394786	42.4633
2393	4.0329	0.334254		0.0374131	0.0374944	-8.12468e-05	6.60104e-09			1193	0.169557	0.00157639	0.396448	0.394872	42.4724
2394	4.06248	0.334569		0.0377407	0.0377694	-2.8665e-05	8.2168e-10			1194	0.172727	0.00160587	0.396388	0.394782	42.4628
2395	4.09376	0.334892		0.0380756	0.0380602	1.53732e-05	2.36335e-10			1195	0.172823	0.00160676	0.396248	0.394641	42.4476
2396	4.12027	0.335195		0.038391	0.0383067	8.43821e-05	7.12035e-09			1196	0.171401	0.00159354	0.396272	0.394678	42.4516
2397	4.15344	0.335501		0.038709	0.0386151	9.38812e-05	8.81368e-09			1197	0.172012	0.00159922	0.396344	0.394745	42.4588
2398	4.181	0.335835		0.0390546	0.0388713	0.000183329	3.36094e-08			1198	0.174897	0.00162604	0.396236	0.39461	42.4443
2399	4.21185	0.336158		0.0393903	0.0391581	0.000232184	5.39095e-08			1199	0.17455	0.00162281	0.396109	0.394486	42.431
2400	4.24228	0.336438		0.0396821	0.039441	0.000241123	5.81403e-08			1200	0.175276	0.00162956	0.396184	0.394554	42.4383
2401	4.27396	0.336715		0.0399714	0.0397355	0.000235897	5.56473e-08			1201	0.172509	0.00160384	0.39626	0.394656	42.4492
2402	4.30254	0.337029		0.0402971	0.0400013	0.000295761	8.74748e-08			1202	0.172003	0.00159914	0.396122	0.394523	42.435
2403	4.33045	0.337347		0.0406272	0.0402608	0.000366415	1.3426e-07			1203	0.170918	0.00158905	0.395992	0.394403	42.4221
2404	4.36417	0.337644		0.0409361	0.0405742	0.000361885	1.30961e-07			1204	0.174844	0.00162555	0.396051	0.394425	42.4244
2405	4.3972	0.337943		0.0412474	0.0408813	0.00036603	1.33978e-07			1205	0.175533	0.00163195	0.396068	0.394436	42.4256
2406	4.43304	0.338229		0.0415457	0.0412146	0.000331084	1.09616e-07			1206	0.175157	0.00162846	0.395895	0.394267	42.4074
2407	4.45347	0.33843		0.0417584	0.0414045	0.000353976	1.25299e-07			1207	0.176626	0.00164212	0.395772	0.39413	42.3926
2408	4.46655	0.33854		0.0418809	0.0415261	0.000354769	1.25861e-07			1208	0.174827	0.00162539	0.395809	0.394184	42.3985
2409	4.47566	0.338654		0.0420068	0.0416108	0.00039603	1.5684e-07			1209	0.17417	0.00161928	0.395727	0.394108	42.3903
2410	4.48975	0.338823		0.042188	0.0417418	0.000446217	1.99109e-07			1210	0.178454	0.00165911	0.395405	0.393746	42.3513
2411	4.50427	0.338995		0.0423724	0.0418768	0.000495633	2.45652e-07			1211	0.178949	0.00166371	0.395125	0.393462	42.3208
2412	4.52164	0.339136		0.0425252	0.0420383	0.000486855	2.37028e-07			1212	0.175795	0.00163439	0.395015	0.39338	42.312
2413	4.53957	0.339288		0.0426897	0.042205	0.000484671	2.34906e-07			1213	0.175289	0.00162969	0.394838	0.393208	42.2935
2414	4.55326	0.339473		0.0428862	0.0423322	0.000554007	3.06924e-07			1214	0.17709	0.00164643	0.394527	0.392881	42.2583
2415	4.56876	0.339642		0.0430671	0.0424764	0.000590726	3.48957e-07			1215	0.176952	0.00164514	0.394303	0.392658	42.2343
2416	4.58841	0.339781		0.0432189	0.042659	0.000559901	3.13489e-07			1216	0.177473	0.00164999	0.39413	0.39248	42.2152
2417	4.60212	0.339933		0.0433825	0.0427865	0.000595999	3.55215e-07			1217	0.18272	0.00169878	0.393749	0.392051	42.169
2418	4.62014	0.3401		0.0435613	0.0429541	0.000607261	3.68766e-07			1218	0.178496	0.0016595	0.393217	0.391557	42.116
2419	4.63893	0.340246		0.0437196	0.0431287	0.000590848	3.49101e-07			1219	0.177335	0.0016487	0.392791	0.391143	42.0713
2420	4.65413	0.34038		0.0438659	0.04327	0.000595886	3.5508e-07			1220	0.179029	0.00166445	0.392389	0.390725	42.0264
2421	4.67011	0.340541		0.0440388	0.0434186	0.000620171	3.84612e-07			1221	0.179323	0.00166719	0.391729	0.390062	41.9551
2422	4.68317	0.340715		0.0442249	0.0435401	0.000684855	4.69026e-07			1222	0.179735	0.00167102	0.390861	0.38919	41.8613
2423	4.69681	0.340863		0.0443851	0.0436668	0.000718235	5.15861e-07			1223	0.179143	0.00166552	0.389995	0.388329	41.7687
2424	4.71112	0.340999		0.0445335	0.0437999	0.000733654	5.38248e-07			1224	0.179915	0.0016727	0.38903	0.387357	41.6642
2425	4.72243	0.341153		0.0446995	0.043905	0.000794464	6.31173e-07			1225	0.181957	0.00169168	0.387779	0.386088	41.5276
2426	4.73559	0.341296		0.0448543	0.0440274	0.000826924	6.83804e-07			1226	0.180234	0.00167566	0.386424	0.384748	41.3835
2427	4.74855	0.341398		0.0449686	0.0441479	0.000820712	6.73568e-07			1227	0.182003	0.00169211	0.385281	0.383589	41.2588
2428	4.75543	0.3415		0.0450827	0.0442119	0.000870802	7.58297e-07			1228	0.183668	0.00170758	0.384404	0.382697	41.1629
2429	4.76607	0.341634		0.0452285	0.0443107	0.000917751	8.42267e-07			1229	0.182616	0.00169781	0.383779	0.382081	41.0967
2430	4.78189	0.34175		0.0453565	0.0444578	0.000898699	8.0766e-07			1230	0.18318	0.00170305	0.38351	0.381807	41.0672
2431	4.78894	0.341812		0.0454309	0.0445234	0.000907505	8.23565e-07			1231	0.182495	0.00169668	0.383488	0.381791	41.0655
2432	4.79859	0.341871		0.0455026	0.0446131	0.00088952	7.91245e-07			1232	0.183444	0.0017055	0.383308	0.381603	41.0452
2433	4.80653	0.341972		0.0456149	0.0446869	0.000927967	8.61122e-07			1233	0.184624	0.00171647	0.382848	0.381132	40.9945
2434	4.81042	0.342071		0.0457265	0.0447231	0.00100339	1.0068e-06			1234	0.186025	0.0017295	0.382469	0.380739	40.9524
2435	4.81579	0.342128		0.0457951	0.044773	0.00102216	1.04482e-06			1235	0.185737	0.00172682	0.382416	0.380689	40.9469
2436	4.82784	0.342172		0.0458514	0.044885	0.000966425	9.33977e-07			1236	0.187143	0.00173989	0.382483	0.380743	40.9528
2437	4.83023	0.342235		0.0459265	0.0449073	0.00101918	1.03872e-06			1237	0.187283	0.0017412	0.382476	0.380735	40.9519
2438	4.83245	0.342293		0.0459963	0.0449279	0.00106836	1.14139e-06			1238	0.187409	0.00174237	0.382502	0.38076	40.9546
2439	4.83476	0.342329		0.0460448	0.0449494	0.00109536	1.19981e-06			1239	0.186696	0.00173574	0.382589	0.380853	40.9646
2440	4.84005	0.34237		0.046098	0.0449985	0.00109945	1.2088e-06			1240	0.189006	0.00175722	0.382527	0.38077	40.9556
2441	4.84098	0.342415		0.0461554	0.0450072	0.00114818	1.31832e-06			1241	0.189173	0.00175876	0.382278	0.380519	40.9287
2442	4.84264	0.342424		0.0461766	0.0450227	0.00115388	1.33144e-06			1242	0.189634	0.00176305	0.382068	0.380305	40.9056
2443	4.84118	0.3424		0.046164	0.045009	0.00115492	1.33384e-06			1243	0.191918	0.00178429	0.381971	0.380187	40.8929
2444	4.84409	0.342381		0.0461575	0.0450361	0.0011214	1.25755e-06			1244	0.188572	0.00175318	0.381912	0.380159	40.8899
2445	4.83755	0.342363		0.0461514	0.0449753	0.00117614	1.38332e-06			1245	0.189989	0.00176635	0.382008	0.380241	40.8988
2446	4.83842	0.342309		0.0461098	0.0449834	0.00112644	1.26886e-06			1246	0.19074	0.00177333	0.382403	0.380629	40.9405
2447	4.83217	0.342238		0.0460505	0.0449253	0.00112521	1.2661e-06			1247	0.192591	0.00179054	0.382891	0.381101	40.9912
2448	4.82714	0.342194		0.0460184	0.0448785	0.00113982	1.29918e-06			1248	0.191486	0.00178027	0.383165	0.381384	41.0217
2449	4.82391	0.342162		0.0459984	0.0448485	0.00114988	1.32222e-06			1249	0.191433	0.00177977	0.383294	0.381514	41.0357
2450	4.8175	0.342096		0.045945	0.0447889	0.0011561	1.33657e-06			1250	0.190982	0.00177559	0.383529	0.381753	41.0614
2451	4.80858	0.342007		0.0458676	0.044706	0.00116163	1.34938e-06			1251	0.192248	0.00178735	0.38385	0.382063	41.0947
2452	4.80243	0.341929		0.0458016	0.0446488	0.00115278	1.32891e-06			1252	0.192432	0.00178907	0.384174	0.382385	41.1294
2453	4.79258	0.341851		0.0457359	0.0445572	0.00117865	1.38921e-06			1253	0.193713	0.00180097	0.384687	0.382886	41.1833
2454	4.78149	0.341753		0.0456501	0.0444542	0.00119598	1.43038e-06			1254	0.19395	0.00180318	0.385539	0.383736	41.2747
2455	4.7698	0.341666		0.0455754	0.0443454	0.00122996	1.5128e-06			1255	0.193469	0.00179871	0.386508	0.384709	41.3794
2456	4.75901	0.341615		0.0455363	0.0442451	0.00129122	1.66725e-06			1256	0.193288	0.00179702	0.387405	0.385608	41.4761
2457	4.75573	0.341565		0.0454988	0.0442146	0.00128414	1.64901e-06			1257	0.195102	0.00181388	0.388419	0.386605	41.5833
2458	4.74917	0.341504		0.0454499	0.0441537	0.00129619	1.68011e-06			1258	0.196322	0.00182523	0.389699	0.387874	41.7198
2459	4.74788	0.341482		0.0454399	0.0441416	0.00129822	1.68537e-06			1259	0.200347	0.00186265	0.391174	0.389311	41.8744
2460	4.74838	0.341518		0.0454879	0.0441463	0.00134162	1.79995e-06			1260	0.194986	0.00181281	0.39302	0.391207	42.0782
2461	4.74597	0.341554		0.0455357	0.0441239	0.00141184	1.99329e-06			1261	0.195423	0.00181687	0.395672	0.393855	42.3631
2462	4.74773	0.341561		0.0455552	0.0441402	0.00141498	2.00217e-06			1262	0.196831	0.00182996	0.39905	0.39722	42.725
2463	4.74504	0.341593		0.0455987	0.0441153	0.00148346	2.20065e-06			1263	0.197609	0.0018372	0.402491	0.400654	43.0943
2464	4.74995	0.341667		0.0456856	0.0441609	0.00152471	2.32473e-06			1264	0.197785	0.00183884	0.405691	0.403852	43.4384
2465	4.75362	0.341717		0.0457474	0.044195	0.00155242	2.41e-06			1265	0.200066	0.00186004	0.408951	0.407091	43.7868
2466	4.75711	0.341705		0.0457474	0.0442274	0.00152	2.31039e-06			1266	0.199275	0.00185269	0.412331	0.410479	44.1511
2467	4.75945	0.341691		0.045745	0.0442492	0.00149574	2.23723e-06			1267	0.199175	0.00185175	0.41543	0.413578	44.4845
2468	4.76141	0.34172		0.0457861	0.0442675	0.00151864	2.30625e-06			1268	0.198398	0.00184453	0.4182	0.416356	44.7833
2469	4.76652	0.341755		0.045834	0.0443149	0.00151911	2.30768e-06			1269	0.200037	0.00185976	0.421058	0.419198	45.089
2470	4.7686	0.341774		0.0458643	0.0443342	0.00153005	2.34107e-06			1270	0.202267	0.00188051	0.423972	0.422092	45.4002
2471	4.77464	0.341811		0.0459142	0.0443905	0.00152367	2.32157e-06			1271	0.201537	0.00187372	0.426603	0.424729	45.6839
2472	4.77917	0.341881		0.0459957	0.0444325	0.00156315	2.44344e-06			1272	0.201255	0.00187109	0.429129	0.427258	45.9559
2473	4.78693	0.341946		0.0460725	0.0445047	0.00156781	2.45804e-06			1273	0.200557	0.00186461	0.431891	0.430026	46.2537
2474	4.78731	0.342001		0.0461396	0.0445082	0.00163145	2.66163e-06			1274	0.202846	0.00188588	0.434509	0.432623	46.533
2475	4.79577	0.342075		0.0462266	0.0445869	0.00163968	2.68856e-06			1275	0.203104	0.00188829	0.436459	0.43457	46.7424
2476	4.79736	0.342151		0.0463142	0.0446016	0.0017126	2.933e-06			1276	0.203856	0.00189528	0.438026	0.436131	46.9103
2477	4.79832	0.342174		0.0463491	0.0446106	0.00173851	3.0224e-06			1277	0.203983	0.00189646	0.439666	0.43777	47.0866
2478	4.80662	0.342154		0.046341	0.0446877	0.00165329	2.73336e-06			1278	0.203284	0.00188995	0.441043	0.439153	47.2354
2479	4.81423	0.342153		0.0463523	0.0447585	0.00159373	2.53997e-06			1279	0.20257	0.00188332	0.44173	0.439847	47.31
2480	4.81258	0.342185		0.0463963	0.0447431	0.00165314	2.73287e-06			1280	0.204138	0.0018979	0.442125	0.440227	47.3509
2481	4.81193	0.342213		0.0464363	0.0447371	0.00169912	2.88699e-06			1281	0.206577	0.00192057	0.442622	0.440701	47.4019
2482	4.82426	0.342232		0.0464674	0.0448518	0.00161559	2.61012e-06			1282	0.207469	0.00192886	0.442754	0.440825	47.4152
2483	4.82111	0.342265		0.046513	0.0448225	0.0016905	2.85779e-06			1283	0.207312	0.00192741	0.442188	0.440261	47.3545
2484	4.82618	0.3423		0.0465598	0.0448696	0.00169017	2.85669e-06			1284	0.205805	0.00191339	0.441416	0.439502	47.2729
2485	4.83092	0.34231		0.0465823	0.0449136	0.0016686	2.78424e-06			1285	0.206071	0.00191587	0.440667	0.438751	47.1921
2486	4.82972	0.342309		0.0465937	0.0449025	0.0016912	2.86016e-06			1286	0.20681	0.00192274	0.439429	0.437507	47.0583
2487	4.83616	0.342317		0.046613	0.0449624	0.00165065	2.72466e-06			1287	0.209584	0.00194853	0.437597	0.435649	46.8584
2488	4.83334	0.34232		0.0466285	0.0449362	0.00169229	2.86384e-06			1288	0.210274	0.00195495	0.435844	0.433889	46.6691
2489	4.83839	0.342316		0.0466365	0.0449832	0.00165339	2.73369e-06			1289	0.211271	0.00196421	0.434384	0.432419	46.5111
2490	4.83888	0.342329		0.0466619	0.0449877	0.00167417	2.80283e-06			1290	0.209284	0.00194574	0.432626	0.430681	46.3241
2491	4.83764	0.342357		0.0467019	0.0449761	0.0017258	2.97838e-06			1291	0.210962	0.00196134	0.43043	0.428469	46.0861
2492	4.83824	0.34236		0.0467167	0.0449818	0.00173499	3.01019e-06			1292	0.210778	0.00195963	0.42833	0.42637	45.8604
2493	4.83592	0.342335		0.0467039	0.0449602	0.00174376	3.04068e-06			1293	0.213087	0.00198109	0.426387	0.424406	45.6491
2494	4.83558	0.342329		0.0467096	0.044957	0.00175258	3.07155e-06			1294	0.214009	0.00198967	0.424069	0.422079	45.3988
2495	4.83232	0.342346		0.0467395	0.0449267	0.00181285	3.28643e-06			1295	0.214031	0.00198988	0.421406	0.419416	45.1124
2496	4.83588	0.342341		0.046746	0.0449598	0.00178611	3.1902e-06			1296	0.211493	0.00196628	0.41899	0.417024	44.8552
2497	4.83676	0.342305		0.0467227	0.044968	0.00175476	3.07918e-06			1297	0.212251	0.00197333	0.416823	0.41485	44.6213
2498	4.83221	0.342285		0.0467144	0.0449257	0.00178869	3.19942e-06			1298	0.21374	0.00198716	0.414426	0.412439	44.362
2499	4.83412	0.342287		0.0467289	0.0449434	0.00178555	3.18818e-06			1299	0.217943	0.00202624	0.411875	0.409849	44.0834
2500	4.83006	0.342279		0.0467329	0.0449057	0.00182728	3.33894e-06			1300	0.216881	0.00201637	0.409583	0.407566	43.8379
2501	4.83429	0.34226		0.0467258	0.044945	0.00178083	3.17134e-06			1301	0.217512	0.00202224	0.407424	0.405401	43.605
2502	4.8371	0.342258		0.0467359	0.0449711	0.00176475	3.11434e-06			1302	0.217335	0.00202059	0.405023	0.403002	43.347
2503	4.83927	0.342264		0.0467538	0.0449913	0.00176252	3.10647e-06			1303	0.216835	0.00201595	0.40257	0.400554	43.0836
2504	4.83213	0.342252		0.0467542	0.0449249	0.00182929	3.34629e-06			1304	0.218057	0.00202731	0.400433	0.398406	42.8526
2505	4.83344	0.342246		0.0467602	0.0449371	0.00182308	3.32364e-06			1305	0.219164	0.0020376	0.398398	0.39636	42.6326
2506	4.83332	0.342277		0.0468031	0.044936	0.00186713	3.48616e-06			1306	0.220132	0.00204659	0.396103	0.394057	42.3848
2507	4.8338	0.342312		0.0468498	0.0449405	0.00190933	3.64555e-06			1307	0.221059	0.00205521	0.393795	0.39174	42.1356
2508	4.83823	0.342302		0.0468521	0.0449817	0.00187043	3.49852e-06			1308	0.221282	0.00205728	0.391863	0.389806	41.9275
2509	4.83691	0.342269		0.0468317	0.0449694	0.00186231	3.46818e-06			1309	0.217668	0.00202368	0.390059	0.388036	41.7371
2510	4.83415	0.342259		0.0468332	0.0449437	0.00188946	3.57006e-06			1310	0.220887	0.00205362	0.387955	0.385901	41.5076
2511	4.83503	0.342256		0.0468423	0.0449519	0.00189037	3.57349e-06			1311	0.224352	0.00208583	0.385678	0.383592	41.2592
2512	4.83649	0.342233		0.046832	0.0449655	0.00186655	3.48402e-06			1312	0.224968	0.00209156	0.383574	0.381482	41.0323
2513	4.83565	0.34221		0.0468212	0.0449577	0.00186357	3.47288e-06			1313	0.221019	0.00205484	0.381695	0.37964	40.8341
2514	4.83478	0.342201		0.0468237	0.0449496	0.00187407	3.51213e-06			1314	0.22364	0.00207921	0.37999	0.37791	40.6481
2515	4.83348	0.342172		0.0468067	0.0449375	0.00186924	3.49405e-06			1315	0.223808	0.00208078	0.378474	0.376393	40.4849
2516	4.8338	0.342114		0.0467608	0.0449405	0.00182032	3.31358e-06			1316	0.22398	0.00208237	0.376942	0.374859	40.3199
2517	4.82999	0.342076		0.0467349	0.044905	0.00182987	3.34841e-06			1317	0.225529	0.00209677	0.375041	0.372944	40.1139
2518	4.82802	0.342081		0.0467525	0.0448867	0.00186582	3.48129e-06			1318	0.228284	0.00212239	0.372943	0.370821	39.8855
2519	4.83207	0.342083		0.0467661	0.0449244	0.00184174	3.392e-06			1319	0.227562	0.00211567	0.371333	0.369217	39.7131
2520	4.82848	0.342045		0.0467407	0.044891	0.00184973	3.42151e-06			1320	0.225539	0.00209687	0.370437	0.36834	39.6187
2521	4.82531	0.341996		0.0467035	0.0448615	0.00184201	3.39299e-06			1321	0.22642	0.00210506	0.369708	0.367603	39.5394
2522	4.82045	0.341955		0.0466742	0.0448164	0.00185786	3.45163e-06			1322	0.231442	0.00215174	0.368753	0.366601	39.4317
2523	4.81684	0.341898		0.0466294	0.0447827	0.00184661	3.40997e-06			1323	0.233665	0.00217241	0.367746	0.365573	39.3211
2524	4.81832	0.341829		0.046573	0.0447965	0.00177642	3.15567e-06			1324	0.230781	0.0021456	0.366787	0.364641	39.2208
2525	4.81164	0.341788		0.0465437	0.0447344	0.00180927	3.27344e-06			1325	0.231038	0.00214799	0.36569	0.363542	39.1027
2526	4.80987	0.341769		0.0465366	0.0447179	0.00181868	3.30761e-06			1326	0.232081	0.00215769	0.364479	0.362321	38.9713
2527	4.80897	0.341725		0.0465051	0.0447096	0.0017955	3.2238e-06			1327	0.230395	0.00214201	0.363451	0.361309	38.8624
2528	4.80398	0.341652		0.0464441	0.0446632	0.0017809	3.17162e-06			1328	0.234544	0.00218059	0.362738	0.360557	38.7816
2529	4.80344	0.341587		0.0463915	0.0446582	0.0017333	3.00432e-06			1329	0.23801	0.00221281	0.362267	0.360054	38.7275
2530	4.79598	0.341534		0.0463508	0.0445888	0.00176205	3.10482e-06			1330	0.236328	0.00219717	0.362045	0.359847	38.7052
2531	4.79057	0.341468		0.0462966	0.0445385	0.00175813	3.09101e-06			1331	0.244044	0.00226891	0.361863	0.359594	38.6779
2532	4.78907	0.341402		0.0462423	0.0445245	0.00171773	2.9506e-06			1332	0.244883	0.00227671	0.360846	0.35857	38.5678
2533	4.78315	0.341366		0.0462186	0.0444696	0.00174895	3.05883e-06			1333	0.242459	0.00225418	0.358106	0.355852	38.2755
2534	4.77813	0.341337		0.046202	0.0444228	0.00177917	3.16545e-06			1334	0.24066	0.00223744	0.353749	0.351512	37.8086
2535	4.77068	0.341272		0.0461492	0.0443536	0.00179562	3.22424e-06			1335	0.242026	0.00225015	0.348603	0.346353	37.2538
2536	4.76266	0.341187		0.046076	0.0442791	0.00179698	3.22912e-06			1336	0.241342	0.00224378	0.343402	0.341158	36.695
2537	4.76002	0.341122		0.0460233	0.0442545	0.00176879	3.12862e-06			1337	0.236721	0.00220082	0.338511	0.33631	36.1736
2538	4.75784	0.341062		0.0459752	0.0442342	0.00174092	3.03082e-06			1338	0.237434	0.00220746	0.334162	0.331954	35.7051
2539	4.74665	0.340974		0.0458988	0.0441302	0.00176855	3.12778e-06			1339	0.240094	0.00223218	0.330943	0.328711	35.3562
2540	4.73513	0.34087		0.0458074	0.0440231	0.00178434	3.18386e-06			1340	0.241167	0.00224216	0.329465	0.327223	35.1962
2541	4.7324	0.340778		0.0457272	0.0439978	0.00172949	2.99115e-06			1341	0.241411	0.00224443	0.329203	0.326958	35.1677
2542	4.72356	0.340686		0.0456475	0.0439155	0.00173195	2.99965e-06			1342	0.243117	0.00226029	0.329033	0.326773	35.1478
2543	4.71825	0.340585		0.0455584	0.0438662	0.0016922	2.86353e-06			1343	0.243363	0.00226258	0.328597	0.326335	35.1006
2544	4.71059	0.340498		0.0454841	0.043795	0.00168916	2.85327e-06			1344	0.243517	0.00226401	0.328111	0.325847	35.0481
2545	4.70027	0.340434		0.0454313	0.043699	0.0017323	3.00088e-06			1345	0.243986	0.00226837	0.32774	0.325471	35.0077
2546	4.69303	0.340355		0.0453651	0.0436317	0.00173338	3.00462e-06			1346	0.24812	0.00230681	0.327468	0.325162	34.9744
2547	4.6812	0.340248		0.0452704	0.0435217	0.00174866	3.05781e-06			1347	0.248128	0.00230688	0.327271	0.324964	34.9531
2548	4.67438	0.340141		0.0451754	0.0434583	0.00171707	2.94832e-06			1348	0.248371	0.00230914	0.327142	0.324833	34.939
2549	4.66322	0.340041		0.0450875	0.0433545	0.00173298	3.00321e-06			1349	0.248189	0.00230745	0.327124	0.324817	34.9373
2550	4.65345	0.339922		0.0449804	0.0432637	0.00171668	2.947e-06			1350	0.2492	0.00231685	0.327397	0.32508	34.9656
2551	4.64187	0.339793		0.044863	0.043156	0.00170693	2.91362e-06			1351	0.25004	0.00232466	0.328044	0.32572	35.0344
2552	4.62954	0.33969		0.044772	0.0430414	0.00173058	2.99489e-06			1352	0.256362	0.00238343	0.328824	0.32644	35.1119
2553	4.61948	0.339602		0.0446968	0.0429479	0.00174889	3.05862e-06			1353	0.251162	0.00233508	0.329606	0.327271	35.2013
2554	4.60757	0.339485		0.0445914	0.0428372	0.00175421	3.07727e-06			1354	0.253891	0.00236046	0.330922	0.328562	35.3401
2555	4.59734	0.33934		0.0444589	0.0427421	0.00171679	2.94738e-06			1355	0.252995	0.00235213	0.333562	0.33121	35.625
2556	4.58452	0.339205		0.0443361	0.0426229	0.00171324	2.93518e-06			1356	0.25455	0.00236658	0.33776	0.335393	36.0749
2557	4.56925	0.339073		0.0442157	0.0424809	0.00173485	3.0097e-06			1357	0.255518	0.00237559	0.343434	0.341058	36.6843
2558	4.55507	0.338912		0.0440673	0.0423491	0.0017182	2.9522e-06			1358	0.257818	0.00239697	0.350706	0.348309	37.4642
2559	4.54369	0.338744		0.0439114	0.0422433	0.00166809	2.78254e-06			1359	0.25862	0.00240442	0.358974	0.356569	38.3526
2560	4.52873	0.338606		0.0437851	0.0421042	0.00168086	2.8253e-06			1360	0.259782	0.00241523	0.36614	0.363725	39.1223
2561	4.51577	0.338471		0.043662	0.0419837	0.00167832	2.81677e-06			1361	0.255335	0.00237388	0.369737	0.367363	39.5136
2562	4.50206	0.338295		0.0434983	0.0418563	0.00164201	2.69621e-06			1362	0.259655	0.00241405	0.368061	0.365647	39.329
2563	4.48514	0.338107		0.0433227	0.0416989	0.00162382	2.63678e-06			1363	0.259228	0.00241007	0.361385	0.358975	38.6114
2564	4.46435	0.337957		0.0431846	0.0415057	0.00167896	2.8189e-06			1364	0.261836	0.00243432	0.353572	0.351137	37.7684
2565	4.4552	0.337818		0.043058	0.0414206	0.00163743	2.68119e-06			1365	0.263341	0.00244831	0.347336	0.344887	37.0961
2566	4.43562	0.337643		0.042895	0.0412385	0.00165651	2.74402e-06			1366	0.263985	0.0024543	0.342339	0.339884	36.558
2567	4.41865	0.33745		0.042714	0.0410808	0.00163322	2.6674e-06			1367	0.265281	0.00246635	0.337897	0.33543	36.0789
2568	4.40129	0.337278		0.042554	0.0409193	0.00163469	2.6722e-06			1368	0.264517	0.00245925	0.334337	0.331878	35.6968
2569	4.38191	0.33711		0.0423979	0.0407391	0.0016588	2.75161e-06			1369	0.268747	0.00249857	0.332193	0.329694	35.4619
2570	4.36572	0.336917		0.0422174	0.0405887	0.00162872	2.65274e-06			1370	0.268133	0.00249287	0.331024	0.328531	35.3369
2571	4.34398	0.336721		0.0420335	0.0403865	0.00164696	2.71247e-06			1371	0.270929	0.00251887	0.329778	0.327259	35.2
2572	4.32629	0.336542		0.0418659	0.040222	0.0016439	2.70241e-06			1372	0.269146	0.00250229	0.327834	0.325332	34.9927
2573	4.30587	0.336347		0.041683	0.0400322	0.00165075	2.72497e-06			1373	0.269395	0.0025046	0.325438	0.322933	34.7347
2574	4.28792	0.336119		0.0414673	0.0398653	0.00160193	2.56618e-06			1374	0.269842	0.00250876	0.323771	0.321262	34.555
2575	4.2673	0.335902		0.0412626	0.0396736	0.00158893	2.52471e-06			1375	0.272218	0.00253085	0.323827	0.321296	34.5586
2576	4.24552	0.335725		0.0410973	0.0394712	0.0016261	2.6442e-06			1376	0.27543	0.0025607	0.324647	0.322086	34.6436
2577	4.22368	0.335546		0.0409304	0.0392681	0.00166232	2.76332e-06			1377	0.275237	0.00255891	0.324999	0.322441	34.6817
2578	4.19718	0.33533		0.0407273	0.0390218	0.0017055	2.90874e-06			1378	0.275438	0.00256078	0.324941	0.322381	34.6753
2579	4.17923	0.335099		0.0405084	0.0388548	0.00165355	2.73423e-06			1379	0.273675	0.00254439	0.324972	0.322427	34.6803
2580	4.15546	0.334865		0.0402861	0.0386338	0.00165227	2.73e-06			1380	0.27767	0.00258153	0.325174	0.322592	34.698
2581	4.13071	0.334606		0.0400397	0.0384038	0.00163589	2.67614e-06			1381	0.279892	0.00260219	0.32533	0.322728	34.7127
2582	4.10314	0.334332		0.039777	0.0381474	0.00162959	2.65557e-06			1382	0.277524	0.00258018	0.325413	0.322833	34.7239
2583	4.08153	0.334081		0.0395389	0.0379465	0.00159234	2.53555e-06			1383	0.281915	0.002621	0.325333	0.322712	34.7109
2584	4.05862	0.333856		0.0393252	0.0377335	0.00159167	2.53343e-06			1384	0.281449	0.00261667	0.324671	0.322055	34.6402
2585	4.03369	0.333616		0.0390979	0.0375017	0.00159614	2.54766e-06			1385	0.281929	0.00262113	0.323163	0.320542	34.4775
2586	4.0085	0.333367		0.0388609	0.0372675	0.00159345	2.5391e-06			1386	0.282705	0.00262834	0.321304	0.318675	34.2768
2587	3.98218	0.333145		0.0386509	0.0370228	0.00162813	2.6508e-06			1387	0.280393	0.00260685	0.320433	0.317827	34.1855
2588	3.95384	0.332932		0.0384501	0.0367593	0.00169073	2.85857e-06			1388	0.284895	0.0026487	0.321156	0.318507	34.2587
2589	3.92739	0.332673		0.0382032	0.0365134	0.00168982	2.85548e-06			1389	0.285667	0.00265588	0.322269	0.319613	34.3776
2590	3.90164	0.332374		0.0379157	0.036274	0.00164166	2.69504e-06			1390	0.285032	0.00264998	0.322828	0.320178	34.4384
2591	3.86943	0.332086		0.0376406	0.0359746	0.00166604	2.77569e-06			1391	0.28384	0.00263889	0.322771	0.320132	34.4334
2592	3.84157	0.331812		0.0373781	0.0357156	0.00166247	2.76382e-06			1392	0.287638	0.0026742	0.322068	0.319394	34.3541
2593	3.81321	0.331514		0.0370925	0.0354519	0.00164056	2.69144e-06			1393	0.289624	0.00269267	0.32065	0.317958	34.1996
2594	3.78088	0.331203		0.0367938	0.0351514	0.00164241	2.69751e-06			1394	0.288705	0.00268413	0.318984	0.3163	34.0213
2595	3.75432	0.330912		0.0365148	0.0349044	0.00161048	2.59364e-06			1395	0.288905	0.00268598	0.318213	0.315527	33.9381
2596	3.72135	0.330626		0.0362403	0.0345978	0.00164243	2.69758e-06			1396	0.290578	0.00270154	0.318403	0.315702	33.9569
2597	3.68832	0.330314		0.0359409	0.0342908	0.00165011	2.72285e-06			1397	0.290994	0.00270541	0.318333	0.315628	33.9489
2598	3.65628	0.33		0.0356391	0.0339929	0.00164616	2.70985e-06			1398	0.291301	0.00270826	0.317884	0.315175	33.9003
2599	3.62194	0.329712		0.0353632	0.0336737	0.00168958	2.85468e-06			1399	0.294081	0.0027341	0.318335	0.315601	33.946
2600	3.58766	0.329417		0.0350804	0.033355	0.00172543	2.97711e-06			1400	0.295765	0.00274977	0.320124	0.317375	34.1368
2601	3.55773	0.32908		0.0347552	0.0330766	0.00167854	2.81749e-06			1401	0.295907	0.00275108	0.32166	0.318909	34.3019
2602	3.52195	0.328731		0.0344179	0.032744	0.00167393	2.80206e-06			1402	0.295747	0.0027496	0.321931	0.319181	34.3312
2603	3.48983	0.328406		0.0341055	0.0324454	0.00166004	2.75572e-06			1403	0.295212	0.00274463	0.321377	0.318633	34.2722
2604	3.45258	0.328076		0.033787	0.0320991	0.0016879	2.849e-06			1404	0.30097	0.00279816	0.321042	0.318244	34.2304
2605	3.41454	0.327709		0.0334329	0.0317454	0.00168753	2.84774e-06			1405	0.307667	0.00286042	0.321502	0.318641	34.2731
2606	3.37873	0.327342		0.033078	0.0314125	0.00166557	2.77411e-06			1406	0.306161	0.00284642	0.322174	0.319327	34.3469
2607	3.34082	0.327004		0.0327514	0.03106	0.00169137	2.86074e-06			1407	0.303256	0.00281941	0.322349	0.31953	34.3686
2608	3.30613	0.326661		0.0324205	0.0307375	0.00168295	2.83232e-06			1408	0.303354	0.00282032	0.322025	0.319204	34.3337
2609	3.26696	0.326287		0.0320592	0.0303733	0.00168588	2.84218e-06			1409	0.301047	0.00279888	0.321476	0.318677	34.2769
2610	3.22597	0.325914		0.0316976	0.0299922	0.00170538	2.90832e-06			1410	0.305949	0.00284445	0.320977	0.318133	34.2184
2611	3.18728	0.325557		0.0313531	0.0296326	0.00172049	2.96008e-06			1411	0.306655	0.00285101	0.320857	0.318006	34.2047
2612	3.14582	0.325181		0.0309892	0.0292471	0.00174216	3.0351e-06			1412	0.309187	0.00287455	0.32125	0.318376	34.2445
2613	3.10891	0.324769		0.0305887	0.0289039	0.00168482	2.83862e-06			1413	0.308155	0.00286495	0.321787	0.318922	34.3033
2614	3.06857	0.324356		0.0301879	0.0285289	0.00165906	2.75247e-06			1414	0.309468	0.00287716	0.321842	0.318965	34.3079
2615	3.02539	0.32396		0.0298042	0.0281274	0.00167682	2.81174e-06			1415	0.30836	0.00286686	0.321034	0.318167	34.2221
2616	2.9848	0.323553		0.0294092	0.0277501	0.00165913	2.75271e-06			1416	0.310743	0.00288902	0.319366	0.316477	34.0403
2617	2.93821	0.323131		0.0289999	0.0273169	0.00168299	2.83245e-06			1417	0.312136	0.00290197	0.317134	0.314232	33.7989
2618	2.89841	0.322734		0.0286146	0.0269468	0.00166774	2.78137e-06			1418	0.315922	0.00293717	0.315346	0.312409	33.6027
2619	2.85336	0.322355		0.028248	0.0265281	0.00171998	2.95834e-06			1419	0.313401	0.00291373	0.315893	0.312979	33.664
2620	2.80918	0.32195		0.0278544	0.0261173	0.00173712	3.0176e-06			1420	0.315521	0.00293344	0.318256	0.315322	33.9161
2621	2.76552	0.321512		0.0274293	0.0257114	0.0017179	2.95117e-06			1421	0.316946	0.00294668	0.319367	0.31642	34.0342
2622	2.71717	0.321078		0.0270075	0.0252619	0.00174566	3.04733e-06			1422	0.320238	0.00297729	0.318682	0.315704	33.9572
2623	2.67321	0.320644		0.0265848	0.0248532	0.00173163	2.99854e-06			1423	0.320945	0.00298387	0.317591	0.314607	33.8392
2624	2.62572	0.320178		0.0261311	0.0244116	0.00171946	2.95655e-06			1424	0.321006	0.00298443	0.317879	0.314894	33.8701
2625	2.58016	0.3197		0.0256656	0.023988	0.0016775	2.81402e-06			1425	0.322862	0.00300168	0.319587	0.316585	34.052
2626	2.53476	0.319256		0.0252332	0.023566	0.00166714	2.77937e-06			1426	0.323504	0.00300766	0.320715	0.317707	34.1726
2627	2.4864	0.318833		0.0248229	0.0231164	0.00170656	2.91234e-06			1427	0.326508	0.00303558	0.32047	0.317434	34.1433
2628	2.43702	0.318397		0.0243984	0.0226573	0.00174117	3.03168e-06			1428	0.32683	0.00303858	0.319494	0.316455	34.038
2629	2.38899	0.317959		0.0239729	0.0222108	0.00176214	3.10512e-06			1429	0.329293	0.00306147	0.318742	0.31568	33.9546
2630	2.34148	0.317545		0.0235705	0.021769	0.00180153	3.24552e-06			1430	0.329165	0.00306029	0.318749	0.315689	33.9555
2631	2.29182	0.317111		0.0231494	0.0213073	0.00184209	3.39331e-06			1431	0.328539	0.00305447	0.319311	0.316256	34.0166
2632	2.24313	0.316617		0.022667	0.0208547	0.00181233	3.28453e-06			1432	0.330449	0.00307223	0.319866	0.316794	34.0744
2633	2.19308	0.316099		0.022161	0.0203894	0.00177164	3.13869e-06			1433	0.3305	0.0030727	0.319719	0.316646	34.0585
2634	2.14274	0.315609		0.0216836	0.0199213	0.00176237	3.10594e-06			1434	0.334901	0.00311361	0.3185	0.315386	33.923
2635	2.09342	0.315137		0.0212234	0.0194628	0.00176063	3.09982e-06			1435	0.334842	0.00311307	0.316588	0.313475	33.7174
2636	2.03963	0.314658		0.0207567	0.0189627	0.001794	3.21845e-06			1436	0.335345	0.00311774	0.315501	0.312383	33.5999
2637	1.99173	0.3142		0.0203109	0.0185173	0.00179352	3.2167e-06			1437	0.338308	0.0031453	0.316839	0.313694	33.741
2638	1.94066	0.313776		0.0198984	0.0180426	0.00185579	3.44397e-06			1438	0.339775	0.00315893	0.318887	0.315728	33.9598
2639	1.88969	0.313336		0.019471	0.0175687	0.00190234	3.61891e-06			1439	0.339666	0.00315792	0.319956	0.316799	34.0749
2640	1.83884	0.312855		0.0190014	0.0170959	0.00190555	3.63111e-06			1440	0.343405	0.00319268	0.320463	0.31727	34.1256
2641	1.78803	0.312374		0.0185325	0.0166236	0.00190892	3.64396e-06			1441	0.345419	0.00321141	0.320863	0.317652	34.1667
2642	1.73631	0.311914		0.0180849	0.0161427	0.00194229	3.77247e-06			1442	0.346314	0.00321972	0.321174	0.317954	34.1992
2643	1.68591	0.31143		0.017613	0.0156741	0.00193893	3.75945e-06			1443	0.346606	0.00322244	0.321335	0.318113	34.2162
2644	1.6326	0.310909		0.0171038	0.0151785	0.00192532	3.70684e-06			1444	0.346993	0.00322603	0.321189	0.317963	34.2001
2645	1.58164	0.310415		0.016622	0.0147047	0.0019173	3.67606e-06			1445	0.348409	0.0032392	0.320382	0.317142	34.1119
2646	1.5315	0.309968		0.0161871	0.0142385	0.00194863	3.79716e-06			1446	0.350036	0.00325433	0.318917	0.315662	33.9527
2647	1.48218	0.309509		0.0157405	0.01378	0.00196049	3.84351e-06			1447	0.353704	0.00328843	0.317663	0.314374	33.8141
2648	1.43351	0.309017		0.01526	0.0133275	0.00193252	3.73462e-06			1448	0.353896	0.00329022	0.317749	0.314459	33.8232
2649	1.38266	0.308545		0.0148002	0.0128547	0.00194545	3.78477e-06			1449	0.358003	0.0033284	0.318752	0.315423	33.927
2650	1.3346	0.308114		0.0143813	0.0124079	0.0019734	3.8943e-06			1450	0.355538	0.00330549	0.319317	0.316011	33.9902
2651	1.28562	0.307676		0.013956	0.0119526	0.00200338	4.01355e-06			1451	0.357739	0.00332594	0.319285	0.315959	33.9846
2652	1.24053	0.307224		0.0135157	0.0115334	0.00198227	3.92938e-06			1452	0.363073	0.00337553	0.319038	0.315663	33.9527
2653	1.19206	0.306809		0.0131133	0.0110827	0.00203057	4.1232e-06			1453	0.364378	0.00338767	0.318353	0.314966	33.8777
2654	1.14789	0.306441		0.0127575	0.0106721	0.0020854	4.34891e-06			1454	0.364123	0.0033853	0.316646	0.313261	33.6944
2655	1.10557	0.30607		0.0123982	0.0102786	0.0021196	4.49269e-06			1455	0.365496	0.00339807	0.313644	0.310246	33.37
2656	1.06518	0.305687		0.0120277	0.00990308	0.00212461	4.51395e-06			1456	0.361521	0.00336111	0.309612	0.306251	32.9404
2657	1.02324	0.305339		0.0116912	0.00951315	0.00217803	4.7438e-06			1457	0.369682	0.00343698	0.307433	0.303996	32.6979
2658	0.984551	0.305026		0.0113908	0.0091535	0.00223733	5.00566e-06			1458	0.368693	0.00342778	0.309983	0.306555	32.9731
2659	0.949167	0.304716		0.011093	0.00882453	0.00226851	5.14613e-06			1459	0.37341	0.00347164	0.313837	0.310366	33.383
2660	0.919478	0.304425		0.0108137	0.0085485	0.00226522	5.13123e-06			1460	0.372111	0.00345957	0.317105	0.313645	33.7357
2661	0.888225	0.304191		0.0105913	0.00825794	0.00233332	5.44438e-06			1461	0.374455	0.00348135	0.319007	0.315526	33.938
2662	0.866434	0.303998		0.0104107	0.00805535	0.00235538	5.54784e-06			1462	0.375205	0.00348833	0.319115	0.315627	33.9489
2663	0.847537	0.303821		0.0102462	0.00787966	0.00236652	5.6004e-06			1463	0.379173	0.00352522	0.317859	0.314333	33.8097
2664	0.833551	0.30369		0.0101273	0.00774963	0.00237765	5.6532e-06			1464	0.380706	0.00353947	0.316679	0.31314	33.6814
2665	0.824611	0.303631		0.0100801	0.00766651	0.00241362	5.82556e-06			1465	0.38171	0.0035488	0.317307	0.313758	33.7479
2666	0.824096	0.303598		0.010059	0.00766172	0.00239724	5.74676e-06			1466	0.383853	0.00356873	0.319129	0.31556	33.9417
2667	0.81847	0.303545		0.0100188	0.00760942	0.00240935	5.80497e-06			1467	0.383784	0.00356809	0.320439	0.316871	34.0827
2668	0.81528	0.303502		0.00998734	0.00757977	0.00240758	5.79642e-06			1468	0.384692	0.00357653	0.320756	0.31718	34.1159
2669	0.814393	0.303495		0.00999263	0.00757151	0.00242111	5.86179e-06			1469	0.388834	0.00361504	0.319931	0.316316	34.0229
2670	0.814686	0.303489		0.00999907	0.00757424	0.00242482	5.87976e-06			1470	0.389965	0.00362555	0.317717	0.314092	33.7837
2671	0.812173	0.30346		0.00998121	0.00755088	0.00243033	5.90651e-06			1471	0.389731	0.00362338	0.314108	0.310485	33.3957
2672	0.811526	0.303445		0.00997853	0.00754486	0.00243367	5.92276e-06			1472	0.390838	0.00363367	0.310648	0.307014	33.0225
2673	0.810519	0.303462		0.0100079	0.0075355	0.00247237	6.11263e-06			1473	0.389308	0.00361945	0.310413	0.306794	32.9988
2674	0.812897	0.303468		0.0100259	0.00755761	0.00246826	6.09229e-06			1474	0.391444	0.00363931	0.311998	0.308359	33.1671
2675	0.81081	0.303446		0.0100162	0.0075382	0.00247797	6.14036e-06			1475	0.39346	0.00365805	0.312892	0.309234	33.2612
2676	0.812462	0.303435		0.0100169	0.00755356	0.0024633	6.06784e-06			1476	0.396325	0.00368469	0.313866	0.310181	33.3631
2677	0.811625	0.303444		0.0100379	0.00754578	0.00249209	6.21053e-06			1477	0.399703	0.00371609	0.315591	0.311875	33.5453
2678	0.810434	0.303438		0.0100445	0.00753471	0.00250984	6.29929e-06			1478	0.399274	0.0037121	0.316954	0.313242	33.6923
2679	0.812117	0.303417		0.0100351	0.00755036	0.00248477	6.17406e-06			1479	0.401983	0.00373728	0.317069	0.313332	33.702
2680	0.812154	0.303411		0.0100412	0.0075507	0.00249045	6.20235e-06			1480	0.402218	0.00373947	0.316493	0.312753	33.6398
2681	0.814423	0.303413		0.0100552	0.00757179	0.00248337	6.16713e-06			1481	0.406052	0.00377512	0.316498	0.312722	33.6365
2682	0.812592	0.303396		0.0100507	0.00755477	0.00249595	6.22978e-06			1482	0.407118	0.00378503	0.317553	0.313768	33.749
2683	0.812565	0.303388		0.0100549	0.00755452	0.00250034	6.25169e-06			1483	0.407773	0.00379112	0.318494	0.314702	33.8494
2684	0.813918	0.303425		0.0101039	0.0075671	0.00253683	6.43551e-06			1484	0.407676	0.00379021	0.318221	0.314431	33.8203
2685	0.816117	0.303468		0.0101586	0.00758754	0.00257105	6.61031e-06			1485	0.411667	0.00382732	0.316718	0.312891	33.6546
2686	0.817753	0.303466		0.0101693	0.00760276	0.00256656	6.58721e-06			1486	0.412565	0.00383567	0.31443	0.310594	33.4076
2687	0.817565	0.303456		0.0101709	0.007601	0.00256993	6.60455e-06			1487	0.414461	0.00385329	0.311713	0.30786	33.1135
2688	0.814325	0.303485		0.0102124	0.00757088	0.0026415	6.97752e-06			1488	0.418746	0.00389313	0.308791	0.304897	32.7948
2689	0.818558	0.303526		0.0102658	0.00761024	0.00265552	7.05178e-06			1489	0.420673	0.00391105	0.306753	0.302842	32.5737
2690	0.818939	0.303539		0.0102905	0.00761378	0.00267667	7.16456e-06			1490	0.418449	0.00389037	0.308012	0.304122	32.7114
2691	0.819257	0.303548		0.0103115	0.00761674	0.00269473	7.26155e-06			1491	0.422018	0.00392355	0.312131	0.308208	33.1508
2692	0.821306	0.303575		0.0103503	0.00763579	0.00271453	7.36867e-06			1492	0.422859	0.00393138	0.315267	0.311336	33.4873
2693	0.820334	0.303575		0.0103625	0.00762675	0.00273575	7.48432e-06			1493	0.428841	0.00398699	0.316023	0.312036	33.5627
2694	0.822149	0.303525		0.010325	0.00764363	0.00268137	7.18972e-06			1494	0.43059	0.00400325	0.314993	0.31099	33.4501
2695	0.821203	0.303484		0.0102961	0.00763483	0.00266128	7.08239e-06			1495	0.43175	0.00401403	0.312888	0.308874	33.2225
2696	0.821228	0.303495		0.0103186	0.00763506	0.00268352	7.20128e-06			1496	0.435597	0.0040498	0.310682	0.306632	32.9814
2697	0.825887	0.303518		0.0103537	0.00767838	0.00267537	7.15758e-06			1497	0.433131	0.00402687	0.309716	0.305689	32.8799
2698	0.828413	0.303525		0.0103735	0.00770186	0.00267167	7.13785e-06			1498	0.435396	0.00404793	0.31029	0.306242	32.9394
2699	0.825897	0.303552		0.0104122	0.00767847	0.00273371	7.47316e-06			1499	0.439582	0.00408685	0.311645	0.307558	33.081
2700	0.825849	0.303595		0.0104671	0.00767803	0.00278906	7.77887e-06			1500	0.443038	0.00411898	0.313211	0.309092	33.2459
2701	0.825726	0.303594		0.0104788	0.00767688	0.00280188	7.85052e-06			1501	0.446231	0.00414867	0.314401	0.310252	33.3707
2702	0.828005	0.303551		0.0104472	0.00769807	0.00274914	7.55779e-06			1502	0.445264	0.00413967	0.314651	0.310511	33.3986
2703	0.829831	0.303537		0.0104459	0.00771505	0.00273084	7.45747e-06			1503	0.446729	0.0041533	0.313744	0.309591	33.2996
2704	0.832519	0.303575		0.0104963	0.00774004	0.00275625	7.59691e-06			1504	0.450295	0.00418645	0.311636	0.30745	33.0694
2705	0.831181	0.303609		0.0105423	0.0077276	0.00281468	7.92245e-06			1505	0.451698	0.00419949	0.307885	0.303685	32.6644
2706	0.831851	0.303619		0.0105638	0.00773382	0.00282993	8.0085e-06			1506	0.455611	0.00423588	0.301662	0.297426	31.9912
2707	0.834152	0.30364		0.0105975	0.00775522	0.00284227	8.07851e-06			1507	0.461497	0.0042906	0.297322	0.293031	31.5185
2708	0.833186	0.30367		0.0106389	0.00774624	0.00289263	8.36731e-06			1508	0.457531	0.00425372	0.300611	0.296357	31.8762
2709	0.835848	0.30366		0.0106413	0.00777098	0.00287029	8.23856e-06			1509	0.459078	0.00426811	0.304437	0.300168	32.2862
2710	0.837079	0.303624		0.0106172	0.00778243	0.0028348	8.03608e-06			1510	0.463239	0.00430679	0.30686	0.302553	32.5426
2711	0.836664	0.30362		0.0106256	0.00777857	0.00284703	8.10556e-06			1511	0.470629	0.0043755	0.308951	0.304575	32.7601
2712	0.837154	0.303648		0.0106654	0.00778312	0.00288228	8.30751e-06			1512	0.472665	0.00439443	0.310998	0.306604	32.9783
2713	0.838157	0.303661		0.0106905	0.00779246	0.00289809	8.39893e-06			1513	0.473157	0.004399	0.312202	0.307803	33.1073
2714	0.839931	0.303664		0.0107057	0.00780895	0.00289675	8.39114e-06			1514	0.476592	0.00443093	0.311773	0.307343	33.0578
2715	0.840593	0.303688		0.0107418	0.0078151	0.00292667	8.5654e-06			1515	0.476605	0.00443106	0.309889	0.305458	32.8551
2716	0.843755	0.303719		0.0107848	0.0078445	0.00294031	8.64543e-06			1516	0.482482	0.0044857	0.308062	0.303576	32.6527
2717	0.842046	0.303734		0.0108116	0.00782861	0.00298303	8.89844e-06			1517	0.483038	0.00449087	0.308571	0.30408	32.7069
2718	0.844967	0.303754		0.0108443	0.00785577	0.00298852	8.93127e-06			1518	0.487624	0.0045335	0.310073	0.30554	32.8639
2719	0.844369	0.303791		0.0108934	0.00785021	0.00304324	9.2613e-06			1519	0.488467	0.00454134	0.30935	0.304808	32.7852
2720	0.843553	0.303804		0.0109178	0.00784262	0.00307522	9.45696e-06			1520	0.491034	0.00456521	0.305944	0.301378	32.4163
2721	0.848606	0.303777		0.0109037	0.0078896	0.00301407	9.08462e-06			1521	0.493683	0.00458983	0.302323	0.297733	32.0242
2722	0.848948	0.303767		0.0109057	0.00789278	0.00301288	9.07745e-06			1522	0.495768	0.00460922	0.303646	0.299037	32.1644
2723	0.84884	0.303799		0.0109499	0.00789178	0.00305813	9.35215e-06			1523	0.501635	0.00466376	0.306783	0.302119	32.4959
2724	0.848472	0.303823		0.0109857	0.00788836	0.00309737	9.59372e-06			1524	0.502792	0.00467452	0.307814	0.30314	32.6057
2725	0.848462	0.303814		0.0109883	0.00788826	0.00310003	9.61018e-06			1525	0.506169	0.00470592	0.308068	0.303362	32.6296
2726	0.850367	0.303819		0.0110059	0.00790597	0.00309992	9.60949e-06			1526	0.507563	0.00471888	0.309141	0.304423	32.7437
2727	0.853834	0.303854		0.0110533	0.00793821	0.00311507	9.70368e-06			1527	0.510139	0.00474282	0.310943	0.3062	32.9349
2728	0.856237	0.303873		0.011084	0.00796054	0.00312348	9.75616e-06			1528	0.51543	0.00479201	0.312821	0.308029	33.1317
2729	0.856469	0.303867		0.0110904	0.0079627	0.00312769	9.78241e-06			1529	0.521334	0.00484691	0.314541	0.309695	33.3108
2730	0.856509	0.303884		0.011119	0.00796307	0.00315595	9.96e-06			1530	0.523649	0.00486844	0.31523	0.310361	33.3825
2731	0.859317	0.303921		0.0111688	0.00798918	0.00317962	1.011e-05			1531	0.525688	0.00488739	0.313941	0.309053	33.2418
2732	0.858198	0.30393		0.0111896	0.00797878	0.00321086	1.03096e-05			1532	0.528232	0.00491104	0.310994	0.306082	32.9223
2733	0.860526	0.303917		0.0111882	0.00800042	0.00318777	1.01619e-05			1533	0.528508	0.00491361	0.309161	0.304247	32.7249
2734	0.861866	0.303937		0.0112211	0.00801288	0.00320824	1.02928e-05			1534	0.533841	0.00496319	0.311671	0.306708	32.9895
2735	0.861639	0.303988		0.0112835	0.00801077	0.00327276	1.0711e-05			1535	0.538414	0.0050057	0.314493	0.309487	33.2885
2736	0.860353	0.304012		0.0113194	0.00799881	0.00332064	1.10267e-05			1536	0.54371	0.00505494	0.314526	0.309471	33.2867
2737	0.864363	0.30401		0.0113303	0.00803609	0.00329423	1.0852e-05			1537	0.544252	0.00505998	0.31258	0.30752	33.0769
2738	0.865292	0.304028		0.0113597	0.00804473	0.00331494	1.09888e-05			1538	0.546201	0.0050781	0.309136	0.304058	32.7045
2739	0.866669	0.304046		0.0113902	0.00805754	0.00333271	1.11069e-05			1539	0.55751	0.00518324	0.303996	0.298813	32.1403
2740	0.86881	0.304024		0.01138	0.00807744	0.00330259	1.09071e-05			1540	0.551837	0.0051305	0.299351	0.29422	31.6463
2741	0.86903	0.303992		0.0113606	0.00807948	0.0032811	1.07656e-05			1541	0.558662	0.00519395	0.300074	0.29488	31.7173
2742	0.869453	0.304006		0.0113862	0.00808342	0.00330276	1.09082e-05			1542	0.559217	0.00519911	0.303079	0.29788	32.04
2743	0.872808	0.304042		0.0114341	0.00811461	0.00331949	1.1019e-05			1543	0.561279	0.00521828	0.304663	0.299445	32.2083
2744	0.873155	0.304049		0.011454	0.00811784	0.00333618	1.11301e-05			1544	0.566411	0.00526599	0.306357	0.301091	32.3854
2745	0.875082	0.304044		0.0114612	0.00813575	0.00332541	1.10584e-05			1545	0.569741	0.00529695	0.310333	0.305036	32.8097
2746	0.876982	0.304065		0.0114934	0.00815341	0.00333998	1.11555e-05			1546	0.57526	0.00534826	0.314592	0.309244	33.2623
2747	0.871778	0.304092		0.0115332	0.00810503	0.00342813	1.17521e-05			1547	0.578547	0.00537883	0.316248	0.31087	33.4372
2748	0.87785	0.304101		0.0115542	0.00816148	0.00339276	1.15108e-05			1548	0.58107	0.00540228	0.315566	0.310164	33.3613
2749	0.87911	0.304114		0.011579	0.0081732	0.00340575	1.15992e-05			1549	0.583547	0.00542531	0.314386	0.308961	33.2318
2750	0.878754	0.304146		0.0116233	0.00816989	0.00345338	1.19258e-05			1550	0.586699	0.00545461	0.31469	0.309236	33.2614
2751	0.88264	0.304168		0.0116572	0.00820602	0.00345117	1.19106e-05			1551	0.587312	0.00546032	0.315886	0.310426	33.3895
2752	0.883437	0.304169		0.0116702	0.00821343	0.00345674	1.19491e-05			1552	0.594247	0.00552479	0.315992	0.310467	33.3939
2753	0.885997	0.304185		0.0116982	0.00823722	0.00346098	1.19784e-05			1553	0.598798	0.0055671	0.314868	0.3093	33.2684
2754	0.885438	0.304214		0.0117395	0.00823203	0.00350748	1.23024e-05			1554	0.600613	0.00558397	0.313336	0.307752	33.1018
2755	0.886385	0.304213		0.0117509	0.00824083	0.00351008	1.23206e-05			1555	0.606559	0.00563926	0.311917	0.306278	32.9433
2756	0.888206	0.304188		0.0117378	0.00825777	0.00348004	1.21107e-05			1556	0.609592	0.00566745	0.309879	0.304212	32.721
2757	0.889433	0.30419		0.0117518	0.00826917	0.00348265	1.21288e-05			1557	0.60969	0.00566837	0.305816	0.300148	32.2839
2758	0.891136	0.304219		0.0117932	0.008285	0.00350815	1.23071e-05			1558	0.609819	0.00566956	0.298557	0.292887	31.503
2759	0.892484	0.304231		0.0118167	0.00829753	0.00351918	1.23846e-05			1559	0.619006	0.00575498	0.297316	0.291561	31.3603
2760	0.891327	0.30423		0.0118284	0.00828678	0.00354161	1.2543e-05			1560	0.623767	0.00579924	0.307892	0.302092	32.4931
2761	0.892365	0.304257		0.0118675	0.00829643	0.00357103	1.27522e-05			1561	0.626859	0.00582799	0.312881	0.307053	33.0267
2762	0.894255	0.304291		0.0119138	0.008314	0.00359976	1.29583e-05			1562	0.630551	0.00586231	0.314006	0.308143	33.1439
2763	0.895368	0.304288		0.0119222	0.00832435	0.00359784	1.29444e-05			1563	0.637088	0.00592309	0.314005	0.308082	33.1373
2764	0.895537	0.304276		0.0119223	0.00832592	0.00359641	1.29342e-05			1564	0.63908	0.00594161	0.314071	0.30813	33.1425
2765	0.895389	0.304311		0.0119692	0.00832454	0.00364466	1.32836e-05			1565	0.645135	0.0059979	0.314937	0.308939	33.2295
2766	0.898125	0.304361		0.0120319	0.00834998	0.00368191	1.35565e-05			1566	0.649244	0.0060361	0.315834	0.309798	33.3219
2767	0.898483	0.304372		0.0120543	0.00835331	0.00370104	1.36977e-05			1567	0.653654	0.00607711	0.315382	0.309305	33.2689
2768	0.902538	0.30437		0.0120648	0.00839101	0.00367374	1.34964e-05			1568	0.655068	0.00609025	0.313371	0.307281	33.0512
2769	0.903516	0.304403		0.0121095	0.00840011	0.00370943	1.37599e-05			1569	0.658609	0.00612317	0.311547	0.305424	32.8514
2770	0.904854	0.304434		0.0121528	0.00841255	0.00374028	1.39897e-05			1570	0.664932	0.00618196	0.312929	0.306747	32.9938
2771	0.906142	0.304416		0.012147	0.00842452	0.00372246	1.38567e-05			1571	0.670109	0.00623009	0.315808	0.309578	33.2982
2772	0.906265	0.304388		0.0121313	0.00842566	0.0037056	1.37315e-05			1572	0.674484	0.00627076	0.316832	0.310562	33.4041
2773	0.906143	0.304405		0.0121601	0.00842452	0.0037356	1.39547e-05			1573	0.679325	0.00631577	0.315836	0.309521	33.2921
2774	0.909003	0.304438		0.0122054	0.00845111	0.00375428	1.40946e-05			1574	0.681829	0.00633905	0.313533	0.307194	33.0418
2775	0.910535	0.304441		0.0122205	0.00846536	0.0037551	1.41008e-05			1575	0.687738	0.00639398	0.310756	0.304362	32.7372
2776	0.915568	0.304433		0.0122251	0.00851215	0.00371294	1.37859e-05			1576	0.697557	0.00648527	0.309623	0.303138	32.6055
2777	0.914542	0.304445		0.0122484	0.00850262	0.00374576	1.40307e-05			1577	0.696142	0.00647212	0.312007	0.305535	32.8634
2778	0.915566	0.304453		0.0122689	0.00851214	0.00375673	1.4113e-05			1578	0.701446	0.00652143	0.315106	0.308585	33.1914
2779	0.91847	0.304452		0.0122799	0.00853913	0.00374079	1.39935e-05			1579	0.705226	0.00655658	0.316859	0.310303	33.3762
2780	0.920378	0.304483		0.0123226	0.00855687	0.00376577	1.4181e-05			1580	0.708627	0.0065882	0.31762	0.311032	33.4546
2781	0.920096	0.304546		0.0123976	0.00855425	0.00384334	1.47713e-05			1581	0.714746	0.00664509	0.317968	0.311323	33.486
2782	0.920509	0.304589		0.0124535	0.00855809	0.00389538	1.5174e-05			1582	0.721368	0.00670665	0.318274	0.311567	33.5122
2783	0.922089	0.304613		0.0124891	0.00857278	0.00391629	1.53373e-05			1583	0.727387	0.00676261	0.318588	0.311825	33.5399
2784	0.924216	0.304668		0.0125563	0.00859256	0.00396376	1.57114e-05			1584	0.73054	0.00679192	0.318832	0.31204	33.5631
2785	0.927769	0.304744		0.0126444	0.00862558	0.00401879	1.61507e-05			1585	0.732983	0.00681464	0.319035	0.31222	33.5825
2786	0.928647	0.304766		0.0126781	0.00863375	0.00404435	1.63568e-05			1586	0.737198	0.00685383	0.319225	0.312371	33.5987
2787	0.930635	0.304721		0.0126452	0.00865223	0.00399298	1.59439e-05			1587	0.743866	0.00691582	0.319259	0.312344	33.5957
2788	0.929826	0.304675		0.0126115	0.00864471	0.00396675	1.57351e-05			1588	0.750773	0.00698004	0.318994	0.312014	33.5602
2789	0.926633	0.304654		0.0126027	0.00861502	0.00398768	1.59016e-05			1589	0.758406	0.00705099	0.318571	0.31152	33.5071
2790	0.932497	0.304625		0.0125863	0.00866954	0.00391677	1.53411e-05			1590	0.759823	0.00706417	0.318322	0.311258	33.4789
2791	0.931699	0.304593		0.0125664	0.00866212	0.00390428	1.52434e-05			1591	0.765894	0.00712061	0.318291	0.31117	33.4695
2792	0.935231	0.304599		0.0125838	0.00869496	0.00388881	1.51228e-05			1592	0.768169	0.00714176	0.318165	0.311023	33.4537
2793	0.9387	0.304627		0.0126246	0.00872722	0.00389734	1.51892e-05			1593	0.774844	0.00720383	0.317793	0.310589	33.407
2794	0.935574	0.304635		0.0126448	0.00869815	0.0039466	1.55757e-05			1594	0.782623	0.00727615	0.317464	0.310188	33.3639
2795	0.938813	0.304638		0.0126594	0.00872827	0.00393111	1.54536e-05			1595	0.786975	0.00731661	0.31755	0.310234	33.3688
2796	0.939807	0.304671		0.0127042	0.00873751	0.00396666	1.57344e-05			1596	0.792814	0.00737089	0.318062	0.310691	33.418
2797	0.942017	0.30471		0.0127558	0.00875805	0.00399777	1.59822e-05			1597	0.79565	0.00739726	0.318683	0.311286	33.4819
2798	0.942716	0.30472		0.0127779	0.00876455	0.00401339	1.61073e-05			1598	0.801046	0.00744743	0.319112	0.311665	33.5227
2799	0.943591	0.304724		0.0127936	0.00877269	0.00402087	1.61674e-05			1599	0.808993	0.00752131	0.319206	0.311685	33.5249
2800	0.945387	0.30475		0.0128314	0.00878938	0.00404198	1.63376e-05			1600	0.815044	0.00757757	0.318923	0.311345	33.4883
2801	0.948119	0.30477		0.0128642	0.00881478	0.00404945	1.6398e-05			1601	0.823372	0.00765499	0.318396	0.310741	33.4233
2802	0.948232	0.304765		0.0128708	0.00881583	0.00405495	1.64426e-05			1602	0.827386	0.00769231	0.318004	0.310312	33.3772
2803	0.953008	0.30477		0.0128885	0.00886024	0.00402828	1.62271e-05			1603	0.832108	0.00773622	0.318049	0.310313	33.3773
2804	0.95231	0.30481		0.0129401	0.00885375	0.00408639	1.66985e-05			1604	0.837381	0.00778524	0.318343	0.310558	33.4037
2805	0.954942	0.304843		0.0129856	0.00887822	0.00410738	1.68706e-05			1605	0.843336	0.0078406	0.318354	0.310513	33.3988
2806	0.954592	0.304848		0.0130019	0.00887497	0.00412697	1.70319e-05			1606	0.852075	0.00792185	0.317822	0.3099	33.3329
2807	0.956185	0.304858		0.0130241	0.00888977	0.00413437	1.70931e-05			1607	0.858341	0.0079801	0.317055	0.309075	33.2441
2808	0.956873	0.304881		0.0130598	0.00889617	0.00416361	1.73356e-05			1608	0.863812	0.00803097	0.316629	0.308598	33.1928
2809	0.95729	0.304884		0.0130746	0.00890005	0.00417454	1.74268e-05			1609	0.868918	0.00807845	0.316905	0.308827	33.2174
2810	0.961566	0.304879		0.0130813	0.0089398	0.0041415	1.7152e-05			1610	0.87516	0.00813647	0.317761	0.309625	33.3033
2811	0.961406	0.304918		0.0131333	0.00893832	0.00419502	1.75982e-05			1611	0.882467	0.00820441	0.318809	0.310604	33.4086
2812	0.962045	0.304993		0.0132195	0.00894426	0.00427528	1.8278e-05			1612	0.890507	0.00827916	0.319463	0.311184	33.471
2813	0.965665	0.305037		0.0132756	0.00897791	0.00429768	1.847e-05			1613	0.895476	0.00832536	0.319096	0.310771	33.4266
2814	0.965227	0.305049		0.0132997	0.00897384	0.00432589	1.87133e-05			1614	0.902421	0.00838992	0.317464	0.309074	33.244
2815	0.970397	0.305083		0.0133468	0.0090219	0.00432486	1.87045e-05			1615	0.906874	0.00843132	0.314865	0.306434	32.9601
2816	0.970915	0.305139		0.0134146	0.00902672	0.00438786	1.92534e-05			1616	0.912304	0.00848181	0.312862	0.30438	32.7391
2817	0.970204	0.305168		0.0134554	0.00902011	0.00443534	1.96722e-05			1617	0.92008	0.0085541	0.314161	0.305607	32.8711
2818	0.972968	0.305183		0.0134823	0.00904581	0.00443649	1.96825e-05			1618	0.929868	0.0086451	0.317277	0.308631	33.1964
2819	0.972578	0.305232		0.013544	0.00904218	0.0045018	2.02662e-05			1619	0.9371	0.00871234	0.318969	0.310257	33.3713
2820	0.97574	0.305292		0.0136156	0.00907158	0.00454406	2.06485e-05			1620	0.943128	0.00876838	0.318929	0.310161	33.3609
2821	0.977437	0.305306		0.0136414	0.00908736	0.00455404	2.07393e-05			1621	0.948271	0.0088162	0.317588	0.308772	33.2116
2822	0.979451	0.305299		0.0136466	0.00910608	0.0045405	2.06161e-05			1622	0.95679	0.0088954	0.315715	0.30682	33.0016
2823	0.977487	0.30533		0.0136898	0.00908782	0.00460196	2.11781e-05			1623	0.961685	0.0089409	0.315185	0.306244	32.9396
2824	0.980042	0.305388		0.0137598	0.00911158	0.00464821	2.16059e-05			1624	0.969894	0.00901722	0.316912	0.307895	33.1172
2825	0.981146	0.305435		0.0138187	0.00912184	0.00469689	2.20607e-05			1625	0.978862	0.0091006	0.318513	0.309412	33.2804
2826	0.984752	0.305492		0.0138882	0.00915537	0.00473279	2.23993e-05			1626	0.986778	0.0091742	0.318512	0.309338	33.2724
2827	0.986991	0.305588		0.0139963	0.00917618	0.00482013	2.32336e-05			1627	0.991473	0.00921785	0.317875	0.308657	33.1992
2828	0.989837	0.305686		0.014107	0.00920264	0.00490435	2.40527e-05			1628	0.997745	0.00927616	0.318462	0.309186	33.2561
2829	0.990503	0.305755		0.0141876	0.00920883	0.00497873	2.47878e-05			1629	1.00809	0.00937233	0.32056	0.311188	33.4714
2830	0.990899	0.305832		0.0142768	0.00921252	0.00506427	2.56468e-05			1630	1.01507	0.00943721	0.322367	0.31293	33.6587
2831	0.989922	0.30595		0.0144071	0.00920344	0.00520366	2.70781e-05			1631	1.02503	0.00952982	0.322894	0.313364	33.7054
2832	0.9955	0.306071		0.0145401	0.00925529	0.00528478	2.79289e-05			1632	1.03308	0.00960466	0.322265	0.312661	33.6298
2833	0.994594	0.30617		0.0146507	0.00924687	0.00540384	2.92015e-05			1633	1.03689	0.00964012	0.320626	0.310986	33.4496
2834	0.997486	0.306291		0.0147843	0.00927376	0.00551058	3.03665e-05			1634	1.04355	0.00970201	0.317759	0.308057	33.1347
2835	1.00039	0.306457		0.0149619	0.00930072	0.00566114	3.20485e-05			1635	1.04976	0.00975975	0.313911	0.304151	32.7145
2836	1.00019	0.306626		0.0151432	0.00929891	0.00584433	3.41562e-05			1636	1.06321	0.00988477	0.312599	0.302714	32.5599
2837	1.00208	0.306795		0.0153247	0.00931648	0.00600825	3.60991e-05			1637	1.06925	0.009941	0.31545	0.305509	32.8606
2838	1.00425	0.307026		0.015567	0.0093366	0.00623041	3.88179e-05			1638	1.0762	0.0100056	0.318207	0.308201	33.1501
2839	1.00749	0.30734		0.0158931	0.00936678	0.00652635	4.25932e-05			1639	1.08242	0.0100634	0.319995	0.309932	33.3363
2840	1.01098	0.307701		0.0162668	0.00939923	0.00686757	4.71635e-05			1640	1.0936	0.0101673	0.321492	0.311325	33.4861
2841	1.01009	0.30812		0.0166981	0.0093909	0.00730716	5.33946e-05			1641	1.1013	0.010239	0.322663	0.312424	33.6043
2842	1.01422	0.308679		0.017269	0.00942935	0.00783964	6.14599e-05			1642	1.10826	0.0103036	0.323104	0.3128	33.6449
2843	1.01732	0.309437		0.0180388	0.00945812	0.00858072	7.36287e-05			1643	1.11775	0.0103918	0.322716	0.312324	33.5936
2844	1.01925	0.310409		0.0190225	0.00947607	0.00954644	9.11345e-05			1644	1.12404	0.0104504	0.32138	0.31093	33.4437
2845	1.02537	0.311629		0.0202549	0.009533	0.0107219	0.00011496			1645	1.13263	0.0105302	0.318611	0.308081	33.1372
2846	1.02267	0.313105		0.0217429	0.00950792	0.012235	0.000149694			1646	1.14093	0.0106074	0.314702	0.304095	32.7085
2847	1.02803	0.314672		0.0233222	0.0095577	0.0137645	0.000189461			1647	1.14852	0.010678	0.313819	0.303141	32.6059
2848	1.03044	0.316035		0.0246975	0.00958012	0.0151174	0.000228536			1648	1.15717	0.0107583	0.317706	0.306948	33.0153
2849	1.0317	0.316929		0.0256038	0.00959185	0.0160119	0.000256381			1649	1.16759	0.0108552	0.320274	0.309419	33.2811
2850	1.03797	0.317231		0.025918	0.00965017	0.0162679	0.000264643			1650	1.17266	0.0109024	0.319854	0.308952	33.2309
2851	1.04027	0.316982		0.0256803	0.00967152	0.0160088	0.000256281			1651	1.18056	0.0109758	0.31732	0.306345	32.9505
2852	1.04312	0.316365		0.0250755	0.009698	0.0153775	0.000236467			1652	1.18839	0.0110486	0.313247	0.302199	32.5045
2853	1.04301	0.315622		0.0243451	0.00969696	0.0146482	0.000214569			1653	1.19655	0.0111245	0.311667	0.300543	32.3264
2854	1.04669	0.314908		0.0236425	0.00973123	0.0139113	0.000193524			1654	1.20433	0.0111968	0.316944	0.305747	32.8862
2855	1.04894	0.314225		0.0229723	0.00975211	0.0132202	0.000174773			1655	1.21515	0.0112974	0.320957	0.309659	33.307
2856	1.04925	0.313537		0.0222962	0.00975505	0.0125412	0.000157281			1656	1.22431	0.0113826	0.323047	0.311665	33.5227
2857	1.05191	0.31286		0.0216309	0.00977977	0.0118511	0.00014045			1657	1.23136	0.0114481	0.324569	0.313121	33.6793
2858	1.05423	0.312231		0.0210148	0.00980134	0.0112135	0.000125742			1658	1.23969	0.0115256	0.325598	0.314073	33.7817
2859	1.05606	0.311653		0.0204486	0.00981836	0.0106302	0.000113001			1659	1.25153	0.0116357	0.325788	0.314152	33.7902
2860	1.05496	0.311127		0.0199349	0.00980811	0.0101267	0.000102551			1660	1.26256	0.0117381	0.324854	0.313116	33.6787
2861	1.05908	0.310685		0.0195044	0.00984638	0.00965801	9.32771e-05			1661	1.26946	0.0118023	0.323024	0.311222	33.4751
2862	1.05787	0.310329		0.019161	0.00983516	0.00932589	8.69722e-05			1662	1.27706	0.011873	0.321543	0.30967	33.3082
2863	1.06214	0.31002		0.0188638	0.00987486	0.00898896	8.08014e-05			1663	1.28588	0.011955	0.322337	0.310382	33.3848
2864	1.06294	0.309744		0.0185996	0.00988227	0.00871736	7.59923e-05			1664	1.29279	0.0120192	0.324553	0.312534	33.6161
2865	1.06673	0.309531		0.0183992	0.00991755	0.00848161	7.19377e-05			1665	1.30485	0.0121313	0.32546	0.313328	33.7016
2866	1.06468	0.309387		0.0182674	0.00989851	0.00836887	7.00379e-05			1666	1.31182	0.0121962	0.324514	0.312318	33.593
2867	1.0687	0.309278		0.0181702	0.00993587	0.00823433	6.78041e-05			1667	1.32274	0.0122977	0.322263	0.309966	33.3399
2868	1.07129	0.309194		0.018098	0.00995995	0.00813801	6.62271e-05			1668	1.32975	0.0123629	0.319363	0.307	33.021
2869	1.07663	0.309151		0.0180676	0.0100096	0.00805803	6.49318e-05			1669	1.33845	0.0124437	0.316999	0.304555	32.758
2870	1.07686	0.309133		0.0180617	0.0100117	0.00805001	6.48026e-05			1670	1.34792	0.0125318	0.316866	0.304334	32.7342
2871	1.07905	0.309101		0.0180412	0.0100321	0.00800914	6.41464e-05			1671	1.35956	0.01264	0.318835	0.306195	32.9344
2872	1.07632	0.309056		0.0180088	0.0100067	0.00800212	6.40339e-05			1672	1.36741	0.012713	0.320332	0.307619	33.0875
2873	1.07838	0.309022		0.0179867	0.0100258	0.00796093	6.33764e-05			1673	1.37597	0.0127926	0.31998	0.307188	33.0411
2874	1.08758	0.308978		0.0179551	0.0101114	0.00784364	6.15228e-05			1674	1.38565	0.0128826	0.318645	0.305762	32.8878
2875	1.08781	0.308904		0.0178927	0.0101135	0.00777923	6.05165e-05			1675	1.39364	0.0129568	0.318854	0.305897	32.9023
2876	1.09111	0.308836		0.0178374	0.0101442	0.00769328	5.91865e-05			1676	1.40417	0.0130548	0.321453	0.308398	33.1713
2877	1.09545	0.308819		0.0178323	0.0101845	0.0076478	5.84889e-05			1677	1.4135	0.0131415	0.323065	0.309923	33.3354
2878	1.09207	0.308834		0.0178594	0.0101532	0.00770623	5.93859e-05			1678	1.42345	0.013234	0.322808	0.309574	33.2978
2879	1.09508	0.308855		0.0178922	0.0101811	0.00771107	5.94605e-05			1679	1.43214	0.0133148	0.32191	0.308595	33.1925
2880	1.09861	0.308905		0.0179543	0.010214	0.00774035	5.9913e-05			1680	1.43945	0.0133828	0.321174	0.307791	33.1061
2881	1.10062	0.309002		0.018064	0.0102326	0.00783134	6.13298e-05			1681	1.45031	0.0134837	0.320125	0.306642	32.9824
2882	1.10395	0.30911		0.0181838	0.0102635	0.00792029	6.2731e-05			1682	1.46169	0.0135895	0.317777	0.304187	32.7184
2883	1.10754	0.309199		0.0182849	0.010297	0.0079879	6.38066e-05			1683	1.47256	0.0136906	0.313928	0.300237	32.2935
2884	1.1097	0.309299		0.018397	0.010317	0.00808001	6.52865e-05			1684	1.48226	0.0137808	0.312111	0.29833	32.0884
2885	1.11443	0.309434		0.0185439	0.010361	0.00818289	6.69597e-05			1685	1.4997	0.0139429	0.315961	0.302018	32.4851
2886	1.11605	0.309572		0.0186941	0.0103761	0.00831802	6.91895e-05			1686	1.49888	0.0139353	0.318358	0.304423	32.7438
2887	1.11921	0.30969		0.0188239	0.0104054	0.00841845	7.08703e-05			1687	1.50999	0.0140385	0.31852	0.304482	32.7501
2888	1.11996	0.309817		0.0189634	0.0104124	0.00855091	7.31181e-05			1688	1.51886	0.014121	0.318274	0.304153	32.7147
2889	1.12049	0.309978		0.0191366	0.0104173	0.00871929	7.60259e-05			1689	1.53357	0.0142578	0.318871	0.304614	32.7643
2890	1.12397	0.310165		0.0193355	0.0104497	0.00888584	7.89582e-05			1690	1.54141	0.0143307	0.320791	0.30646	32.9629
2891	1.12753	0.310377		0.0195597	0.0104828	0.00907694	8.23909e-05			1691	1.55277	0.0144363	0.323031	0.308595	33.1925
2892	1.13056	0.31062		0.0198146	0.0105109	0.00930369	8.65586e-05			1692	1.56155	0.014518	0.324045	0.309527	33.2927
2893	1.13338	0.310863		0.0200696	0.0105371	0.00953244	9.08675e-05			1693	1.57187	0.0146139	0.323303	0.30869	33.2027
2894	1.13856	0.311071		0.0202902	0.0105854	0.00970485	9.41841e-05			1694	1.5837	0.0147239	0.321257	0.306533	32.9707
2895	1.13668	0.311265		0.0204958	0.0105679	0.00992797	9.85646e-05			1695	1.59387	0.0148184	0.318683	0.303864	32.6837
2896	1.13864	0.311477		0.0207195	0.010586	0.0101334	0.000102687			1696	1.61211	0.014988	0.31661	0.301622	32.4425
2897	1.14585	0.311686		0.0209407	0.0106531	0.0102876	0.000105834			1697	1.61316	0.0149978	0.315175	0.300177	32.2871
2898	1.14753	0.311864		0.021131	0.0106687	0.0104623	0.00010946			1698	1.62482	0.0151061	0.313554	0.298448	32.1011
2899	1.15107	0.312047		0.0213265	0.0107016	0.0106248	0.000112887			1699	1.63516	0.0152023	0.312234	0.297032	31.9488
2900	1.15317	0.312281		0.021572	0.0107212	0.0108508	0.00011774			1700	1.64752	0.0153172	0.314108	0.298791	32.138
2901	1.15867	0.312537		0.0218402	0.0107723	0.0110678	0.000122497			1701	1.65534	0.0153899	0.318789	0.3034	32.6337
2902	1.15645	0.312775		0.0220908	0.0107516	0.0113392	0.000128577			1702	1.66722	0.0155004	0.32032	0.30482	32.7864
2903	1.1633	0.313019		0.0223462	0.0108153	0.0115309	0.000132961			1703	1.67941	0.0156137	0.319441	0.303827	32.6797
2904	1.16539	0.313302		0.0226413	0.0108348	0.0118065	0.000139393			1704	1.68816	0.0156951	0.317837	0.302142	32.4984
2905	1.16839	0.31362		0.0229714	0.0108627	0.0121087	0.00014662			1705	1.70141	0.0158182	0.316989	0.30117	32.3939
2906	1.17314	0.313979		0.0233429	0.0109068	0.0124361	0.000154657			1706	1.71	0.0158981	0.318466	0.302568	32.5442
2907	1.17731	0.314428		0.023804	0.0109456	0.0128584	0.000165338			1707	1.72468	0.0160346	0.321073	0.305038	32.8099
2908	1.17324	0.314989		0.0243769	0.0109077	0.0134692	0.000181418			1708	1.73607	0.0161405	0.322911	0.30677	32.9962
2909	1.17979	0.315643		0.0250432	0.0109687	0.0140745	0.000198092			1709	1.74509	0.0162243	0.323893	0.307669	33.0929
2910	1.18424	0.316421		0.0258328	0.01101	0.0148227	0.000219713			1710	1.75634	0.0163289	0.324583	0.308254	33.1558
2911	1.18696	0.317413		0.026837	0.0110353	0.0158017	0.000249694			1711	1.77009	0.0164568	0.32504	0.308584	33.1913
2912	1.19208	0.318652		0.0280887	0.0110829	0.0170058	0.000289196			1712	1.78191	0.0165667	0.324701	0.308134	33.143
2913	1.18834	0.320059		0.0295075	0.0110482	0.0184593	0.000340745			1713	1.79327	0.0166723	0.323112	0.306439	32.9607
2914	1.19475	0.3215		0.0309611	0.0111077	0.0198534	0.000394156			1714	1.80649	0.0167951	0.320556	0.303761	32.6726
2915	1.20169	0.322824		0.0322966	0.0111722	0.0211244	0.000446239			1715	1.81322	0.0168577	0.317897	0.301039	32.3798
2916	1.20373	0.323843		0.0333282	0.0111913	0.0221369	0.000490042			1716	1.82809	0.016996	0.315537	0.298541	32.1111
2917	1.20955	0.324439		0.0339355	0.0112453	0.0226902	0.000514846			1717	1.83997	0.0171064	0.314407	0.297301	31.9777
2918	1.21139	0.324658		0.0341671	0.0112624	0.0229046	0.000524622			1718	1.85033	0.0172028	0.317109	0.299906	32.2579
2919	1.21628	0.324644		0.0341653	0.0113079	0.0228574	0.000522459			1719	1.86299	0.0173204	0.32185	0.30453	32.7552
2920	1.21756	0.324477		0.0340099	0.0113198	0.02269	0.000514838			1720	1.87746	0.017455	0.324572	0.307117	33.0336
2921	1.2217	0.324166		0.0337117	0.0113583	0.0223534	0.000499676			1721	1.88767	0.0175499	0.325283	0.307733	33.0998
2922	1.2275	0.323757		0.0333145	0.0114122	0.0219022	0.000479708			1722	1.8992	0.0176571	0.325357	0.3077	33.0963
2923	1.23177	0.32332		0.0328891	0.0114519	0.0214371	0.00045955			1723	1.90911	0.0177492	0.325905	0.308156	33.1453
2924	1.23103	0.322869		0.0324501	0.0114451	0.021005	0.000441211			1724	1.92599	0.0179062	0.327179	0.309273	33.2654
2925	1.2346	0.322372		0.0319654	0.0114782	0.0204871	0.000419722			1725	1.93664	0.0180052	0.328546	0.310541	33.4018
2926	1.23599	0.321832		0.0314376	0.0114911	0.0199465	0.000397861			1726	1.9483	0.0181136	0.329365	0.311252	33.4783
2927	1.23643	0.321285		0.0309029	0.0114952	0.0194077	0.000376657			1727	1.96366	0.0182564	0.329323	0.311067	33.4584
2928	1.24051	0.320737		0.0303664	0.0115332	0.0188333	0.000354692			1728	1.97273	0.0183407	0.328418	0.310078	33.352
2929	1.24014	0.320175		0.0298168	0.0115298	0.018287	0.000334414			1729	1.98626	0.0184665	0.327057	0.30859	33.192
2930	1.24465	0.319608		0.0292617	0.0115717	0.01769	0.000312937			1730	2.00017	0.0185959	0.325808	0.307212	33.0438
2931	1.24582	0.319034		0.0287	0.0115825	0.0171174	0.000293006			1731	2.01313	0.0187163	0.324543	0.305827	32.8948
2932	1.24391	0.318428		0.0281059	0.0115648	0.0165411	0.000273608			1732	2.02383	0.0188158	0.32248	0.303664	32.6622
2933	1.24866	0.317797		0.027487	0.011609	0.015878	0.00025211			1733	2.03534	0.0189228	0.319843	0.30092	32.367
2934	1.25198	0.317198		0.0269005	0.0116398	0.0152607	0.000232889			1734	2.04428	0.019006	0.320335	0.301329	32.411
2935	1.25569	0.316652		0.0263662	0.0116743	0.0146919	0.000215853			1735	2.06104	0.0191617	0.325185	0.306023	32.9159
2936	1.25591	0.316109		0.0258361	0.0116764	0.0141597	0.000200497			1736	2.07138	0.0192579	0.327919	0.308661	33.1996
2937	1.25491	0.315555		0.0252937	0.011667	0.0136267	0.000185686			1737	2.08902	0.0194219	0.327703	0.308281	33.1588
2938	1.25767	0.315053		0.0248034	0.0116928	0.0131106	0.000171888			1738	2.09885	0.0195133	0.326477	0.306964	33.0171
2939	1.25824	0.314649		0.0244121	0.011698	0.0127141	0.000161648			1739	2.10948	0.0196121	0.326121	0.306509	32.9682
2940	1.26348	0.314311		0.0240862	0.0117467	0.0123395	0.000152263			1740	2.12081	0.0197175	0.327424	0.307706	33.0969
2941	1.26422	0.313999		0.0237864	0.0117536	0.0120328	0.000144788			1741	2.13553	0.0198543	0.328449	0.308594	33.1924
2942	1.26372	0.313723		0.0235219	0.0117489	0.0117729	0.000138602			1742	2.14819	0.019972	0.328211	0.308239	33.1542
2943	1.26733	0.313477		0.0232881	0.0117825	0.0115056	0.000132379			1743	2.16234	0.0201036	0.327618	0.307515	33.0763
2944	1.26394	0.31323		0.0230537	0.011751	0.0113026	0.000127749			1744	2.1768	0.020238	0.327536	0.307298	33.053
2945	1.26903	0.312996		0.0228318	0.0117983	0.0110335	0.000121738			1745	2.18568	0.0203206	0.327426	0.307105	33.0323
2946	1.27259	0.312826		0.0226733	0.0118314	0.0108419	0.000117547			1746	2.20179	0.0204703	0.326266	0.305796	32.8914
2947	1.27423	0.312721		0.0225808	0.0118467	0.0107341	0.000115221			1747	2.21502	0.0205934	0.324105	0.303512	32.6458
2948	1.28142	0.312646		0.0225183	0.0119135	0.0106048	0.000112462			1748	2.22868	0.0207203	0.322279	0.301559	32.4357
2949	1.28466	0.312615		0.0224984	0.0119436	0.0105548	0.000111404			1749	2.24284	0.020852	0.32192	0.301068	32.3829
2950	1.28155	0.312664		0.0225601	0.0119147	0.0106454	0.000113324			1750	2.25959	0.0210077	0.322697	0.301689	32.4497
2951	1.28413	0.312765		0.0226729	0.0119387	0.0107342	0.000115223			1751	2.27044	0.0211086	0.324469	0.303361	32.6295
2952	1.28619	0.312845		0.0227649	0.0119579	0.010807	0.00011679			1752	2.28539	0.0212475	0.327124	0.305877	32.9001
2953	1.29101	0.312891		0.0228236	0.0120027	0.010821	0.000117094			1753	2.3006	0.0213889	0.329141	0.307752	33.1018
2954	1.29374	0.31293		0.0228743	0.0120281	0.0108462	0.00011764			1754	2.31542	0.0215268	0.329513	0.307986	33.1271
2955	1.29703	0.312933		0.0228893	0.0120586	0.0108307	0.000117304			1755	2.33287	0.021689	0.328684	0.306995	33.0205
2956	1.29858	0.312858		0.0228261	0.012073	0.010753	0.000115628			1756	2.34974	0.0218458	0.327904	0.306058	32.9197
2957	1.3019	0.312731		0.0227114	0.0121039	0.0106075	0.000112519			1757	2.35992	0.0219405	0.32829	0.30635	32.951
2958	1.30543	0.312604		0.0225964	0.0121367	0.0104596	0.000109404			1758	2.37299	0.022062	0.329012	0.30695	33.0155
2959	1.30678	0.312471		0.0224763	0.0121493	0.010327	0.000106646			1759	2.39153	0.0222343	0.328704	0.306469	32.9639
2960	1.30994	0.312312		0.0223286	0.0121787	0.0101499	0.00010302			1760	2.40865	0.0223935	0.327404	0.305011	32.807
2961	1.31233	0.312142		0.0221708	0.0122009	0.00996992	9.93994e-05			1761	2.42625	0.0225572	0.326225	0.303667	32.6625
2962	1.314	0.31197		0.0220107	0.0122164	0.00979426	9.59276e-05			1762	2.43883	0.0226741	0.326551	0.303877	32.685
2963	1.31964	0.311755		0.021808	0.0122689	0.00953917	9.09958e-05			1763	2.45588	0.0228327	0.328217	0.305384	32.8472
2964	1.32019	0.311483		0.0215487	0.0122739	0.00927477	8.60214e-05			1764	2.47201	0.0229826	0.329606	0.306623	32.9804
2965	1.32094	0.311211		0.0212884	0.0122809	0.00900743	8.11338e-05			1765	2.49187	0.0231672	0.329916	0.306749	32.994
2966	1.32531	0.310976		0.0210659	0.0123216	0.00874426	7.6462e-05			1766	2.51045	0.02334	0.329435	0.306095	32.9236
2967	1.32609	0.310754		0.0208553	0.0123289	0.00852643	7.27e-05			1767	2.52802	0.0235033	0.328949	0.305446	32.8538
2968	1.32877	0.310536		0.0206497	0.0123537	0.008296	6.88236e-05			1768	2.5493	0.0237012	0.32887	0.305168	32.8239
2969	1.33255	0.31037		0.0204962	0.0123889	0.00810729	6.57282e-05			1769	2.56449	0.0238424	0.328197	0.304355	32.7364
2970	1.33454	0.31026		0.0203983	0.0124074	0.00799086	6.38538e-05			1770	2.58316	0.0240159	0.325951	0.301935	32.4762
2971	1.33565	0.310148		0.0202979	0.0124177	0.00788017	6.20971e-05			1771	2.60523	0.0242211	0.32286	0.298638	32.1216
2972	1.33712	0.310019		0.0201807	0.0124313	0.00774937	6.00527e-05			1772	2.628	0.0244328	0.321907	0.297474	31.9963
2973	1.33646	0.309922		0.0200962	0.0124252	0.00767096	5.88436e-05			1773	2.64919	0.0246299	0.324405	0.299775	32.2439
2974	1.34174	0.309867		0.0200529	0.0124743	0.0075786	5.74351e-05			1774	2.6764	0.0248828	0.326906	0.302023	32.4857
2975	1.34617	0.309798		0.0199962	0.0125156	0.00748067	5.59605e-05			1775	2.70152	0.0251164	0.328353	0.303236	32.6161
2976	1.34656	0.309699		0.0199092	0.0125191	0.00739007	5.46132e-05			1776	2.73298	0.0254089	0.329796	0.304387	32.7399
2977	1.34897	0.309613		0.0198351	0.0125416	0.00729352	5.31955e-05			1777	2.76633	0.0257189	0.331114	0.305395	32.8483
2978	1.34919	0.309558		0.0197929	0.0125436	0.00724923	5.25514e-05			1778	2.78825	0.0259227	0.331334	0.305412	32.8501
2979	1.3522	0.309517		0.0197636	0.0125715	0.00719204	5.17254e-05			1779	2.80699	0.0260969	0.330588	0.304491	32.7511
2980	1.35307	0.309497		0.0197554	0.0125797	0.00717567	5.14902e-05			1780	2.82366	0.0262519	0.330267	0.304015	32.6999
2981	1.35879	0.309514		0.0197845	0.0126328	0.00715169	5.11467e-05			1781	2.83962	0.0264003	0.331153	0.304752	32.7792
2982	1.36168	0.309527		0.0198105	0.0126597	0.00715071	5.11326e-05			1782	2.8583	0.0265739	0.332026	0.305452	32.8544
2983	1.36225	0.309497		0.0197922	0.012665	0.00712715	5.07963e-05			1783	2.87486	0.026728	0.332122	0.305394	32.8482
2984	1.36803	0.309454		0.0197616	0.0127188	0.00704284	4.96015e-05			1784	2.89443	0.0269099	0.332085	0.305175	32.8247
2985	1.3695	0.309438		0.0197572	0.0127324	0.00702473	4.93468e-05			1785	2.91018	0.0270563	0.332635	0.305579	32.8681
2986	1.3713	0.309416		0.0197475	0.0127491	0.00699842	4.89778e-05			1786	2.93027	0.0272431	0.333521	0.306278	32.9433
2987	1.37253	0.309362		0.0197051	0.0127606	0.00694457	4.8227e-05			1787	2.94594	0.0273888	0.334049	0.30666	32.9844
2988	1.37209	0.309328		0.0196838	0.0127565	0.00692731	4.79876e-05			1788	2.96268	0.0275444	0.333867	0.306323	32.9481
2989	1.37777	0.309365		0.0197322	0.0128093	0.00692289	4.79264e-05			1789	2.98577	0.0277591	0.332763	0.305004	32.8063
2990	1.37902	0.309417		0.0197963	0.0128209	0.0069754	4.86561e-05			1790	3.00479	0.0279359	0.330743	0.302808	32.57
2991	1.37901	0.30941		0.0198023	0.0128208	0.00698145	4.87406e-05			1791	3.02418	0.0281161	0.328679	0.300563	32.3286
2992	1.37847	0.309366		0.0197703	0.0128158	0.00695448	4.83647e-05			1792	3.04157	0.0282778	0.328371	0.300093	32.278
2993	1.38862	0.309352		0.0197682	0.0129102	0.00685801	4.70324e-05			1793	3.06161	0.0284641	0.330005	0.301541	32.4337
2994	1.39347	0.309389		0.0198167	0.0129553	0.00686143	4.70793e-05			1794	3.08526	0.028684	0.331374	0.30269	32.5574
2995	1.39303	0.309461		0.0199017	0.0129512	0.00695047	4.8309e-05			1795	3.10842	0.0288993	0.331893	0.302993	32.59
2996	1.3938	0.309555		0.020007	0.0129583	0.00704871	4.96843e-05			1796	3.13031	0.0291029	0.33236	0.303257	32.6183
2997	1.3985	0.309622		0.0200866	0.013002	0.00708456	5.0191e-05			1797	3.15541	0.0293363	0.332998	0.303661	32.6619
2998	1.39908	0.309616		0.0200928	0.0130074	0.0070854	5.02029e-05			1798	3.17922	0.0295576	0.333272	0.303714	32.6675
2999	1.4041	0.309571		0.0200598	0.0130541	0.0070057	4.90798e-05			1799	3.19954	0.0297466	0.332968	0.303222	32.6146
3000	1.40689	0.309566		0.0200666	0.0130801	0.00698654	4.88118e-05			1800	3.22524	0.0299855	0.33275	0.302764	32.5654
3001	1.40911	0.309598		0.0201106	0.0131007	0.00700996	4.91395e-05			1801	3.25194	0.0302337	0.33341	0.303176	32.6097
3002	1.41467	0.309594		0.0201185	0.0131524	0.00696609	4.85264e-05			1802	3.28371	0.0305291	0.334749	0.30422	32.7219
3003	1.41036	0.309551		0.0200882	0.0131123	0.00697587	4.86627e-05			1803	3.30984	0.030772	0.336003	0.305231	32.8306
3004	1.41448	0.30955		0.0200995	0.0131506	0.00694891	4.82874e-05			1804	3.33887	0.0310419	0.336846	0.305804	32.8923
3005	1.42157	0.309614		0.0201752	0.0132166	0.00695868	4.84233e-05			1805	3.36936	0.0313253	0.337309	0.305984	32.9116
3006	1.42169	0.309678		0.0202508	0.0132177	0.00703317	4.94655e-05			1806	3.40727	0.0316778	0.337519	0.305841	32.8963
3007	1.42401	0.309702		0.020287	0.0132392	0.00704782	4.96718e-05			1807	3.4379	0.0319626	0.337597	0.305635	32.8741
3008	1.42409	0.309701		0.0202983	0.0132399	0.00705833	4.98201e-05			1808	3.47527	0.03231	0.337521	0.305211	32.8285
3009	1.42745	0.309658		0.0202681	0.0132712	0.00699684	4.89558e-05			1809	3.5149	0.0326785	0.33723	0.304551	32.7575
3010	1.43007	0.309545		0.0201672	0.0132956	0.00687157	4.72185e-05			1810	3.55637	0.033064	0.336994	0.30393	32.6908
3011	1.42992	0.309412		0.0200462	0.0132941	0.00675209	4.55907e-05			1811	3.60239	0.0334918	0.337418	0.303926	32.6903
3012	1.43772	0.309345		0.0199909	0.0133667	0.00662417	4.38796e-05			1812	3.6526	0.0339587	0.338721	0.304762	32.7802
3013	1.43394	0.309334		0.0199918	0.0133315	0.00666028	4.43593e-05			1813	3.71054	0.0344974	0.340283	0.305786	32.8903
3014	1.43584	0.309295		0.0199654	0.0133492	0.00661625	4.37748e-05			1814	3.77776	0.0351224	0.34144	0.306317	32.9475
3015	1.44389	0.309211		0.0198934	0.0134241	0.00646937	4.18528e-05			1815	3.8497	0.0357912	0.342197	0.306405	32.957
3016	1.44399	0.309159		0.0198528	0.0134249	0.00642787	4.13175e-05			1816	3.95264	0.0367482	0.342936	0.306188	32.9336
3017	1.44996	0.309211		0.0199174	0.0134804	0.00643697	4.14346e-05			1817	4.10219	0.0381386	0.343858	0.305719	32.8832
3018	1.45357	0.309374		0.0200925	0.013514	0.0065785	4.32767e-05			1818	4.18132	0.0388742	0.344793	0.305919	32.9046
3019	1.4536	0.309594		0.0203248	0.0135143	0.00681052	4.63832e-05			1819	4.22675	0.0392966	0.345535	0.306239	32.939
3020	1.45485	0.309788		0.0205304	0.0135259	0.0070045	4.90631e-05			1820	4.26524	0.0396545	0.34604	0.306386	32.9549
3021	1.45905	0.309892		0.0206464	0.013565	0.0070814	5.01462e-05			1821	4.30575	0.0400311	0.346222	0.306191	32.9339
3022	1.46101	0.309917		0.0206839	0.0135832	0.00710067	5.04195e-05			1822	4.32682	0.040227	0.345885	0.305658	32.8766
3023	1.46742	0.30992		0.0206985	0.0136428	0.00705574	4.97834e-05			1823	4.35189	0.0404601	0.345044	0.304584	32.7611
3024	1.46713	0.309917		0.0207077	0.0136401	0.00706764	4.99515e-05			1824	4.37904	0.0407125	0.344314	0.303601	32.6554
3025	1.46836	0.30991		0.0207133	0.0136515	0.00706178	4.98687e-05			1825	4.41008	0.0410011	0.344632	0.303631	32.6585
3026	1.47344	0.309939		0.0207543	0.0136988	0.0070555	4.97801e-05			1826	4.44201	0.0412979	0.345546	0.304248	32.725
3027	1.4738	0.310008		0.0208357	0.0137021	0.00713363	5.08887e-05			1827	4.47514	0.0416059	0.345447	0.303841	32.6812
3028	1.47634	0.31001		0.0208493	0.0137257	0.00712355	5.07449e-05			1828	4.508	0.0419115	0.343915	0.302003	32.4835
3029	1.48033	0.309851		0.0207027	0.0137628	0.00693985	4.81616e-05			1829	4.54142	0.0422222	0.342429	0.300207	32.2902
3030	1.4809	0.309632		0.0204952	0.0137681	0.0067271	4.52539e-05			1830	4.57269	0.0425129	0.343368	0.300855	32.36
3031	1.48468	0.309548		0.0204236	0.0138032	0.00662035	4.3829e-05			1831	4.60858	0.0428465	0.346111	0.303265	32.6192
3032	1.49002	0.309631		0.0205186	0.0138529	0.00666571	4.44317e-05			1832	4.64497	0.0431848	0.348008	0.304823	32.7868
3033	1.48607	0.309736		0.0206359	0.0138162	0.00681973	4.65088e-05			1833	4.6811	0.0435208	0.348714	0.305194	32.8267
3034	1.49017	0.309794		0.0207059	0.0138543	0.00685161	4.69446e-05			1834	4.72189	0.0439	0.349097	0.305197	32.827
3035	1.49448	0.309875		0.0207991	0.0138944	0.00690473	4.76753e-05			1835	4.7647	0.044298	0.349455	0.305157	32.8227
3036	1.49923	0.310002		0.0209376	0.0139386	0.00699905	4.89867e-05			1836	4.80103	0.0446358	0.349594	0.304959	32.8014
3037	1.49768	0.310098		0.0210458	0.0139241	0.00712172	5.0719e-05			1837	4.83891	0.0449879	0.349824	0.304836	32.7882
3038	1.50164	0.310145		0.0211054	0.0139609	0.00714451	5.1044e-05			1838	4.8824	0.0453923	0.350717	0.305325	32.8407
3039	1.50197	0.310212		0.0211846	0.013964	0.00722054	5.21363e-05			1839	4.92174	0.045758	0.351927	0.306169	32.9315
3040	1.50299	0.310318		0.021303	0.0139735	0.00732949	5.37214e-05			1840	4.95746	0.0460901	0.352381	0.306291	32.9447
3041	1.51023	0.310402		0.0213982	0.0140408	0.00735738	5.4131e-05			1841	4.9968	0.0464559	0.351641	0.305185	32.8257
3042	1.50223	0.310432		0.0214411	0.0139664	0.00747472	5.58714e-05			1842	5.03429	0.0468044	0.350154	0.303349	32.6283
3043	1.51102	0.310451		0.0214716	0.0140482	0.00742339	5.51067e-05			1843	5.07125	0.047148	0.348782	0.301634	32.4438
3044	1.51424	0.310475		0.0215081	0.0140781	0.00742997	5.52045e-05			1844	5.11309	0.047537	0.348552	0.301015	32.3772
3045	1.51394	0.310472		0.0215168	0.0140753	0.0074415	5.53759e-05			1845	5.14916	0.0478724	0.349574	0.301702	32.451
3046	1.52222	0.310421		0.0214783	0.0141523	0.00732599	5.36701e-05			1846	5.18719	0.0482259	0.350735	0.302509	32.5379
3047	1.52162	0.310349		0.0214182	0.0141467	0.00727147	5.28743e-05			1847	5.22503	0.0485777	0.351532	0.302955	32.5858
3048	1.5237	0.310295		0.0213767	0.014166	0.00721068	5.19939e-05			1848	5.25994	0.0489023	0.352395	0.303493	32.6437
3049	1.52573	0.3103		0.0213938	0.0141849	0.00720891	5.19684e-05			1849	5.30024	0.049277	0.353707	0.30443	32.7445
3050	1.52751	0.310384		0.0214898	0.0142015	0.00728835	5.31201e-05			1850	5.33633	0.0496126	0.355081	0.305468	32.8562
3051	1.52803	0.310509		0.0216265	0.0142063	0.00742019	5.50593e-05			1851	5.37073	0.0499324	0.355953	0.30602	32.9156
3052	1.53302	0.310592		0.0217214	0.0142527	0.00746867	5.5781e-05			1852	5.40819	0.0502807	0.356406	0.306125	32.9268
3053	1.53502	0.310585		0.0217266	0.0142713	0.00745535	5.55823e-05			1853	5.44103	0.0505859	0.356878	0.306292	32.9448
3054	1.53632	0.310507		0.0216606	0.0142834	0.00737723	5.44235e-05			1854	5.47796	0.0509293	0.357388	0.306459	32.9628
3055	1.5384	0.310399		0.021565	0.0143027	0.0072623	5.2741e-05			1855	5.51763	0.0512981	0.357581	0.306283	32.9439
3056	1.54016	0.310309		0.0214869	0.0143191	0.00716783	5.13779e-05			1856	5.54929	0.0515925	0.357442	0.30585	32.8973
3057	1.54209	0.310302		0.0214922	0.014337	0.0071552	5.11968e-05			1857	5.5818	0.0518947	0.35734	0.305445	32.8537
3058	1.54169	0.31041		0.0216125	0.0143333	0.00727917	5.29863e-05			1858	5.61943	0.0522446	0.357424	0.305179	32.8251
3059	1.54756	0.310569		0.0217834	0.0143879	0.00739551	5.46936e-05			1859	5.65243	0.0525513	0.357539	0.304988	32.8045
3060	1.54929	0.310678		0.021904	0.014404	0.00749998	5.62497e-05			1860	5.68435	0.0528481	0.357743	0.304894	32.7945
3061	1.54917	0.310707		0.021945	0.0144028	0.00754217	5.68843e-05			1861	5.72095	0.0531884	0.358274	0.305085	32.815
3062	1.55464	0.310685		0.0219356	0.0144536	0.00748199	5.59801e-05			1862	5.75407	0.0534963	0.358997	0.305501	32.8597
3063	1.55449	0.310621		0.0218841	0.0144523	0.00743187	5.52326e-05			1863	5.78376	0.0537724	0.35946	0.305688	32.8798
3064	1.55888	0.310518		0.0217932	0.0144931	0.00730014	5.3292e-05			1864	5.81424	0.0540558	0.359422	0.305366	32.8452
3065	1.56143	0.310436		0.0217229	0.0145168	0.00720613	5.19284e-05			1865	5.8558	0.0544421	0.358777	0.304335	32.7343
3066	1.55917	0.310442		0.0217411	0.0144958	0.0072453	5.24943e-05			1866	5.88724	0.0547344	0.357366	0.302632	32.5511
3067	1.56123	0.310534		0.0218446	0.0145149	0.00732971	5.37246e-05			1867	5.92015	0.0550404	0.35544	0.300399	32.311
3068	1.56446	0.310667		0.0219899	0.0145449	0.00744493	5.5427e-05			1868	5.95467	0.0553613	0.354301	0.29894	32.154
3069	1.56936	0.310813		0.0221483	0.0145906	0.00755774	5.71195e-05			1869	5.98991	0.055689	0.355402	0.299713	32.2372
3070	1.56888	0.31094		0.022287	0.0145861	0.00770091	5.9304e-05			1870	6.02335	0.0559999	0.357875	0.301875	32.4697
3071	1.57211	0.31101		0.0223697	0.0146161	0.00775363	6.01188e-05			1871	6.06037	0.0563441	0.359843	0.303499	32.6444
3072	1.57427	0.311051		0.0224226	0.0146362	0.00778639	6.06279e-05			1872	6.09681	0.0566828	0.361046	0.304364	32.7374
3073	1.57721	0.31113		0.0225133	0.0146635	0.00784984	6.16199e-05			1873	6.13246	0.0570143	0.361951	0.304936	32.799
3074	1.58067	0.311228		0.0226241	0.0146957	0.00792837	6.28591e-05			1874	6.16813	0.0573459	0.362668	0.305322	32.8404
3075	1.58086	0.31124		0.0226477	0.0146975	0.00795017	6.32052e-05			1875	6.20341	0.0576739	0.36314	0.305466	32.8559
3076	1.57959	0.311139		0.0225591	0.0146856	0.00787342	6.19907e-05			1876	6.24024	0.0580163	0.363564	0.305548	32.8648
3077	1.58088	0.311036		0.0224677	0.0146976	0.00777002	6.03733e-05			1877	6.27874	0.0583743	0.364061	0.305687	32.8797
3078	1.57743	0.310998		0.0224421	0.0146656	0.00777657	6.0475e-05			1878	6.31722	0.058732	0.364429	0.305697	32.8808
3079	1.58837	0.310987		0.0224428	0.0147673	0.00767544	5.89124e-05			1879	6.35702	0.059102	0.364597	0.305495	32.8591
3080	1.58486	0.310983		0.0224512	0.0147346	0.00771663	5.95463e-05			1880	6.39601	0.0594646	0.364824	0.30536	32.8445
3081	1.5922	0.311039		0.0225196	0.0148029	0.00771671	5.95477e-05			1881	6.43329	0.0598111	0.365165	0.305354	32.844
3082	1.59661	0.311147		0.0226392	0.0148439	0.00779527	6.07662e-05			1882	6.47163	0.0601676	0.365323	0.305155	32.8225
3083	1.59672	0.311209		0.0227132	0.0148449	0.0078683	6.19102e-05			1883	6.51332	0.0605552	0.365274	0.304719	32.7756
3084	1.59446	0.311191		0.022708	0.0148239	0.00788416	6.21599e-05			1884	6.54825	0.0608799	0.365463	0.304583	32.761
3085	1.60312	0.311178		0.0227067	0.0149045	0.00780221	6.08744e-05			1885	6.59381	0.0613034	0.366058	0.304755	32.7794
3086	1.60362	0.311233		0.0227741	0.014909	0.0078651	6.18598e-05			1886	6.6342	0.061679	0.366517	0.304838	32.7884
3087	1.6045	0.311333		0.0228857	0.0149173	0.00796841	6.34955e-05			1887	6.6682	0.0619952	0.366343	0.304348	32.7357
3088	1.6064	0.311441		0.0230058	0.0149349	0.00807093	6.51399e-05			1888	6.71663	0.0624454	0.36577	0.303325	32.6257
3089	1.60975	0.311544		0.0231215	0.014966	0.00815552	6.65125e-05			1889	6.75344	0.0627876	0.365611	0.302823	32.5717
3090	1.60788	0.311602		0.0231912	0.0149487	0.00824246	6.79381e-05			1890	6.79366	0.0631615	0.366432	0.303271	32.6198
3091	1.61417	0.311579		0.0231803	0.0150072	0.00817317	6.68007e-05			1891	6.83891	0.0635822	0.367717	0.304135	32.7128
3092	1.61568	0.311509		0.0231229	0.0150212	0.0081017	6.56376e-05			1892	6.87558	0.0639231	0.368551	0.304628	32.7658
3093	1.61879	0.311427		0.0230523	0.0150501	0.0080022	6.40351e-05			1893	6.92633	0.064395	0.368617	0.304222	32.7222
3094	1.6225	0.311314		0.0229517	0.0150846	0.00786712	6.18916e-05			1894	6.96375	0.0647428	0.368353	0.30361	32.6564
3095	1.62289	0.311221		0.0228709	0.0150883	0.00778269	6.05703e-05			1895	7.00486	0.0651251	0.368588	0.303463	32.6405
3096	1.62545	0.311293		0.0229547	0.015112	0.00784272	6.15083e-05			1896	7.04604	0.065508	0.369543	0.304035	32.7021
3097	1.62322	0.311522		0.0231956	0.0150913	0.00810434	6.56803e-05			1897	7.09162	0.0659317	0.370571	0.304639	32.767
3098	1.62993	0.311653		0.0233393	0.0151537	0.00818565	6.70049e-05			1898	7.13927	0.0663747	0.371206	0.304832	32.7877
3099	1.63218	0.311542		0.0232397	0.0151746	0.00806511	6.50461e-05			1899	7.17589	0.0667151	0.37166	0.304945	32.7999
3100	1.63253	0.311403		0.0231129	0.0151778	0.00793511	6.29659e-05			1900	7.22187	0.0671427	0.37219	0.305048	32.8109
3101	1.63334	0.311501		0.0232231	0.0151854	0.00803775	6.46054e-05			1901	7.2652	0.0675455	0.372659	0.305114	32.8181
3102	1.63844	0.311798		0.0235324	0.0152328	0.0082996	6.88834e-05			1902	7.31037	0.0679655	0.372939	0.304973	32.803
3103	1.64077	0.312299		0.0240455	0.0152545	0.00879107	7.7283e-05			1903	7.35578	0.0683876	0.373249	0.304862	32.7909
3104	1.643	0.313436		0.0251944	0.0152751	0.0099193	9.83925e-05			1904	7.39007	0.0687064	0.373698	0.304992	32.805
3105	1.64868	0.315461		0.0272317	0.015328	0.0119038	0.0001417			1905	7.44764	0.0692417	0.374023	0.304781	32.7823
3106	1.65997	0.317591		0.0293733	0.015433	0.0139404	0.000194334			1906	7.48933	0.0696292	0.374019	0.304389	32.7401
3107	1.68193	0.318392		0.030187	0.0156372	0.0145498	0.000211697			1907	7.53486	0.0700525	0.373813	0.303761	32.6725
3108	1.66529	0.31727		0.0290766	0.0154824	0.0135942	0.000184803			1908	7.58252	0.0704957	0.373635	0.30314	32.6057
3109	1.65629	0.315165		0.0269838	0.0153988	0.011585	0.000134212			1909	7.62704	0.0709096	0.373726	0.302817	32.571
3110	1.65667	0.313447		0.0252776	0.0154023	0.00987529	9.75214e-05			1910	7.67764	0.07138	0.374376	0.302996	32.5903
3111	1.65755	0.312607		0.0244501	0.0154104	0.00903966	8.17155e-05			1911	7.72339	0.0718053	0.375543	0.303737	32.67
3112	1.65668	0.312277		0.0241319	0.0154023	0.00872961	7.62061e-05			1912	7.77418	0.0722776	0.376716	0.304439	32.7454
3113	1.65922	0.312071		0.0239388	0.015426	0.00851283	7.24682e-05			1913	7.81449	0.0726523	0.377504	0.304852	32.7899
3114	1.65918	0.311955		0.0238346	0.0154256	0.00840899	7.07112e-05			1914	7.8665	0.0731358	0.377942	0.304806	32.785
3115	1.65603	0.311947		0.0238386	0.0153963	0.00844229	7.12723e-05			1915	7.91786	0.0736133	0.378094	0.30448	32.7499
3116	1.66268	0.311941		0.0238446	0.0154581	0.0083865	7.03333e-05			1916	7.96282	0.0740314	0.377819	0.303788	32.6755
3117	1.65881	0.311898		0.023814	0.0154222	0.00839178	7.0422e-05			1917	8.01407	0.0745078	0.377412	0.302904	32.5804
3118	1.66931	0.311909		0.0238369	0.0155198	0.0083171	6.91742e-05			1918	8.06475	0.074979	0.377806	0.302827	32.5721
3119	1.66853	0.311983		0.0239234	0.0155125	0.00841093	7.07438e-05			1919	8.11301	0.0754277	0.379012	0.303585	32.6536
3120	1.66682	0.312		0.0239516	0.0154966	0.00845499	7.14869e-05			1920	8.14873	0.0757598	0.379652	0.303892	32.6867
3121	1.67516	0.311916		0.0238799	0.0155741	0.0083058	6.89863e-05			1921	8.19804	0.0762182	0.37919	0.302972	32.5877
3122	1.67621	0.311862		0.023838	0.0155839	0.00825409	6.813e-05			1922	8.27189	0.0769049	0.37872	0.301815	32.4632
3123	1.67939	0.311944		0.0239323	0.0156135	0.0083188	6.92025e-05			1923	8.34963	0.0776276	0.379662	0.302034	32.4868
3124	1.68173	0.312087		0.0240874	0.0156353	0.00845217	7.14392e-05			1924	8.426	0.0783376	0.381657	0.303319	32.6251
3125	1.6825	0.312168		0.0241803	0.0156424	0.00853788	7.28954e-05			1925	8.50449	0.0790673	0.383321	0.304254	32.7256
3126	1.6844	0.312211		0.0242356	0.01566	0.00857556	7.35402e-05			1926	8.59162	0.0798774	0.38444	0.304563	32.7588
3127	1.68853	0.312331		0.0243679	0.0156984	0.0086695	7.51602e-05			1927	8.66955	0.0806019	0.385471	0.304869	32.7918
3128	1.6839	0.312535		0.0245834	0.0156555	0.00892794	7.97081e-05			1928	8.74362	0.0812905	0.386425	0.305134	32.8203
3129	1.69199	0.312683		0.0247442	0.0157307	0.00901357	8.12445e-05			1929	8.82919	0.0820861	0.3871	0.305013	32.8073
3130	1.69258	0.312667		0.0247403	0.0157361	0.00900415	8.10747e-05			1930	8.91491	0.082883	0.387703	0.30482	32.7865
3131	1.69595	0.312535		0.0246197	0.0157675	0.0088522	7.83614e-05			1931	8.99101	0.0835906	0.388432	0.304842	32.7888
3132	1.69698	0.312434		0.024531	0.015777	0.00875398	7.66322e-05			1932	9.07464	0.0843681	0.389096	0.304728	32.7766
3133	1.69795	0.312477		0.0245864	0.0157861	0.00880034	7.74461e-05			1933	9.15498	0.0851151	0.389644	0.304529	32.7552
3134	1.70013	0.312648		0.024769	0.0158063	0.00896266	8.03293e-05			1934	9.23101	0.0858219	0.390386	0.304564	32.759
3135	1.70016	0.312831		0.0249645	0.0158066	0.00915788	8.38669e-05			1935	9.3207	0.0866557	0.391361	0.304705	32.7741
3136	1.70427	0.312935		0.025081	0.0158448	0.0092362	8.53074e-05			1936	9.39745	0.0873693	0.39222	0.304851	32.7898
3137	1.70304	0.312968		0.0251258	0.0158333	0.00929249	8.63504e-05			1937	9.48124	0.0881483	0.392934	0.304786	32.7828
3138	1.70709	0.312994		0.0251635	0.0158711	0.00929244	8.63494e-05			1938	9.56581	0.0889346	0.393773	0.304839	32.7885
3139	1.70462	0.313043		0.0252247	0.015848	0.00937669	8.79223e-05			1939	9.65218	0.0897375	0.394502	0.304764	32.7805
3140	1.71096	0.313098		0.0252916	0.015907	0.00938462	8.80711e-05			1940	9.73982	0.0905524	0.394547	0.303994	32.6977
3141	1.71274	0.313148		0.0253539	0.0159236	0.00943032	8.8931e-05			1941	9.81918	0.0912901	0.394072	0.302782	32.5673
3142	1.71339	0.313205		0.0254232	0.0159296	0.00949357	9.01278e-05			1942	9.90296	0.0920691	0.394131	0.302062	32.4898
3143	1.7165	0.313263		0.0254934	0.0159585	0.00953486	9.09136e-05			1943	9.99219	0.0928987	0.395279	0.30238	32.524
3144	1.71574	0.313301		0.0255433	0.0159515	0.00959181	9.20028e-05			1944	10.0826	0.0937396	0.396631	0.302892	32.5791
3145	1.71737	0.313328		0.0255829	0.0159666	0.00961623	9.24718e-05			1945	10.1554	0.0944156	0.397632	0.303216	32.614
3146	1.71719	0.313374		0.0256409	0.015965	0.00967596	9.36241e-05			1946	10.259	0.0953788	0.39867	0.303291	32.622
3147	1.72723	0.313436		0.0257148	0.0160583	0.00965656	9.32492e-05			1947	10.3435	0.0961646	0.399976	0.303812	32.678
3148	1.72493	0.313489		0.0257801	0.0160369	0.00974322	9.49304e-05			1948	10.4302	0.0969706	0.401224	0.304253	32.7255
3149	1.72467	0.313537		0.0258398	0.0160345	0.00980528	9.61436e-05			1949	10.5114	0.0977262	0.402245	0.304518	32.754
3150	1.72746	0.313596		0.0259109	0.0160604	0.00985056	9.70335e-05			1950	10.603	0.0985772	0.403254	0.304676	32.771
3151	1.72525	0.313651		0.0259777	0.0160398	0.0099379	9.87619e-05			1951	10.6934	0.0994175	0.404278	0.304861	32.7909
3152	1.72538	0.313675		0.0260142	0.0160411	0.00997305	9.94617e-05			1952	10.788	0.100297	0.405098	0.304801	32.7844
3153	1.73206	0.313686		0.0260369	0.0161032	0.00993376	9.86796e-05			1953	10.8772	0.101126	0.405748	0.304622	32.7651
3154	1.74056	0.313717		0.0260801	0.0161822	0.00989791	9.79686e-05			1954	10.9682	0.101973	0.4065	0.304527	32.755
3155	1.73681	0.313761		0.0261361	0.0161474	0.00998868	9.97738e-05			1955	11.067	0.102891	0.407454	0.304563	32.7588
3156	1.73748	0.313794		0.0261817	0.0161536	0.0100281	0.000100563			1956	11.1925	0.104058	0.408581	0.304522	32.7545
3157	1.73796	0.313835		0.0262347	0.0161581	0.0100766	0.000101539			1957	11.3528	0.105548	0.409957	0.304409	32.7422
3158	1.74216	0.313904		0.0263153	0.0161971	0.0101182	0.000102378			1958	11.5189	0.107093	0.411525	0.304432	32.7448
3159	1.74331	0.313967		0.0263909	0.0162078	0.0101831	0.000103695			1959	11.7046	0.108819	0.412924	0.304105	32.7096
3160	1.74751	0.313993		0.0264291	0.0162468	0.0101823	0.000103679			1960	11.8397	0.110075	0.413984	0.303908	32.6884
3161	1.74728	0.314016		0.0264642	0.0162447	0.0102195	0.000104437			1961	11.9434	0.11104	0.414974	0.303935	32.6913
3162	1.74886	0.314084		0.0265439	0.0162593	0.0102845	0.000105772			1962	12.0292	0.111837	0.416056	0.304219	32.7218
3163	1.74699	0.314175		0.0266473	0.016242	0.0104053	0.00010827			1963	12.1146	0.112631	0.416945	0.304314	32.732
3164	1.74838	0.314233		0.026717	0.0162549	0.0104621	0.000109455			1964	12.1972	0.113399	0.417392	0.303993	32.6975
3165	1.75302	0.314241		0.0267375	0.016298	0.0104395	0.000108983			1965	12.2926	0.114286	0.417548	0.303262	32.6189
3166	1.75571	0.314222		0.0267304	0.0163231	0.0104073	0.000108312			1966	12.3771	0.115072	0.417749	0.302678	32.556
3167	1.75252	0.314197		0.0267178	0.0162934	0.0104244	0.000108668			1967	12.455	0.115796	0.418331	0.302535	32.5407
3168	1.7588	0.3142		0.0267329	0.0163518	0.0103811	0.000107767			1968	12.5493	0.116672	0.419483	0.302811	32.5704
3169	1.75544	0.314265		0.0268095	0.0163206	0.010489	0.000110018			1969	12.6378	0.117495	0.420969	0.303474	32.6417
3170	1.75805	0.314359		0.0269161	0.0163448	0.0105714	0.000111753			1970	12.7169	0.118231	0.422236	0.304005	32.6988
3171	1.76026	0.314405		0.0269737	0.0163654	0.0106084	0.000112537			1971	12.8005	0.119008	0.423069	0.30406	32.7048
3172	1.76509	0.314408		0.026989	0.0164102	0.0105787	0.00011191			1972	12.9045	0.119974	0.423807	0.303832	32.6803
3173	1.76047	0.314459		0.0270522	0.0163673	0.0106849	0.000114167			1973	12.9794	0.120671	0.424737	0.304066	32.7054
3174	1.76438	0.314564		0.0271691	0.0164037	0.0107654	0.000115894			1974	13.0791	0.121598	0.42564	0.304042	32.7028
3175	1.76354	0.314594		0.0272112	0.0163958	0.0108153	0.000116972			1975	13.1586	0.122337	0.426245	0.303908	32.6883
3176	1.7682	0.31448		0.0271097	0.0164392	0.0106705	0.00011386			1976	13.2386	0.123081	0.426578	0.303496	32.6441
3177	1.76636	0.314347		0.0269882	0.0164221	0.0105661	0.000111642			1977	13.3144	0.123786	0.426485	0.302699	32.5583
3178	1.76884	0.314361		0.0270148	0.0164452	0.0105696	0.000111716			1978	13.3046	0.123695	0.425488	0.301793	32.4609
3179	1.77367	0.314523		0.0271891	0.0164901	0.010699	0.000114469			1979	12.9634	0.120523	0.423593	0.303071	32.5983
3180	1.76942	0.3147		0.0273778	0.0164506	0.0109272	0.000119403			1980	12.7008	0.118081	0.42159	0.303509	32.6455
3181	1.77063	0.314798		0.0274881	0.0164618	0.0110263	0.000121578			1981	12.527	0.116465	0.420099	0.303634	32.6589
3182	1.77145	0.314807		0.0275088	0.0164694	0.0110394	0.000121869			1982	12.4023	0.115306	0.418984	0.303678	32.6636
3183	1.77275	0.314745		0.0274593	0.0164815	0.0109778	0.000120511			1983	12.3057	0.114408	0.418008	0.303601	32.6553
3184	1.77725	0.314669		0.0273946	0.0165233	0.0108712	0.000118184			1984	12.2329	0.113731	0.417307	0.303576	32.6526
3185	1.77657	0.314667		0.0274053	0.016517	0.0108883	0.000118555			1985	12.1712	0.113157	0.416831	0.303673	32.6631
3186	1.77388	0.314775		0.0275257	0.016492	0.0110337	0.000121743			1986	12.1157	0.112641	0.4162	0.303559	32.6508
3187	1.77707	0.314924		0.0276863	0.0165216	0.0111647	0.00012465			1987	12.071	0.112226	0.415401	0.303175	32.6096
3188	1.77689	0.31503		0.0278049	0.01652	0.0112849	0.000127349			1988	12.0414	0.11195	0.414855	0.302904	32.5804
3189	1.77854	0.315085		0.0278715	0.0165353	0.0113362	0.000128509			1989	12.0104	0.111662	0.414551	0.302889	32.5787
3190	1.77904	0.315118		0.0279169	0.01654	0.0113769	0.000129434			1990	11.9772	0.111354	0.413979	0.302626	32.5505
3191	1.77835	0.315145		0.0279561	0.0165335	0.0114226	0.000130476			1991	11.9608	0.111202	0.413147	0.301946	32.4773
3192	1.77748	0.31517		0.0279928	0.0165254	0.0114673	0.0001315			1992	11.9412	0.111019	0.412815	0.301796	32.4612
3193	1.78095	0.315191		0.0280257	0.0165577	0.011468	0.000131514			1993	11.9365	0.110976	0.413308	0.302332	32.5189
3194	1.7809	0.315177		0.0280244	0.0165572	0.0114671	0.000131495			1994	11.9404	0.111012	0.413942	0.30293	32.5832
3195	1.77942	0.315094		0.0279528	0.0165435	0.0114094	0.000130174			1995	11.9396	0.111004	0.41422	0.303216	32.6139
3196	1.78235	0.31497		0.0278411	0.0165707	0.0112704	0.000127022			1996	11.9344	0.110956	0.414379	0.303424	32.6363
3197	1.78102	0.3149		0.0277835	0.0165584	0.0112251	0.000126003			1997	11.9636	0.111227	0.414659	0.303432	32.6372
3198	1.78296	0.314931		0.0278267	0.0165764	0.0112504	0.00012657			1998	11.9816	0.111394	0.414953	0.303559	32.6508
3199	1.78076	0.315016		0.0279233	0.016556	0.0113674	0.000129217			1999	12.0294	0.111839	0.415303	0.303463	32.6405
3200	1.78176	0.315097		0.0280163	0.0165652	0.011451	0.000131126			2000	12.0921	0.112422	0.415952	0.30353	32.6478
3201	1.78328	0.315166		0.0280978	0.0165794	0.0115184	0.000132673			2001	12.1662	0.113111	0.41684	0.30373	32.6692
3202	1.78268	0.315232		0.0281758	0.0165738	0.0116021	0.000134608			2002	12.2604	0.113986	0.417691	0.303705	32.6665
3203	1.78202	0.315292		0.0282474	0.0165677	0.0116798	0.000136418			2003	12.356	0.114875	0.418585	0.30371	32.6671
3204	1.7814	0.315352		0.0283198	0.0165619	0.0117579	0.000138248			2004	12.4896	0.116118	0.41979	0.303672	32.663
3205	1.78126	0.31542		0.0283999	0.0165606	0.0118393	0.000140169			2005	12.6436	0.117549	0.421113	0.303564	32.6513
3206	1.78174	0.315454		0.0284457	0.0165651	0.0118806	0.00014115			2006	12.85	0.119468	0.422077	0.302609	32.5486
3207	1.78238	0.315391		0.0283953	0.016571	0.0118243	0.000139813			2007	12.9648	0.120535	0.422599	0.302064	32.49
3208	1.77999	0.315255		0.0282715	0.0165488	0.0117227	0.000137422			2008	12.9564	0.120457	0.422913	0.302456	32.5322
3209	1.77878	0.315171		0.028199	0.0165375	0.0116615	0.00013599			2009	12.9426	0.120329	0.423077	0.302748	32.5636
3210	1.77771	0.315218		0.0282583	0.0165276	0.0117307	0.00013761			2010	12.94	0.120305	0.423094	0.302789	32.568
3211	1.77767	0.315309		0.0283614	0.0165272	0.0118342	0.000140049			2011	12.9573	0.120466	0.423197	0.302731	32.5617
3212	1.78073	0.315308		0.0283723	0.0165556	0.0118167	0.000139634			2012	12.9569	0.120462	0.423497	0.303035	32.5945
3213	1.77351	0.315222		0.0282984	0.0164886	0.0118098	0.000139472			2013	12.9942	0.120809	0.423718	0.30291	32.581
3214	1.77677	0.315187		0.0282756	0.0165188	0.0117568	0.000138222			2014	13.0038	0.120898	0.423619	0.302721	32.5607
3215	1.77691	0.315272		0.0283726	0.0165202	0.0118525	0.000140481			2015	13.0233	0.121079	0.423347	0.302267	32.5119
3216	1.77346	0.315378		0.0284913	0.0164881	0.0120033	0.000144078			2016	13.0658	0.121474	0.423151	0.301677	32.4484
3217	1.77199	0.315379		0.0285042	0.0164744	0.0120298	0.000144717			2017	13.0833	0.121638	0.42313	0.301492	32.4286
3218	1.77471	0.315282		0.0284193	0.0164997	0.0119197	0.000142079			2018	13.1118	0.121902	0.423355	0.301453	32.4243
3219	1.77198	0.315206		0.028355	0.0164743	0.0118806	0.00014115			2019	13.1258	0.122032	0.423857	0.301824	32.4643
3220	1.77061	0.315233		0.0283942	0.0164616	0.0119326	0.000142387			2020	13.1557	0.12231	0.424397	0.302087	32.4925
3221	1.77035	0.315343		0.0285164	0.0164592	0.0120572	0.000145376			2021	13.1873	0.122604	0.424673	0.302069	32.4906
3222	1.76751	0.315475		0.0286608	0.0164327	0.012228	0.000149524			2022	13.1962	0.122686	0.424761	0.302075	32.4912
3223	1.76657	0.315585		0.0287827	0.016424	0.0123586	0.000152736			2023	13.2137	0.12285	0.424959	0.302109	32.4949
3224	1.76904	0.315637		0.0288468	0.016447	0.0123998	0.000153755			2024	13.2303	0.123004	0.425231	0.302227	32.5076
3225	1.76802	0.315621		0.0288429	0.0164375	0.0124054	0.000153895			2025	13.2376	0.123071	0.425318	0.302247	32.5097
3226	1.76064	0.31558		0.028814	0.0163689	0.0124451	0.000154881			2026	13.2605	0.123284	0.425282	0.301998	32.4829
3227	1.76044	0.315574		0.0288198	0.016367	0.0124528	0.000155071			2027	13.2518	0.123204	0.425351	0.302147	32.499
3228	1.76085	0.315604		0.0288623	0.0163709	0.0124915	0.000156037			2028	13.2605	0.123284	0.425446	0.302162	32.5005
3229	1.75727	0.315618		0.028888	0.0163376	0.0125504	0.000157511			2029	13.2739	0.123409	0.425359	0.30195	32.4777
3230	1.7599	0.315588		0.0288704	0.0163621	0.0125084	0.00015646			2030	13.2719	0.12339	0.425188	0.301798	32.4614
3231	1.75495	0.315551		0.0288452	0.016316	0.0125292	0.00015698			2031	13.2766	0.123434	0.425115	0.301681	32.4488
3232	1.75395	0.315546		0.0288529	0.0163067	0.0125462	0.000157407			2032	13.2527	0.123212	0.424983	0.301771	32.4585
3233	1.74467	0.315571		0.0288897	0.0162204	0.0126693	0.000160511			2033	13.2476	0.123165	0.42454	0.301375	32.4159
3234	1.75185	0.3156		0.0289306	0.0162871	0.0126434	0.000159856			2034	13.2096	0.122812	0.423826	0.301015	32.3772
3235	1.74876	0.315629		0.0289714	0.0162585	0.012713	0.00016162			2035	13.1073	0.121861	0.422972	0.301111	32.3876
3236	1.74935	0.315671		0.0290261	0.0162639	0.0127622	0.000162873			2036	12.9477	0.120376	0.421911	0.301535	32.4332
3237	1.74287	0.315728		0.0290955	0.0162037	0.0128919	0.000166201			2037	12.8277	0.119261	0.420648	0.301387	32.4172
3238	1.74252	0.315784		0.029163	0.0162005	0.0129625	0.000168028			2038	12.6914	0.117993	0.419418	0.301425	32.4213
3239	1.74241	0.315824		0.0292154	0.0161995	0.0130159	0.000169414			2039	12.5919	0.117069	0.418301	0.301232	32.4005
3240	1.73922	0.315843		0.0292467	0.0161698	0.0130769	0.000171006			2040	12.4844	0.116069	0.417134	0.301065	32.3826
3241	1.73559	0.315817		0.0292328	0.016136	0.0130967	0.000171525			2041	12.3854	0.115149	0.415955	0.300806	32.3548
3242	1.73488	0.315706		0.029134	0.0161294	0.0130046	0.000169119			2042	12.2885	0.114248	0.415057	0.30081	32.3551
3243	1.72957	0.31552		0.0289599	0.01608	0.0128799	0.000165892			2043	12.2078	0.113497	0.414453	0.300955	32.3708
3244	1.7279	0.315372		0.0288234	0.0160645	0.012759	0.000162791			2044	12.1234	0.112713	0.413784	0.301071	32.3832
3245	1.72703	0.315397		0.0288609	0.0160564	0.0128045	0.000163956			2045	12.0438	0.111973	0.412906	0.300933	32.3684
3246	1.72367	0.315589		0.0290651	0.0160252	0.01304	0.00017004			2046	11.9626	0.111218	0.41203	0.300812	32.3554
3247	1.71674	0.315786		0.0292741	0.0159608	0.0133133	0.000177243			2047	11.8525	0.110195	0.411163	0.300968	32.3722
3248	1.72095	0.315873		0.0293735	0.0159999	0.0133735	0.000178852			2048	11.7606	0.10934	0.409888	0.300548	32.3269
3249	1.71368	0.315897		0.029409	0.0159323	0.0134768	0.000181624			2049	11.6473	0.108287	0.407948	0.299661	32.2316
3250	1.71318	0.31593		0.0294542	0.0159277	0.0135265	0.000182968			2050	11.3959	0.105949	0.405664	0.299715	32.2373
3251	1.71139	0.315931		0.0294678	0.015911	0.0135568	0.000183787			2051	10.9297	0.101615	0.403618	0.302003	32.4834
3252	1.70719	0.315841		0.0293899	0.015872	0.0135179	0.000182734			2052	10.7551	0.0999919	0.402129	0.302138	32.4979
3253	1.70417	0.315728		0.0292884	0.0158439	0.0134446	0.000180757			2053	10.7649	0.100082	0.401155	0.301073	32.3834
3254	1.7027	0.315707		0.0292792	0.0158302	0.0134489	0.000180874			2054	10.7572	0.100011	0.400427	0.300416	32.3127
3255	1.69872	0.315772		0.0293564	0.0157932	0.0135633	0.000183962			2055	10.598	0.0985311	0.399652	0.301121	32.3886
3256	1.69563	0.315824		0.0294205	0.0157645	0.013656	0.000186487			2056	10.5098	0.0977112	0.398768	0.301057	32.3818
3257	1.69159	0.315829		0.0294376	0.015727	0.0137106	0.000187981			2057	10.4374	0.0970383	0.397974	0.300936	32.3687
3258	1.68832	0.315832		0.0294531	0.0156965	0.0137566	0.000189244			2058	10.3848	0.0965488	0.397401	0.300853	32.3597
3259	1.68647	0.315851		0.0294839	0.0156794	0.0138045	0.000190565			2059	10.332	0.0960583	0.396928	0.300869	32.3616
3260	1.68195	0.315857		0.029502	0.0156373	0.0138648	0.000192232			2060	10.2804	0.0955781	0.396425	0.300847	32.3591
3261	1.67805	0.315847		0.0295043	0.015601	0.0139033	0.000193302			2061	10.2304	0.0951135	0.395945	0.300832	32.3575
3262	1.67464	0.315839		0.029508	0.0155693	0.0139386	0.000194285			2062	10.182	0.0946631	0.39548	0.300817	32.3559
3263	1.67344	0.315819		0.0295009	0.0155582	0.0139427	0.000194399			2063	10.133	0.0942073	0.394847	0.30064	32.3368
3264	1.66405	0.315781		0.0294749	0.0154709	0.014004	0.000196113			2064	10.0941	0.0938457	0.39404	0.300194	32.2889
3265	1.66116	0.31577		0.0294757	0.015444	0.0140317	0.00019689			2065	10.0385	0.0933295	0.393395	0.300066	32.2751
3266	1.66134	0.31582		0.0295382	0.0154457	0.0140924	0.000198597			2066	9.98343	0.0928172	0.393082	0.300265	32.2965
3267	1.65509	0.315889		0.0296187	0.0153875	0.0142311	0.000202526			2067	9.94362	0.0924471	0.392834	0.300387	32.3096
3268	1.65204	0.315915		0.0296565	0.0153592	0.0142973	0.000204413			2068	9.88763	0.0919265	0.392402	0.300476	32.3192
3269	1.64625	0.315892		0.0296465	0.0153054	0.014341	0.000205665			2069	9.83557	0.0914425	0.391887	0.300444	32.3158
3270	1.64207	0.315835		0.0296009	0.0152666	0.0143343	0.000205473			2070	9.77975	0.0909236	0.391424	0.3005	32.3219
3271	1.63403	0.315726		0.0295045	0.0151918	0.0143127	0.000204854			2071	9.72481	0.0904128	0.390922	0.300509	32.3228
3272	1.63996	0.315573		0.0293631	0.0152469	0.0141162	0.000199266			2072	9.66262	0.0898346	0.390304	0.30047	32.3185
3273	1.63568	0.315437		0.02924	0.0152072	0.0140328	0.000196919			2073	9.60257	0.0892764	0.389691	0.300414	32.3126
3274	1.62753	0.31537		0.0291844	0.0151314	0.014053	0.000197486			2074	9.54361	0.0887282	0.389142	0.300414	32.3125
3275	1.62656	0.315348		0.0291749	0.0151223	0.0140526	0.000197475			2075	9.47649	0.0881041	0.388524	0.30042	32.3132
3276	1.62383	0.315341		0.0291803	0.015097	0.0140833	0.000198339			2076	9.42087	0.087587	0.38779	0.300203	32.2899
3277	1.61739	0.315359		0.0292098	0.0150371	0.0141727	0.000200866			2077	9.34989	0.0869271	0.387101	0.300174	32.2868
3278	1.61328	0.315399		0.0292617	0.0149989	0.0142628	0.000203429			2078	9.29092	0.0863789	0.386537	0.300158	32.2851
3279	1.61075	0.315417		0.0292921	0.0149754	0.0143167	0.000204968			2079	9.22083	0.0857272	0.385973	0.300246	32.2944
3280	1.60537	0.315395		0.0292826	0.0149254	0.0143572	0.00020613			2080	9.15788	0.085142	0.385373	0.300231	32.2928
3281	1.60133	0.315359		0.0292578	0.0148877	0.0143701	0.000206498			2081	9.10271	0.0846291	0.384857	0.300228	32.2925
3282	1.59836	0.315317		0.0292281	0.0148601	0.014368	0.000206439			2082	9.04877	0.0841275	0.384436	0.300308	32.3012
3283	1.59708	0.315258		0.0291813	0.0148483	0.014333	0.000205434			2083	9.0013	0.0836862	0.383983	0.300297	32.2999
3284	1.59183	0.315198		0.0291338	0.0147994	0.0143343	0.000205473			2084	8.95274	0.0832348	0.383495	0.300261	32.2961
3285	1.58726	0.315167		0.0291145	0.014757	0.0143575	0.000206137			2085	8.9094	0.0828318	0.383106	0.300274	32.2975
3286	1.584	0.315143		0.0291023	0.0147267	0.0143757	0.000206659			2086	8.88175	0.0825747	0.382815	0.30024	32.2939
3287	1.58224	0.315083		0.0290546	0.0147103	0.0143443	0.000205759			2087	8.85259	0.0823037	0.382492	0.300188	32.2883
3288	1.57577	0.315001		0.0289852	0.0146501	0.0143351	0.000205496			2088	8.82763	0.0820716	0.382149	0.300078	32.2764
3289	1.57463	0.314939		0.0289348	0.0146396	0.0142953	0.000204355			2089	8.81361	0.0819412	0.381949	0.300008	32.2688
3290	1.57242	0.314883		0.028891	0.014619	0.014272	0.00020369			2090	8.81393	0.0819442	0.381958	0.300013	32.2695
3291	1.56849	0.314807		0.0288268	0.0145824	0.0142444	0.000202902			2091	8.81518	0.0819558	0.382122	0.300166	32.2859
3292	1.56179	0.314755		0.0287869	0.0145202	0.0142667	0.000203539			2092	8.84215	0.0822066	0.382446	0.300239	32.2938
3293	1.56262	0.31477		0.0288146	0.0145279	0.0142867	0.00020411			2093	8.87699	0.0825305	0.382919	0.300388	32.3098
3294	1.55617	0.314787		0.0288432	0.0144679	0.0143753	0.000206649			2094	8.9552	0.0832576	0.383348	0.300091	32.2778
3295	1.5562	0.31471		0.0287785	0.0144682	0.0143103	0.000204785			2095	9.00851	0.0837533	0.383529	0.299775	32.2439
3296	1.55059	0.314565		0.0286459	0.0144161	0.0142298	0.000202488			2096	9.00348	0.0837065	0.383482	0.299776	32.2439
3297	1.5524	0.314462		0.0285548	0.0144328	0.014122	0.00019943			2097	8.97735	0.0834636	0.38334	0.299876	32.2547
3298	1.5481	0.314442		0.0285471	0.0143929	0.0141542	0.000200341			2098	8.94887	0.0831988	0.383129	0.29993	32.2605
3299	1.54078	0.314457		0.028574	0.0143248	0.0142491	0.000203038			2099	8.9367	0.0830856	0.382855	0.29977	32.2433
3300	1.54004	0.314462		0.0285915	0.014318	0.0142735	0.000203734			2100	8.9039	0.0827807	0.382612	0.299831	32.2499
3301	1.53858	0.314446		0.0285875	0.0143044	0.0142831	0.000204007			2101	8.87427	0.0825052	0.38244	0.299935	32.2611
3302	1.53335	0.3144		0.0285532	0.0142558	0.0142974	0.000204415			2102	8.85467	0.082323	0.382246	0.299923	32.2598
3303	1.53018	0.314337		0.0285021	0.0142263	0.0142759	0.0002038			2103	8.84203	0.0822055	0.381985	0.29978	32.2444
3304	1.52409	0.314296		0.0284729	0.0141697	0.0143032	0.000204582			2104	8.81357	0.0819409	0.381755	0.299815	32.2481
3305	1.5203	0.314253		0.0284425	0.0141344	0.0143081	0.00020472			2105	8.79893	0.0818048	0.381596	0.299791	32.2455
3306	1.5135	0.314117		0.0283189	0.0140712	0.0142476	0.000202995			2106	8.78218	0.0816491	0.381408	0.299759	32.2421
3307	1.51613	0.31388		0.0280933	0.0140957	0.0139977	0.000195935			2107	8.75579	0.0814037	0.381171	0.299767	32.243
3308	1.51768	0.313674		0.0279001	0.01411	0.0137901	0.000190167			2108	8.73563	0.0812162	0.38098	0.299764	32.2426
3309	1.50911	0.31361		0.0278484	0.0140304	0.0138179	0.000190936			2109	8.71619	0.0810355	0.380841	0.299805	32.2471
3310	1.50994	0.313616		0.027866	0.0140381	0.0138279	0.00019121			2110	8.69282	0.0808183	0.380649	0.29983	32.2498
3311	1.50758	0.313562		0.0278237	0.0140161	0.0138076	0.00019065			2111	8.67618	0.0806636	0.380393	0.29973	32.2389
3312	1.50447	0.313451		0.027725	0.0139873	0.0137378	0.000188726			2112	8.6467	0.0803895	0.380161	0.299772	32.2435
3313	1.50292	0.313381		0.0276671	0.0139728	0.0136943	0.000187533			2113	8.62267	0.080166	0.379955	0.299789	32.2454
3314	1.50027	0.313383		0.0276809	0.0139482	0.0137326	0.000188585			2114	8.59602	0.0799183	0.379728	0.29981	32.2476
3315	1.49627	0.3134		0.0277103	0.013911	0.0137993	0.00019042			2115	8.57542	0.0797268	0.37957	0.299843	32.2512
3316	1.49239	0.313393		0.0277153	0.013875	0.0138404	0.000191555			2116	8.57639	0.0797358	0.379616	0.29988	32.2551
3317	1.49084	0.313372		0.0277071	0.0138606	0.0138465	0.000191726			2117	8.59372	0.0798969	0.379815	0.299918	32.2592
3318	1.4911	0.313357		0.0277033	0.0138629	0.0138404	0.000191557			2118	8.62056	0.0801464	0.38002	0.299873	32.2544
3319	1.48537	0.313347		0.0277058	0.0138097	0.0138961	0.000193102			2119	8.64737	0.0803957	0.380254	0.299859	32.2528
3320	1.48161	0.313331		0.0277018	0.0137747	0.0139271	0.000193963			2120	8.68	0.0806991	0.380624	0.299925	32.2599
3321	1.48031	0.31328		0.0276628	0.0137626	0.0139002	0.000193215			2121	8.72551	0.0811222	0.38109	0.299968	32.2646
3322	1.47367	0.313175		0.0275701	0.0137009	0.0138692	0.000192355			2122	8.78199	0.0816473	0.381573	0.299926	32.2601
3323	1.47653	0.313041		0.0274485	0.0137275	0.0137211	0.000188268			2123	8.83819	0.0821697	0.382133	0.299963	32.2641
3324	1.47459	0.312925		0.0273439	0.0137095	0.0136345	0.000185899			2124	8.91313	0.0828665	0.382841	0.299974	32.2653
3325	1.46761	0.312836		0.0272673	0.0136446	0.0136227	0.000185579			2125	8.98678	0.0835512	0.38362	0.300069	32.2754
3326	1.46787	0.312762		0.0272058	0.013647	0.0135588	0.000183842			2126	9.07225	0.0843458	0.384413	0.300067	32.2753
3327	1.46708	0.312714		0.0271695	0.0136396	0.0135299	0.000183059			2127	9.176	0.0853105	0.385331	0.300021	32.2703
3328	1.46533	0.312708		0.0271755	0.0136234	0.0135521	0.000183659			2128	9.28778	0.0863497	0.386459	0.30011	32.2798
3329	1.46183	0.312723		0.0272025	0.0135908	0.0136117	0.000185279			2129	9.41604	0.0875421	0.387712	0.30017	32.2863
3330	1.45993	0.312725		0.0272169	0.0135732	0.0136437	0.00018615			2130	9.56651	0.0889411	0.389059	0.300118	32.2807
3331	1.46347	0.312712		0.0272161	0.0136061	0.01361	0.000185233			2131	9.72741	0.090437	0.390637	0.3002	32.2895
3332	1.4553	0.312677		0.0271931	0.0135301	0.013663	0.000186678			2132	9.91849	0.0922135	0.392441	0.300228	32.2926
3333	1.44966	0.312572		0.0270999	0.0134777	0.0136222	0.000185565			2133	10.1385	0.0942587	0.394192	0.299933	32.2609
3334	1.44962	0.312376		0.0269162	0.0134773	0.013439	0.000180605			2134	10.3464	0.0961922	0.395682	0.29949	32.2132
3335	1.44981	0.312165		0.0267177	0.0134791	0.0132386	0.000175262			2135	10.4854	0.0974837	0.396968	0.299484	32.2126
3336	1.44404	0.312047		0.0266109	0.0134254	0.0131855	0.000173857			2136	10.599	0.0985402	0.398132	0.299592	32.2241
3337	1.44045	0.312042		0.0266184	0.0133921	0.0132263	0.000174934			2137	10.7225	0.0996883	0.399179	0.299491	32.2133
3338	1.43863	0.312092		0.026681	0.0133751	0.0133059	0.000177046			2138	10.826	0.100651	0.40018	0.29953	32.2174
3339	1.43724	0.312147		0.0267477	0.0133622	0.0133855	0.000179171			2139	10.9419	0.101728	0.401257	0.299529	32.2174
3340	1.43547	0.31219		0.0268028	0.0133457	0.0134571	0.000181093			2140	11.0546	0.102776	0.402393	0.299617	32.2269
3341	1.43498	0.312214		0.0268384	0.0133412	0.0134972	0.000182175			2141	11.171	0.103858	0.403493	0.299635	32.2288
3342	1.4339	0.312213		0.0268503	0.0133312	0.0135191	0.000182767			2142	11.2897	0.104962	0.404597	0.299635	32.2288
3343	1.4321	0.312197		0.0268458	0.0133144	0.0135314	0.0001831			2143	11.4223	0.106194	0.405795	0.299601	32.2251
3344	1.42914	0.312163		0.0268237	0.0132869	0.0135368	0.000183246			2144	11.5457	0.107342	0.407028	0.299686	32.2343
3345	1.4261	0.312097		0.02677	0.0132587	0.0135114	0.000182558			2145	11.6889	0.108673	0.40819	0.299517	32.2161
3346	1.42047	0.312009		0.0266948	0.0132063	0.0134885	0.000181938			2146	11.8289	0.109975	0.409329	0.299355	32.1986
3347	1.42496	0.311939		0.0266366	0.013248	0.0133886	0.000179254			2147	11.9561	0.111157	0.410498	0.29934	32.1971
3348	1.41884	0.311905		0.0266146	0.0131912	0.0134234	0.000180189			2148	12.0735	0.112249	0.411611	0.299362	32.1994
3349	1.42002	0.311886		0.0266073	0.0132021	0.0134052	0.0001797			2149	12.1849	0.113285	0.412657	0.299372	32.2005
3350	1.41391	0.311854		0.0265881	0.0131453	0.0134428	0.000180708			2150	12.3013	0.114367	0.413811	0.299444	32.2083
3351	1.41291	0.3118		0.0265461	0.013136	0.0134101	0.000179832			2151	12.4469	0.115721	0.415198	0.299477	32.2118
3352	1.41206	0.311712		0.0264699	0.0131281	0.0133418	0.000178003			2152	12.6088	0.117225	0.416752	0.299527	32.2171
3353	1.41254	0.31158		0.0263505	0.0131325	0.0132179	0.000174714			2153	12.7858	0.118871	0.418462	0.299591	32.2241
3354	1.40808	0.311431		0.0262129	0.0130911	0.0131218	0.000172181			2154	12.9934	0.120801	0.420483	0.299682	32.2339
3355	1.41272	0.311322		0.0261161	0.0131342	0.0129818	0.000168528			2155	13.255	0.123234	0.422895	0.299661	32.2316
3356	1.40344	0.31129		0.0260966	0.0130479	0.0130487	0.000170269			2156	13.5255	0.125748	0.425498	0.29975	32.2411
3357	1.4029	0.311307		0.0261252	0.0130429	0.0130823	0.000171146			2157	13.8669	0.128922	0.427875	0.298953	32.1554
3358	1.40029	0.311301		0.0261315	0.0130187	0.0131128	0.000171945			2158	14.2851	0.13281	0.429415	0.296605	31.9029
3359	1.40201	0.311232		0.0260743	0.0130347	0.0130396	0.00017003			2159	14.3888	0.133774	0.429495	0.29572	31.8077
3360	1.40055	0.311132		0.0259865	0.0130211	0.0129654	0.000168102			2160	14.0726	0.130835	0.428122	0.297287	31.9763
3361	1.39721	0.311062		0.0259288	0.0129901	0.0129388	0.000167412			2161	13.7923	0.128229	0.426112	0.297883	32.0403
3362	1.39749	0.311028		0.025907	0.0129926	0.0129144	0.000166782			2162	13.5778	0.126235	0.424291	0.298056	32.0589
3363	1.39289	0.310968		0.0258589	0.0129499	0.012909	0.000166643			2163	13.3953	0.124538	0.422796	0.298258	32.0807
3364	1.39153	0.310848		0.0257507	0.0129373	0.0128134	0.000164183			2164	13.2369	0.123065	0.42136	0.298296	32.0847
3365	1.39115	0.310728		0.025643	0.0129337	0.0127093	0.000161527			2165	13.1085	0.121872	0.419934	0.298062	32.0596
3366	1.38703	0.310692		0.0256188	0.0128954	0.0127234	0.000161885			2166	12.9557	0.120451	0.418633	0.298182	32.0725
3367	1.38919	0.310737		0.0256763	0.0129155	0.0127608	0.000162838			2167	12.7897	0.118908	0.417425	0.298517	32.1085
3368	1.38291	0.310802		0.0257532	0.0128571	0.0128961	0.00016631			2168	12.6574	0.117677	0.416253	0.298576	32.1149
3369	1.38219	0.31086		0.0258233	0.0128504	0.0129729	0.000168297			2169	12.5491	0.116671	0.415276	0.298605	32.118
3370	1.38361	0.310922		0.0258976	0.0128636	0.0130339	0.000169884			2170	12.4584	0.115827	0.41464	0.298812	32.1403
3371	1.38539	0.310971		0.025959	0.0128802	0.0130788	0.000171056			2171	12.4195	0.115466	0.414245	0.298779	32.1366
3372	1.38257	0.31097		0.0259702	0.0128539	0.0131163	0.000172038			2172	12.3743	0.115046	0.413966	0.298921	32.1519
3373	1.38374	0.310926		0.0259382	0.0128648	0.0130734	0.000170913			2173	12.3796	0.115095	0.413859	0.298764	32.1351
3374	1.38149	0.310883		0.0259071	0.0128439	0.0130632	0.000170647			2174	12.3863	0.115157	0.413879	0.298722	32.1306
3375	1.37983	0.310864		0.0259	0.0128285	0.0130715	0.000170865			2175	12.413	0.115405	0.413754	0.298349	32.0904
3376	1.37813	0.31086		0.0259082	0.0128126	0.0130956	0.000171495			2176	12.3722	0.115026	0.413361	0.298335	32.089
3377	1.3763	0.310858		0.0259178	0.0127956	0.0131222	0.000172192			2177	12.3191	0.114532	0.412933	0.298401	32.096
3378	1.37533	0.310843		0.0259155	0.0127866	0.0131289	0.000172369			2178	12.244	0.113834	0.412693	0.298859	32.1453
3379	1.37721	0.310805		0.0258896	0.0128041	0.0130856	0.000171232			2179	12.2259	0.113666	0.41258	0.298914	32.1512
3380	1.37234	0.310742		0.0258388	0.0127589	0.0130799	0.000171084			2180	12.2578	0.113962	0.412454	0.298492	32.1058
3381	1.37337	0.310653		0.0257614	0.0127684	0.012993	0.000168817			2181	12.2702	0.114078	0.412277	0.298199	32.0744
3382	1.37079	0.310522		0.0256426	0.0127444	0.0128981	0.000166361			2182	12.243	0.113824	0.411966	0.298141	32.0681
3383	1.37274	0.31036		0.0254929	0.0127625	0.0127304	0.000162063			2183	12.1595	0.113048	0.411388	0.29834	32.0895
3384	1.37229	0.310239		0.0253838	0.0127583	0.0126255	0.000159402			2184	12.0634	0.112155	0.410611	0.298456	32.102
3385	1.37392	0.310232		0.0253889	0.0127735	0.0126154	0.000159148			2185	11.9821	0.111399	0.409859	0.29846	32.1024
3386	1.36982	0.310327		0.0254961	0.0127354	0.0127607	0.000162835			2186	11.9053	0.110685	0.409176	0.29849	32.1057
3387	1.37082	0.310457		0.0256385	0.0127446	0.0128939	0.000166252			2187	11.8247	0.109935	0.408442	0.298507	32.1074
3388	1.36882	0.310575		0.0257684	0.0127261	0.0130422	0.0001701			2188	11.7521	0.109261	0.407685	0.298424	32.0985
3389	1.37018	0.310612		0.0258171	0.0127387	0.0130784	0.000171044			2189	11.6797	0.108587	0.407037	0.29845	32.1013
3390	1.36555	0.310481		0.0256982	0.0126957	0.0130024	0.000169063			2190	11.6333	0.108156	0.406473	0.298316	32.0869
3391	1.36626	0.310222		0.0254514	0.0127023	0.0127491	0.000162541			2191	11.5461	0.107345	0.405875	0.298529	32.1098
3392	1.3653	0.310047		0.025289	0.0126934	0.0125956	0.000158649			2192	11.4936	0.106858	0.405278	0.29842	32.0981
3393	1.3691	0.310094		0.0253478	0.0127287	0.012619	0.00015924			2193	11.4323	0.106287	0.404786	0.298498	32.1065
3394	1.37078	0.310199		0.0254649	0.0127443	0.0127206	0.000161813			2194	11.3716	0.105723	0.404334	0.298611	32.1187
3395	1.36941	0.310129		0.0254069	0.0127316	0.0126753	0.000160663			2195	11.3168	0.105213	0.403807	0.298593	32.1167
3396	1.37003	0.309934		0.0252243	0.0127374	0.0124869	0.000155923			2196	11.2614	0.104698	0.403262	0.298564	32.1135
3397	1.36835	0.309873		0.025175	0.0127217	0.0124532	0.000155083			2197	11.2242	0.104352	0.402808	0.298455	32.1019
3398	1.36561	0.310035		0.0253494	0.0126962	0.0126531	0.000160102			2198	11.1825	0.103965	0.402385	0.29842	32.0981
3399	1.36673	0.310232		0.0255588	0.0127066	0.0128522	0.000165178			2199	11.127	0.10345	0.401906	0.298456	32.102
3400	1.36397	0.310296		0.025634	0.012681	0.012953	0.00016778			2200	11.074	0.102956	0.401448	0.298492	32.1058
3401	1.3621	0.310253		0.0256031	0.0126636	0.0129396	0.000167433			2201	11.0273	0.102522	0.401082	0.29856	32.1132
3402	1.36988	0.310202		0.0255651	0.0127359	0.0128291	0.000164586			2202	10.9859	0.102137	0.400714	0.298577	32.1149
3403	1.36985	0.310196		0.0255705	0.0127357	0.0128347	0.000164731			2203	10.9533	0.101834	0.40027	0.298436	32.0998
3404	1.36947	0.310237		0.0256238	0.0127321	0.0128917	0.000166195			2204	10.8964	0.101305	0.399847	0.298542	32.1112
3405	1.37242	0.310291		0.0256895	0.0127595	0.0129299	0.000167184			2205	10.856	0.100929	0.399509	0.29858	32.1152
3406	1.3673	0.31029		0.0257006	0.0127119	0.0129887	0.000168705			2206	10.8189	0.100584	0.399156	0.298572	32.1145
3407	1.37038	0.310216		0.0256392	0.0127406	0.0128986	0.000166375			2207	10.7805	0.100228	0.398723	0.298495	32.1062
3408	1.36934	0.310139		0.0255745	0.012731	0.0128435	0.000164956			2208	10.7414	0.0998646	0.398293	0.298429	32.099
3409	1.37014	0.310113		0.0255603	0.0127384	0.0128219	0.000164402			2209	10.7093	0.0995655	0.397917	0.298351	32.0907
3410	1.36902	0.3101		0.025559	0.012728	0.012831	0.000164634			2210	10.6603	0.0991098	0.397522	0.298412	32.0972
3411	1.36998	0.31006		0.0255317	0.0127369	0.0127948	0.000163707			2211	10.6068	0.0986127	0.397095	0.298483	32.1048
3412	1.36785	0.310037		0.0255209	0.012717	0.0128038	0.000163938			2212	10.5761	0.0983269	0.396732	0.298405	32.0965
3413	1.3717	0.310068		0.0255638	0.0127529	0.0128109	0.00016412			2213	10.5326	0.0979233	0.396427	0.298504	32.1071
3414	1.37599	0.310105		0.0256132	0.0127927	0.0128205	0.000164365			2214	10.4986	0.0976066	0.396062	0.298456	32.1019
3415	1.37237	0.310103		0.0256233	0.0127591	0.0128642	0.000165489			2215	10.4513	0.097167	0.395629	0.298462	32.1026
3416	1.37218	0.310066		0.0255976	0.0127574	0.0128402	0.000164872			2216	10.4077	0.0967614	0.395224	0.298462	32.1027
3417	1.37241	0.309958		0.0255021	0.0127595	0.0127426	0.000162374			2217	10.3667	0.0963808	0.394841	0.29846	32.1024
3418	1.37442	0.309704		0.0252599	0.0127782	0.0124818	0.000155795			2218	10.3294	0.0960334	0.3944	0.298367	32.0924
3419	1.37441	0.309335		0.024903	0.0127781	0.012125	0.000147014			2219	10.2784	0.09556	0.393935	0.298375	32.0933
3420	1.37558	0.309049		0.0246292	0.012789	0.0118402	0.000140191			2220	10.235	0.0951559	0.393535	0.298379	32.0937
3421	1.37688	0.309019		0.0246116	0.012801	0.0118106	0.000139491			2221	10.188	0.0947196	0.393157	0.298438	32.1
3422	1.37452	0.309198		0.0248026	0.0127791	0.0120235	0.000144564			2222	10.1429	0.0942995	0.392711	0.298411	32.0971
3423	1.37555	0.309424		0.0250404	0.0127887	0.0122517	0.000150104			2223	10.0937	0.0938424	0.392238	0.298396	32.0955
3424	1.37652	0.309606		0.0252351	0.0127976	0.0124374	0.000154689			2224	10.0396	0.0933399	0.391823	0.298483	32.1048
3425	1.3734	0.309725		0.0253661	0.0127687	0.0125974	0.000158696			2225	9.99977	0.0929691	0.391404	0.298435	32.0997
3426	1.38495	0.309772		0.0254249	0.0128761	0.0125488	0.000157472			2226	9.9473	0.0924813	0.390891	0.298409	32.0969
3427	1.37552	0.309767		0.0254318	0.0127883	0.0126434	0.000159856			2227	9.9046	0.0920843	0.390348	0.298264	32.0813
3428	1.38355	0.309756		0.025433	0.0128631	0.0125699	0.000158003			2228	9.85302	0.0916047	0.389864	0.29826	32.0808
3429	1.37995	0.309752		0.025441	0.0128296	0.0126114	0.000159047			2229	9.79683	0.0910824	0.389382	0.2983	32.0852
3430	1.37823	0.309733		0.0254339	0.0128136	0.0126203	0.000159272			2230	9.74915	0.0906391	0.388836	0.298197	32.074
3431	1.38062	0.309702		0.0254149	0.0128358	0.0125792	0.000158236			2231	9.7005	0.0901868	0.388293	0.298107	32.0644
3432	1.38212	0.309689		0.0254142	0.0128497	0.0125645	0.000157867			2232	9.64443	0.0896655	0.387816	0.298151	32.0691
3433	1.3823	0.309692		0.0254291	0.0128515	0.0125777	0.000158198			2233	9.59327	0.0891899	0.387332	0.298142	32.0682
3434	1.37811	0.309671		0.0254204	0.0128124	0.0126079	0.00015896			2234	9.5424	0.0887169	0.386781	0.298064	32.0598
3435	1.38242	0.30961		0.0253718	0.0128525	0.0125193	0.000156732			2235	9.4857	0.0881898	0.386231	0.298041	32.0573
3436	1.38183	0.309548		0.0253218	0.012847	0.0124747	0.000155619			2236	9.43245	0.0876947	0.385728	0.298033	32.0565
3437	1.38613	0.309541		0.0253271	0.012887	0.0124401	0.000154755			2237	9.36823	0.0870977	0.3852	0.298102	32.0639
3438	1.38268	0.30959		0.0253876	0.0128549	0.0125327	0.000157068			2238	9.32208	0.0866685	0.384613	0.297945	32.047
3439	1.38576	0.309594		0.0254045	0.0128836	0.0125209	0.000156773			2239	9.26662	0.0861529	0.38405	0.297897	32.0418
3440	1.38443	0.309452		0.0252744	0.0128713	0.0124031	0.000153837			2240	9.21297	0.0856541	0.383535	0.297881	32.0401
3441	1.38707	0.309241		0.0250755	0.0128957	0.0121798	0.000148347			2241	9.15916	0.0851538	0.382987	0.297833	32.035
3442	1.38461	0.309169		0.0250152	0.0128729	0.0121423	0.000147436			2242	9.10827	0.0846807	0.382395	0.297714	32.0222
3443	1.3851	0.309243		0.0251015	0.0128775	0.012224	0.000149426			2243	9.05455	0.0841813	0.381853	0.297672	32.0176
3444	1.3875	0.30915		0.0250206	0.0128997	0.0121209	0.000146916			2244	9.00133	0.0836865	0.381376	0.29769	32.0196
3445	1.38641	0.308679		0.0245616	0.0128896	0.011672	0.000136235			2245	8.95427	0.083249	0.380871	0.297622	32.0122
3446	1.3855	0.308111		0.0240056	0.0128812	0.0111244	0.000123753			2246	8.90499	0.0827908	0.380316	0.297525	32.0019
3447	1.38798	0.307985		0.0238914	0.0129043	0.0109872	0.000120718			2247	8.85924	0.0823655	0.379785	0.29742	31.9905
3448	1.38978	0.308393		0.024312	0.012921	0.011391	0.000129755			2248	8.80595	0.08187	0.379281	0.297411	31.9896
3449	1.39327	0.308876		0.0248068	0.0129534	0.0118534	0.000140502			2249	8.75823	0.0814263	0.378734	0.297308	31.9785
3450	1.39093	0.309148		0.0250907	0.0129317	0.012159	0.000147842			2250	8.7152	0.0810263	0.378166	0.29714	31.9604
3451	1.39201	0.309323		0.0252786	0.0129417	0.0123369	0.0001522			2251	8.6714	0.0806191	0.377671	0.297052	31.9509
3452	1.39233	0.309525		0.0254927	0.0129447	0.012548	0.000157452			2252	8.6327	0.0802593	0.377233	0.296973	31.9425
3453	1.39615	0.309671		0.0256505	0.0129802	0.0126704	0.000160538			2253	8.60152	0.0799694	0.376732	0.296762	31.9198
3454	1.39753	0.309689		0.0256807	0.012993	0.0126877	0.000160977			2254	8.57487	0.0797217	0.376132	0.29641	31.8819
3455	1.39253	0.309658		0.0256615	0.0129465	0.012715	0.00016167			2255	8.51729	0.0791863	0.375477	0.29629	31.869
3456	1.3976	0.30964		0.0256557	0.0129937	0.012662	0.000160327			2256	8.45388	0.0785968	0.374767	0.29617	31.8561
3457	1.39845	0.309592		0.0256202	0.0130016	0.0126186	0.00015923			2257	8.37776	0.0778891	0.373983	0.296094	31.8479
3458	1.39899	0.309475		0.0255151	0.0130066	0.0125085	0.000156463			2258	8.30406	0.0772039	0.373185	0.295981	31.8358
3459	1.39936	0.309293		0.0253446	0.01301	0.0123346	0.000152143			2259	8.24014	0.0766096	0.372446	0.295836	31.8202
3460	1.39912	0.309042		0.0251062	0.0130078	0.0120984	0.000146372			2260	8.18272	0.0760758	0.371748	0.295673	31.8026
3461	1.40295	0.308773		0.0248496	0.0130434	0.0118062	0.000139386			2261	8.13199	0.0756041	0.371053	0.295449	31.7785
3462	1.40266	0.308654		0.0247424	0.0130407	0.0117017	0.000136929			2262	8.07474	0.0750718	0.370397	0.295325	31.7652
3463	1.402	0.308786		0.0248859	0.0130346	0.0118514	0.000140455			2263	8.02652	0.0746236	0.369804	0.29518	31.7496
3464	1.40003	0.309		0.0251126	0.0130162	0.0120964	0.000146322			2264	7.97528	0.0741472	0.369201	0.295054	31.7361
3465	1.40118	0.309077		0.0252013	0.013027	0.0121743	0.000148214			2265	7.92826	0.0737101	0.368522	0.294812	31.71
3466	1.39841	0.309045		0.025182	0.0130012	0.0121808	0.000148372			2266	7.86876	0.0731569	0.367812	0.294655	31.6931
3467	1.40137	0.309087		0.0252361	0.0130287	0.0122073	0.000149019			2267	7.8041	0.0725557	0.367121	0.294565	31.6834
3468	1.40522	0.309219		0.0253801	0.0130645	0.0123156	0.000151673			2268	7.72604	0.0718299	0.36641	0.29458	31.6851
3469	1.40032	0.309319		0.0254916	0.0130189	0.0124727	0.000155567			2269	7.65175	0.0711393	0.365662	0.294523	31.6789
3470	1.40669	0.30935		0.0255348	0.0130782	0.0124566	0.000155168			2270	7.59147	0.0705789	0.364944	0.294365	31.6619
3471	1.40985	0.30934		0.0255367	0.0131076	0.0124291	0.000154483			2271	7.51541	0.0698717	0.364289	0.294417	31.6676
3472	1.4082	0.309245		0.0254542	0.0130922	0.012362	0.000152818			2272	7.44481	0.0692153	0.363635	0.294419	31.6678
3473	1.40613	0.309044		0.0252653	0.0130729	0.0121923	0.000148653			2273	7.36871	0.0685079	0.36294	0.294432	31.6691
3474	1.4056	0.308882		0.0251155	0.013068	0.0120475	0.000145143			2274	7.2956	0.0678281	0.362253	0.294425	31.6684
3475	1.41021	0.308935		0.0251808	0.0131109	0.0120699	0.000145683			2275	7.21105	0.0670421	0.361606	0.294564	31.6833
3476	1.40889	0.309144		0.0254016	0.0130986	0.0123029	0.000151362			2276	7.13651	0.066349	0.360956	0.294607	31.688
3477	1.40913	0.309266		0.025536	0.0131008	0.0124352	0.000154634			2277	7.05415	0.0655833	0.360289	0.294705	31.6985
3478	1.40524	0.309149		0.0254305	0.0130647	0.0123658	0.000152913			2278	6.97181	0.0648178	0.359651	0.294834	31.7123
3479	1.41025	0.308806		0.0250999	0.0131113	0.0119886	0.000143726			2279	6.87831	0.0639486	0.359053	0.295105	31.7415
3480	1.41567	0.308366		0.0246718	0.0131616	0.0115102	0.000132484			2280	6.78791	0.0631081	0.358447	0.295339	31.7667
3481	1.41567	0.308062		0.02438	0.0131616	0.0112184	0.000125852			2281	6.69914	0.0622827	0.35781	0.295527	31.7869
3482	1.4165	0.308119		0.0244491	0.0131693	0.0112797	0.000127232			2282	6.60036	0.0613644	0.357098	0.295733	31.8091
3483	1.41232	0.308473		0.0248156	0.0131305	0.0116851	0.000136541			2283	6.48957	0.0603344	0.356154	0.295819	31.8184
3484	1.41369	0.30877		0.0251244	0.0131432	0.0119811	0.000143547			2284	6.3817	0.0593315	0.354827	0.295496	31.7835
3485	1.41035	0.308778		0.0251446	0.0131122	0.0120323	0.000144777			2285	6.25057	0.0581123	0.35317	0.295057	31.7364
3486	1.41356	0.30861		0.0249887	0.013142	0.0118467	0.000140345			2286	6.13396	0.0570282	0.351378	0.294349	31.6602
3487	1.41745	0.308529		0.0249198	0.0131782	0.0117416	0.000137866			2287	6.016	0.0559315	0.349576	0.293645	31.5844
3488	1.41633	0.308642		0.0250445	0.0131678	0.0118767	0.000141056			2288	5.91122	0.0549574	0.347767	0.29281	31.4946
3489	1.42036	0.30885		0.0252644	0.0132052	0.0120591	0.000145422			2289	5.80209	0.0539428	0.34597	0.292027	31.4105
3490	1.42328	0.309041		0.0254679	0.0132324	0.0122355	0.000149708			2290	5.70042	0.0529975	0.344232	0.291234	31.3252
3491	1.41861	0.309171		0.0256105	0.013189	0.0124215	0.000154294			2291	5.60305	0.0520923	0.342522	0.29043	31.2387
3492	1.41967	0.309193		0.025644	0.0131989	0.0124452	0.000154882			2292	5.51265	0.0512518	0.340768	0.289517	31.1404
3493	1.42206	0.309046		0.0255091	0.0132211	0.0122881	0.000150997			2293	5.42797	0.0504645	0.339018	0.288553	31.0368
3494	1.42119	0.308756		0.025231	0.013213	0.0120181	0.000144434			2294	5.34795	0.0497205	0.337382	0.287662	30.9409
3495	1.4206	0.30849		0.0249769	0.0132075	0.0117695	0.000138521			2295	5.2725	0.0490191	0.335844	0.286825	30.8509
3496	1.42577	0.308442		0.0249412	0.0132556	0.0116857	0.000136555			2296	5.19901	0.0483359	0.334303	0.285967	30.7586
3497	1.42256	0.308638		0.0251495	0.0132257	0.0119238	0.000142176			2297	5.1324	0.0477165	0.332765	0.285048	30.6598
3498	1.42757	0.30885		0.0253734	0.0132723	0.012101	0.000146435			2298	5.05702	0.0470158	0.331272	0.284256	30.5746
3499	1.4275	0.308771		0.0253068	0.0132717	0.0120351	0.000144844			2299	4.99665	0.0464545	0.32974	0.283286	30.4703
3500	1.42922	0.308273		0.0248212	0.0132876	0.0115336	0.000133025			2300	4.93054	0.0458399	0.328092	0.282252	30.3591
3501	1.42232	0.307499		0.0240588	0.0132235	0.0108353	0.000117404			2301	4.86406	0.0452218	0.3265	0.281278	30.2543
3502	1.42806	0.306818		0.0233902	0.0132769	0.0101133	0.000102278			2302	4.79972	0.0446236	0.325182	0.280559	30.1769
3503	1.42868	0.306654		0.023238	0.0132826	0.00995543	9.91105e-05			2303	4.7325	0.0439987	0.323967	0.279968	30.1134
3504	1.43258	0.307133		0.0237291	0.0133188	0.0104103	0.000108374			2304	4.66994	0.043417	0.322377	0.27896	30.005
3505	1.42995	0.307879		0.0244871	0.0132945	0.0111926	0.000125275			2305	4.6071	0.0428328	0.320171	0.277338	29.8306
3506	1.43087	0.308329		0.0249494	0.0133029	0.0116464	0.000135639			2306	4.54053	0.0422139	0.317509	0.275295	29.6107
3507	1.43067	0.308232		0.0248645	0.0133011	0.0115633	0.000133711			2307	4.48086	0.0416592	0.314648	0.272988	29.3627
3508	1.43193	0.307833		0.0244774	0.0133128	0.0111646	0.000124648			2308	4.41134	0.0410128	0.311724	0.270711	29.1177
3509	1.43439	0.30762		0.0242767	0.0133357	0.010941	0.000119705			2309	4.34671	0.0404119	0.308882	0.26847	28.8767
3510	1.4327	0.307819		0.0244877	0.01332	0.0111677	0.000124718			2310	4.27813	0.0397743	0.306306	0.266532	28.6682
3511	1.43004	0.30819		0.0248709	0.0132953	0.0115756	0.000133994			2311	4.21145	0.0391544	0.304066	0.264912	28.494
3512	1.43473	0.308488		0.0251811	0.0133389	0.0118422	0.000140237			2312	4.13799	0.0384714	0.302134	0.263662	28.3595
3513	1.43518	0.308723		0.0254283	0.0133431	0.0120852	0.000146053			2313	4.07307	0.0378679	0.300475	0.262607	28.246
3514	1.4356	0.308911		0.0256283	0.0133469	0.0122814	0.000150833			2314	3.99548	0.0371465	0.298873	0.261726	28.1513
3515	1.43482	0.308922		0.0256515	0.0133397	0.0123118	0.000151581			2315	3.92302	0.0364728	0.296835	0.260362	28.0046
3516	1.43592	0.308703		0.0254446	0.0133499	0.0120947	0.000146282			2316	3.83569	0.0356609	0.294039	0.258378	27.7912
3517	1.43651	0.308464		0.0252174	0.0133554	0.011862	0.000140706			2317	3.76173	0.0349733	0.290645	0.255671	27.5
3518	1.43664	0.308451		0.0252167	0.0133566	0.0118601	0.000140662			2318	3.67106	0.0341303	0.286932	0.252802	27.1914
3519	1.43986	0.308568		0.0253452	0.0133866	0.0119586	0.000143009			2319	3.5803	0.0332865	0.282866	0.24958	26.8448
3520	1.43914	0.308434		0.0252235	0.0133799	0.0118436	0.00014027			2320	3.47276	0.0322867	0.278414	0.246128	26.4735
3521	1.44286	0.307874		0.024676	0.0134145	0.0112616	0.000126823			2321	3.36917	0.0313236	0.27396	0.242636	26.098
3522	1.44126	0.307184		0.0239982	0.0133996	0.0105986	0.00011233			2322	3.22794	0.0300106	0.269791	0.239781	25.7908
3523	1.44197	0.306805		0.0236315	0.0134062	0.0102253	0.000104557			2323	3.0791	0.0286268	0.265597	0.236971	25.4886
3524	1.44899	0.306769		0.0236069	0.0134714	0.0101355	0.000102728			2324	2.86055	0.0265949	0.261217	0.234622	25.236
3525	1.44682	0.306649		0.0234993	0.0134513	0.0100481	0.000100964			2325	2.66434	0.0247707	0.257169	0.232398	24.9968
3526	1.44848	0.306237		0.0230989	0.0134667	0.0096322	9.27792e-05			2326	2.59852	0.0241588	0.253866	0.229707	24.7073
3527	1.4476	0.305874		0.022748	0.0134585	0.00928945	8.62938e-05			2327	2.59295	0.024107	0.251047	0.22694	24.4097
3528	1.4514	0.306032		0.0229183	0.0134938	0.0094245	8.88211e-05			2328	2.5789	0.0239764	0.248576	0.2246	24.158
3529	1.4528	0.306687		0.0235861	0.0135069	0.0100792	0.00010159			2329	2.5858	0.0240405	0.246835	0.222794	23.9638
3530	1.45274	0.307454		0.0243652	0.0135064	0.0108588	0.000117914			2330	2.57781	0.0239663	0.245727	0.221761	23.8526
3531	1.45637	0.30815		0.0250726	0.0135401	0.0115325	0.000132998			2331	2.58362	0.0240202	0.244459	0.220439	23.7104
3532	1.45875	0.308714		0.025649	0.0135622	0.0120868	0.000146091			2332	2.58924	0.0240725	0.242939	0.218867	23.5413
3533	1.4591	0.308933		0.0258803	0.0135655	0.0123148	0.000151655			2333	2.58606	0.0240429	0.241921	0.217878	23.435
3534	1.46381	0.308673		0.0256319	0.0136092	0.0120227	0.000144545			2334	2.60347	0.0242048	0.241307	0.217102	23.3515
3535	1.46286	0.30823		0.0252012	0.0136004	0.0116008	0.000134578			2335	2.59288	0.0241063	0.240151	0.216045	23.2378
3536	1.46415	0.308109		0.0250927	0.0136124	0.0114803	0.000131798			2336	2.60897	0.0242559	0.238614	0.214358	23.0563
3537	1.46712	0.30841		0.0254057	0.01364	0.0117658	0.000138434			2337	2.60317	0.024202	0.237923	0.213721	22.9878
3538	1.4717	0.308754		0.025761	0.0136825	0.0120785	0.000145889			2338	2.61075	0.0242725	0.238082	0.21381	22.9974
3539	1.47035	0.308893		0.0259124	0.0136701	0.0122423	0.000149875			2339	2.61257	0.0242894	0.237425	0.213135	22.9249
3540	1.47694	0.308845		0.0258763	0.0137313	0.0121449	0.0001475			2340	2.61535	0.0243152	0.235119	0.210804	22.6741
3541	1.47611	0.308562		0.0256053	0.0137236	0.0118818	0.000141177			2341	2.62962	0.0244479	0.232503	0.208055	22.3784
3542	1.47714	0.307907		0.0249628	0.0137331	0.0112296	0.000126105			2342	2.62499	0.0244048	0.23137	0.206966	22.2612
3543	1.4799	0.306967		0.024035	0.0137588	0.0102762	0.0001056			2343	2.63547	0.0245023	0.232087	0.207584	22.3278
3544	1.48668	0.306153		0.0232335	0.0138219	0.0094116	8.85782e-05			2344	2.63698	0.0245163	0.234756	0.210239	22.6133
3545	1.48437	0.305845		0.0229371	0.0138004	0.00913671	8.34794e-05			2345	2.64192	0.0245622	0.240682	0.216119	23.2458
3546	1.49549	0.306046		0.02315	0.0139037	0.00924626	8.54934e-05			2346	2.65196	0.0246557	0.249861	0.225206	24.2231
3547	1.49678	0.306573		0.023689	0.0139158	0.00977318	9.55151e-05			2347	2.65569	0.0246903	0.258788	0.234098	25.1796
3548	1.49422	0.307169		0.024297	0.013892	0.010405	0.000108264			2348	2.66597	0.0247859	0.264051	0.239265	25.7354
3549	1.49922	0.307466		0.0246069	0.0139384	0.0106684	0.000113815			2349	2.67349	0.0248558	0.264615	0.239759	25.7885
3550	1.50497	0.307284		0.0244368	0.0139919	0.0104449	0.000109096			2350	2.68535	0.024966	0.260528	0.235562	25.3371
3551	1.50552	0.306885		0.0240501	0.013997	0.0100531	0.000101065			2351	2.69505	0.0250562	0.252752	0.227695	24.491
3552	1.51637	0.30685		0.0240264	0.0140979	0.00992853	9.85757e-05			2352	2.70466	0.0251456	0.243976	0.218831	23.5375
3553	1.51512	0.30736		0.0245493	0.0140863	0.010463	0.000109475			2353	2.72562	0.0253404	0.236715	0.211375	22.7355
3554	1.51771	0.307918		0.0251186	0.0141103	0.0110083	0.000121182			2354	2.73025	0.0253835	0.229827	0.204444	21.99
3555	1.52243	0.308129		0.0253416	0.0141542	0.0111875	0.000125159			2355	2.74435	0.0255145	0.221524	0.19601	21.0828
3556	1.52576	0.308066		0.0252912	0.0141852	0.011106	0.000123343			2356	2.76759	0.0257306	0.213544	0.187813	20.2012
3557	1.52868	0.307927		0.0251646	0.0142123	0.0109522	0.000119952			2357	2.77767	0.0258244	0.207997	0.182173	19.5945
3558	1.53163	0.307783		0.0250328	0.0142398	0.010793	0.000116489			2358	2.78909	0.0259305	0.203594	0.177663	19.1095
3559	1.53826	0.307683		0.0249443	0.0143014	0.010643	0.000113273			2359	2.81509	0.0261723	0.200007	0.173835	18.6977
3560	1.54435	0.307737		0.0250102	0.014358	0.0106522	0.000113469			2360	2.84763	0.0264748	0.199811	0.173337	18.6441
3561	1.5483	0.307892		0.0251775	0.0143947	0.0107828	0.000116269			2361	2.86195	0.0266079	0.202491	0.175884	18.918
3562	1.5484	0.307778		0.0250761	0.0143957	0.0106804	0.000114071			2362	2.88572	0.0268289	0.204696	0.177867	19.1314
3563	1.55595	0.307005		0.0243145	0.0144658	0.0098487	9.69969e-05			2363	2.93071	0.0272472	0.206853	0.179606	19.3184
3564	1.56038	0.305497		0.0228191	0.014507	0.00831206	6.90904e-05			2364	2.97116	0.0276233	0.211255	0.183632	19.7515
3565	1.56324	0.30361		0.0209436	0.0145337	0.0064099	4.10869e-05			2365	3.00772	0.0279632	0.216931	0.188967	20.3254
3566	1.56822	0.302221		0.0195673	0.01458	0.00498729	2.48731e-05			2366	3.05209	0.0283757	0.222007	0.193631	20.827
3567	1.57275	0.302475		0.0198336	0.0146221	0.00521155	2.71602e-05			2367	3.10428	0.0288609	0.227332	0.198471	21.3476
3568	1.57555	0.304064		0.0214339	0.0146481	0.00678579	4.60469e-05			2368	3.15518	0.0293341	0.23406	0.204726	22.0203
3569	1.58539	0.305516		0.022898	0.0147396	0.00815841	6.65597e-05			2369	3.1976	0.0297285	0.241311	0.211582	22.7578
3570	1.58875	0.306497		0.023891	0.0147708	0.00912026	8.31791e-05			2370	3.23416	0.0300684	0.248288	0.21822	23.4717
3571	1.59657	0.307333		0.0247394	0.0148435	0.00989586	9.7928e-05			2371	3.27471	0.0304454	0.255522	0.225076	24.2092
3572	1.60181	0.308053		0.0254714	0.0148922	0.0105792	0.000111919			2372	3.31237	0.0307955	0.2632	0.232405	24.9975
3573	1.60517	0.30844		0.0258705	0.0149234	0.0109471	0.000119839			2373	3.35257	0.0311693	0.27063	0.239461	25.7565
3574	1.61106	0.308502		0.0259446	0.0149782	0.0109664	0.000120262			2374	3.39334	0.0315483	0.277474	0.245926	26.4518
3575	1.61924	0.308498		0.0259534	0.0150543	0.0108991	0.000118791			2375	3.4286	0.0318761	0.283948	0.252072	27.1129
3576	1.61899	0.308474		0.025941	0.015052	0.010889	0.000118571			2376	3.46903	0.032252	0.290041	0.257789	27.7278
3577	1.62486	0.308242		0.0257207	0.0151065	0.0106141	0.00011266			2377	3.50311	0.0325689	0.295524	0.262955	28.2835
3578	1.63335	0.307851		0.0253421	0.0151854	0.0101567	0.000103158			2378	3.54092	0.0329204	0.300461	0.267541	28.7767
3579	1.63543	0.307617		0.0251199	0.0152048	0.0099151	9.83092e-05			2379	3.5724	0.0332131	0.305094	0.271881	29.2435
3580	1.64004	0.30764		0.0251556	0.0152477	0.00990788	9.81661e-05			2380	3.6092	0.0335552	0.309496	0.275941	29.6802
3581	1.64748	0.30767		0.0251974	0.0153169	0.00988052	9.76247e-05			2381	3.64179	0.0338581	0.313662	0.279804	30.0957
3582	1.64844	0.307517		0.0250568	0.0153257	0.00973106	9.46935e-05			2382	3.67822	0.0341969	0.317618	0.283421	30.4848
3583	1.65686	0.307184		0.0247358	0.015404	0.00933179	8.70823e-05			2383	3.71393	0.0345288	0.321311	0.286782	30.8463
3584	1.66228	0.306562		0.0241257	0.0154544	0.00867127	7.5191e-05			2384	3.74507	0.0348184	0.324543	0.289725	31.1628
3585	1.66626	0.30543		0.0230059	0.0154915	0.00751443	5.64667e-05			2385	3.78061	0.0351488	0.327183	0.292034	31.4112
3586	1.66953	0.303972		0.0215603	0.0155219	0.00603848	3.64633e-05			2386	3.81458	0.0354646	0.329249	0.293785	31.5995
3587	1.67572	0.303248		0.0208479	0.0155794	0.0052685	2.77571e-05			2387	3.84523	0.0357496	0.330806	0.295057	31.7363
3588	1.67307	0.304006		0.0216178	0.0155548	0.00606298	3.67597e-05			2388	3.87925	0.0360659	0.331892	0.295826	31.8191
3589	1.67755	0.304943		0.0225672	0.0155964	0.00697078	4.85918e-05			2389	3.90945	0.0363467	0.332628	0.296281	31.868
[truncated: 1,610 more rows]

## Sheet: Nitrogen Fit
This sheet fits the A and B nitrogen components (+D component) to the raw spectrum that has had the Type IIa component removed, and then been normalised to a thickness of 1cm. A linear correction (baseline) is also applied during the fit.
ACTION: Run the solver function, minimizing the value in N14 (red cell) by changing the values in cells C-G6 (orange cells). Then look at the graphs to check the quality of the fit. Manual manipulation of the nitrogen components is possible by changing the values in the orange cells.
OPTION: If the peaks of the spectrum are saturated, you can exclude data from the fit by running solver to minimise the value in P15 (pink cell), after setting a saturation cut off value (above which all data is excluded from the fit). Also, the amount of D component used in the fit can be limited using the criteria that cell G7 <= I7 (grey cell), which is based upon the relationship of Woods.
Stage of		Equation of 'baseline'																				wavenumber	cctn at	from Liggins 2010 PhD thesis
Aggregation		mX	c	A factor	B factor	D factor		Max D contribution			SATURATION CUT OFF										30	resolution	1344										-
A => B		-0.00476318	40.6727	11.2179	1.04484	0.454507		0.454507			90											0.5	30										C => A
																						1	37										A => B
						Total N	% IaB															2	42
			N cctn	185.095	82.9605	268.056	30.949															4	65
	Normalized						Baseline							no cut off		using cut off
	-T2						Corrected
Wavenumber	Data	C comp	A comp	B comp	D comp		Data	A comp	B comp	D comp	Fit	Residual	Squares	SUM		SUM
1001	36.6744	0.167779	0.027712	0.737664	0		0.769619	0.31087	0.770743	0	1.08161	-0.311994	0.0973402	6.93252	0.0973402	6.93252
1002	36.6887	0.166766	0.0300084	0.754447	0		0.788741	0.336631	0.788278	0	1.12491	-0.336168	0.113009		0.113009
1003	36.7017	0.1682	0.0254724	0.769229	0		0.806517	0.285746	0.803723	0	1.08947	-0.282953	0.0800622		0.0800622
1004	36.7112	0.171405	0.0301394	0.790028	0		0.820769	0.3381	0.825455	0	1.16356	-0.342786	0.117502		0.117502
1005	36.7197	0.169398	0.0292498	0.792831	0		0.834006	0.328121	0.828383	0	1.1565	-0.322498	0.104005		0.104005
1006	36.717	0.172424	0.0226349	0.792358	0		0.836063	0.253916	0.82789	0	1.08181	-0.245743	0.0603895		0.0603895
1007	36.7192	0.172807	0.0275861	0.801568	0		0.843061	0.309458	0.837513	0	1.14697	-0.30391	0.0923611		0.0923611
1008	36.7346	0.175811	0.0314273	0.81275	0		0.863216	0.352547	0.849196	0	1.20174	-0.338527	0.114601		0.114601
1009	36.7389	0.175412	0.0254469	0.819263	0		0.8723	0.285461	0.856002	0	1.14146	-0.269162	0.0724484		0.0724484
1010	36.743	0.174691	0.0263359	0.826942	0		0.881173	0.295433	0.864025	0	1.15946	-0.278285	0.0774425		0.0774425
1011	36.7417	0.175118	0.0290745	0.824174	0		0.884609	0.326155	0.861133	0	1.18729	-0.302679	0.0916143		0.0916143
1012	36.7497	0.177881	0.022796	0.819241	0		0.897382	0.255723	0.855979	0	1.1117	-0.214319	0.0459328		0.0459328
1013	36.7303	0.179111	0.0239298	0.804395	0		0.88276	0.268442	0.840466	0	1.10891	-0.226148	0.0511427		0.0511427
1014	36.7109	0.18166	0.0296532	0.79869	0		0.868114	0.332646	0.834506	0	1.16715	-0.299038	0.0894239		0.0894239
1015	36.692	0.183316	0.0249174	0.78619	0		0.853929	0.279521	0.821445	0	1.10097	-0.247037	0.0610274		0.0610274
1016	36.6898	0.185175	0.0226625	0.775566	0		0.856504	0.254225	0.810344	0	1.06457	-0.208065	0.0432912		0.0432912
1017	36.6772	0.186854	0.0262907	0.757242	0		0.848663	0.294926	0.791199	0	1.08613	-0.237463	0.0563886		0.0563886
1018	36.6703	0.192564	0.0236337	0.737899	0		0.846492	0.26512	0.770989	0	1.03611	-0.189616	0.0359544		0.0359544
1019	36.667	0.193295	0.0204969	0.729047	0		0.847988	0.229932	0.76174	0	0.991672	-0.143683	0.0206449		0.0206449
1020	36.664	0.19454	0.0283274	0.721243	0		0.849768	0.317773	0.753586	0	1.07136	-0.221592	0.0491028		0.0491028
1021	36.6469	0.195759	0.0267936	0.709034	0		0.837394	0.300567	0.740829	0	1.0414	-0.204003	0.0416171		0.0416171
1022	36.6321	0.199826	0.0223855	0.699657	0		0.827385	0.251118	0.731031	0	0.98215	-0.154765	0.0239522		0.0239522
1023	36.6242	0.202257	0.0253661	0.684153	0		0.824262	0.284555	0.714833	0	0.999388	-0.175126	0.030669		0.030669
1024	36.6176	0.204439	0.0266693	0.667943	0		0.822408	0.299173	0.697896	0	0.997069	-0.174661	0.0305065		0.0305065
1025	36.6044	0.206521	0.0230467	0.656378	0		0.813959	0.258536	0.685812	0	0.944348	-0.130389	0.0170013		0.0170013
1026	36.6009	0.209663	0.026821	0.655971	0		0.815239	0.300876	0.685387	0	0.986262	-0.171024	0.0292491		0.0292491
1027	36.6024	0.212528	0.028187	0.646812	0		0.821556	0.316199	0.675817	0	0.992016	-0.17046	0.0290567		0.0290567
1028	36.6062	0.215177	0.0217269	0.643582	0		0.830116	0.24373	0.672442	0	0.916172	-0.0860559	0.00740562		0.00740562
1029	36.6125	0.216723	0.0241746	0.628436	0		0.84115	0.271188	0.656617	0	0.927805	-0.0866548	0.00750905		0.00750905
1030	36.6163	0.219982	0.0275378	0.616873	0		0.849712	0.308916	0.644535	0	0.953452	-0.10374	0.0107619		0.0107619
1031	36.6255	0.224315	0.0238843	0.609351	0		0.863697	0.267932	0.636676	0	0.904608	-0.0409114	0.00167374		0.00167374
1032	36.6235	0.22285	0.0257302	0.604272	0		0.866423	0.288638	0.631369	0	0.920007	-0.0535843	0.00287128		0.00287128
1033	36.6047	0.226913	0.0309179	0.598752	0		0.852376	0.346833	0.625602	0	0.972435	-0.120059	0.0144143		0.0144143
1034	36.5928	0.22998	0.027651	0.591478	0		0.845278	0.310186	0.618001	0	0.928187	-0.0829088	0.00687387		0.00687387
1035	36.5853	0.23285	0.0254946	0.585667	0		0.842474	0.285996	0.61193	0	0.897926	-0.0554514	0.00307486		0.00307486
1036	36.5787	0.233704	0.0291244	0.576894	0		0.840679	0.326714	0.602764	0	0.929478	-0.0887989	0.00788525		0.00788525
1037	36.5736	0.237801	0.0300893	0.573426	0		0.840365	0.337539	0.59914	0	0.936679	-0.0963133	0.00927625		0.00927625
1038	36.5704	0.24033	0.02828	0.570966	0		0.841938	0.317242	0.596569	0	0.913812	-0.0718734	0.00516578		0.00516578
1039	36.5772	0.238977	0.0323133	0.563507	0		0.853506	0.362487	0.588776	0	0.951263	-0.0977567	0.00955637		0.00955637
1040	36.578	0.239111	0.0319178	0.556534	0		0.859054	0.35805	0.581491	0	0.939541	-0.0804871	0.00647817		0.00647817
1041	36.5778	0.243393	0.0276549	0.548613	0		0.863615	0.310229	0.573214	0	0.883443	-0.0198284	0.000393166		0.000393166
1042	36.5779	0.243246	0.0312676	0.545804	0		0.86845	0.350757	0.57028	0	0.921036	-0.0525862	0.0027653		0.0027653
1043	36.5888	0.245722	0.0345127	0.541962	0		0.884072	0.38716	0.566265	0	0.953424	-0.0693522	0.00480973		0.00480973
1044	36.5846	0.243486	0.0326216	0.54356	0		0.884655	0.365946	0.567935	0	0.93388	-0.0492256	0.00242316		0.00242316
1045	36.5762	0.24611	0.033052	0.536091	0		0.881057	0.370774	0.560131	0	0.930905	-0.0498483	0.00248486		0.00248486
1046	36.5843	0.245363	0.0362112	0.540617	0		0.893859	0.406213	0.56486	0	0.971072	-0.0772133	0.0059619		0.0059619
1047	36.593	0.243897	0.0305911	0.527567	0		0.907382	0.343168	0.551225	0	0.894392	0.0129893	0.000168723		0.000168723
1048	36.6028	0.24597	0.0321732	0.530344	0		0.921961	0.360915	0.554126	0	0.915042	0.00691927	4.78763e-05		4.78763e-05
1049	36.6101	0.248234	0.0373147	0.52353	0		0.934018	0.418592	0.547007	0	0.965599	-0.031581	0.000997359		0.000997359
1050	36.6306	0.247598	0.0352484	0.522846	0		0.959283	0.395412	0.546292	0	0.941705	0.017578	0.000308985		0.000308985
1051	36.6422	0.247416	0.0350379	0.525155	0		0.975636	0.393051	0.548705	0	0.941756	0.0338795	0.00114782		0.00114782
1052	36.645	0.246589	0.037499	0.523255	0		0.983234	0.42066	0.546719	0	0.967379	0.0158557	0.000251404		0.000251404
1053	36.6491	0.247931	0.0355598	0.517879	0		0.991999	0.398906	0.541103	0	0.940009	0.0519897	0.00270293		0.00270293
1054	36.6538	0.246364	0.0338222	0.515212	0		1.0015	0.379414	0.538315	0	0.917729	0.0837702	0.00701744		0.00701744
1055	36.6617	0.24644	0.0406022	0.512973	0		1.01414	0.455471	0.535976	0	0.991447	0.0226962	0.000515119		0.000515119
1056	36.6567	0.246813	0.0394975	0.508273	0		1.0139	0.443078	0.531065	0	0.974143	0.0397576	0.00158067		0.00158067
1057	36.651	0.248179	0.0371592	0.502868	0		1.01305	0.416848	0.525418	0	0.942266	0.0707836	0.00501032		0.00501032
1058	36.664	0.244545	0.0409163	0.497449	0		1.03074	0.458995	0.519756	0	0.978751	0.0519935	0.00270333		0.00270333
1059	36.6804	0.244053	0.0415505	0.500397	0		1.05196	0.466109	0.522836	0	0.988945	0.0630121	0.00397053		0.00397053
1060	36.6969	0.241473	0.0390713	0.502881	0		1.0732	0.438297	0.525432	0	0.963729	0.109474	0.0119847		0.0119847
1061	36.7221	0.240909	0.0434428	0.516795	0		1.10319	0.487336	0.53997	0	1.02731	0.0758873	0.00575888		0.00575888
1062	36.7473	0.24021	0.0465786	0.527707	0		1.13307	0.522514	0.551371	0	1.07389	0.0591863	0.00350301		0.00350301
1063	36.7672	0.240372	0.0433892	0.535145	0		1.15775	0.486736	0.559142	0	1.04588	0.111869	0.0125146		0.0125146
1064	36.7778	0.238059	0.0444391	0.544436	0		1.17316	0.498513	0.56885	0	1.06736	0.105794	0.0111924		0.0111924
1065	36.7917	0.240526	0.0482774	0.553602	0		1.19176	0.541571	0.578427	0	1.12	0.0717601	0.00514951		0.00514951
1066	36.8148	0.24121	0.0467866	0.561158	0		1.21966	0.524846	0.586322	0	1.11117	0.10849	0.0117701		0.0117701
1067	36.8335	0.24591	0.0477147	0.574229	0		1.24313	0.535258	0.599979	0	1.13524	0.107891	0.0116405		0.0116405
1068	36.8519	0.24581	0.0543185	0.587485	0		1.26627	0.609338	0.61383	0	1.22317	0.043105	0.00185804		0.00185804
1069	36.8803	0.248001	0.0514403	0.595256	0		1.29944	0.577051	0.621949	0	1.199	0.100442	0.0100886		0.0100886
1070	36.9133	0.249394	0.0500788	0.605668	0		1.33725	0.561778	0.632828	0	1.19461	0.142649	0.0203488		0.0203488
1071	36.9488	0.253796	0.0538974	0.617572	0		1.37744	0.604615	0.645266	0	1.24988	0.127558	0.0162711		0.0162711
1072	36.9742	0.258208	0.0548667	0.627496	0		1.40767	0.615488	0.655635	0	1.27112	0.136543	0.018644		0.018644
1073	37.0043	0.26098	0.0536757	0.643232	0		1.44256	0.602128	0.672076	0	1.2742	0.168351	0.0283422		0.0283422
1074	37.0345	0.2638	0.0600412	0.656799	0		1.47744	0.673535	0.686252	0	1.35979	0.117649	0.0138413		0.0138413
1075	37.0577	0.270998	0.0592345	0.677545	0		1.50544	0.664486	0.707928	0	1.37241	0.133024	0.0176954		0.0176954
1076	37.0842	0.278002	0.0559195	0.68222	0		1.53673	0.627298	0.712813	0	1.34011	0.196615	0.0386575		0.0386575
1077	37.1258	0.28275	0.0614011	0.69421	0		1.58303	0.68879	0.72534	0	1.41413	0.168894	0.0285253		0.0285253
1078	37.1654	0.294181	0.0637251	0.702828	0		1.62739	0.714861	0.734345	0	1.44921	0.178187	0.0317505		0.0317505
1079	37.1922	0.302325	0.0639492	0.72602	0		1.65895	0.717375	0.758576	0	1.47595	0.183001	0.0334894		0.0334894
1080	37.2172	0.309657	0.0663102	0.734581	0		1.68878	0.743861	0.767522	0	1.51138	0.177393	0.0314682		0.0314682
1081	37.2451	0.31964	0.0702229	0.750666	0		1.72137	0.787753	0.784328	0	1.57208	0.149289	0.0222872		0.0222872
1082	37.2696	0.332401	0.0680715	0.770775	0		1.75068	0.763618	0.805339	0	1.56896	0.181719	0.0330218		0.0330218
1083	37.282	0.346952	0.071366	0.789929	0		1.76787	0.800576	0.825352	0	1.62593	0.141939	0.0201468		0.0201468
1084	37.3065	0.360674	0.0758356	0.814343	0		1.79715	0.850715	0.85086	0	1.70158	0.0955773	0.00913501		0.00913501
1085	37.3544	0.377741	0.0766321	0.850196	0		1.84976	0.85965	0.888322	0	1.74797	0.101792	0.0103616		0.0103616
1086	37.4319	0.401421	0.0797465	0.888503	0		1.93202	0.894587	0.928346	0	1.82293	0.109091	0.011901		0.011901
1087	37.5283	0.430524	0.087983	0.950401	0		2.03319	0.986984	0.99302	0	1.98	0.0531837	0.00282851		0.00282851
1088	37.6471	0.457302	0.0940367	1.0155	0		2.15677	1.05489	1.06104	0	2.11593	0.0408365	0.00166762		0.00166762
1089	37.7666	0.464971	0.0996084	1.0661	0		2.28107	1.1174	1.11391	0	2.2313	0.0497629	0.00247634		0.00247634
1090	37.8483	0.470233	0.106897	1.10403	0		2.36747	1.19916	1.15354	0	2.3527	0.0147666	0.000218052		0.000218052
1091	37.9004	0.471701	0.108133	1.13157	0		2.42435	1.21302	1.18232	0	2.39534	0.0290125	0.000841727		0.000841727
1092	37.9374	0.477886	0.109905	1.15635	0		2.46613	1.2329	1.2082	0	2.4411	0.0250265	0.000626324		0.000626324
1093	37.9684	0.478697	0.112559	1.16594	0		2.50192	1.26267	1.21823	0	2.4809	0.0210216	0.000441906		0.000441906
1094	37.979	0.483751	0.112374	1.17381	0		2.51722	1.2606	1.22645	0	2.48705	0.0301642	0.000909876		0.000909876
1095	37.9727	0.484348	0.111622	1.18196	0		2.51572	1.25216	1.23496	0	2.48713	0.0285981	0.00081785		0.00081785
1096	37.9776	0.487784	0.115187	1.18731	0		2.52539	1.29216	1.24055	0	2.53271	-0.00732522	5.36589e-05		5.36589e-05
1097	37.9903	0.490338	0.120014	1.18585	0		2.54284	1.34631	1.23903	0	2.58534	-0.0424908	0.00180547		0.00180547
1098	37.9848	0.487693	0.116026	1.19068	0		2.54205	1.30157	1.24407	0	2.54564	-0.00358915	1.2882e-05		1.2882e-05
1099	37.9759	0.490309	0.116128	1.17924	0		2.53799	1.30271	1.23212	0	2.53483	0.00315841	9.97558e-06		9.97558e-06
1100	37.9782	0.49408	0.117923	1.17818	0		2.54501	1.32284	1.23101	0	2.55386	-0.00884677	7.82654e-05		7.82654e-05
1101	37.9732	0.495527	0.116293	1.16755	0		2.54477	1.30456	1.2199	0	2.52447	0.0203009	0.000412127		0.000412127
1102	37.9516	0.497553	0.116554	1.15613	0		2.52799	1.30749	1.20798	0	2.51547	0.0125198	0.000156746		0.000156746
1103	37.9343	0.502599	0.119783	1.15197	0		2.51538	1.34371	1.20363	0	2.54734	-0.031966	0.00102183		0.00102183
1104	37.9224	0.513492	0.116043	1.14598	0		2.50829	1.30176	1.19737	0	2.49913	0.00915977	8.39015e-05		8.39015e-05
1105	37.9224	0.523069	0.114941	1.14346	0		2.51302	1.2894	1.19474	0	2.48414	0.0288745	0.000833738		0.000833738
1106	37.9185	0.536993	0.119772	1.13408	0		2.51387	1.34359	1.18494	0	2.52852	-0.0146469	0.000214532		0.000214532
1107	37.9299	0.552409	0.118485	1.13407	0		2.53007	1.32916	1.18493	0	2.51408	0.0159901	0.000255682		0.000255682
1108	37.9621	0.570301	0.118821	1.1341	0		2.567	1.33292	1.18496	0	2.51788	0.0491219	0.00241296		0.00241296
1109	37.9899	0.591953	0.124624	1.13508	0		2.59955	1.39802	1.18598	0	2.584	0.0155477	0.000241731		0.000241731
1110	38.0105	0.60791	0.126992	1.13975	0		2.62493	1.42458	1.19086	0	2.61544	0.00948581	8.99805e-05		8.99805e-05
1111	38.0413	0.631689	0.124024	1.14226	0		2.66051	1.39128	1.19348	0	2.58476	0.0757451	0.00573733		0.00573733
1112	38.0727	0.651867	0.128605	1.14328	0		2.69666	1.44268	1.19455	0	2.63723	0.0594299	0.00353191		0.00353191
1113	38.1036	0.676801	0.130845	1.14181	0		2.73233	1.4678	1.19302	0	2.66082	0.0715136	0.00511419		0.00511419
1114	38.1209	0.701571	0.131033	1.14756	0		2.75438	1.46992	1.19902	0	2.66894	0.0854435	0.0073006		0.0073006
1115	38.1404	0.722207	0.13587	1.1515	0		2.77868	1.52418	1.20314	0	2.72732	0.0513549	0.00263733		0.00263733
1116	38.1747	0.748577	0.140654	1.15338	0		2.81776	1.57784	1.20511	0	2.78294	0.0348205	0.00121247		0.00121247
1117	38.2033	0.776429	0.138399	1.15676	0		2.85112	1.55255	1.20863	0	2.76118	0.0899406	0.00808931		0.00808931
1118	38.2361	0.802049	0.141615	1.16099	0		2.88863	1.58862	1.21305	0	2.80167	0.0869605	0.00756212		0.00756212
1119	38.2808	0.827835	0.147464	1.16018	0		2.93808	1.65423	1.2122	0	2.86643	0.0716428	0.0051327		0.0051327
1120	38.3345	0.853025	0.149193	1.1651	0		2.99663	1.67363	1.21734	0	2.89098	0.10565	0.0111619		0.0111619
1121	38.3728	0.875067	0.151368	1.17225	0		3.03967	1.69802	1.22482	0	2.92285	0.116824	0.0136478		0.0136478
1122	38.4025	0.900318	0.157694	1.18021	0		3.07415	1.76899	1.23314	0	3.00213	0.0720209	0.00518701		0.00518701
1123	38.4488	0.920948	0.158904	1.19035	0		3.12519	1.78256	1.24373	0	3.02629	0.0989029	0.00978179		0.00978179
1124	38.4926	0.943376	0.158442	1.19854	0		3.17376	1.77739	1.25228	0	3.02967	0.144087	0.0207609		0.0207609
1125	38.5275	0.956009	0.167223	1.21219	0		3.21336	1.87589	1.26655	0	3.14244	0.0709213	0.00502983		0.00502983
1126	38.5623	0.971168	0.169613	1.21419	0		3.25293	1.9027	1.26864	0	3.17134	0.0815887	0.00665672		0.00665672
1127	38.6195	0.982525	0.172386	1.22724	0		3.31496	1.93381	1.28227	0	3.21608	0.0988832	0.00977789		0.00977789
1128	38.6743	0.991678	0.176988	1.23919	0		3.37451	1.98543	1.29476	0	3.28019	0.0943248	0.00889717		0.00889717
1129	38.7246	0.997516	0.179513	1.24848	0		3.42953	2.01375	1.30446	0	3.31822	0.111318	0.0123917		0.0123917
1130	38.7763	1	0.180321	1.25743	0		3.48606	2.02282	1.31381	0	3.33664	0.149418	0.0223259		0.0223259
1131	38.8456	1.0015	0.187338	1.27373	0		3.56007	2.10154	1.33085	0	3.43239	0.127683	0.0163029		0.0163029
1132	38.9059	0.999412	0.192262	1.28851	0		3.62514	2.15677	1.34629	0	3.50306	0.122081	0.0149039		0.0149039
1133	38.9519	0.992762	0.193939	1.30468	0		3.67593	2.17559	1.36318	0	3.53877	0.137157	0.0188121		0.0188121
1134	38.999	0.985624	0.198133	1.32712	0		3.72776	2.22263	1.38664	0	3.60927	0.118491	0.0140402		0.0140402
1135	39.0596	0.978152	0.201031	1.3355	0		3.79313	2.25515	1.39539	0	3.65054	0.142591	0.0203323		0.0203323
1136	39.1197	0.968059	0.203853	1.35797	0		3.85803	2.2868	1.41886	0	3.70566	0.152364	0.0232147		0.0232147
1137	39.1772	0.953101	0.20726	1.37889	0		3.92021	2.32502	1.44072	0	3.76574	0.154469	0.0238606		0.0238606
1138	39.2436	0.938195	0.214787	1.39857	0		3.99144	2.40946	1.46128	0	3.87074	0.120702	0.0145689		0.0145689
1139	39.3188	0.921558	0.218569	1.42275	0		4.07138	2.45188	1.48656	0	3.93843	0.132943	0.0176739		0.0176739
1140	39.3813	0.907729	0.220651	1.44887	0		4.13865	2.47524	1.51384	0	3.98908	0.14957	0.0223711		0.0223711
1141	39.434	0.886937	0.224696	1.47751	0		4.19615	2.52062	1.54377	0	4.06438	0.131761	0.0173609		0.0173609
1142	39.5009	0.872539	0.226261	1.50709	0		4.26774	2.53818	1.57468	0	4.11285	0.154885	0.0239895		0.0239895
1143	39.5812	0.853404	0.230328	1.5398	0		4.35282	2.5838	1.60884	0	4.19264	0.160181	0.025658		0.025658
1144	39.6498	0.834737	0.23854	1.57736	0		4.42617	2.67591	1.64809	0	4.32401	0.102169	0.0104386		0.0104386
1145	39.72	0.812834	0.240503	1.62271	0		4.50119	2.69794	1.69547	0	4.39341	0.107776	0.0116157		0.0116157
1146	39.8088	0.794117	0.240977	1.67798	0		4.59476	2.70325	1.75322	0	4.45647	0.13829	0.0191241		0.0191241
1147	39.9067	0.778837	0.247401	1.74229	0		4.69738	2.77531	1.82041	0	4.59573	0.101653	0.0103334		0.0103334
1148	39.989	0.771822	0.248914	1.79655	0		4.78449	2.79229	1.87711	0	4.6694	0.115085	0.0132446		0.0132446
1149	40.0695	0.762384	0.251877	1.84926	0		4.8697	2.82553	1.93219	0	4.75771	0.111986	0.012541		0.012541
1150	40.1608	0.754519	0.256929	1.89565	0		4.96575	2.8822	1.98066	0	4.86286	0.10289	0.0105864		0.0105864
1151	40.2499	0.748221	0.26184	1.9511	0.00460829		5.05964	2.93729	2.0386	0.0020945	4.97798	0.0816594	0.00666826		0.00666826
1152	40.3167	0.741801	0.25938	1.99979	0.00921659		5.13118	2.9097	2.08946	0.004189	5.00335	0.127826	0.0163395		0.0163395
1153	40.3965	0.736381	0.264834	2.04679	0.0138249		5.21574	2.97088	2.13857	0.0062835	5.11574	0.0999948	0.00999896		0.00999896
1154	40.4893	0.726601	0.271254	2.0831	0.0184332		5.31335	3.0429	2.17651	0.008378	5.22778	0.0855623	0.00732091		0.00732091
1155	40.5856	0.721618	0.275266	2.11684	0.0230415		5.41438	3.0879	2.21177	0.0104725	5.31014	0.104234	0.0108647		0.0108647
1156	40.6717	0.711992	0.278553	2.17294	0.0276498		5.50523	3.12477	2.27039	0.012567	5.40773	0.0975066	0.00950753		0.00950753
1157	40.7659	0.707415	0.285414	2.21875	0.0322581		5.60425	3.20174	2.31825	0.0146615	5.53465	0.0695998	0.00484413		0.00484413
1158	40.8819	0.701953	0.287624	2.26001	0.0368664		5.72496	3.22653	2.36136	0.016756	5.60464	0.120314	0.0144754		0.0144754
1159	40.9922	0.693701	0.290162	2.30918	0.0414747		5.84003	3.255	2.41273	0.0188505	5.68659	0.153448	0.0235463		0.0235463
1160	41.0924	0.685632	0.299034	2.36183	0.0460829		5.94498	3.35453	2.46774	0.020945	5.84322	0.101763	0.0103556		0.0103556
1161	41.2028	0.682777	0.305221	2.39793	0.0606759		6.06018	3.42393	2.50546	0.0275776	5.95697	0.103207	0.0106516		0.0106516
1162	41.3243	0.671173	0.30999	2.43915	0.0752688		6.18644	3.47743	2.54853	0.0342102	6.06017	0.12627	0.015944		0.015944
1163	41.441	0.664732	0.316654	2.47335	0.0898618		6.30792	3.55219	2.58427	0.0408428	6.1773	0.130623	0.0170624		0.0170624
1164	41.5569	0.658339	0.322104	2.52094	0.104455		6.42853	3.61333	2.63399	0.0474754	6.29479	0.133741	0.0178866		0.0178866
1165	41.7054	0.648377	0.328675	2.5678	0.119048		6.58178	3.68704	2.68295	0.0541079	6.4241	0.157672	0.0248605		0.0248605
1166	41.8747	0.642736	0.340385	2.61421	0.133641		6.75588	3.8184	2.73143	0.0607405	6.61058	0.145304	0.0211132		0.0211132
1167	42.0141	0.630596	0.35037	2.64776	0.148233		6.90002	3.93041	2.76649	0.0673731	6.76427	0.135741	0.0184257		0.0184257
1168	42.1316	0.62438	0.356607	2.66648	0.162826		7.02229	4.00037	2.78605	0.0740057	6.86043	0.16186	0.0261988		0.0261988
1169	42.2517	0.620894	0.364099	2.69158	0.177419		7.14722	4.08442	2.81227	0.0806383	6.97734	0.169886	0.0288613		0.0288613
1170	42.367	0.616556	0.370168	2.70673	0.192012		7.2672	4.15251	2.8281	0.0872709	7.06788	0.199322	0.0397294		0.0397294
1171	42.4447	0.608341	0.374409	2.6994	0.213134		7.34971	4.20008	2.82045	0.0968707	7.11739	0.232312	0.053969		0.053969
1172	42.5063	0.605997	0.381051	2.69469	0.234255		7.41604	4.27459	2.81553	0.10647	7.19659	0.219448	0.0481573		0.0481573
1173	42.5716	0.598583	0.390889	2.68747	0.255376		7.48611	4.38495	2.80799	0.11607	7.309	0.177108	0.0313671		0.0313671
1174	42.6264	0.594171	0.394922	2.67687	0.276498		7.54573	4.43019	2.79691	0.12567	7.35277	0.192958	0.0372328		0.0372328
1175	42.6551	0.588552	0.400871	2.66101	0.297619		7.5792	4.49693	2.78034	0.13527	7.41254	0.166662	0.0277763		0.0277763
1176	42.6815	0.583115	0.408826	2.63883	0.31874		7.61027	4.58616	2.75717	0.14487	7.4882	0.122073	0.0149018		0.0149018
1177	42.7145	0.578037	0.412092	2.61764	0.339862		7.64809	4.6228	2.73502	0.154469	7.51229	0.135803	0.0184424		0.0184424
1178	42.7308	0.571955	0.415977	2.57743	0.360983		7.66913	4.66639	2.69301	0.164069	7.52347	0.145659	0.0212166		0.0212166
1179	42.7155	0.569377	0.4236	2.54093	0.382104		7.65858	4.7519	2.65488	0.173669	7.58044	0.0781403	0.0061059		0.0061059
1180	42.6981	0.564955	0.427864	2.51342	0.403226		7.646	4.79973	2.62613	0.183269	7.60913	0.0368711	0.00135948		0.00135948
1181	42.6943	0.558719	0.429757	2.47736	0.418971		7.64697	4.82097	2.58846	0.190425	7.59985	0.0471211	0.0022204		0.0022204
1182	42.6757	0.552621	0.4332	2.437	0.434716		7.63314	4.8596	2.54628	0.197581	7.60346	0.0296786	0.00088082		0.00088082
1183	42.6341	0.547777	0.435138	2.3909	0.450461		7.59627	4.88133	2.49812	0.204737	7.58419	0.0120743	0.000145789		0.000145789
1184	42.5956	0.544473	0.436541	2.34732	0.466206		7.56256	4.89707	2.45258	0.211894	7.56155	0.00101839	1.03713e-06		1.03713e-06
1185	42.5731	0.539512	0.438246	2.31233	0.481951		7.54483	4.9162	2.41602	0.21905	7.55127	-0.0064328	4.1381e-05		4.1381e-05
1186	42.5385	0.536072	0.440554	2.27957	0.497696		7.51497	4.94209	2.3818	0.226206	7.55009	-0.0351214	0.00123351		0.00123351
1187	42.5	0.530253	0.439092	2.24238	0.513441		7.48119	4.92569	2.34294	0.233362	7.50199	-0.0207976	0.00043254		0.00043254
1188	42.4905	0.525178	0.441678	2.19794	0.529186		7.4765	4.95469	2.2965	0.240519	7.49171	-0.0152111	0.000231376		0.000231376
1189	42.4965	0.521802	0.444181	2.16887	0.544931		7.48726	4.98277	2.26612	0.247675	7.49657	-0.00930875	8.66528e-05		8.66528e-05
1190	42.4901	0.515849	0.446263	2.13291	0.560676		7.48559	5.00613	2.22855	0.254831	7.48952	-0.00392793	1.54286e-05		1.54286e-05
1191	42.4633	0.512582	0.449045	2.09581	0.582949		7.46355	5.03733	2.18979	0.264954	7.49208	-0.028532	0.000814073		0.000814073
1192	42.4633	0.507673	0.453836	2.05883	0.605223		7.46829	5.09108	2.15115	0.275078	7.51731	-0.0490254	0.00240349		0.00240349
1193	42.4724	0.502709	0.453255	2.04204	0.627496		7.48224	5.08457	2.13361	0.285201	7.50338	-0.0211399	0.000446897		0.000446897
1194	42.4628	0.496492	0.455312	2.0107	0.64977		7.47739	5.10764	2.10087	0.295325	7.50384	-0.0264502	0.000699615		0.000699615
1195	42.4476	0.492444	0.456991	1.97774	0.672043		7.46694	5.12647	2.06643	0.305448	7.49835	-0.0314113	0.000986671		0.000986671
1196	42.4516	0.489693	0.460318	1.94221	0.694316		7.47573	5.1638	2.0293	0.315571	7.50867	-0.0329368	0.00108483		0.00108483
1197	42.4588	0.484074	0.462867	1.9101	0.71659		7.48762	5.19239	1.99576	0.325695	7.51384	-0.0262189	0.000687432		0.000687432
1198	42.4443	0.478472	0.466835	1.88798	0.738863		7.4779	5.23691	1.97265	0.335818	7.54537	-0.0674715	0.0045524		0.0045524
1199	42.431	0.474434	0.467333	1.86068	0.761137		7.46933	5.24249	1.94411	0.345942	7.53255	-0.0632141	0.00399602		0.00399602
1200	42.4383	0.469167	0.46734	1.82774	0.78341		7.48142	5.24257	1.9097	0.356065	7.50833	-0.0269067	0.000723971		0.000723971
1201	42.4492	0.466448	0.469821	1.79791	0.795699		7.49713	5.2704	1.87853	0.36165	7.51058	-0.0134441	0.000180745		0.000180745
1202	42.435	0.462269	0.474626	1.76582	0.807988		7.48762	5.3243	1.84501	0.367236	7.53655	-0.0489249	0.00239364		0.00239364
1203	42.4221	0.459532	0.477445	1.73957	0.820276		7.47948	5.35593	1.81758	0.372821	7.54633	-0.0668435	0.00446806		0.00446806
1204	42.4244	0.454264	0.47896	1.71012	0.832565		7.48661	5.37292	1.7868	0.378406	7.53813	-0.0515228	0.0026546		0.0026546
1205	42.4256	0.449563	0.479566	1.68344	0.844854		7.49258	5.37972	1.75893	0.383992	7.52264	-0.0300636	0.000903819		0.000903819
1206	42.4074	0.444773	0.480349	1.65542	0.857143		7.47908	5.3885	1.72965	0.389577	7.50773	-0.0286525	0.000820968		0.000820968
1207	42.3926	0.442635	0.481463	1.62069	0.869432		7.46909	5.401	1.69336	0.395162	7.48952	-0.0204336	0.000417533		0.000417533
1208	42.3985	0.435978	0.486576	1.60305	0.88172		7.47972	5.45835	1.67494	0.400748	7.53404	-0.0543147	0.00295009		0.00295009
1209	42.3903	0.435465	0.487415	1.57771	0.894009		7.47627	5.46777	1.64846	0.406333	7.52256	-0.0462871	0.00214249		0.00214249
1210	42.3513	0.428805	0.485826	1.55382	0.906298		7.4421	5.44994	1.6235	0.411918	7.48535	-0.043253	0.00187082		0.00187082
1211	42.3208	0.423552	0.487647	1.53742	0.91321		7.4163	5.47037	1.60636	0.41506	7.49179	-0.0754881	0.00569845		0.00569845
1212	42.312	0.422328	0.486573	1.50627	0.920123		7.41234	5.45832	1.57381	0.418202	7.45034	-0.0380009	0.00144407		0.00144407
1213	42.2935	0.418863	0.486145	1.49077	0.927035		7.39857	5.45352	1.55763	0.421344	7.43249	-0.0339182	0.00115045		0.00115045
1214	42.2583	0.416081	0.488668	1.46403	0.933948		7.3681	5.48183	1.52969	0.424485	7.436	-0.0678968	0.00460997		0.00460997
1215	42.2343	0.411567	0.491567	1.44776	0.94086		7.34889	5.51434	1.51269	0.427627	7.45465	-0.105759	0.011185		0.011185
1216	42.2152	0.409554	0.487651	1.42495	0.947773		7.33452	5.47041	1.48885	0.430769	7.39003	-0.0555135	0.00308175		0.00308175
1217	42.169	0.408034	0.486351	1.40933	0.954685		7.29312	5.45583	1.47253	0.433911	7.36227	-0.0691544	0.00478232		0.00478232
1218	42.116	0.405688	0.486122	1.38389	0.961598		7.24483	5.45327	1.44595	0.437053	7.33627	-0.0914385	0.008361		0.008361
1219	42.0713	0.399844	0.483383	1.36016	0.96851		7.20499	5.42254	1.42115	0.440194	7.28388	-0.0788946	0.00622436		0.00622436
1220	42.0264	0.396332	0.481647	1.33661	0.975422		7.16479	5.40306	1.39654	0.443336	7.24294	-0.0781462	0.00610683		0.00610683
1221	41.9551	0.391987	0.479917	1.31184	0.976959		7.09827	5.38366	1.37067	0.444034	7.19836	-0.100088	0.0100177		0.0100177
1222	41.8613	0.385943	0.47497	1.28565	0.978495		7.00921	5.32817	1.3433	0.444732	7.1162	-0.106995	0.0114479		0.0114479
1223	41.7687	0.384037	0.47001	1.25821	0.980031		6.92143	5.27252	1.31463	0.445431	7.03258	-0.11115	0.0123543		0.0123543
1224	41.6642	0.379164	0.465282	1.22952	0.981567		6.82164	5.21949	1.28466	0.446129	6.95027	-0.128638	0.0165478		0.0165478
1225	41.5276	0.377123	0.457837	1.19259	0.983103		6.68984	5.13596	1.24607	0.446827	6.82886	-0.139018	0.0193261		0.0193261
1226	41.3835	0.374115	0.452607	1.15223	0.984639		6.55053	5.07729	1.2039	0.447525	6.72871	-0.178185	0.0317499		0.0317499
1227	41.2588	0.367846	0.443427	1.10936	0.986175		6.43057	4.97432	1.15911	0.448223	6.58165	-0.151083	0.022826		0.022826
1228	41.1629	0.360099	0.4327	1.06352	0.987711		6.33941	4.85398	1.11121	0.448921	6.41411	-0.0746995	0.00558001		0.00558001
1229	41.0967	0.349758	0.429934	1.04002	0.989247		6.27793	4.82295	1.08666	0.44962	6.35923	-0.0813061	0.00661068		0.00661068
1230	41.0672	0.342527	0.433932	1.02896	0.990783		6.25322	4.8678	1.0751	0.450318	6.39322	-0.139994	0.0195982		0.0195982
1231	41.0655	0.339236	0.434404	1.0257	0.991551		6.25628	4.8731	1.0717	0.450667	6.39546	-0.139183	0.0193718		0.0193718
1232	41.0452	0.337809	0.433258	1.02251	0.99232		6.2408	4.86024	1.06836	0.451016	6.37962	-0.138819	0.0192708		0.0192708
1233	40.9945	0.334688	0.429353	1.02245	0.993088		6.19487	4.81644	1.0683	0.451365	6.3361	-0.141229	0.0199456		0.0199456
1234	40.9524	0.332044	0.42311	1.02196	0.993856		6.15746	4.7464	1.06779	0.451714	6.2659	-0.108444	0.0117601		0.0117601
1235	40.9469	0.331577	0.418802	1.0274	0.994624		6.1568	4.69807	1.07347	0.452063	6.2236	-0.0668053	0.00446295		0.00446295
1236	40.9528	0.335408	0.419248	1.02302	0.995392		6.16738	4.70307	1.0689	0.452412	6.22438	-0.0570043	0.00324949		0.00324949
1237	40.9519	0.337168	0.423111	1.02722	0.99616		6.17129	4.74642	1.07328	0.452761	6.27246	-0.101167	0.0102349		0.0102349
1238	40.9546	0.336788	0.423514	1.02983	0.996928		6.17873	4.75093	1.07601	0.45311	6.28006	-0.101331	0.010268		0.010268
1239	40.9646	0.333697	0.422851	1.03841	0.997696		6.19351	4.7435	1.08498	0.453459	6.28193	-0.0884205	0.00781818		0.00781818
1240	40.9556	0.333626	0.423342	1.04407	0.998464		6.18929	4.74901	1.09089	0.453809	6.2937	-0.104411	0.0109016		0.0109016
1241	40.9287	0.333357	0.419842	1.03911	0.998464		6.16708	4.70974	1.0857	0.453809	6.24925	-0.0821702	0.00675195		0.00675195
1242	40.9056	0.332267	0.4182	1.03689	0.998464		6.14881	4.69132	1.08338	0.453809	6.22852	-0.0797109	0.00635382		0.00635382
1243	40.8929	0.328331	0.417487	1.03076	0.998464		6.14086	4.68333	1.07698	0.453809	6.21411	-0.073256	0.00536645		0.00536645
1244	40.8899	0.328088	0.415893	1.01848	0.998464		6.14265	4.66544	1.06416	0.453809	6.18341	-0.0407564	0.00166108		0.00166108
1245	40.8988	0.325519	0.415727	1.01568	0.998464		6.15626	4.66359	1.06123	0.453809	6.17862	-0.0223573	0.000499851		0.000499851
1246	40.9405	0.324424	0.419874	1.01669	0.998464		6.20276	4.7101	1.06229	0.453809	6.2262	-0.0234337	0.000549137		0.000549137
1247	40.9912	0.322119	0.421877	1.01566	0.998464		6.25825	4.73257	1.0612	0.453809	6.24758	0.01067	0.000113849		0.000113849
1248	41.0217	0.322246	0.42478	1.01097	0.998464		6.29352	4.76513	1.0563	0.453809	6.27525	0.0182728	0.000333897		0.000333897
1249	41.0357	0.321115	0.431218	1.01194	0.998464		6.31226	4.83735	1.05732	0.453809	6.34849	-0.0362249	0.00131224		0.00131224
1250	41.0614	0.32077	0.435761	1.00763	0.998464		6.34268	4.88832	1.05282	0.453809	6.39495	-0.0522678	0.00273192		0.00273192
1251	41.0947	0.320685	0.434164	1.00787	0.99808		6.38078	4.8704	1.05307	0.453634	6.3771	0.0036768	1.35188e-05		1.35188e-05
1252	41.1294	0.319222	0.440266	1.01005	0.997696		6.42018	4.93886	1.05534	0.453459	6.44766	-0.0274778	0.000755028		0.000755028
1253	41.1833	0.319556	0.446692	1.0105	0.997312		6.4789	5.01094	1.05581	0.453285	6.52004	-0.0411455	0.00169296		0.00169296
1254	41.2747	0.320718	0.453969	1.01	0.996928		6.57503	5.09257	1.05529	0.45311	6.60097	-0.0259481	0.000673302		0.000673302
1255	41.3794	0.323076	0.462677	1.01474	0.996544		6.68449	5.19025	1.06025	0.452936	6.70344	-0.0189484	0.000359041		0.000359041
1256	41.4761	0.323815	0.471538	1.01955	0.99616		6.78592	5.28967	1.06527	0.452761	6.8077	-0.0217708	0.000473967		0.000473967
1257	41.5833	0.322557	0.482977	1.02649	0.995776		6.89796	5.41798	1.07252	0.452587	6.94309	-0.0451303	0.00203675		0.00203675
1258	41.7198	0.322255	0.491296	1.03224	0.995392		7.03919	5.51131	1.07853	0.452412	7.04225	-0.00306383	9.38704e-06		9.38704e-06
1259	41.8744	0.323024	0.50623	1.02772	0.995008		7.19853	5.67883	1.07381	0.452238	7.20488	-0.0063454	4.02641e-05		4.02641e-05
1260	42.0782	0.321034	0.522789	1.01963	0.994624		7.40717	5.86459	1.06535	0.452063	7.382	0.025168	0.000633431		0.000633431
1261	42.3631	0.31893	0.545501	1.00636	0.994624		7.69675	6.11937	1.05149	0.452063	7.62293	0.0738228	0.00544981		0.00544981
1262	42.725	0.321379	0.5773	0.998058	0.994624		8.06344	6.47609	1.04281	0.452063	7.97097	0.0924725	0.00855116		0.00855116
1263	43.0943	0.32166	0.609195	0.994474	0.994624		8.43755	6.83388	1.03907	0.452063	8.32501	0.112538	0.0126647		0.0126647
1264	43.4384	0.320856	0.64245	0.998684	0.994624		8.78637	7.20693	1.04347	0.452063	8.70246	0.0839025	0.00703963		0.00703963
1265	43.7868	0.323163	0.671737	0.999481	0.994624		9.1395	7.53547	1.0443	0.452063	9.03183	0.107666	0.0115919		0.0115919
1266	44.1511	0.323196	0.70223	0.996789	0.994624		9.50865	7.87753	1.04149	0.452063	9.37109	0.137561	0.0189231		0.0189231
1267	44.4845	0.323095	0.7306	1.0006	0.994624		9.84674	8.19579	1.04547	0.452063	9.69332	0.153412	0.0235353		0.0235353
1268	44.7833	0.323779	0.760709	1.00258	0.994624		10.1503	8.53355	1.04754	0.452063	10.0332	0.117153	0.0137248		0.0137248
1269	45.089	0.325171	0.788545	1.00152	0.994624		10.4608	8.84581	1.04643	0.452063	10.3443	0.116448	0.0135602		0.0135602
1270	45.4002	0.326071	0.816872	1.00277	0.994624		10.7768	9.16358	1.04774	0.452063	10.6634	0.113383	0.0128557		0.0128557
1271	45.6839	0.325025	0.840494	1.00419	0.994624		11.0652	9.42857	1.04922	0.452063	10.9299	0.135396	0.018332		0.018332
1272	45.9559	0.326878	0.869421	1.00347	0.994624		11.342	9.75307	1.04847	0.452063	11.2536	0.0884136	0.00781696		0.00781696
1273	46.2537	0.328141	0.89212	1.00221	0.994624		11.6445	10.0077	1.04715	0.452063	11.5069	0.137591	0.0189314		0.0189314
1274	46.533	0.329332	0.914894	0.999207	0.994624		11.9286	10.2632	1.04401	0.452063	11.7593	0.169313	0.028667		0.028667
1275	46.7424	0.329116	0.935487	1.0009	0.994624		12.1428	10.4942	1.04578	0.452063	11.992	0.150779	0.0227343		0.0227343
1276	46.9103	0.328604	0.949868	1.00662	0.994624		12.3154	10.6555	1.05176	0.452063	12.1593	0.156084	0.0243623		0.0243623
1277	47.0866	0.326885	0.962466	1.00595	0.994624		12.4965	10.7968	1.05106	0.452063	12.3	0.19651	0.0386161		0.0386161
1278	47.2354	0.329314	0.979109	1.00268	0.994624		12.6501	10.9835	1.04764	0.452063	12.4832	0.166812	0.0278262		0.0278262
1279	47.31	0.330757	0.989529	0.997844	0.994624		12.7294	11.1004	1.04259	0.452063	12.5951	0.134301	0.0180368		0.0180368
1280	47.3509	0.329779	0.997032	1.00053	0.994624		12.775	11.1846	1.0454	0.452063	12.6821	0.0929765	0.00864462		0.00864462
1281	47.4019	0.330183	0.999739	1.00127	0.997312		12.8308	11.215	1.04617	0.453285	12.7144	0.116422	0.0135541		0.0135541
1282	47.4152	0.331575	1	0.999984	1		12.8489	11.2179	1.04483	0.454507	12.7172	0.131707	0.0173467		0.0173467
1283	47.3545	0.33239	0.99807	0.999531	1.00269		12.793	11.1962	1.04435	0.455728	12.6963	0.0966873	0.00934844		0.00934844
1284	47.2729	0.333003	0.993238	0.997262	1.00538		12.7161	11.142	1.04198	0.45695	12.641	0.0751769	0.00565157		0.00565157
1285	47.1921	0.33144	0.987421	0.995945	1.00806		12.6401	11.0768	1.04061	0.458172	12.5756	0.0645651	0.00416866		0.00416866
1286	47.0583	0.333567	0.978147	0.99856	1.01075		12.511	10.9727	1.04334	0.459394	12.4755	0.0355562	0.00126424		0.00126424
1287	46.8584	0.332253	0.965957	0.996863	1.01344		12.3159	10.836	1.04157	0.460616	12.3382	-0.0222449	0.000494835		0.000494835
1288	46.6691	0.333886	0.952348	0.99246	1.01613		12.1314	10.6833	1.03697	0.461837	12.1821	-0.050724	0.00257292		0.00257292
1289	46.5111	0.332118	0.937666	0.991213	1.01882		11.9781	10.5186	1.03566	0.463059	12.0174	-0.0392252	0.00153861		0.00153861
1290	46.3241	0.335347	0.918708	0.994081	1.02151		11.7959	10.306	1.03866	0.464281	11.8089	-0.0130176	0.000169458		0.000169458
1291	46.0861	0.334224	0.902301	0.994196	1.02611		11.5627	10.1219	1.03878	0.466376	11.6271	-0.0643351	0.00413901		0.00413901
1292	45.8604	0.333454	0.884091	0.986692	1.03072		11.3418	9.91764	1.03094	0.46847	11.417	-0.0752695	0.00566549		0.00566549
1293	45.6491	0.332212	0.862614	0.998043	1.03533		11.1352	9.67671	1.0428	0.470565	11.1901	-0.0548476	0.00300825		0.00300825
1294	45.3988	0.331914	0.841381	0.99014	1.03994		10.8897	9.43852	1.03454	0.472659	10.9457	-0.0559964	0.0031356		0.0031356
1295	45.1124	0.332464	0.818362	0.987773	1.04455		10.6081	9.18029	1.03207	0.474754	10.6871	-0.0790632	0.00625098		0.00625098
1296	44.8552	0.332083	0.796619	0.987474	1.04916		10.3556	8.93638	1.03176	0.476848	10.445	-0.0894165	0.00799532		0.00799532
1297	44.6213	0.332192	0.776425	0.983601	1.05376		10.1265	8.70985	1.02771	0.478943	10.2165	-0.0900154	0.00810278		0.00810278
1298	44.362	0.329631	0.753152	0.982072	1.05837		9.87193	8.44878	1.02611	0.481037	9.95592	-0.0839957	0.00705528		0.00705528
1299	44.0834	0.328984	0.730696	0.984578	1.06298		9.59805	8.19687	1.02873	0.483132	9.70873	-0.110683	0.0122507		0.0122507
1300	43.8379	0.327416	0.70658	0.985063	1.06759		9.35733	7.92634	1.02924	0.485226	9.4408	-0.0834731	0.00696777		0.00696777
1301	43.605	0.327498	0.685224	0.984171	1.07591		9.12923	7.68677	1.0283	0.489008	9.20408	-0.0748547	0.00560322		0.00560322
1302	43.347	0.326667	0.662265	0.979885	1.08423		8.87596	7.42922	1.02383	0.492789	8.94584	-0.0698758	0.00488263		0.00488263
1303	43.0836	0.325117	0.644043	0.9787	1.09255		8.61734	7.2248	1.02259	0.496571	8.74396	-0.12662	0.0160326		0.0160326
1304	42.8526	0.321957	0.622389	0.98181	1.10087		8.39108	6.9819	1.02584	0.500353	8.50809	-0.117002	0.0136895		0.0136895
1305	42.6326	0.321191	0.599859	0.983498	1.10919		8.17584	6.72916	1.0276	0.504135	8.26089	-0.0850471	0.00723301		0.00723301
1306	42.3848	0.317434	0.578491	0.982344	1.11751		7.93283	6.48945	1.02639	0.507916	8.02376	-0.0909284	0.00826798		0.00826798
1307	42.1356	0.316604	0.559093	0.982498	1.12583		7.68841	6.27184	1.02656	0.511698	7.8101	-0.121686	0.0148074		0.0148074
1308	41.9275	0.312311	0.538459	0.982229	1.13415		7.48511	6.04037	1.02627	0.51548	7.58212	-0.0970184	0.00941257		0.00941257
1309	41.7371	0.311182	0.519972	0.982936	1.14247		7.29946	5.83299	1.02701	0.519262	7.37927	-0.0798036	0.00636862		0.00636862
1310	41.5076	0.309943	0.503072	0.985181	1.15079		7.07465	5.6434	1.02936	0.523043	7.19581	-0.121155	0.0146786		0.0146786
1311	41.2592	0.304417	0.481421	0.984407	1.16884		6.83109	5.40052	1.02855	0.531247	6.96032	-0.129233	0.0167011		0.0167011
1312	41.0323	0.303855	0.463016	0.984868	1.18689		6.60889	5.19406	1.02903	0.53945	6.76255	-0.153657	0.0236103		0.0236103
1313	40.8341	0.298893	0.444426	0.989602	1.20494		6.41547	4.98552	1.03398	0.547654	6.56715	-0.151681	0.023007		0.023007
1314	40.6481	0.292887	0.430806	0.99766	1.22299		6.23421	4.83273	1.0424	0.555857	6.43099	-0.196779	0.0387218		0.0387218
1315	40.4849	0.292826	0.412515	1.00145	1.24104		6.07582	4.62754	1.04636	0.564061	6.23796	-0.162144	0.0262905		0.0262905
1316	40.3199	0.288653	0.397506	1.00456	1.25909		5.91559	4.45918	1.0496	0.572264	6.08105	-0.165462	0.0273778		0.0273778
1317	40.1139	0.282259	0.379259	1.00972	1.27714		5.71435	4.25449	1.055	0.580468	5.88995	-0.175604	0.0308369		0.0308369
1318	39.8855	0.277466	0.363568	1.01846	1.29519		5.49073	4.07846	1.06413	0.588671	5.73127	-0.240536	0.0578575		0.0578575
1319	39.7131	0.274194	0.347948	1.02461	1.31324		5.32301	3.90324	1.07055	0.596875	5.57067	-0.247661	0.0613361		0.0613361
1320	39.6187	0.268848	0.334949	1.04003	1.33129		5.23344	3.75743	1.08666	0.605078	5.44917	-0.215724	0.0465369		0.0465369
1321	39.5394	0.262154	0.321875	1.05804	1.34793		5.15885	3.61075	1.10549	0.612641	5.32888	-0.170034	0.0289115		0.0289115
1322	39.4317	0.256993	0.306238	1.0758	1.36457		5.05594	3.43534	1.12404	0.620205	5.17958	-0.123647	0.0152886		0.0152886
1323	39.3211	0.252052	0.293204	1.10285	1.38121		4.95013	3.28913	1.15231	0.627768	5.06921	-0.11908	0.01418		0.01418
1324	39.2208	0.24683	0.277898	1.11863	1.39785		4.85461	3.11743	1.16879	0.635332	4.92155	-0.0669358	0.0044804		0.0044804
1325	39.1027	0.237995	0.265379	1.15483	1.41449		4.7412	2.97699	1.20662	0.642895	4.82651	-0.085302	0.00727643		0.00727643
1326	38.9713	0.232935	0.255047	1.19167	1.43113		4.6146	2.86109	1.24511	0.650459	4.75666	-0.142059	0.0201809		0.0201809
1327	38.8624	0.22556	0.243004	1.23845	1.44777		4.51046	2.72599	1.29398	0.658022	4.678	-0.16754	0.0280695		0.0280695
1328	38.7816	0.219905	0.230179	1.30884	1.46441		4.43438	2.58212	1.36753	0.665586	4.61524	-0.180855	0.0327084		0.0327084
1329	38.7275	0.211775	0.217273	1.40949	1.48105		4.38506	2.43734	1.47269	0.673149	4.58319	-0.198121	0.0392521		0.0392521
1330	38.7052	0.205269	0.205912	1.54234	1.4977		4.36757	2.3099	1.6115	0.680713	4.60211	-0.234537	0.0550078		0.0550078
1331	38.6779	0.194254	0.195096	1.70886	1.37481		4.34505	2.18856	1.78549	0.624859	4.59891	-0.253855	0.0644422		0.0644422
1332	38.5678	0.177813	0.186195	1.77516	1.25192		4.23965	2.08871	1.85477	0.569006	4.51249	-0.272837	0.0744398		0.0744398
1333	38.2755	0.153261	0.175455	1.61373	1.12903		3.95211	1.96824	1.68609	0.513153	4.16749	-0.215372	0.0463852		0.0463852
1334	37.8086	0.127812	0.164657	1.31905	1.00614		3.49003	1.8471	1.3782	0.457299	3.6826	-0.192575	0.0370851		0.0370851
1335	37.2538	0.109815	0.147496	0.985601	0.883257		2.93993	1.65459	1.0298	0.401446	3.08584	-0.145909	0.0212896		0.0212896
1336	36.695	0.0919064	0.125282	0.675451	0.760369		2.38595	1.4054	0.705741	0.345593	2.45674	-0.0707824	0.00501015		0.00501015
1337	36.1736	0.0854015	0.105914	0.467781	0.637481		1.86927	1.18813	0.488758	0.289739	1.96663	-0.097358	0.00947859		0.00947859
1338	35.7051	0.0865171	0.0923496	0.350213	0.514593		1.40551	1.03597	0.365917	0.233886	1.63577	-0.230259	0.053019		0.053019
1339	35.3562	0.0879425	0.0806155	0.26966	0.391705		1.06139	0.904336	0.281752	0.178033	1.36412	-0.302732	0.0916467		0.0916467
1340	35.1962	0.0934085	0.0648628	0.210614	0.268817		0.906147	0.727624	0.220058	0.122179	1.06986	-0.163715	0.0268026		0.0268026
1341	35.1677	0.0982773	0.051426	0.163945	0.249616		0.882423	0.576891	0.171297	0.113452	0.86164	0.0207825	0.000431912		0.000431912
1342	35.1478	0.119448	0.0347092	0.126675	0.230415		0.867269	0.389364	0.132355	0.104725	0.626445	0.240824	0.0579962		0.0579962
1343	35.1006	0.248587	0.0184605	0.0977777	0.211214		0.824882	0.207087	0.102162	0.095998	0.405248	0.419635	0.176093		0.176093
1344	35.0481	0.624333	0.0154099	0.0796164	0.192012		0.77713	0.172867	0.0831867	0.0872709	0.343324	0.433806	0.188187		0.188187
1345	35.0077	0.556086	0.0132484	0.069774	0.172811		0.74152	0.148619	0.0729028	0.0785438	0.300066	0.441454	0.194881		0.194881
1346	34.9744	0.194089	0.0110085	0.0639439	0.15361		0.712981	0.123492	0.0668113	0.0698167	0.26012	0.452861	0.205083		0.205083
1347	34.9531	0.0861991	0.00960298	0.0591288	0.134409		0.696465	0.107725	0.0617803	0.0610896	0.230595	0.46587	0.217035		0.217035
1348	34.939	0.0481328	0.00815649	0.0514884	0.115207		0.687131	0.0914986	0.0537973	0.0523625	0.197658	0.489473	0.239584		0.239584
1349	34.9373	0.0315555	0.00845162	0.0478257	0.0960061		0.690158	0.0948093	0.0499704	0.0436354	0.188415	0.501743	0.251746		0.251746
1350	34.9656	0.0209127	0.00782783	0.0377365	0.0768049		0.723252	0.0878118	0.0394287	0.0349083	0.162149	0.561103	0.314836		0.314836
1351	35.0344	0.0157089	0.00779769	0.0375414	0.0691244		0.796818	0.0874736	0.0392248	0.0314175	0.158116	0.638702	0.40794		0.40794
1352	35.1119	0.0142884	0.00646429	0.0417505	0.0614439		0.879069	0.0725157	0.0436227	0.0279267	0.144065	0.735004	0.540231		0.540231
1353	35.2013	0.013764	0.00499292	0.0344971	0.0537634		0.973191	0.05601	0.0360441	0.0244358	0.11649	0.856701	0.733936		0.733936
1354	35.3401	0.0108351	0.00410754	0.0318389	0.0460829		1.11681	0.0460779	0.0332666	0.020945	0.10029	1.01652	1.03332		1.03332
1355	35.625	0.00961092	0.00516534	0.0303238	0.0384025		1.40644	0.0579442	0.0316836	0.0174542	0.107082	1.29935	1.68832		1.68832
1356	36.0749	0.00721491	0.0058104	0.0286363	0.030722		1.8611	0.0651804	0.0299204	0.0139633	0.109064	1.75204	3.06963		3.06963
1357	36.6843	0.00690627	0.00437691	0.0294451	0.0230415		2.47521	0.0490997	0.0307655	0.0104725	0.0903377	2.38487	5.6876		5.6876
1358	37.4642	0.00556799	0.00543525	0.0295777	0.015361		3.2599	0.060972	0.0309041	0.00698167	0.0988578	3.16104	9.99217		9.99217
1359	38.3526	0.00639054	0.00383347	0.0288471	0.00768049		4.15313	0.0430034	0.0301407	0.00349083	0.0766349	4.07649	16.6178		16.6178
1360	39.1223	0.00634269	0.00248564	0.0282194	-2.68318e-13		4.92754	0.0278836	0.0294848	-1.21952e-13	0.0573685	4.87017	23.7185		23.7185
1361	39.5136	0.00709533	0.00468362	0.0328019	0		5.32365	0.0525403	0.0342728	0	0.0868132	5.23684	27.4245		27.4245
1362	39.329	0.00646337	0.0044649	0.0382743	0		5.14381	0.0500868	0.0399906	0	0.0900774	5.05374	25.5402		25.5402
1363	38.6114	0.00447865	0.00391403	0.0402471	0		4.43089	0.0439072	0.0420518	0	0.085959	4.34493	18.8784		18.8784
1364	37.7684	0.00463892	0.0052873	0.0488495	0		3.59266	0.0593123	0.0510401	0	0.110352	3.4823	12.1264		12.1264
1365	37.0961	0.00273369	0.00469396	0.0578126	0		2.92518	0.0526563	0.0604051	0	0.113061	2.81211	7.90798		7.90798
1366	36.558	0.00363701	0.00476374	0.0569876	0		2.39181	0.0534391	0.0595431	0	0.112982	2.27882	5.19304		5.19304
1367	36.0789	0.00322495	0.00691792	0.051311	0		1.91752	0.0776045	0.053612	0	0.131216	1.78631	3.19089		3.19089
1368	35.6968	0.00241415	0.00662474	0.0466966	0		1.54017	0.0743156	0.0487906	0	0.123106	1.41707	2.00808		2.00808
1369	35.4619	0.00288274	0.00691575	0.0391697	0		1.31006	0.0775801	0.0409262	0	0.118506	1.19155	1.4198		1.4198
1370	35.3369	0.0025172	0.0058009	0.0380245	0		1.18974	0.0650739	0.0397297	0	0.104804	1.08494	1.1771		1.1771
1371	35.2	0.00285707	0.00432093	0.0309645	0		1.05767	0.0484717	0.032353	0	0.0808247	0.976849	0.954235		0.954235
1372	34.9927	0.0016181	0.00468428	0.0251869	0		0.855102	0.0525478	0.0263163	0	0.0788641	0.776238	0.602545		0.602545
1373	34.7347	0.00218851	0.00525892	0.01866	0		0.601909	0.058994	0.0194968	0	0.0784908	0.523418	0.273967		0.273967
1374	34.555	0.00358202	0.00438719	0.00806828	0		0.426954	0.049215	0.00843009	0	0.0576451	0.369309	0.136389		0.136389
1375	34.5586	0.00279903	0.00339158	0.0134021	0		0.435338	0.0380464	0.014003	0	0.0520494	0.383288	0.14691		0.14691
1376	34.6436	0.00232295	0.00293766	0.0147873	0		0.525062	0.0329544	0.0154504	0	0.0484048	0.476657	0.227202		0.227202
1377	34.6817	0.0010907	0.00273996	0.012585	0		0.567954	0.0307365	0.0131493	0	0.0438859	0.524069	0.274648		0.274648
1378	34.6753	0.00177131	0.00260896	0.0100314	0		0.566268	0.0292671	0.0104812	0	0.0397483	0.52652	0.277223		0.277223
1379	34.6803	0.00133217	0.00284898	0.00652702	0		0.576079	0.0319595	0.00681971	0	0.0387792	0.5373	0.288691		0.288691
1380	34.698	0.000893853	0.0041716	0.00787594	0		0.59855	0.0467965	0.00822912	0	0.0550256	0.543524	0.295418		0.295418
1381	34.7127	0.00157888	0.00200406	0.00815295	0		0.617958	0.0224814	0.00851855	0	0.0309999	0.586958	0.34452		0.34452
1382	34.7239	0.00132828	-4.68111e-06	0.00962927	0		0.633939	-5.25121e-05	0.0100611	0	0.0100086	0.62393	0.389289		0.389289
1383	34.7109	0.00227069	0.000936059	0.00358393	0		0.625714	0.0105006	0.00374464	0	0.0142452	0.611468	0.373894		0.373894
1384	34.6402	0.0021014	0.00168784	0.000689257	0		0.559801	0.018934	0.000720165	0	0.0196542	0.540147	0.291759		0.291759
1385	34.4775	0.00153374	0.000747931	0.000335605	0		0.401857	0.00839021	0.000350655	0	0.00874086	0.393116	0.15454		0.15454
1386	34.2768	0.000872732	0.00196282	-0.00196147	0		0.205858	0.0220187	-0.00204943	0	0.0199693	0.185889	0.0345547		0.0345547
1387	34.1855	0.000737442	0.00267946	-0.00667528	0		0.119312	0.0300579	-0.00697462	0	0.0230832	0.0962292	0.00926007		0.00926007
1388	34.2587	0.00120874	-0.000254182	-0.0032391	0		0.19727	-0.00285138	-0.00338435	0	-0.00623574	0.203506	0.0414145		0.0414145
1389	34.3776	0.000337243	7.02053e-05	0.00101191	0		0.321017	0.000787555	0.00105729	0	0.00184484	0.319172	0.101871		0.101871
1390	34.4384	0.000685	0.000294398	-0.000940333	0		0.386527	0.00330252	-0.000982501	0	0.00232002	0.384207	0.147615		0.147615
1391	34.4334	0.00202706	0.000123416	-0.000765734	0		0.386309	0.00138447	-0.000800072	0	0.000584395	0.385724	0.148783		0.148783
1392	34.3541	0.000834294	-6.61095e-05	-0.00226076	0		0.311723	-0.000741609	-0.00236214	0	-0.00310375	0.314827	0.0991158		0.0991158
1393	34.1996	0.000935402	0.000513373	-0.00170036	0		0.162003	0.00575896	-0.0017766	0	0.00398236	0.158021	0.0249706		0.0249706
1394	34.0213	-0.000516486	-0.000858198	-0.00623324	0		-0.0115233	-0.00962717	-0.00651276	0	-0.0161399	0.00461667	2.13136e-05		2.13136e-05
1395	33.9381	0.000703664	-0.00239733	-0.00497217	0		-0.0899074	-0.026893	-0.00519514	0	-0.0320881	-0.0578193	0.00334307		0.00334307
1396	33.9569	-9.21874e-06	-0.00172234	-0.00671194	0		-0.0663743	-0.0193211	-0.00701292	0	-0.026334	-0.0400403	0.00160323		0.00160323
1397	33.9489	0.000817869	-0.000136206	-0.00517549	0		-0.0695699	-0.00152794	-0.00540757	0	-0.00693552	-0.0626344	0.00392307		0.00392307
1398	33.9003	0.000575874	-0.000982769	-0.00810497	0		-0.113452	-0.0110246	-0.00846842	0	-0.019493	-0.0939591	0.00882831		0.00882831
1399	33.946	-0.00193411	-0.00259368	-0.0135136	0		-0.0629519	-0.0290956	-0.0141196	0	-0.0432152	-0.0197367	0.000389537		0.000389537

## Sheet: Platelets
This sheet calculates the area of any platelet peak that is present, as well as its height and position. It also calculates the height of the Hydrogen related band at 1405cm-1 if present.
ACTION: Answer the questions in column A, by selecting options in the yellow cells; use the data presented in the graphs to answer the questions. The rest is done automatically.
Is there a discernable platelet feature?				PLATELET AREA	MAX PEAK	MAX PEAK	H@1405cm-1
YES				I(B') (cm-2)	POSITION	HEIGHT	HEIGHT
					(cm-1)	(cm-1)	(cm-1)
Is there a discernable H-related feature at 1405cm-1?
YES				4.28484	1361	0	0.379535
Which baseline gives the best fit to the data?
BASELINE 3
			1345-1350		SUM	SUM	1351-1357		SUM	SUM	1366		SUM	SUM
			1416-1430		56.7931	51.1068	1416-1430		13.6523	13.0403	1414		0	4.28484
wavenumber	raw data - T2	POLYNOMIAL	BASELINE 1	Data - baseline	Area	Area without	BASELINE 2	Data - baseline	Area	Area without	BASELINE 3	Data - baseline	Area	Area without
	* abs coeff	to remove 1405				1405 feature				1405 feature				1405 feature
1340	35.1962		35.0523	0.143815			30.4138	4.7824			39.6428	-4.44663	0
1341	35.1677		35.0435	0.124208			30.916	4.25169			39.5707	-4.40302	0
1342	35.1478		35.0336	0.114144			31.3965	3.75124			39.4986	-4.35085	0
1343	35.1006		35.0228	0.0777907			31.8558	3.24485			39.4265	-4.3259	0
1344	35.0481		35.0111	0.0369821			32.2941	2.75401			39.3544	-4.30633	0
1345	35.0077		34.9985	0.00919549			32.7119	2.29583			39.2823	-4.2746	0
1346	34.9744		34.9851	-0.0106727			33.1096	1.86486			39.2102	-4.23581	0
1347	34.9531		34.9708	-0.0177029			33.4875	1.46566			39.1381	-4.185	0
1348	34.939		34.9558	-0.0167664			33.846	1.09301			39.066	-4.127	0
1349	34.9373		34.94	-0.00271832			34.1856	0.751698			38.994	-4.05664	0
1350	34.9656		34.9235	0.0421176	0.0421176	0.0421176	34.5066	0.45904	0.45904	0.45904	38.9219	-3.95622	0	-3.95622
1351	35.0344		34.9063	0.128114	0.128114	0.128114	34.8094	0.225058	0.225058	0.225058	38.8498	-3.81532	0	-3.81532
1352	35.1119		34.8885	0.223452	0.223452	0.223452	35.0944	0.0175769	0.0175769	0.0175769	38.7777	-3.66574	0	-3.66574
1353	35.2013		34.87	0.331285	0.331285	0.331285	35.3619	-0.160604	-0.160604	-0.160604	38.7056	-3.50429	0	-3.50429
1354	35.3401		34.8509	0.489214	0.489214	0.489214	35.6124	-0.27224	-0.27224	-0.27224	38.6335	-3.29334	0	-3.29334
1355	35.625		34.8313	0.793701	0.793701	0.793701	35.8462	-0.221222	-0.221222	-0.221222	38.5614	-2.93638	0	-2.93638
1356	36.0749		34.8111	1.26376	1.26376	1.26376	36.0638	0.0111067	0.0111067	0.0111067	38.4893	-2.41439	0	-2.41439
1357	36.6843		34.7905	1.89376	1.89376	1.89376	36.2655	0.418761	0.418761	0.418761	38.4172	-1.73295	0	-1.73295
1358	37.4642		34.7694	2.69481	2.69481	2.69481	36.4517	1.0125	1.0125	1.0125	38.3451	-0.88093	0	-0.88093
1359	38.3526		34.7478	3.60483	3.60483	3.60483	36.6228	1.72988	1.72988	1.72988	38.273	0.0796311	0	0.0796311
1360	39.1223		34.7259	4.39643	4.39643	4.39643	36.7791	2.34316	2.34316	2.34316	38.2009	0.92137	0	0.92137
1361	39.5136		34.7035	4.81011	4.81011	4.81011	36.9212	2.59249	2.59249	2.59249	38.1288	1.38482	0	1.38482
1362	39.329		34.6809	4.64818	4.64818	4.64818	37.0492	2.27981	2.27981	2.27981	38.0567	1.27231	0	1.27231
1363	38.6114		34.6579	3.95347	3.95347	3.95347	37.1637	1.44761	1.44761	1.44761	37.9846	0.626716	0	0.626716
1364	37.7684		34.6346	3.13372	3.13372	3.13372	37.2651	0.503269	0.503269	0.503269	37.9125	-0.144187	0	-0.144187
1365	37.0961		34.6112	2.48496	2.48496	2.48496	37.3536	-0.257529	-0.257529	-0.257529	37.8405	-0.744339	0	-0.744339
1366	36.558		34.5874	1.97053	1.97053	1.97053	37.4298	-0.871812	-0.871812	-0.871812	37.7684	-1.21038	0	-1.21038
1367	36.0789		34.5636	1.51537	1.51537	1.51537	37.4939	-1.41499	-1.41499	-1.41499	37.6963	-1.61733	-1.61733	-1.61733
1368	35.6968		34.5395	1.15729	1.15729	1.15729	37.5464	-1.84961	-1.84961	-1.84961	37.6242	-1.92735	-1.92735	-1.92735
1369	35.4619		34.5154	0.946554	0.946554	0.946554	37.5877	-2.12576	-2.12576	-2.12576	37.5521	-2.09013	-2.09013	-2.09013
1370	35.3369		34.4912	0.845707	0.845707	0.845707	37.6181	-2.28125	-2.28125	-2.28125	37.48	-2.14312	-2.14312	-2.14312
1371	35.2		34.4669	0.733155	0.733155	0.733155	37.6381	-2.43802	-2.43802	-2.43802	37.4079	-2.20786	-2.20786	-2.20786
1372	34.9927		34.4426	0.550122	0.550122	0.550122	37.6479	-2.65522	-2.65522	-2.65522	37.3358	-2.3431	-2.3431	-2.3431
1373	34.7347		34.4183	0.316458	0.316458	0.316458	37.6481	-2.91335	-2.91335	-2.91335	37.2637	-2.52896	-2.52896	-2.52896
1374	34.555		34.394	0.160987	0.160987	0.160987	37.6389	-3.08393	-3.08393	-3.08393	37.1916	-2.63659	-2.63659	-2.63659
1375	34.5586		34.3699	0.188782	0.188782	0.188782	37.6209	-3.06224	-3.06224	-3.06224	37.1195	-2.56087	-2.56087	-2.56087
1376	34.6436		34.3458	0.297809	0.297809	0.297809	37.5943	-2.95069	-2.95069	-2.95069	37.0474	-2.40382	-2.40382	-2.40382
1377	34.6817		34.3219	0.359867	0.359867	0.359867	37.5596	-2.87782	-2.87782	-2.87782	36.9753	-2.29359	-2.29359	-2.29359
1378	34.6753		34.2981	0.377176	0.377176	0.377176	37.5171	-2.84177	-2.84177	-2.84177	36.9032	-2.22795	-2.22795	-2.22795
1379	34.6803		34.2746	0.405779	0.405779	0.405779	37.4672	-2.78684	-2.78684	-2.78684	36.8311	-2.15081	-2.15081	-2.15081
1380	34.698		34.2512	0.446809	0.446809	0.446809	37.4103	-2.71227	-2.71227	-2.71227	36.759	-2.06101	-2.06101	-2.06101
1381	34.7127	34.7252	34.2282	0.484511	0.484511	0.497013	37.3468	-2.63416	-2.63416	-2.62166	36.687	-1.97427	-1.97427	-1.96177
1382	34.7239	34.6699	34.2054	0.518487	0.518487	0.464462	37.2772	-2.55327	-2.55327	-2.60729	36.6149	-1.89096	-1.89096	-1.94498
1383	34.7109	34.6164	34.183	0.527928	0.527928	0.433415	37.2017	-2.49075	-2.49075	-2.58527	36.5428	-1.83185	-1.83185	-1.92636
1384	34.6402	34.5648	34.1609	0.479321	0.479321	0.403836	37.1207	-2.48048	-2.48048	-2.55597	36.4707	-1.83043	-1.83043	-1.90592
[truncated: 177 more rows]

## Sheet: Baselining
The purpose of this sheet is to create a spectrum for publication / presentation purposes which has been baselined. THIS BASELINE IS NOT USED IN ANY CALCULATIONS.
[truncated: 3,607 more rows]
