# Supplementary material for: Diamond-inclusion system recording old deep lithosphere conditions at Udachnaya (Siberia)
Source: Sci Rep. 2019 Aug 29;9:12586. doi: 10.1038/s41598-019-48778-x (PMC6715805; doi:10.1038/s41598-019-48778-x)
Supplement: Supplementary file 4 — Supplementary dataset n. 4 [file 41598_2019_48778_MOESM4_ESM.xlsx]

## Sheet: RUSSIA_4
Column1	Column2
649.904	0.389078
650.386	0.388792
650.868	0.38839
651.35	0.388018
651.832	0.387805
652.315	0.387798
652.797	0.387939
653.279	0.388103
653.761	0.388171
654.243	0.388096
654.725	0.387919
655.207	0.387731
655.689	0.387618
656.172	0.387604
656.654	0.38764
657.136	0.387639
657.618	0.387534
658.1	0.387321
658.582	0.387058
659.064	0.38683
659.547	0.386694
660.029	0.386642
660.511	0.386609
660.993	0.386513
661.475	0.38631
661.957	0.386012
662.439	0.385677
662.921	0.385354
663.404	0.385048
663.886	0.384707
664.368	0.384266
664.85	0.383703
665.332	0.383097
665.814	0.382655
666.296	0.38277
666.778	0.384067
667.26	0.387335
667.743	0.392827
668.225	0.398733
668.707	0.401565
669.189	0.400182
669.671	0.39649
670.153	0.392464
670.635	0.389042
671.117	0.386499
671.6	0.384829
672.082	0.383885
672.564	0.383427
673.046	0.383171
673.528	0.382895
674.01	0.382514
674.492	0.382098
674.975	0.381789
675.457	0.381704
675.939	0.381855
676.421	0.382133
676.903	0.382371
677.385	0.382445
677.867	0.382346
678.349	0.382174
678.832	0.38207
679.314	0.382128
679.796	0.382339
680.278	0.382593
680.76	0.382745
681.242	0.382707
681.724	0.382499
682.206	0.382234
682.688	0.38205
683.171	0.382034
683.653	0.382171
684.135	0.382358
684.617	0.382459
685.099	0.382397
685.581	0.382197
686.063	0.381966
686.545	0.381837
687.028	0.381889
687.51	0.382106
687.992	0.382379
688.474	0.382566
688.956	0.382572
689.438	0.3824
689.92	0.382142
690.403	0.381917
690.885	0.381808
691.367	0.381817
691.849	0.381873
692.331	0.381881
692.813	0.381783
693.295	0.381592
693.777	0.381386
694.26	0.381257
694.742	0.381259
695.224	0.381372
695.706	0.381513
696.188	0.381586
696.67	0.381538
697.152	0.381388
697.634	0.381218
698.116	0.381119
698.599	0.381138
699.081	0.381251
699.563	0.381375
700.045	0.381416
700.527	0.381327
701.009	0.381136
701.491	0.380932
701.973	0.380813
702.456	0.380837
702.938	0.380986
703.42	0.381178
703.902	0.381313
704.384	0.381329
704.866	0.381237
705.348	0.381111
705.83	0.38104
706.313	0.381075
706.795	0.3812
707.277	0.381339
707.759	0.381403
708.241	0.381344
708.723	0.381186
709.205	0.381013
709.687	0.380922
710.17	0.380971
710.652	0.381143
711.134	0.381359
711.616	0.381517
712.098	0.381552
712.58	0.381471
713.062	0.381348
713.544	0.381276
714.027	0.381313
714.509	0.381445
714.991	0.381598
715.473	0.381676
715.955	0.381619
716.437	0.381441
716.919	0.381224
717.401	0.381074
717.884	0.381072
718.366	0.38124
718.848	0.381522
719.33	0.381821
719.812	0.382041
720.294	0.382137
720.776	0.382127
721.258	0.382064
721.74	0.381994
722.223	0.381925
722.705	0.381828
723.187	0.381671
723.669	0.381445
724.151	0.381189
724.633	0.380972
725.115	0.380864
725.597	0.380897
726.08	0.381038
726.562	0.381208
727.044	0.381322
727.526	0.381335
728.008	0.381266
728.49	0.381185
728.972	0.381167
729.455	0.381249
729.937	0.381402
730.419	0.381542
730.901	0.381581
731.383	0.381472
731.865	0.381242
732.347	0.380973
732.829	0.380762
733.312	0.380668
733.794	0.380683
734.276	0.380738
734.758	0.380747
735.24	0.380658
735.722	0.380481
736.204	0.380281
736.686	0.380143
737.168	0.380117
737.651	0.380191
738.133	0.380295
738.615	0.380344
739.097	0.380286
739.579	0.380135
740.061	0.379958
740.543	0.379844
741.025	0.379843
741.508	0.379945
741.99	0.380079
742.472	0.380156
742.954	0.380122
743.436	0.379986
743.918	0.379817
744.4	0.379702
744.883	0.379695
745.365	0.379784
745.847	0.3799
746.329	0.37995
746.811	0.37988
747.293	0.379699
747.775	0.379477
748.257	0.379307
748.74	0.379252
749.222	0.379308
749.704	0.379409
750.186	0.379463
750.668	0.379408
751.15	0.379244
751.632	0.379036
752.114	0.378872
752.597	0.378818
753.079	0.378876
753.561	0.378985
754.043	0.379056
754.525	0.379023
755.007	0.378881
755.489	0.378686
755.971	0.378523
756.454	0.378455
756.936	0.378489
757.418	0.378568
757.9	0.378611
758.382	0.378557
758.864	0.378401
759.346	0.3782
759.828	0.378039
760.311	0.377979
760.793	0.378027
761.275	0.378127
761.757	0.378193
762.239	0.378158
762.721	0.378011
763.203	0.377802
763.685	0.377615
764.168	0.377515
764.65	0.377519
765.132	0.377584
765.614	0.377631
766.096	0.377598
766.578	0.377472
767.06	0.377295
767.542	0.377142
768.024	0.377072
768.507	0.377097
768.989	0.377173
769.471	0.377224
769.953	0.377189
770.435	0.377056
770.917	0.376869
771.399	0.376703
771.881	0.376621
772.364	0.376639
772.846	0.376718
773.328	0.376787
773.81	0.376783
774.292	0.376692
774.774	0.376552
775.256	0.376429
775.739	0.376384
776.221	0.37643
776.703	0.37653
777.185	0.376615
777.667	0.376624
778.149	0.376539
778.631	0.376396
779.113	0.376258
779.596	0.376183
780.078	0.376189
780.56	0.376243
781.042	0.376283
781.524	0.376252
782.006	0.376137
782.488	0.375969
782.97	0.37581
783.452	0.375715
783.935	0.375702
784.417	0.375738
784.899	0.375762
785.381	0.375719
785.863	0.375592
786.345	0.37541
786.827	0.375233
787.309	0.375116
787.792	0.375079
788.274	0.375096
788.756	0.375113
789.238	0.375078
789.72	0.374972
790.202	0.374822
790.684	0.37468
791.167	0.374597
791.649	0.374592
792.131	0.374642
792.613	0.374694
793.095	0.374699
793.577	0.374638
794.059	0.374534
794.541	0.374433
795.024	0.374378
795.506	0.374383
795.988	0.374422
796.47	0.374446
796.952	0.374409
797.434	0.374297
797.916	0.374135
798.398	0.373974
798.88	0.373861
799.363	0.373811
799.845	0.373806
800.327	0.373799
800.809	0.373746
801.291	0.373634
801.773	0.373481
802.255	0.37333
802.737	0.373219
803.22	0.373163
803.702	0.373141
804.184	0.373114
804.666	0.373046
805.148	0.372928
805.63	0.372785
806.112	0.372659
806.595	0.372588
807.077	0.37258
807.559	0.372615
808.041	0.372648
808.523	0.372644
809.005	0.372591
809.487	0.372507
809.969	0.37243
810.452	0.372391
810.934	0.372399
811.416	0.372431
811.898	0.372453
812.38	0.372434
812.862	0.37237
813.344	0.372286
813.826	0.372216
814.308	0.372189
814.791	0.372206
815.273	0.372242
815.755	0.372257
816.237	0.372219
816.719	0.372126
817.201	0.372002
817.683	0.371888
818.165	0.371812
818.648	0.371779
819.13	0.371762
819.612	0.371725
820.094	0.371638
820.576	0.371497
821.058	0.371327
821.54	0.371167
822.023	0.371046
822.505	0.370971
822.987	0.370921
823.469	0.370863
823.951	0.370772
824.433	0.370649
824.915	0.370518
825.397	0.370413
825.88	0.370356
826.362	0.370345
826.844	0.370351
827.326	0.370337
827.808	0.370281
828.29	0.370186
828.772	0.370082
829.254	0.370007
829.736	0.369987
830.219	0.370018
830.701	0.370072
831.183	0.37011
831.665	0.370107
832.147	0.370068
832.629	0.37002
833.111	0.370003
833.593	0.370037
834.076	0.370118
834.558	0.370211
835.04	0.370277
835.522	0.370289
836.004	0.370253
836.486	0.370197
836.968	0.370162
837.45	0.370169
837.933	0.370213
838.415	0.370264
838.897	0.370285
839.379	0.370255
839.861	0.370185
840.343	0.37011
840.825	0.370071
841.307	0.370091
841.79	0.370163
842.272	0.370252
842.754	0.370313
843.236	0.370322
843.718	0.370285
844.2	0.370234
844.682	0.37021
845.164	0.370241
845.647	0.370321
846.129	0.370417
846.611	0.370492
847.093	0.37052
847.575	0.370508
848.057	0.370486
848.539	0.370493
849.021	0.370544
849.504	0.370628
849.986	0.370704
850.468	0.370731
850.95	0.370686
851.432	0.370581
851.914	0.370457
852.396	0.37036
852.878	0.37032
853.361	0.370328
853.843	0.37035
854.325	0.370343
854.807	0.370282
855.289	0.370179
855.771	0.370071
856.253	0.370005
856.736	0.370005
857.218	0.370059
857.7	0.370124
858.182	0.370147
858.664	0.370095
859.146	0.369974
859.628	0.369825
860.11	0.369699
860.592	0.369633
861.075	0.369627
861.557	0.36965
862.039	0.369657
862.521	0.369619
863.003	0.369538
863.485	0.369451
863.967	0.3694
864.449	0.369414
864.932	0.369483
865.414	0.369568
865.896	0.369617
866.378	0.369596
866.86	0.369511
867.342	0.3694
867.824	0.369316
868.307	0.369294
868.789	0.369337
869.271	0.36941
869.753	0.369465
870.235	0.36947
870.717	0.369426
871.199	0.369369
871.681	0.369347
872.163	0.369391
872.646	0.369497
873.128	0.369623
873.61	0.369716
874.092	0.369739
874.574	0.36969
875.056	0.369608
875.538	0.369543
876.02	0.36953
876.503	0.369571
876.985	0.369627
877.467	0.369651
877.949	0.369606
878.431	0.369493
878.913	0.369349
879.395	0.369223
879.877	0.369154
880.36	0.369144
880.842	0.369164
881.324	0.369168
881.806	0.369121
882.288	0.36902
882.77	0.368895
883.252	0.368788
883.734	0.368729
884.217	0.368719
884.699	0.368728
885.181	0.368711
885.663	0.368639
886.145	0.368513
886.627	0.368364
887.109	0.368237
887.591	0.368166
888.073	0.368153
888.556	0.36817
889.038	0.368175
889.52	0.368133
890.002	0.36804
890.484	0.367922
890.966	0.367816
891.448	0.367755
891.931	0.36774
892.413	0.367747
892.895	0.367738
893.377	0.367685
893.859	0.367589
894.341	0.367476
894.823	0.367384
895.305	0.367343
895.788	0.36735
896.27	0.367378
896.752	0.367385
897.234	0.367341
897.716	0.367245
898.198	0.367124
898.68	0.367018
899.162	0.366953
899.644	0.366933
900.127	0.36693
900.609	0.366904
901.091	0.36683
901.573	0.366706
902.055	0.366562
902.537	0.366437
903.019	0.36636
903.501	0.366333
903.984	0.366329
904.466	0.366312
904.948	0.366251
905.43	0.366148
905.912	0.366028
906.394	0.365927
906.876	0.365873
907.359	0.365863
907.841	0.365868
908.323	0.365849
908.805	0.365778
909.287	0.365655
909.769	0.365508
910.251	0.365377
910.733	0.365289
911.216	0.365244
911.698	0.365218
912.18	0.365171
912.662	0.365079
913.144	0.364944
913.626	0.364795
914.108	0.364668
914.59	0.36459
915.072	0.364558
915.555	0.364543
916.037	0.364507
916.519	0.364422
917.001	0.364294
917.483	0.364153
917.965	0.364038
918.447	0.363975
918.929	0.363964
919.412	0.363971
919.894	0.363957
920.376	0.363894
920.858	0.363785
921.34	0.363659
921.822	0.363555
922.304	0.363501
922.787	0.363491
923.269	0.363493
923.751	0.363465
924.233	0.363377
924.715	0.363233
925.197	0.363066
925.679	0.362919
926.161	0.362823
926.644	0.362779
927.126	0.362758
927.608	0.362717
928.09	0.362629
928.572	0.362495
929.054	0.362346
929.536	0.362223
930.018	0.362155
930.5	0.362141
930.983	0.36215
931.465	0.362138
931.947	0.362074
932.429	0.361959
932.911	0.361822
933.393	0.361705
933.875	0.361637
934.357	0.361618
934.84	0.361618
935.322	0.361597
935.804	0.361524
936.286	0.361402
936.768	0.361262
937.25	0.361148
937.732	0.361091
938.215	0.361091
938.697	0.361118
939.179	0.361128
939.661	0.361086
940.143	0.360989
940.625	0.360864
941.107	0.360752
941.589	0.360683
942.072	0.36066
942.554	0.360654
943.036	0.360628
943.518	0.360553
944	0.360431
944.482	0.36029
944.964	0.360174
945.446	0.360111
945.928	0.360101
946.411	0.360115
946.893	0.360108
947.375	0.360049
947.857	0.359936
948.339	0.359795
948.821	0.359669
949.303	0.359586
949.785	0.359549
950.268	0.359531
950.75	0.359494
951.232	0.359411
951.714	0.359282
952.196	0.359138
952.678	0.35902
953.16	0.358959
953.643	0.358955
954.125	0.358979
954.607	0.358991
955.089	0.358962
955.571	0.35889
956.053	0.358803
956.535	0.358741
957.017	0.358729
957.5	0.358766
957.982	0.358822
958.464	0.358853
958.946	0.358831
959.428	0.358756
959.91	0.358658
960.392	0.358577
960.874	0.358541
961.356	0.358552
961.839	0.35858
962.321	0.358586
962.803	0.358542
963.285	0.358455
963.767	0.358355
964.249	0.358286
964.731	0.358277
965.213	0.358326
965.696	0.358401
966.178	0.358455
966.66	0.358457
967.142	0.358407
967.624	0.358333
968.106	0.358278
968.588	0.35827
969.071	0.358311
969.553	0.35837
970.035	0.358405
970.517	0.358387
970.999	0.358319
971.481	0.35823
971.963	0.358164
972.445	0.358151
972.928	0.35819
973.41	0.358252
973.892	0.358295
974.374	0.358291
974.856	0.358238
975.338	0.358167
975.82	0.358119
976.302	0.358121
976.784	0.358171
977.267	0.358239
977.749	0.358286
978.231	0.358283
978.713	0.358233
979.195	0.358167
979.677	0.358125
980.159	0.358133
980.641	0.358186
981.124	0.358249
981.606	0.358282
982.088	0.358256
982.57	0.358178
983.052	0.358083
983.534	0.358019
984.016	0.358015
984.499	0.358069
984.981	0.358149
985.463	0.358208
985.945	0.358214
986.427	0.358169
986.909	0.358101
987.391	0.358054
987.873	0.358055
988.356	0.358104
988.838	0.358168
989.32	0.358208
989.802	0.358197
990.284	0.35814
990.766	0.358072
991.248	0.358036
991.73	0.358061
992.212	0.358143
992.695	0.358246
993.177	0.358326
993.659	0.35835
994.141	0.35832
994.623	0.358269
995.105	0.35824
995.587	0.358263
996.069	0.358334
996.552	0.358422
997.034	0.358486
997.516	0.358496
997.998	0.358458
998.48	0.358407
998.962	0.358387
999.444	0.358429
999.927	0.358529
1000.41	0.358655
1000.89	0.358762
1001.37	0.358822
1001.86	0.358836
1002.34	0.358836
1002.82	0.35886
1003.3	0.358929
1003.78	0.359032
1004.27	0.35913
1004.75	0.359175
1005.23	0.359141
1005.71	0.35904
1006.19	0.358915
1006.68	0.358819
1007.16	0.35879
1007.64	0.358826
1008.12	0.358892
1008.61	0.35894
1009.09	0.358935
1009.57	0.358876
1010.05	0.358795
1010.53	0.358735
1011.01	0.358723
1011.5	0.358756
1011.98	0.358796
1012.46	0.358795
1012.94	0.358724
1013.43	0.358586
1013.91	0.35842
1014.39	0.358274
1014.87	0.358183
1015.35	0.358147
1015.84	0.358132
1016.32	0.358094
1016.8	0.358002
1017.28	0.357858
1017.76	0.357696
1018.25	0.357563
1018.73	0.357486
1019.21	0.357465
1019.69	0.357465
1020.18	0.35744
1020.66	0.357358
1021.14	0.357222
1021.62	0.357066
1022.1	0.356937
1022.59	0.356864
1023.07	0.356848
1023.55	0.356853
1024.03	0.356835
1024.52	0.356765
1025	0.356647
1025.48	0.356517
1025.96	0.35642
1026.44	0.356389
1026.92	0.356421
1027.41	0.35648
1027.89	0.356519
1028.37	0.356505
1028.85	0.356439
1029.34	0.356354
1029.82	0.356296
1030.3	0.356292
1030.78	0.356338
1031.27	0.356397
1031.75	0.356423
1032.23	0.356383
1032.71	0.356283
1033.19	0.356158
1033.67	0.356056
1034.16	0.356011
1034.64	0.356019
1035.12	0.356044
1035.6	0.356041
1036.09	0.355979
1036.57	0.355863
1037.05	0.355731
1037.53	0.355634
1038.01	0.355606
1038.5	0.355645
1038.98	0.355716
1039.46	0.355768
1039.94	0.355764
1040.42	0.3557
1040.91	0.355607
1041.39	0.35553
1041.87	0.355504
1042.35	0.355529
1042.84	0.355576
1043.32	0.355603
1043.8	0.355582
1044.28	0.355514
1044.76	0.355433
1045.25	0.355382
1045.73	0.35539
1046.21	0.355454
1046.69	0.355539
1047.17	0.3556
1047.66	0.355607
1048.14	0.355564
1048.62	0.355505
1049.1	0.355472
1049.59	0.355495
1050.07	0.355567
1050.55	0.355654
1051.03	0.355709
1051.51	0.355704
1052	0.355648
1052.48	0.355577
1052.96	0.355538
1053.44	0.35556
1053.92	0.355637
1054.41	0.35573
1054.89	0.35579
1055.37	0.355785
1055.85	0.355723
1056.34	0.355642
1056.82	0.355592
1057.3	0.355606
1057.78	0.355684
1058.26	0.35579
1058.75	0.355876
1059.23	0.355914
1059.71	0.355907
1060.19	0.355891
1060.67	0.355914
1061.16	0.356004
1061.64	0.356153
1062.12	0.356322
1062.6	0.356456
1063.09	0.356524
1063.57	0.356528
1064.05	0.356509
1064.53	0.356517
1065.01	0.356586
1065.49	0.356717
1065.98	0.356874
1066.46	0.357007
1066.94	0.357083
1067.42	0.357105
1067.91	0.357107
1068.39	0.357138
1068.87	0.357229
1069.35	0.357379
1069.83	0.357552
1070.32	0.3577
1070.8	0.357793
1071.28	0.357833
1071.76	0.357856
1072.24	0.357909
1072.73	0.358022
1073.21	0.358193
1073.69	0.358386
1074.17	0.358556
1074.66	0.358676
1075.14	0.35875
1075.62	0.358815
1076.1	0.358917
1076.58	0.35908
1077.07	0.359295
1077.55	0.359521
1078.03	0.359708
1078.51	0.359823
1078.99	0.359875
1079.48	0.359904
1079.96	0.359958
1080.44	0.360069
1080.92	0.360231
1081.41	0.360405
1081.89	0.360541
1082.37	0.360612
1082.85	0.360628
1083.33	0.360637
1083.82	0.360698
1084.3	0.360857
1084.78	0.361126
1085.26	0.361481
1085.74	0.361882
1086.23	0.362299
1086.71	0.362727
1087.19	0.363182
1087.67	0.363684
1088.15	0.364231
1088.64	0.364789
1089.12	0.3653
1089.6	0.365708
1090.08	0.36599
1090.57	0.366165
1091.05	0.366286
1091.53	0.366411
1092.01	0.366573
1092.49	0.366766
1092.98	0.366951
1093.46	0.367082
1093.94	0.367137
1094.42	0.367128
1094.9	0.3671
1095.39	0.367098
1095.87	0.367145
1096.35	0.367226
1096.83	0.367295
1097.32	0.367305
1097.8	0.367233
1098.28	0.367097
1098.76	0.366944
1099.24	0.366827
1099.73	0.366773
1100.21	0.36677
1100.69	0.366778
1101.17	0.366748
1101.65	0.366658
1102.14	0.366524
1102.62	0.366391
1103.1	0.366311
1103.58	0.36631
1104.07	0.366379
1104.55	0.366473
1105.03	0.366541
1105.51	0.366556
1105.99	0.366526
1106.48	0.366492
1106.96	0.366499
1107.44	0.366575
1107.92	0.366707
1108.4	0.366857
1108.89	0.366978
1109.37	0.367047
1109.85	0.367078
1110.33	0.367112
1110.82	0.367193
1111.3	0.367341
1111.78	0.367542
1112.26	0.367752
1112.74	0.367923
1113.23	0.368035
1113.71	0.368105
1114.19	0.368177
1114.67	0.368298
1115.15	0.368489
1115.64	0.368732
1116.12	0.368979
1116.6	0.369178
1117.08	0.369307
1117.57	0.369382
1118.05	0.36945
1118.53	0.369563
1119.01	0.369746
1119.49	0.369989
1119.97	0.370247
1120.46	0.370473
1120.94	0.370642
1121.42	0.370769
1121.9	0.370894
1122.39	0.371063
1122.87	0.371297
1123.35	0.37158
1123.83	0.371868
1124.32	0.372115
1124.8	0.372302
1125.28	0.372446
1125.76	0.372592
1126.24	0.372786
1126.72	0.373046
1127.21	0.373357
1127.69	0.373672
1128.17	0.373946
1128.65	0.374157
1129.14	0.374323
1129.62	0.374488
1130.1	0.374697
1130.58	0.374967
1131.06	0.37528
1131.55	0.375591
1132.03	0.375856
1132.51	0.376059
1132.99	0.376222
1133.47	0.376393
1133.96	0.376621
1134.44	0.376924
1134.92	0.377279
1135.4	0.377636
1135.89	0.377945
1136.37	0.378183
1136.85	0.378368
1137.33	0.378546
1137.81	0.378764
1138.3	0.379042
1138.78	0.379364
1139.26	0.379684
1139.74	0.379957
1140.22	0.380169
1140.71	0.380339
1141.19	0.380516
1141.67	0.380748
1142.15	0.381053
1142.63	0.381415
1143.12	0.381789
1143.6	0.382134
1144.08	0.382432
1144.56	0.382705
1145.05	0.383
1145.53	0.383357
1146.01	0.38379
1146.49	0.384273
1146.97	0.384755
1147.46	0.385186
1147.94	0.385551
1148.42	0.385873
1148.9	0.386198
1149.38	0.386571
1149.87	0.387006
1150.35	0.387479
1150.83	0.387942
1151.31	0.38835
1151.8	0.388692
1152.28	0.388994
1152.76	0.389308
1153.24	0.389678
1153.72	0.390117
1154.21	0.390601
1154.69	0.391078
1155.17	0.391509
1155.65	0.391883
1156.13	0.392231
1156.62	0.392603
1157.1	0.393042
1157.58	0.393556
1158.06	0.394114
1158.55	0.39466
1159.03	0.395151
1159.51	0.395579
1159.99	0.39598
1160.47	0.396411
1160.96	0.396917
1161.44	0.39751
1161.92	0.398157
1162.4	0.398803
1162.88	0.399407
1163.37	0.399961
1163.85	0.400505
1164.33	0.401094
1164.81	0.40177
1165.3	0.402533
1165.78	0.403332
1166.26	0.404095
1166.74	0.40476
1167.22	0.405314
1167.71	0.40579
1168.19	0.406249
1168.67	0.406741
1169.15	0.407276
1169.63	0.407818
1170.12	0.408307
1170.6	0.408697
1171.08	0.408983
1171.56	0.409205
1172.05	0.409428
1172.53	0.409704
1173.01	0.410042
1173.49	0.410403
1173.97	0.410724
1174.46	0.41095
1174.94	0.411067
1175.42	0.411109
1175.9	0.411129
1176.38	0.411174
1176.87	0.411251
1177.35	0.41133
1177.83	0.411361
1178.31	0.411306
1178.8	0.41117
1179.28	0.410995
1179.76	0.410842
1180.24	0.410754
1180.72	0.410729
1181.2	0.410722
1181.69	0.41067
1182.17	0.410524
1182.65	0.410281
1183.13	0.409986
1183.62	0.409704
1184.1	0.409488
1184.58	0.409353
1185.06	0.409267
1185.54	0.409176
1186.03	0.409038
1186.51	0.408845
1186.99	0.408628
1187.47	0.408439
1187.95	0.408317
1188.44	0.408264
1188.92	0.408243
1189.4	0.4082
1189.88	0.408098
1190.37	0.407938
1190.85	0.407758
1191.33	0.407616
1191.81	0.407553
1192.29	0.407568
1192.78	0.40762
1193.26	0.407649
1193.74	0.407612
1194.22	0.407502
1194.7	0.40736
1195.19	0.407241
1195.67	0.40719
1196.15	0.407211
1196.63	0.407266
1197.12	0.407299
1197.6	0.407265
1198.08	0.407161
1198.56	0.407021
1199.04	0.406902
1199.53	0.406844
1200.01	0.406851
1200.49	0.406888
1200.97	0.406901
1201.45	0.40685
1201.94	0.406734
1202.42	0.40659
1202.9	0.406472
1203.38	0.406419
1203.87	0.40643
1204.35	0.406463
1204.83	0.406462
1205.31	0.406386
1205.79	0.406233
1206.28	0.406046
1206.76	0.405882
1207.24	0.405783
1207.72	0.405751
1208.2	0.405745
1208.69	0.405709
1209.17	0.4056
1209.65	0.405421
1210.13	0.405211
1210.62	0.405031
1211.1	0.404922
1211.58	0.404886
1212.06	0.404877
1212.54	0.40483
1213.03	0.404696
1213.51	0.404469
1213.99	0.404188
1214.47	0.403918
1214.95	0.403706
1215.44	0.403563
1215.92	0.403456
1216.4	0.403327
1216.88	0.403129
1217.37	0.402855
1217.85	0.402533
1218.33	0.402218
1218.81	0.401948
1219.29	0.401726
1219.78	0.401516
1220.26	0.401259
1220.74	0.400909
1221.22	0.40046
1221.7	0.399948
1222.19	0.399429
1222.67	0.398949
1223.15	0.398515
1223.63	0.398096
1224.11	0.397633
1224.6	0.397078
1225.08	0.396417
1225.56	0.395682
1226.04	0.394932
1226.53	0.394229
1227.01	0.39361
1227.49	0.393081
1227.97	0.392627
1228.45	0.39223
1228.94	0.391888
1229.42	0.391616
1229.9	0.391434
1230.38	0.391344
1230.86	0.391315
1231.35	0.391291
1231.83	0.391212
1232.31	0.391039
1232.79	0.390784
1233.28	0.390497
1233.76	0.390249
1234.24	0.390098
1234.72	0.390058
1235.2	0.390097
1235.68	0.390158
1236.17	0.390188
1236.65	0.390165
1237.13	0.390106
1237.61	0.390054
1238.1	0.390042
1238.58	0.390076
1239.06	0.390125
1239.54	0.390138
1240.03	0.390075
1240.51	0.389929
1240.99	0.389733
1241.47	0.389546
1241.95	0.389417
1242.43	0.389366
1242.92	0.389378
1243.4	0.389413
1243.88	0.389435
1244.36	0.389435
1244.85	0.389437
1245.33	0.389483
1245.81	0.389603
1246.29	0.389797
1246.77	0.390027
1247.26	0.390235
1247.74	0.390375
1248.22	0.390433
1248.7	0.390437
1249.18	0.390436
1249.67	0.390478
1250.15	0.390581
1250.63	0.390732
1251.11	0.390897
1251.6	0.391047
1252.08	0.391181
1252.56	0.39133
1253.04	0.391539
1253.52	0.391841
1254.01	0.392238
1254.49	0.392693
1254.97	0.393153
1255.45	0.393577
1255.93	0.393958
1256.42	0.394331
1256.9	0.394755
1257.38	0.395285
1257.86	0.39595
1258.35	0.396745
1258.83	0.397644
1259.31	0.398626
1259.79	0.399689
1260.27	0.400855
1260.76	0.402152
1261.24	0.403586
1261.72	0.405128
1262.2	0.406717
1262.68	0.408286
1263.17	0.409797
1263.65	0.411257
1264.13	0.412713
1264.61	0.414222
1265.1	0.415815
1265.58	0.417473
1266.06	0.419135
1266.54	0.420726
1267.02	0.422202
1267.51	0.423574
1267.99	0.424902
1268.47	0.42626
1268.95	0.427697
1269.43	0.429209
1269.92	0.430738
1270.4	0.432211
1270.88	0.433574
1271.36	0.434827
1271.85	0.43601
1272.33	0.437177
1272.81	0.438352
1273.29	0.439511
1273.77	0.440595
1274.26	0.441545
1274.74	0.442342
1275.22	0.443026
1275.7	0.443672
1276.18	0.444354
1276.67	0.445095
1277.15	0.445858
1277.63	0.446558
1278.11	0.447113
1278.59	0.447489
1279.08	0.447718
1279.56	0.447881
1280.04	0.448056
1280.52	0.448271
1281.01	0.448485
1281.49	0.448612
1281.97	0.448568
1282.45	0.448323
1282.93	0.447918
1283.42	0.447441
1283.9	0.446981
1284.38	0.446576
1284.86	0.446197
1285.34	0.44577
1285.83	0.445223
1286.31	0.444531
1286.79	0.443734
1287.27	0.442915
1287.76	0.442143
1288.24	0.441436
1288.72	0.440741
1289.2	0.439963
1289.68	0.439024
1290.16	0.437908
1290.65	0.436675
1291.13	0.435425
1291.61	0.434252
1292.09	0.433187
1292.58	0.43219
1293.06	0.431172
1293.54	0.430051
1294.02	0.428799
1294.51	0.427465
1294.99	0.426144
1295.47	0.424922
1295.95	0.423835
1296.43	0.422841
1296.91	0.421843
1297.4	0.420749
1297.88	0.419519
1298.36	0.41819
1298.84	0.416852
1299.33	0.415597
1299.81	0.414472
1300.29	0.41345
1300.77	0.412451
1301.25	0.41139
1301.74	0.410225
1302.22	0.40898
1302.7	0.407732
1303.18	0.406563
1303.66	0.405512
1304.15	0.404554
1304.63	0.403614
1305.11	0.402613
1305.59	0.401515
1306.08	0.400351
1306.56	0.399202
1307.04	0.398152
1307.52	0.397235
1308	0.396414
1308.49	0.395594
1308.97	0.394676
1309.45	0.393613
1309.93	0.392441
1310.41	0.391263
1310.9	0.390203
1311.38	0.389346
1311.86	0.388697
1312.34	0.388174
1312.83	0.387644
1313.31	0.386991
1313.79	0.386166
1314.27	0.385208
1314.75	0.384206
1315.24	0.383247
1315.72	0.382383
1316.2	0.381614
1316.68	0.380909
1317.16	0.380241
1317.65	0.379607
1318.13	0.37903
1318.61	0.378534
1319.09	0.378108
1319.58	0.377687
1320.06	0.377174
1320.54	0.376486
1321.02	0.375601
1321.5	0.374577
1321.99	0.373525
1322.47	0.372565
1322.95	0.371775
1323.43	0.371157
1323.91	0.370647
1324.4	0.370146
1324.88	0.369579
1325.36	0.368933
1325.84	0.368263
1326.33	0.367659
1326.81	0.367193
1327.29	0.366885
1327.77	0.366695
1328.25	0.366552
1328.73	0.366402
1329.22	0.366238
1329.7	0.366098
1330.18	0.36602
1330.66	0.36599
1331.15	0.365904
1331.63	0.36558
1332.11	0.364822
1332.59	0.3635
1333.08	0.361607
1333.56	0.359257
1334.04	0.356634
1334.52	0.35393
1335	0.351293
1335.48	0.348808
1335.97	0.346506
1336.45	0.344398
1336.93	0.342517
1337.41	0.340936
1337.9	0.339761
1338.38	0.339071
1338.86	0.338841
1339.34	0.338874
1339.82	0.338832
1340.31	0.338393
1340.79	0.337407
1341.27	0.335953
1341.75	0.33426
1342.23	0.33259
1342.72	0.331157
1343.2	0.330076
1343.68	0.329351
1344.16	0.328894
1344.65	0.328573
1345.13	0.32828
1345.61	0.327973
1346.09	0.32768
1346.57	0.327466
1347.06	0.327384
1347.54	0.327442
1348.02	0.327599
1348.5	0.327791
1348.98	0.327969
1349.47	0.328123
1349.95	0.328277
1350.43	0.328467
1350.91	0.328707
1351.39	0.328985
1351.88	0.329284
1352.36	0.329607
1352.84	0.330002
1353.32	0.330565
1353.81	0.331401
1354.29	0.33258
1354.77	0.334104
1355.25	0.335906
1355.73	0.337905
1356.22	0.34007
1356.7	0.342462
1357.18	0.345212
1357.66	0.348456
1358.14	0.352244
1358.63	0.356496
1359.11	0.360997
1359.59	0.365476
1360.07	0.369679
1360.56	0.373422
1361.04	0.37654
1361.52	0.378795
1362	0.379809
1362.48	0.379151
1362.97	0.376621
1363.45	0.372478
1363.93	0.367356
1364.41	0.36195
1364.89	0.356773
1365.38	0.352112
1365.86	0.348091
1366.34	0.344742
1366.82	0.342044
1367.31	0.339933
1367.79	0.338304
1368.27	0.33702
1368.75	0.33593
1369.23	0.334898
1369.72	0.333814
1370.2	0.332617
1370.68	0.331297
1371.16	0.329913
1371.64	0.328589
1372.13	0.327515
1372.61	0.326918
1373.09	0.326989
1373.57	0.327761
1374.06	0.328975
1374.54	0.330106
1375.02	0.330633
1375.5	0.330334
1375.98	0.32935
1376.47	0.328027
1376.95	0.326736
1377.43	0.32576
1377.91	0.325227
1378.39	0.325081
1378.88	0.325116
1379.36	0.32508
1379.84	0.32482
1380.32	0.324347
1380.81	0.323808
1381.29	0.323382
1381.77	0.323178
1382.25	0.323163
1382.73	0.323168
1383.21	0.322984
1383.7	0.322489
1384.18	0.321729
1384.66	0.320906
1385.14	0.320326
1385.63	0.320299
1386.11	0.321008
1386.59	0.322359
1387.07	0.323924
1387.56	0.325137
1388.04	0.325632
1388.52	0.3254
1389	0.324682
1389.48	0.323761
1389.96	0.322825
1390.45	0.321934
1390.93	0.321059
1391.41	0.320153
1391.89	0.319229
1392.38	0.318412
1392.86	0.317936
1393.34	0.318092
1393.82	0.319082
1394.3	0.320817
1394.79	0.322791
1395.27	0.324282
1395.75	0.324805
1396.23	0.324365
1396.71	0.323353
1397.2	0.322295
1397.68	0.321674
1398.16	0.321793
1398.64	0.322633
1399.13	0.323797
1399.61	0.324673
1400.09	0.324796
1400.57	0.324078
1401.05	0.322748
1401.54	0.321163
1402.02	0.319676
1402.5	0.318579
1402.98	0.318081
1403.46	0.318279
1403.95	0.319103
1404.43	0.320295
1404.91	0.321474
1405.39	0.322287
1405.88	0.322549
1406.36	0.322275
1406.84	0.32161
1407.32	0.320749
1407.8	0.319873
1408.29	0.319129
1408.77	0.318616
1409.25	0.318383
1409.73	0.318421
1410.21	0.318661
1410.7	0.318988
1411.18	0.31927
1411.66	0.319404
1412.14	0.319338
1412.62	0.319083
1413.11	0.31869
1413.59	0.318223
1414.07	0.317731
1414.55	0.317232
1415.04	0.316721
1415.52	0.316193
1416	0.315672
1416.48	0.315257
1416.96	0.315155
1417.45	0.315683
1417.93	0.317172
1418.41	0.319705
1418.89	0.322774
1419.38	0.325338
1419.86	0.326492
1420.34	0.326056
1420.82	0.324456
1421.3	0.3223
1421.79	0.320142
1422.27	0.318441
1422.75	0.317563
1423.23	0.317705
1423.71	0.318738
1424.2	0.320109
1424.68	0.321074
1425.16	0.321137
1425.64	0.320281
1426.12	0.318842
1426.61	0.317269
1427.09	0.315982
1427.57	0.315291
1428.05	0.315337
1428.54	0.316033
1429.02	0.317069
1429.5	0.318059
1429.98	0.318742
1430.46	0.319072
1430.95	0.31915
1431.43	0.31907
1431.91	0.318825
1432.39	0.318311
1432.87	0.317422
1433.36	0.316148
1433.84	0.314634
1434.32	0.313194
1434.8	0.31231
1435.29	0.312587
1435.77	0.314501
1436.25	0.317868
1436.73	0.321482
1437.21	0.323825
1437.7	0.32426
1438.18	0.323191
1438.66	0.321384
1439.14	0.319476
1439.62	0.317858
1440.11	0.3167
1440.59	0.315998
1441.07	0.315635
1441.55	0.31545
1442.04	0.315317
1442.52	0.315178
1443	0.31503
1443.48	0.314874
1443.96	0.314678
1444.44	0.314389
1444.93	0.313982
1445.41	0.313514
1445.89	0.313154
1446.37	0.313151
1446.86	0.313734
1447.34	0.314943
1447.82	0.316482
1448.3	0.317789
1448.78	0.318359
1449.27	0.318049
1449.75	0.317085
1450.23	0.315875
1450.71	0.314821
1451.19	0.314189
1451.68	0.314023
1452.16	0.314107
1452.64	0.314058
1453.12	0.313529
1453.61	0.312384
1454.09	0.310754
1454.57	0.309012
1455.05	0.307768
1455.53	0.307916
1456.02	0.310532
1456.5	0.316126
1456.98	0.323231
1457.46	0.328719
1457.94	0.33083
1458.43	0.330255
1458.91	0.32839
1459.39	0.326124
1459.87	0.323792
1460.36	0.321438
1460.84	0.319049
1461.32	0.316661
1461.8	0.314402
1462.28	0.3125
1462.77	0.31127
1463.25	0.311063
1463.73	0.312106
1464.21	0.314229
1464.69	0.316709
1465.18	0.318593
1465.66	0.319325
1466.14	0.31898
1466.62	0.317966
1467.11	0.316683
1467.59	0.315352
1468.07	0.314025
1468.55	0.312653
1469.03	0.311185
1469.52	0.309652
1470	0.308231
1470.48	0.307287
1470.96	0.307382
1471.44	0.30915
1471.93	0.312818
1472.41	0.317493
1472.89	0.321298
1473.37	0.322893
1473.86	0.322423
1474.34	0.320868
1474.82	0.319177
1475.3	0.317942
1475.78	0.317355
1476.27	0.317245
1476.75	0.317203
1477.23	0.316827
1477.71	0.315941
1478.19	0.314635
1478.68	0.313163
1479.16	0.311835
1479.64	0.31093
1480.12	0.310634
1480.61	0.310958
1481.09	0.311692
1481.57	0.312447
1482.05	0.31284
1482.53	0.312672
1483.02	0.311978
1483.5	0.310947
1483.98	0.309826
1484.46	0.308843
1484.94	0.30817
1485.43	0.307893
1485.91	0.308002
1486.39	0.308389
1486.87	0.308912
1487.35	0.309477
1487.84	0.310126
1488.32	0.311055
1488.8	0.31253
1489.28	0.314664
1489.77	0.317153
1490.25	0.319256
1490.73	0.32023
1491.21	0.319805
1491.69	0.318215
1492.18	0.315912
1492.66	0.313323
1493.14	0.310783
1493.62	0.308557
1494.1	0.306889
1494.59	0.306014
1495.07	0.306136
1495.55	0.30732
1496.03	0.309354
1496.52	0.311713
1497	0.313764
1497.48	0.315097
1497.96	0.315664
1498.44	0.315659
1498.92	0.315319
1499.41	0.314807
1499.89	0.314186
1500.37	0.313446
1500.85	0.312546
1501.34	0.311443
1501.82	0.310113
1502.3	0.308551
1502.78	0.306773
1503.27	0.304817
1503.75	0.302764
1504.23	0.300781
1504.71	0.299224
1505.19	0.298836
1505.67	0.301008
1506.16	0.307567
1506.64	0.318448
1507.12	0.328658
1507.6	0.332862
1508.09	0.331576
1508.57	0.327855
1509.05	0.323706
1509.53	0.319966
1510.01	0.316918
1510.5	0.314631
1510.98	0.313067
1511.46	0.312085
1511.94	0.311443
1512.42	0.310847
1512.91	0.310051
1513.39	0.308946
1513.87	0.307596
1514.35	0.30624
1514.84	0.305272
1515.32	0.305213
1515.8	0.306551
1516.28	0.309324
1516.76	0.312669
1517.25	0.31509
1517.73	0.315568
1518.21	0.314158
1518.69	0.311591
1519.17	0.308756
1519.66	0.30658
1520.14	0.306144
1520.62	0.308551
1521.1	0.313914
1521.59	0.319984
1522.07	0.323478
1522.55	0.32337
1523.03	0.320935
1523.51	0.317772
1524	0.314959
1524.48	0.313107
1524.96	0.31248
1525.44	0.312964
1525.92	0.314045
1526.41	0.315032
1526.89	0.315453
1527.37	0.315255
1527.85	0.314664
1528.34	0.313918
1528.82	0.313098
1529.3	0.312128
1529.78	0.310875
1530.26	0.309279
1530.75	0.307448
1531.23	0.30569
1531.71	0.304546
1532.19	0.304775
1532.67	0.307101
1533.16	0.311404
1533.64	0.31598
1534.12	0.318574
1534.6	0.318384
1535.09	0.316135
1535.57	0.312876
1536.05	0.309366
1536.53	0.306056
1537.01	0.303252
1537.49	0.301243
1537.98	0.300404
1538.46	0.301263
1538.94	0.304456
1539.42	0.31032
1539.91	0.317991
1540.39	0.324997
1540.87	0.328903
1541.35	0.329272
1541.83	0.327268
1542.32	0.324286
1542.8	0.321362
1543.28	0.319169
1543.76	0.318063
1544.24	0.317996
1544.73	0.318417
1545.21	0.318489
1545.69	0.317604
1546.17	0.315696
1546.66	0.313114
1547.14	0.310358
1547.62	0.307936
1548.1	0.306337
1548.58	0.305975
1549.07	0.306986
1549.55	0.308929
1550.03	0.310801
1550.51	0.311639
1550.99	0.311141
1551.48	0.309661
1551.96	0.307832
1552.44	0.306287
1552.92	0.305538
1553.41	0.305844
1553.89	0.307019
1554.37	0.308382
1554.85	0.309071
1555.33	0.308552
1555.82	0.306808
1556.3	0.304182
1556.78	0.301224
1557.26	0.298843
1557.74	0.298921
1558.23	0.305105
1558.71	0.319902
1559.19	0.334839
1559.67	0.338977
1560.15	0.335159
1560.64	0.329104
1561.12	0.323215
1561.6	0.318104
1562.08	0.313884
1562.57	0.310607
1563.05	0.308367
1563.53	0.307264
1564.01	0.307265
1564.49	0.308038
1564.98	0.308942
1565.46	0.309297
1565.94	0.308741
1566.42	0.307358
1566.9	0.30554
1567.39	0.303831
1567.87	0.302868
1568.35	0.303306
1568.83	0.305554
1569.32	0.309205
1569.8	0.31282
1570.28	0.314869
1570.76	0.314883
1571.24	0.313368
1571.73	0.31106
1572.21	0.308502
1572.69	0.306013
1573.17	0.303783
1573.65	0.301981
1574.14	0.300852
1574.62	0.30079
1575.1	0.3023
1575.58	0.305662
1576.07	0.310285
1576.55	0.314522
1577.03	0.316793
1577.51	0.316768
1577.99	0.31513
1578.48	0.312755
1578.96	0.310304
1579.44	0.308198
1579.92	0.306674
1580.4	0.30581
1580.89	0.305524
1581.37	0.305595
1581.85	0.305746
1582.33	0.305773
1582.82	0.305622
1583.3	0.305376
1583.78	0.305175
1584.26	0.305126
1584.74	0.305239
1585.23	0.305422
1585.71	0.305543
1586.19	0.305509
1586.67	0.305322
1587.15	0.305074
1587.64	0.304897
1588.12	0.304895
1588.6	0.305092
1589.08	0.305415
1589.57	0.305732
1590.05	0.305919
1590.53	0.305925
1591.01	0.305785
1591.49	0.305589
1591.97	0.305437
1592.46	0.305393
1592.94	0.305469
1593.42	0.305637
1593.9	0.305854
1594.39	0.306088
1594.87	0.306325
1595.35	0.306554
1595.83	0.306745
1596.32	0.306843
1596.8	0.306792
1597.28	0.306564
1597.76	0.306183
1598.24	0.305727
1598.72	0.305298
1599.21	0.304993
1599.69	0.304866
1600.17	0.304914
1600.65	0.305084
1601.14	0.305299
1601.62	0.305504
1602.1	0.305681
1602.58	0.305837
1603.06	0.305976
1603.55	0.306071
1604.03	0.306063
1604.51	0.305895
1604.99	0.305559
1605.47	0.305117
1605.96	0.304698
1606.44	0.304454
1606.92	0.304509
1607.4	0.304895
1607.89	0.305516
1608.37	0.306175
1608.85	0.306672
1609.33	0.306902
1609.81	0.306893
1610.3	0.306755
1610.78	0.306592
1611.26	0.306427
1611.74	0.306179
1612.22	0.305712
1612.71	0.304916
1613.19	0.303776
[truncated: 4,951 more rows]

## Sheet: INFO
Diamond-inclusion system recording old deep lithosphere conditions at Udachnaya (Siberia)
Nestola Fabrizio1, Zaffiro Gabriele2, Mazzucchelli Mattia L.2, Nimis Paolo1, Andreozzi Giovanni B.3, Periotto Benedetta1, Princivalle Francesco4, Lenaz Davide4, Secco Luciano1, Pasqualetto Leonardo1, Logvinova Alla M.5,6, Sobolev Nikolay V.5,6, Lorenzetti Alessandra7, Harris Jeffrey W.8
DiaMap_v18_001
Instructions:
Start at the 'Interpolation' sheet, and work through the sheets in order. The final sheet 'baselining' is just for visual purposes, providing a baselined spectrum for publication. It is not utilised in any of the calculations.
Instructions are provided at the top of each sheet in black cells.
References:
This worksheet has been built by Dr Daniel Howell. It utilises the Nitrogen fitting least-squares fitting approach, first developed by Dr David Fisher (De Beers Technologies, UK) in the CAXBD97.xls sheet.
This work was first published in the paper "Howell, D., O'Neill, C. J., Grant, K. J., Griffin, W. L., Pearson, N. J., & O'Reilly, S. Y. (2012). μ-FTIR mapping: distribution of impurities in different types of diamond growth. Diamond and Related Materials, 29, 29-36."
A second paper utilising the DiaMap code followed "Howell, D., C. J. O’Neill, K. J. Grant, W. L. Griffin, S. Y. O’Reilly, N. J. Pearson, R. A. Stern, and T. Stachel (2012). "Platelet development in cuboid diamonds: insights from micro-FTIR mapping." Contributions to Mineralogy and Petrology 164 (6), 1011-1025."
If you use this DiaMap workbook in your research, please acknowledge it in your publications and cite these two papers.
This workbook is regularly evolving and improving. Please check DDLRS.CO to find the latest version and see any notices of changes.
Acknowledgements of funding:
The DiaMap project is a constant work in progress, below are all the funding agencies that have supported me over the years and contributed to this project.
The analytical work used instrumentation in the Geochemical Analysis Unit (GAU) of the GEMOC key centre, supported by DEST Systemic Infrastructure Grants, ARC LIEF, NCRIS, industry partners and Macquarie University.
Funding from a DAAD PRIME fellowship while working at Goethe University, Frankfurt, and the University of Bristol.
Support from ERC Starting Grant 307322 awarded to Prof. Fabrizio Nestola, Univeristy of Padua.
Funding from the DCO to Prof. D. Graham Pearson and Prof. Thomas Stachel, University of Alberta.
Financial Support from the Diamond Durability Laboratory.

## Sheet: RESULTS
Results generated from all the other sheets in this workbook are presented here and plotted on the graphs. No actions required. Start the deconvolution process at the 'interpolation' sheet. Ages and Temperatures of the isotherms are editable - see cells directly below the graph.
SAMPLE	NITROGEN						HYDROGEN		Platelets
NAME	Na	Nb	d	N total	% IaB	Fit	H	H	Area	Peak	Peak
	(ppm)	(ppm)		(ppm)			@3107	@1405	I(B')	Position	Height
							(cm-1)	(cm-1)	(cm-2)	(cm-1)	(cm-1)
	169.336	88.5961	0.485382	257.932	34.3486	7.6607	0.28652	0.146855	2.71669	1362	0
	time in Ma	1000	1000	1000	1000
	Temp (oC)	1100	1125	1150	1175
							Average Platelet Diameter		110.5	μm
	* edit time and temperatures as you see fit
	** This chart is only provided for A->B aggregation, not C->A.						Platelet Aspect Ratio		0.491468
							Platelet Density		6.54723e-06	nm2/nm3
Formula used in this sheet
										Sample Data
E	6.88	7.03						uB	I(B')	uB	I(B')
R	8.61733e-05
-E/R	-81579.8							0	0	1.11582	2.71669
C0								10	500
C
	273.15									=N-B/79.4
A	294000
	time in secs	3.15576e+16	3.15576e+16	3.15576e+16	3.15576e+16
	C0	%B	%B	%B	%B
	10	0.146247	0.42193	1.16714	3.07905
	11	0.160848	0.463928	1.28236	3.37656
	12	0.175445	0.50589	1.39731	3.67225
	13	0.190038	0.547816	1.51199	3.96613
	14	0.204626	0.589707	1.62641	4.25823
	15	0.21921	0.631563	1.74056	4.54855
	16	0.23379	0.673384	1.85444	4.83712
	17	0.248365	0.715169	1.96807	5.12395
	18	0.262937	0.75692	2.08142	5.40906
	19	0.277504	0.798635	2.19452	5.69245
	20	0.292067	0.840315	2.30736	5.97416
	21	0.306625	0.88196	2.41993	6.25418
	22	0.32118	0.923571	2.53225	6.53255
	23	0.33573	0.965146	2.64431	6.80926
	24	0.350275	1.00669	2.75611	7.08434
	25	0.364817	1.04819	2.86765	7.3578
	26	0.379354	1.08966	2.97894	7.62966
	27	0.393887	1.1311	3.08998	7.89993
	28	0.408416	1.1725	3.20076	8.16862
	29	0.422941	1.21387	3.31129	8.43574
	30	0.437461	1.2552	3.42156	8.70132
	31	0.451977	1.2965	3.53159	8.96536
	32	0.466489	1.33776	3.64136	9.22788
	33	0.480997	1.37899	3.75088	9.48889
	34	0.4955	1.42018	3.86016	9.7484
	35	0.51	1.46134	3.96919	10.0064
	36	0.524495	1.50247	4.07797	10.263
	37	0.538985	1.54356	4.1865	10.5181
	38	0.553472	1.58461	4.29479	10.7717
	39	0.567954	1.62564	4.40284	11.0239
	40	0.582432	1.66663	4.51064	11.2747
	41	0.596906	1.70758	4.6182	11.5241
	42	0.611376	1.7485	4.72551	11.7721
	43	0.625841	1.78939	4.83259	12.0187
	44	0.640303	1.83024	4.93942	12.2639
	45	0.65476	1.87106	5.04602	12.5078
	46	0.669212	1.91184	5.15237	12.7503
	47	0.683661	1.95259	5.25849	12.9915
	48	0.698106	1.99331	5.36437	13.2313
	49	0.712546	2.03399	5.47002	13.4699
	50	0.726982	2.07464	5.57543	13.7071
	51	0.741414	2.11525	5.6806	13.943
	52	0.755841	2.15583	5.78554	14.1776
	53	0.770265	2.19638	5.89025	14.411
	54	0.784684	2.2369	5.99472	14.6431
	55	0.799099	2.27738	6.09896	14.8739
	56	0.81351	2.31782	6.20298	15.1035
	57	0.827917	2.35824	6.30676	15.3318
	58	0.842319	2.39862	6.41031	15.559
	59	0.856717	2.43896	6.51363	15.7849
	60	0.871112	2.47928	6.61673	16.0096
	61	0.885502	2.51956	6.7196	16.2331
	62	0.899887	2.55981	6.82224	16.4554
	63	0.914269	2.60002	6.92466	16.6766
	64	0.928646	2.6402	7.02685	16.8966
	65	0.94302	2.68035	7.12881	17.1154
	66	0.957389	2.72046	7.23056	17.3331
	67	0.971754	2.76054	7.33208	17.5496
	68	0.986114	2.80059	7.43338	17.765
	69	1.00047	2.84061	7.53446	17.9793
	70	1.01482	2.88059	7.63532	18.1924
	71	1.02917	2.92054	7.73595	18.4045
	72	1.04352	2.96045	7.83637	18.6155
	73	1.05786	3.00034	7.93657	18.8253
	74	1.07219	3.04019	8.03656	19.0341
	75	1.08652	3.08001	8.13632	19.2419
	76	1.10085	3.11979	8.23587	19.4485
	77	1.11517	3.15955	8.3352	19.6541
	78	1.12949	3.19927	8.43432	19.8587
	79	1.14381	3.23895	8.53323	20.0622
	80	1.15812	3.27861	8.63192	20.2647
	81	1.17243	3.31823	8.7304	20.4662
	82	1.18673	3.35782	8.82867	20.6666
	83	1.20103	3.39738	8.92672	20.8661
	84	1.21532	3.43691	9.02457	21.0645
	85	1.22961	3.4764	9.1222	21.2619
	86	1.2439	3.51586	9.21963	21.4584
	87	1.25818	3.55529	9.31684	21.6539
	88	1.27246	3.59468	9.41385	21.8484
	89	1.28673	3.63405	9.51065	22.042
	90	1.301	3.67338	9.60725	22.2346
	91	1.31527	3.71268	9.70364	22.4262
	92	1.32953	3.75195	9.79982	22.6169
	93	1.34378	3.79118	9.8958	22.8067
	94	1.35804	3.83039	9.99158	22.9955
	95	1.37229	3.86956	10.0871	23.1834
	96	1.38653	3.9087	10.1825	23.3704
	97	1.40077	3.94781	10.2777	23.5565
	98	1.41501	3.98689	10.3726	23.7417
	99	1.42924	4.02593	10.4674	23.926
	100	1.44347	4.06494	10.562	24.1094
	110	1.58553	4.45333	11.4967	25.896
	120	1.72718	4.83859	12.4122	27.6005
	130	1.86842	5.22076	13.3089	29.2282
	140	2.00926	5.59987	14.1874	30.7844
	150	2.14969	5.97595	15.0483	32.2737
	160	2.28972	6.34906	15.8921	33.7002
	170	2.42935	6.71921	16.7192	35.0678
	180	2.56858	7.08645	17.5303	36.3802
	190	2.70742	7.45081	18.3257	37.6405
	200	2.84586	7.81232	19.106	38.8519
	210	2.98391	8.17102	19.8714	40.0171
	220	3.12156	8.52694	20.6226	41.1388
	230	3.25883	8.88011	21.3597	42.2192
	240	3.39571	9.23056	22.0833	43.2608
	250	3.5322	9.57833	22.7937	44.2654
	260	3.6683	9.92344	23.4913	45.2351
	270	3.80402	10.2659	24.1764	46.1716
	280	3.93936	10.6058	24.8493	47.0766
	290	4.07432	10.9432	25.5104	47.9517
	300	4.2089	11.2779	26.1599	48.7983
	310	4.3431	11.6102	26.7982	49.6178
	320	4.47693	11.94	27.4256	50.4115
	330	4.61039	12.2674	28.0423	51.1806
	340	4.74347	12.5923	28.6486	51.9262
	350	4.87618	12.9148	29.2448	52.6494
	360	5.00852	13.235	29.8311	53.3511
	370	5.14049	13.5528	30.4078	54.0323
	380	5.2721	13.8683	30.9751	54.6939
	390	5.40334	14.1815	31.5332	55.3368
	400	5.53422	14.4924	32.0823	55.9616
	410	5.66474	14.8011	32.6227	56.5693
	420	5.7949	15.1076	33.1546	57.1603
	430	5.9247	15.4119	33.6781	57.7355
	440	6.05414	15.714	34.1935	58.2955
	450	6.18323	16.0139	34.701	58.8408
	460	6.31196	16.3117	35.2007	59.3721
	470	6.44034	16.6074	35.6928	59.8898
	480	6.56837	16.9011	36.1775	60.3944
	490	6.69605	17.1926	36.6549	60.8866
	500	6.82338	17.4822	37.1252	61.3666
	510	6.95036	17.7697	37.5886	61.835
	520	7.07699	18.0552	38.0453	62.2922
	530	7.20329	18.3387	38.4953	62.7386
	540	7.32924	18.6203	38.9388	63.1745
	550	7.45485	18.9	39.3759	63.6003
	560	7.58011	19.1777	39.8069	64.0164
	570	7.70504	19.4535	40.2317	64.4231
	580	7.82964	19.7275	40.6506	64.8207
	590	7.95389	19.9996	41.0637	65.2096
	600	8.07781	20.2699	41.471	65.5899
	610	8.2014	20.5383	41.8728	65.962
	620	8.32466	20.805	42.2691	66.3261
	630	8.44759	21.0698	42.66	66.6825
	640	8.57018	21.3329	43.0457	67.0315
	650	8.69245	21.5943	43.4262	67.3732
	660	8.8144	21.8539	43.8017	67.7079
	670	8.93601	22.1118	44.1722	68.0358
	680	9.05731	22.368	44.5378	68.3571
	690	9.17828	22.6225	44.8987	68.6721
	700	9.29893	22.8754	45.2549	68.9808
	710	9.41925	23.1266	45.6066	69.2835
	720	9.53926	23.3762	45.9538	69.5803
	730	9.65896	23.6241	46.2965	69.8715
	740	9.77833	23.8705	46.635	70.1571
	750	9.89739	24.1153	46.9692	70.4374
	760	10.0161	24.3585	47.2992	70.7125
	770	10.1346	24.6002	47.6252	70.9824
	780	10.2527	24.8403	47.9471	71.2475
	790	10.3705	25.0789	48.2651	71.5078
	800	10.488	25.316	48.5793	71.7633
	810	10.6052	25.5516	48.8896	72.0144
	820	10.7221	25.7857	49.1963	72.261
	830	10.8387	26.0183	49.4993	72.5033
	840	10.955	26.2495	49.7987	72.7414
	850	11.0709	26.4793	50.0945	72.9754
	860	11.1866	26.7076	50.3869	73.2055
	870	11.302	26.9345	50.6759	73.4316
	880	11.4171	27.16	50.9615	73.654
	890	11.5319	27.3841	51.2439	73.8727
	900	11.6463	27.6069	51.523	74.0878
	910	11.7605	27.8282	51.7989	74.2993
	920	11.8744	28.0483	52.0718	74.5075
	930	11.988	28.267	52.3415	74.7123
	940	12.1013	28.4843	52.6082	74.9138
	950	12.2143	28.7004	52.872	75.1122
	960	12.327	28.9151	53.1328	75.3074
	970	12.4395	29.1286	53.3908	75.4996
	980	12.5516	29.3408	53.6459	75.6888
	990	12.6635	29.5517	53.8983	75.8751
	1000	12.7751	29.7614	54.1479	76.0586
	1100	13.8753	31.7914	56.5032	77.7509
	1200	14.9481	33.7073	58.6283	79.2197
	1300	15.9946	35.5186	60.5555	80.5066
	1400	17.0156	37.2335	62.311	81.6434
	1500	18.0121	38.8595	63.917	82.6549
	1600	18.9849	40.4034	65.3917	83.5607
	1700	19.9349	41.8713	66.7506	84.3767
	1800	20.8629	43.2686	68.0068	85.1154
	1900	21.7696	44.6003	69.1716	85.7875
	2000	22.6558	45.8709	70.2545	86.4015
	2100	23.5222	47.0846	71.2639	86.9646
	2200	24.3693	48.245	72.2071	87.483
	2300	25.1979	49.3556	73.0903	87.9617
	2400	26.0085	50.4195	73.9191	88.4051
	2500	26.8017	51.4397	74.6984	88.817
	2600	27.5782	52.4187	75.4324	89.2007
	2700	28.3383	53.3591	76.1251	89.5589
	2800	29.0826	54.2629	76.7798	89.8941
	2900	29.8116	55.1325	77.3995	90.2085
	3000	30.5258	55.9695	77.987	90.5039
	3100	31.2256	56.7759	78.5448	90.782
	3200	31.9114	57.5533	79.075	91.0442
	3300	32.5837	58.3033	79.5796	91.292
	3400	33.2429	59.0272	80.0604	91.5264
	3500	33.8893	59.7264	80.5191	91.7485
	3600	34.5233	60.4021	80.9572	91.9593
	3700	35.1452	61.0555	81.376	92.1596
	3800	35.7554	61.6877	81.7768	92.3501
	3900	36.3543	62.2997	82.1607	92.5316
	4000	36.9421	62.8925	82.5288	92.7047
	4100	37.5192	63.4669	82.882	92.87
	4200	38.0857	64.0238	83.2212	93.0279
	4300	38.6421	64.564	83.5472	93.179
	4400	39.1886	65.0882	83.8608	93.3236
	4500	39.7254	65.5971	84.1626	93.4623
	4600	40.2529	66.0914	84.4534	93.5953
	4700	40.7712	66.5717	84.7337	93.723
	4800	41.2806	67.0386	85.004	93.8458
	4900	41.7812	67.4926	85.265	93.9638
	5000	42.2735	67.9342	85.517	94.0774
	5100	42.7574	68.3641	85.7605	94.1867
	5200	43.2334	68.7825	85.996	94.2921
	5300	43.7014	69.1901	86.2238	94.3938
	5400	44.1618	69.5871	86.4444	94.4919
	5500	44.6148	69.974	86.6579	94.5866
	5600	45.0604	70.3512	86.8649	94.6782
	5700	45.499	70.7191	87.0655	94.7666
	5800	45.9306	71.0779	87.2601	94.8522
	5900	46.3554	71.4281	87.449	94.935
	6000	46.7736	71.7698	87.6323	95.0153
	6100	47.1853	72.1035	87.8103	95.093
	6200	47.5907	72.4294	87.9833	95.1683
	6300	47.9899	72.7478	88.1514	95.2413
	6400	48.3831	73.0589	88.3149	95.3122
	6500	48.7704	73.3629	88.474	95.381
	6600	49.1519	73.6602	88.6288	95.4478
	6700	49.5278	73.951	88.7794	95.5127
	6800	49.8982	74.2353	88.9262	95.5758
	6900	50.2631	74.5136	89.0691	95.6371
	7000	50.6228	74.7859	89.2084	95.6967
	7100	50.9774	75.0524	89.3442	95.7548
	7200	51.3268	75.3133	89.4766	95.8112
	7300	51.6714	75.5689	89.6058	95.8663
	7400	52.011	75.8192	89.7319	95.9198
	7500	52.346	76.0645	89.8549	95.972
	7600	52.6763	76.3048	89.975	96.0229
	7700	53.002	76.5403	90.0923	96.0726
	7800	53.3233	76.7712	90.2069	96.121
	7900	53.6402	76.9976	90.3188	96.1682
	8000	53.9529	77.2196	90.4283	96.2143
	8100	54.2614	77.4374	90.5352	96.2593
	8200	54.5657	77.6511	90.6399	96.3032
	8300	54.8661	77.8607	90.7422	96.3461
	8400	55.1624	78.0665	90.8423	96.388
	8500	55.455	78.2684	90.9403	96.429
	8600	55.7437	78.4667	91.0362	96.4691
	8700	56.0287	78.6614	91.1301	96.5082
	8800	56.3101	78.8526	91.222	96.5465
	8900	56.5879	79.0404	91.3121	96.584
	9000	56.8622	79.2249	91.4003	96.6207
	9100	57.133	79.4062	91.4868	96.6566
	9200	57.4004	79.5844	91.5715	96.6917
	9300	57.6646	79.7595	91.6546	96.7261
	9400	57.9255	79.9316	91.736	96.7598
	9500	58.1831	80.1008	91.8159	96.7928
	9600	58.4377	80.2672	91.8942	96.8252
	9700	58.6892	80.4308	91.9711	96.8569
	9800	58.9376	80.5917	92.0465	96.888
	9900	59.1831	80.75	92.1205	96.9184
	10000	59.4256	80.9058	92.1932	96.9483

## Sheet: interpolation
649.904	0.389078	The purpose of this work sheet it to interpolate any raw data to integer wavenumbers with 1cm-1 spacing (columns D and E).
650.386	0.388792	ACTION: Copy worksheet of raw data into this workbook. Save this as a new file so not to overwrite the template. Copy and paste your raw spectral data in to columns A (wavenumbers) and B (absorbance) of this worksheet. Check the graph that the interpolated data looks ok.
650.868	0.38839		401	#N/A
651.35	0.388018		402	#N/A		Spectral Resolution		0.4821	cm-1	0.5
651.832	0.387805		403	#N/A
652.315	0.387798		404	#N/A
652.797	0.387939		405	#N/A
653.279	0.388103		406	#N/A
653.761	0.388171		407	#N/A
654.243	0.388096		408	#N/A
654.725	0.387919		409	#N/A
655.207	0.387731		410	#N/A
655.689	0.387618		411	#N/A
656.172	0.387604		412	#N/A
656.654	0.38764		413	#N/A
657.136	0.387639		414	#N/A
657.618	0.387534		415	#N/A
658.1	0.387321		416	#N/A
658.582	0.387058		417	#N/A
659.064	0.38683		418	#N/A
659.547	0.386694		419	#N/A
660.029	0.386642		420	#N/A
660.511	0.386609		421	#N/A
660.993	0.386513		422	#N/A
661.475	0.38631		423	#N/A
661.957	0.386012		424	#N/A
662.439	0.385677		425	#N/A
662.921	0.385354		426	#N/A
663.404	0.385048		427	#N/A
663.886	0.384707		428	#N/A
664.368	0.384266		429	#N/A
664.85	0.383703		430	#N/A
665.332	0.383097		431	#N/A
665.814	0.382655		432	#N/A
666.296	0.38277		433	#N/A
666.778	0.384067		434	#N/A
667.26	0.387335		435	#N/A
667.743	0.392827		436	#N/A
668.225	0.398733		437	#N/A
668.707	0.401565		438	#N/A
669.189	0.400182		439	#N/A
669.671	0.39649		440	#N/A
670.153	0.392464		441	#N/A
670.635	0.389042		442	#N/A
671.117	0.386499		443	#N/A
671.6	0.384829		444	#N/A
672.082	0.383885		445	#N/A
672.564	0.383427		446	#N/A
673.046	0.383171		447	#N/A
673.528	0.382895		448	#N/A
674.01	0.382514		449	#N/A
674.492	0.382098		450	#N/A
674.975	0.381789		451	#N/A
675.457	0.381704		452	#N/A
675.939	0.381855		453	#N/A
676.421	0.382133		454	#N/A
676.903	0.382371		455	#N/A
677.385	0.382445		456	#N/A
677.867	0.382346		457	#N/A
678.349	0.382174		458	#N/A
678.832	0.38207		459	#N/A
679.314	0.382128		460	#N/A
679.796	0.382339		461	#N/A
680.278	0.382593		462	#N/A
680.76	0.382745		463	#N/A
681.242	0.382707		464	#N/A
681.724	0.382499		465	#N/A
682.206	0.382234		466	#N/A
682.688	0.38205		467	#N/A
683.171	0.382034		468	#N/A
683.653	0.382171		469	#N/A
684.135	0.382358		470	#N/A
684.617	0.382459		471	#N/A
685.099	0.382397		472	#N/A
685.581	0.382197		473	#N/A
686.063	0.381966		474	#N/A
686.545	0.381837		475	#N/A
687.028	0.381889		476	#N/A
687.51	0.382106		477	#N/A
687.992	0.382379		478	#N/A
688.474	0.382566		479	#N/A
688.956	0.382572		480	#N/A
689.438	0.3824		481	#N/A
689.92	0.382142		482	#N/A
690.403	0.381917		483	#N/A
690.885	0.381808		484	#N/A
691.367	0.381817		485	#N/A
691.849	0.381873		486	#N/A
692.331	0.381881		487	#N/A
692.813	0.381783		488	#N/A
693.295	0.381592		489	#N/A
693.777	0.381386		490	#N/A
694.26	0.381257		491	#N/A
694.742	0.381259		492	#N/A
695.224	0.381372		493	#N/A
695.706	0.381513		494	#N/A
696.188	0.381586		495	#N/A
696.67	0.381538		496	#N/A
697.152	0.381388		497	#N/A
697.634	0.381218		498	#N/A
698.116	0.381119		499	#N/A
698.599	0.381138		500	#N/A
699.081	0.381251		501	#N/A
699.563	0.381375		502	#N/A
700.045	0.381416		503	#N/A
700.527	0.381327		504	#N/A
701.009	0.381136		505	#N/A
701.491	0.380932		506	#N/A
701.973	0.380813		507	#N/A
702.456	0.380837		508	#N/A
702.938	0.380986		509	#N/A
703.42	0.381178		510	#N/A
703.902	0.381313		511	#N/A
704.384	0.381329		512	#N/A
704.866	0.381237		513	#N/A
705.348	0.381111		514	#N/A
705.83	0.38104		515	#N/A
706.313	0.381075		516	#N/A
706.795	0.3812		517	#N/A
707.277	0.381339		518	#N/A
707.759	0.381403		519	#N/A
708.241	0.381344		520	#N/A
708.723	0.381186		521	#N/A
709.205	0.381013		522	#N/A
709.687	0.380922		523	#N/A
710.17	0.380971		524	#N/A
710.652	0.381143		525	#N/A
711.134	0.381359		526	#N/A
711.616	0.381517		527	#N/A
712.098	0.381552		528	#N/A
712.58	0.381471		529	#N/A
713.062	0.381348		530	#N/A
713.544	0.381276		531	#N/A
714.027	0.381313		532	#N/A
714.509	0.381445		533	#N/A
714.991	0.381598		534	#N/A
715.473	0.381676		535	#N/A
715.955	0.381619		536	#N/A
716.437	0.381441		537	#N/A
716.919	0.381224		538	#N/A
717.401	0.381074		539	#N/A
717.884	0.381072		540	#N/A
718.366	0.38124		541	#N/A
718.848	0.381522		542	#N/A
719.33	0.381821		543	#N/A
719.812	0.382041		544	#N/A
720.294	0.382137		545	#N/A
720.776	0.382127		546	#N/A
721.258	0.382064		547	#N/A
721.74	0.381994		548	#N/A
722.223	0.381925		549	#N/A
722.705	0.381828		550	#N/A
723.187	0.381671		551	#N/A
723.669	0.381445		552	#N/A
724.151	0.381189		553	#N/A
724.633	0.380972		554	#N/A
725.115	0.380864		555	#N/A
725.597	0.380897		556	#N/A
726.08	0.381038		557	#N/A
726.562	0.381208		558	#N/A
727.044	0.381322		559	#N/A
727.526	0.381335		560	#N/A
728.008	0.381266		561	#N/A
728.49	0.381185		562	#N/A
728.972	0.381167		563	#N/A
729.455	0.381249		564	#N/A
729.937	0.381402		565	#N/A
730.419	0.381542		566	#N/A
730.901	0.381581		567	#N/A
731.383	0.381472		568	#N/A
731.865	0.381242		569	#N/A
732.347	0.380973		570	#N/A
732.829	0.380762		571	#N/A
733.312	0.380668		572	#N/A
733.794	0.380683		573	#N/A
734.276	0.380738		574	#N/A
734.758	0.380747		575	#N/A
735.24	0.380658		576	#N/A
735.722	0.380481		577	#N/A
736.204	0.380281		578	#N/A
736.686	0.380143		579	#N/A
737.168	0.380117		580	#N/A
737.651	0.380191		581	#N/A
738.133	0.380295		582	#N/A
738.615	0.380344		583	#N/A
739.097	0.380286		584	#N/A
739.579	0.380135		585	#N/A
740.061	0.379958		586	#N/A
740.543	0.379844		587	#N/A
741.025	0.379843		588	#N/A
741.508	0.379945		589	#N/A
741.99	0.380079		590	#N/A
742.472	0.380156		591	#N/A
742.954	0.380122		592	#N/A
743.436	0.379986		593	#N/A
743.918	0.379817		594	#N/A
744.4	0.379702		595	#N/A
744.883	0.379695		596	#N/A
745.365	0.379784		597	#N/A
745.847	0.3799		598	#N/A
746.329	0.37995		599	#N/A
746.811	0.37988		600	#N/A
747.293	0.379699		601	#N/A
747.775	0.379477		602	#N/A
748.257	0.379307		603	#N/A
748.74	0.379252		604	#N/A
749.222	0.379308		605	#N/A
749.704	0.379409		606	#N/A
750.186	0.379463		607	#N/A
750.668	0.379408		608	#N/A
751.15	0.379244		609	#N/A
751.632	0.379036		610	#N/A
752.114	0.378872		611	#N/A
752.597	0.378818		612	#N/A
753.079	0.378876		613	#N/A
753.561	0.378985		614	#N/A
754.043	0.379056		615	#N/A
754.525	0.379023		616	#N/A
755.007	0.378881		617	#N/A
755.489	0.378686		618	#N/A
755.971	0.378523		619	#N/A
756.454	0.378455		620	#N/A
756.936	0.378489		621	#N/A
757.418	0.378568		622	#N/A
757.9	0.378611		623	#N/A
758.382	0.378557		624	#N/A
758.864	0.378401		625	#N/A
759.346	0.3782		626	#N/A
759.828	0.378039		627	#N/A
760.311	0.377979		628	#N/A
760.793	0.378027		629	#N/A
761.275	0.378127		630	#N/A
761.757	0.378193		631	#N/A
762.239	0.378158		632	#N/A
762.721	0.378011		633	#N/A
763.203	0.377802		634	#N/A
763.685	0.377615		635	#N/A
764.168	0.377515		636	#N/A
764.65	0.377519		637	#N/A
765.132	0.377584		638	#N/A
765.614	0.377631		639	#N/A
766.096	0.377598		640	#N/A
766.578	0.377472		641	#N/A
767.06	0.377295		642	#N/A
767.542	0.377142		643	#N/A
768.024	0.377072		644	#N/A
768.507	0.377097		645	#N/A
768.989	0.377173		646	#N/A
769.471	0.377224		647	#N/A
769.953	0.377189		648	#N/A
770.435	0.377056		649	#N/A
770.917	0.376869		650	0.389021
771.399	0.376703		651	0.388288
771.881	0.376621		652	0.387802
772.364	0.376639		653	0.388008
772.846	0.376718		654	0.388134
773.328	0.376787		655	0.387812
773.81	0.376783		656	0.387609
774.292	0.376692		657	0.387639
774.774	0.376552		658	0.387365
775.256	0.376429		659	0.386861
775.739	0.376384		660	0.386645
776.221	0.37643		661	0.38651
776.703	0.37653		662	0.385983
777.185	0.376615		663	0.385304
777.667	0.376624		664	0.384602
778.149	0.376539		665	0.383514
778.631	0.376396		666	0.3827
779.113	0.376258		667	0.385569
779.596	0.376183		668	0.39598
780.078	0.376189		669	0.400724
780.56	0.376243		670	0.393744
781.042	0.376283		671	0.387119
781.524	0.376252		672	0.384045
782.006	0.376137		673	0.383195
782.488	0.375969		674	0.382522
782.97	0.37581		675	0.381784
783.452	0.375715		676	0.38189
783.935	0.375702		677	0.382386
784.417	0.375738		678	0.382299
784.899	0.375762		679	0.38209
785.381	0.375719		680	0.382446
785.863	0.375592		681	0.382726
786.345	0.37541		682	0.382347
786.827	0.375233		683	0.382039
787.309	0.375116		684	0.382305
787.792	0.375079		685	0.38241
788.274	0.375096		686	0.381997
788.756	0.375113		687	0.381886
789.238	0.375078		688	0.382382
789.72	0.374972		689	0.382557
790.202	0.374822		690	0.382105
790.684	0.37468		691	0.38181
791.167	0.374597		692	0.381876
791.649	0.374592		693	0.381708
792.131	0.374642		694	0.381326
792.613	0.374694		695	0.38132
793.095	0.374699		696	0.381558
793.577	0.374638		697	0.381436
794.059	0.374534		698	0.381143
794.541	0.374433		699	0.381232
795.024	0.374378		700	0.381412
795.506	0.374383		701	0.381139
795.988	0.374422		702	0.380815
796.47	0.374446		703	0.381011
796.952	0.374409		704	0.381316
797.434	0.374297		705	0.381202
797.916	0.374135		706	0.381052
798.398	0.373974		707	0.381259
798.88	0.373861		708	0.381373
799.363	0.373811		709	0.381087
799.845	0.373806		710	0.380954
800.327	0.373799		711	0.381299
800.809	0.373746		712	0.381545
801.291	0.373634		713	0.381364
801.773	0.373481		714	0.381311
802.255	0.37333		715	0.3816
802.737	0.373219		716	0.381603
803.22	0.373163		717	0.381199
803.702	0.373141		718	0.381113
804.184	0.373114		719	0.381616
804.666	0.373046		720	0.382078
805.148	0.372928		721	0.382098
805.63	0.372785		722	0.381957
806.112	0.372659		723	0.381732
806.595	0.372588		724	0.381269
807.077	0.37258		725	0.38089
807.559	0.372615		726	0.381014
808.041	0.372648		727	0.381312
808.523	0.372644		728	0.381267
809.005	0.372591		729	0.381172
809.487	0.372507		730	0.38142
809.969	0.37243		731	0.381558
810.452	0.372391		732	0.381167
810.934	0.372399		733	0.380729
811.416	0.372431		734	0.380706
811.898	0.372453		735	0.380703
812.38	0.372434		736	0.380366
812.862	0.37237		737	0.380126
813.344	0.372286		738	0.380266
813.826	0.372216		739	0.380298
814.308	0.372189		740	0.379981
814.791	0.372206		741	0.379843
815.273	0.372242		742	0.380081
815.755	0.372257		743	0.380109
816.237	0.372219		744	0.379798
816.719	0.372126		745	0.379717
817.201	0.372002		746	0.379916
817.683	0.371888		747	0.379809
818.165	0.371812		748	0.379398
818.648	0.371779		749	0.379282
819.13	0.371762		750	0.379442
819.612	0.371725		751	0.379295
820.094	0.371638		752	0.378911
820.576	0.371497		753	0.378867
821.058	0.371327		754	0.37905
821.54	0.371167		755	0.378883
822.023	0.371046		756	0.378519
822.505	0.370971		757	0.378499
822.987	0.370921		758	0.3786
823.469	0.370863		759	0.378344
823.951	0.370772		760	0.378017
824.433	0.370649		761	0.37807
824.915	0.370518		762	0.378176
825.397	0.370413		763	0.37789
825.88	0.370356		764	0.37755
826.362	0.370345		765	0.377566
826.844	0.370351		766	0.377604
827.326	0.370337		767	0.377317
827.808	0.370281		768	0.377076
828.29	0.370186		769	0.377174
828.772	0.370082		770	0.377176
829.254	0.370007		771	0.376841
829.736	0.369987		772	0.376626
830.219	0.370018		773	0.37674
830.701	0.370072		774	0.376747
831.183	0.37011		775	0.376494
831.665	0.370107		776	0.376409
832.147	0.370068		777	0.376583
832.629	0.37002		778	0.376566
833.111	0.370003		779	0.37629
833.593	0.370037		780	0.376188
834.076	0.370118		781	0.376279
834.558	0.370211		782	0.376138
835.04	0.370277		783	0.375804
835.522	0.370289		784	0.375707
836.004	0.370253		785	0.375753
836.486	0.370197		786	0.37554
836.968	0.370162		787	0.375191
837.45	0.370169		788	0.375086
837.933	0.370213		789	0.375095
838.415	0.370264		790	0.374885
838.897	0.370285		791	0.374626
839.379	0.370255		792	0.374629
839.861	0.370185		793	0.374698
840.343	0.37011		794	0.374547
840.825	0.370071		795	0.37438
841.307	0.370091		796	0.374423
841.79	0.370163		797	0.374397
842.272	0.370252		798	0.374107
842.754	0.370313		799	0.373848
843.236	0.370322		800	0.373804
843.718	0.370285		801	0.373702
844.2	0.370234		802	0.37341
844.682	0.37021		803	0.373188
845.164	0.370241		804	0.373124
845.647	0.370321		805	0.372964
846.129	0.370417		806	0.372689
846.611	0.370492		807	0.372581
847.093	0.37052		808	0.372646
847.575	0.370508		809	0.372592
848.057	0.370486		810	0.372427
848.539	0.370493		811	0.372403
849.021	0.370544		812	0.372449
849.504	0.370628		813	0.372346
849.986	0.370704		814	0.372206
850.468	0.370731		815	0.372222
850.95	0.370686		816	0.372238
851.432	0.370581		817	0.372054
851.914	0.370457		818	0.371838
852.396	0.37036		819	0.371767
852.878	0.37032		820	0.371655
853.361	0.370328		821	0.371347
853.843	0.37035		822	0.371052
854.325	0.370343		823	0.37092
854.807	0.370282		824	0.37076
855.289	0.370179		825	0.370499
855.771	0.370071		826	0.370353
856.253	0.370005		827	0.370347
856.736	0.370005		828	0.370243
857.218	0.370059		829	0.370047
857.7	0.370124		830	0.370004
858.182	0.370147		831	0.370095
858.664	0.370095		832	0.37008
859.146	0.369974		833	0.370007
859.628	0.369825		834	0.370105
860.11	0.369699		835	0.370272
860.592	0.369633		836	0.370253
861.075	0.369627		837	0.370162
861.557	0.36965		838	0.37022
862.039	0.369657		839	0.370278
862.521	0.369619		840	0.370163
863.003	0.369538		841	0.370078
863.485	0.369451		842	0.370202
863.967	0.3694		843	0.370318
864.449	0.369414		844	0.370255
864.932	0.369483		845	0.370231
865.414	0.369568		846	0.370391
865.896	0.369617		847	0.370514
866.378	0.369596		848	0.370489
866.86	0.369511		849	0.370542
867.342	0.3694		850	0.370705
867.824	0.369316		851	0.370675
868.307	0.369294		852	0.370439
868.789	0.369337		853	0.370322
869.271	0.36941		854	0.370348
869.753	0.369465		855	0.370241
870.235	0.36947		856	0.37004
870.717	0.369426		857	0.370035
871.199	0.369369		858	0.370138
871.681	0.369347		859	0.370011
872.163	0.369391		860	0.369728
872.646	0.369497		861	0.369628
873.128	0.369623		862	0.369657
873.61	0.369716		863	0.369539
874.092	0.369739		864	0.369401
874.574	0.36969		865	0.369495
875.056	0.369608		866	0.369612
875.538	0.369543		867	0.369479
876.02	0.36953		868	0.369308
876.503	0.369571		869	0.369369
876.985	0.369627		870	0.369468
877.467	0.369651		871	0.369392
877.949	0.369606		872	0.369376
878.431	0.369493		873	0.36959
878.913	0.369349		874	0.369734
879.395	0.369223		875	0.369618
879.877	0.369154		876	0.369531
880.36	0.369144		877	0.369628
880.842	0.369164		878	0.369594
881.324	0.369168		879	0.369326
881.806	0.369121		880	0.369151
882.288	0.36902		881	0.369165
882.77	0.368895		882	0.36908
883.252	0.368788		883	0.368844
883.734	0.368729		884	0.368724
884.217	0.368719		885	0.368717
884.699	0.368728		886	0.368551
885.181	0.368711		887	0.368266
885.663	0.368639		888	0.368155
886.145	0.368513		889	0.368174
886.627	0.368364		890	0.368041
887.109	0.368237		891	0.367812
887.591	0.368166		892	0.367741
888.073	0.368153		893	0.367726
888.556	0.36817		894	0.367556
889.038	0.368175		895	0.367369
889.52	0.368133		896	0.367362
890.002	0.36804		897	0.367362
890.484	0.367922		898	0.367174
890.966	0.367816		899	0.366975
891.448	0.367755		900	0.36693
891.931	0.36774		901	0.366844
892.413	0.367747		902	0.366579
892.895	0.367738		903	0.366363
893.377	0.367685		904	0.366329
893.859	0.367589		905	0.36624
894.341	0.367476		906	0.366009
894.823	0.367384		907	0.36587
895.305	0.367343		908	0.365862
895.788	0.36735		909	0.365728
896.27	0.367378		910	0.365445
896.752	0.367385		911	0.365264
897.234	0.367341		912	0.365188
897.716	0.367245		913	0.364985
898.198	0.367124		914	0.364696
898.68	0.367018		915	0.364563
899.162	0.366953		916	0.364509
899.644	0.366933		917	0.364295
900.127	0.36693		918	0.364033
900.609	0.366904		919	0.363965
901.091	0.36683		920	0.363943
901.573	0.366706		921	0.363748
902.055	0.366562		922	0.363535
902.537	0.366437		923	0.363492
903.019	0.36636		924	0.363419
903.501	0.366333		925	0.363134
903.984	0.366329		926	0.362855
904.466	0.366312		927	0.362763
904.948	0.366251		928	0.362646
905.43	0.366148		929	0.362363
905.912	0.366028		930	0.362157
906.394	0.365927		931	0.362149
906.876	0.365873		932	0.362062
907.359	0.365863		933	0.361801
907.841	0.365868		934	0.361632
908.323	0.365849		935	0.361611
908.805	0.365778		936	0.361474
909.287	0.365655		937	0.361207
909.769	0.365508		938	0.361091
910.251	0.365377		939	0.361124
910.733	0.365289		940	0.361018
911.216	0.365244		941	0.360777
911.698	0.365218		942	0.360663
912.18	0.365171		943	0.36063
912.662	0.365079		944	0.360431
913.144	0.364944		945	0.360169
913.626	0.364795		946	0.360103
914.108	0.364668		947	0.360095
914.59	0.36459		948	0.359894
915.072	0.364558		949	0.359638
915.555	0.364543		950	0.359541
916.037	0.364507		951	0.359451
916.519	0.364422		952	0.359196
917.001	0.364294		953	0.358979
917.483	0.364153		954	0.358973
917.965	0.364038		955	0.358967
918.447	0.363975		956	0.358813
918.929	0.363964		957	0.358729
919.412	0.363971		958	0.358823
919.894	0.363957		959	0.358823
920.376	0.363894		960	0.358643
920.858	0.363785		961	0.358544
921.34	0.363659		962	0.358582
921.822	0.363555		963	0.358507
922.304	0.363501		964	0.358321
922.787	0.363491		965	0.358305
923.269	0.363493		966	0.358435
923.751	0.363465		967	0.358422
924.233	0.363377		968	0.35829
924.715	0.363233		969	0.358305
925.197	0.363066		970	0.358402
925.679	0.362919		971	0.358319
926.161	0.362823		972	0.358163
926.644	0.362779		973	0.358199
927.126	0.362758		974	0.358294
927.608	0.362717		975	0.358217
928.09	0.362629		976	0.358119
928.572	0.362495		977	0.358201
929.054	0.362346		978	0.358284
929.536	0.362223		979	0.358194
930.018	0.362155		980	0.358131
930.5	0.362141		981	0.358233
930.983	0.36215		982	0.35826
931.465	0.362138		983	0.358093
931.947	0.362074		984	0.358015
932.429	0.361959		985	0.358151
932.911	0.361822		986	0.358209
933.393	0.361705		987	0.358092
933.875	0.361637		988	0.358068
934.357	0.361618		989	0.358182
934.84	0.361618		990	0.358174
935.322	0.361597		991	0.358054
935.804	0.361524		992	0.358107
936.286	0.361402		993	0.358297
936.768	0.361262		994	0.358329
937.25	0.361148		995	0.358247
937.732	0.361091		996	0.358324
938.215	0.361091		997	0.358481
938.697	0.361118		998	0.358458
939.179	0.361128		999	0.358391
939.661	0.361086		1000	0.358548
940.143	0.360989		1001	0.358776
940.625	0.360864		1002	0.358836
941.107	0.360752		1003	0.358886
941.589	0.360683		1004	0.359076
942.072	0.36066		1005	0.359157
942.554	0.360654		1006	0.358965
943.036	0.360628		1007	0.3588
943.518	0.360553		1008	0.358875
944	0.360431		1009	0.358936
944.482	0.36029		1010	0.358803
944.964	0.360174		1011	0.358724
945.446	0.360111		1012	0.358796
945.928	0.360101		1013	0.358708
946.411	0.360115		1014	0.358392
946.893	0.360108		1015	0.358174
947.375	0.360049		1016	0.35812
947.857	0.359936		1017	0.357943
948.339	0.359795		1018	0.357631
948.821	0.359669		1019	0.357475
949.303	0.359586		1020	0.357449
949.785	0.359549		1021	0.357261
950.268	0.359531		1022	0.356965
950.75	0.359494		1023	0.35685
951.232	0.359411		1024	0.356837
951.714	0.359282		1025	0.356646
952.196	0.359138		1026	0.356418
952.678	0.35902		1027	0.35643
953.16	0.358959		1028	0.356516
953.643	0.358955		1029	0.356413
954.125	0.358979		1030	0.356294
954.607	0.358991		1031	0.356365
955.089	0.358962		1032	0.356402
955.571	0.35889		1033	0.356208
956.053	0.358803		1034	0.356026
956.535	0.358741		1035	0.356038
957.017	0.358729		1036	0.35599
957.5	0.358766		1037	0.355745
957.982	0.358822		1038	0.355606
958.464	0.358853		1039	0.355719
958.946	0.358831		1040	0.355756
959.428	0.358756		1041	0.355592
959.91	0.358658		1042	0.35551
960.392	0.358577		1043	0.355585
960.874	0.358541		1044	0.355554
961.356	0.358552		1045	0.355408
961.839	0.35858		1046	0.355426
962.321	0.358586		1047	0.355578
962.803	0.358542		1048	0.355576
963.285	0.358455		1049	0.355479
963.767	0.358355		1050	0.355557
964.249	0.358286		1051	0.355705
964.731	0.358277		1052	0.355647
965.213	0.358326		1053	0.35554
965.696	0.358401		1054	0.355652
966.178	0.358455		1055	0.355789
966.66	0.358457		1056	0.355698
967.142	0.358407		1057	0.355597
967.624	0.358333		1058	0.355732
968.106	0.358278		1059	0.355896
968.588	0.35827		1060	0.355897
969.071	0.358311		1061	0.355975
969.553	0.35837		1062	0.35628
970.035	0.358405		1063	0.356512
970.517	0.358387		1064	0.356511
970.999	0.358319		1065	0.356584
971.481	0.35823		1066	0.35688
971.963	0.358164		1067	0.357086
972.445	0.358151		1068	0.357113
972.928	0.35819		1069	0.35727
973.41	0.358252		1070	0.357603
973.892	0.358295		1071	0.35781
974.374	0.358291		1072	0.357882
974.856	0.358238		1073	0.358119
975.338	0.358167		1074	0.358495
975.82	0.358119		1075	0.358729
976.302	0.358121		1076	0.358895
976.784	0.358171		1077	0.359266
977.267	0.358239		1078	0.359696
977.749	0.358286		1079	0.359876
978.231	0.358283		1080	0.359968
978.713	0.358233		1081	0.360259
979.195	0.358167		1082	0.360557
979.677	0.358125		1083	0.360631
980.159	0.358133		1084	0.360758
980.641	0.358186		1085	0.361288
981.124	0.358249		1086	0.362103
981.606	0.358282		1087	0.363001
982.088	0.358256		1088	0.364055
982.57	0.358178		1089	0.365173
983.052	0.358083		1090	0.365941
983.534	0.358019		1091	0.366274
984.016	0.358015		1092	0.366569
984.499	0.358069		1093	0.366958
984.981	0.358149		1094	0.367136
985.463	0.358208		1095	0.3671
985.945	0.358214		1096	0.367167
986.427	0.358169		1097	0.367299
986.909	0.358101		1098	0.367176
987.391	0.358054		1099	0.366886
987.873	0.358055		1100	0.366771
988.356	0.358104		1101	0.366759
988.838	0.358168		1102	0.366562
989.32	0.358208		1103	0.366328
989.802	0.358197		1104	0.36637
990.284	0.35814		1105	0.366537
990.766	0.358072		1106	0.366525
991.248	0.358036		1107	0.366506
991.73	0.358061		1108	0.366731
992.212	0.358143		1109	0.366994
992.695	0.358246		1110	0.367089
993.177	0.358326		1111	0.36725
993.659	0.35835		1112	0.367639
994.141	0.35832		1113	0.367983
994.623	0.358269		1114	0.368148
995.105	0.35824		1115	0.368428
995.587	0.358263		1116	0.368918
996.069	0.358334		1117	0.369285
996.552	0.358422		1118	0.369443
997.034	0.358486		1119	0.369742
997.516	0.358496		1120	0.370259
997.998	0.358458		1121	0.370658
998.48	0.358407		1122	0.370928
998.962	0.358387		1123	0.371375
999.444	0.358429		1124	0.371953
999.927	0.358529		1125	0.372363
1000.41	0.358655		1126	0.372688
1000.89	0.358762		1127	0.373224
1001.37	0.358822		1128	0.373848
1001.86	0.358836		1129	0.374276
1002.34	0.358836		1130	0.374654
1002.82	0.35886		1131	0.375239
1003.3	0.358929		1132	0.37584
1003.78	0.359032		1133	0.376224
1004.27	0.35913		1134	0.376648
1004.75	0.359175		1135	0.377337
1005.23	0.359141		1136	0.378001
1005.71	0.35904		1137	0.378423
1006.19	0.358915		1138	0.378871
1006.68	0.358819		1139	0.379511
1007.16	0.35879		1140	0.38007
1007.64	0.358826		1141	0.380447
1008.12	0.358892		1142	0.380956
1008.61	0.35894		1143	0.381698
1009.09	0.358935		1144	0.382381
1009.57	0.358876		1145	0.382972
1010.05	0.358795		1146	0.383782
1010.53	0.358735		1147	0.384778
1011.01	0.358723		1148	0.385592
1011.5	0.358756		1149	0.386273
1011.98	0.358796		1150	0.387137
1012.46	0.358795		1151	0.388085
1012.94	0.358724		1152	0.38882
1013.43	0.358586		1153	0.389492
1013.91	0.35842		1154	0.390394
1014.39	0.358274		1155	0.391357
1014.87	0.358183		1156	0.392133
1015.35	0.358147		1157	0.392952
1015.84	0.358132		1158	0.394041
1016.32	0.358094		1159	0.395122
1016.8	0.358002		1160	0.395987
1017.28	0.357858		1161	0.396971
1017.76	0.357696		1162	0.398264
1018.25	0.357563		1163	0.399539
1018.73	0.357486		1164	0.400689
1019.21	0.357465		1165	0.402066
1019.69	0.357465		1166	0.403685
1020.18	0.35744		1167	0.405057
1020.66	0.357358		1168	0.40607
1021.14	0.357222		1169	0.407107
1021.62	0.357066		1170	0.40819
1022.1	0.356937		1171	0.408935
1022.59	0.356864		1172	0.409408
1023.07	0.356848		1173	0.410035
1023.55	0.356853		1174	0.410736
1024.03	0.356835		1175	0.411073
1024.52	0.356765		1176	0.411138
1025	0.356647		1177	0.411273
1025.48	0.356517		1178	0.411342
1025.96	0.35642		1179	0.411095
1026.44	0.356389		1180	0.410798
1026.92	0.356421		1181	0.410725
1027.41	0.35648		1182	0.410575
1027.89	0.356519		1183	0.410068
1028.37	0.356505		1184	0.409532
1028.85	0.356439		1185	0.409278
1029.34	0.356354		1186	0.409046
1029.82	0.356296		1187	0.408625
1030.3	0.356292		1188	0.408312
1030.78	0.356338		1189	0.408235
1031.27	0.356397		1190	0.40806
1031.75	0.356423		1191	0.407714
1032.23	0.356383		1192	0.407559
1032.71	0.356283		1193	0.407633
1033.19	0.356158		1194	0.407553
1033.67	0.356056		1195	0.407287
1034.16	0.356011		1196	0.407204
1034.64	0.356019		1197	0.407291
1035.12	0.356044		1198	0.407178
1035.6	0.356041		1199	0.406913
1036.09	0.355979		1200	0.406851
1036.57	0.355863		1201	0.406898
1037.05	0.355731		1202	0.406715
1037.53	0.355634		1203	0.406461
1038.01	0.355606		1204	0.406439
1038.5	0.355645		1205	0.406435
1038.98	0.355716		1206	0.406153
1039.46	0.355768		1207	0.405832
1039.94	0.355764		1208	0.405747
1040.42	0.3557		1209	0.405638
1040.91	0.355607		1210	0.405269
1041.39	0.35553		1211	0.404944
1041.87	0.355504		1212	0.404878
1042.35	0.355529		1213	0.404703
1042.84	0.355576		1214	0.404183
1043.32	0.355603		1215	0.403692
1043.8	0.355582		1216	0.403434
1044.28	0.355514		1217	0.403063
1044.76	0.355433		1218	0.402433
1045.25	0.355382		1219	0.401861
1045.73	0.35539		1220	0.401396
1046.21	0.355454		1221	0.400667
1046.69	0.355539		1222	0.39963
1047.17	0.3556		1223	0.39865
1047.66	0.355607		1224	0.397742
1048.14	0.355564		1225	0.396525
1048.62	0.355505		1226	0.394999
1049.1	0.355472		1227	0.393619
1049.59	0.355495		1228	0.392603
1050.07	0.355567		1229	0.391852
1050.55	0.355654		1230	0.391415
1051.03	0.355709		1231	0.391308
1051.51	0.355704		1232	0.39115
1052	0.355648		1233	0.39066
1052.48	0.355577		1234	0.390173
1052.96	0.355538		1235	0.39008
1053.44	0.35556		1236	0.390178
1053.92	0.355637		1237	0.390122
1054.41	0.35573		1238	0.390044
1054.89	0.35579		1239	0.390119
1055.37	0.355785		1240	0.390078
1055.85	0.355723		1241	0.389729
1056.34	0.355642		1242	0.389412
1056.82	0.355592		1243	0.389384
1057.3	0.355606		1244	0.389435
1057.78	0.355684		1245	0.389452
1058.26	0.35579		1246	0.38968
1058.75	0.355876		1247	0.390125
1059.23	0.355914		1248	0.390407
1059.71	0.355907		1249	0.390436
1060.19	0.355891		1250	0.390549
1060.67	0.355914		1251	0.390858
1061.16	0.356004		1252	0.391159
1061.64	0.356153		1253	0.391521
1062.12	0.356322		1254	0.392233
1062.6	0.356456		1255	0.39318
1063.09	0.356524		1256	0.394008
1063.57	0.356528		1257	0.394866
1064.05	0.356509		1258	0.396176
1064.53	0.356517		1259	0.397997
1065.01	0.356586		1260	0.400192
1065.49	0.356717		1261	0.402878
1065.98	0.356874		1262	0.406051
1066.46	0.357007		1263	0.409275
1066.94	0.357083		1264	0.412318
1067.42	0.357105		1265	0.415501
1067.91	0.357107		1266	0.418932
1068.39	0.357138		1267	0.422132
1068.87	0.357229		1268	0.424936
1069.35	0.357379		1269	0.427848
1069.83	0.357552		1270	0.430995
1070.32	0.3577		1271	0.433886
1070.8	0.357793		1272	0.436385
1071.28	0.357833		1273	0.438812
1071.76	0.357856		1274	0.441042
1072.24	0.357909		1275	0.442714
1072.73	0.358022		1276	0.444093
1073.21	0.358193		1277	0.445624
1073.69	0.358386		1278	0.446984
1074.17	0.358556		1279	0.447682
1074.66	0.358676		1280	0.448041
1075.14	0.35875		1281	0.448483
1075.62	0.358815		1282	0.448553
1076.1	0.358917		1283	0.447853
1076.58	0.35908		1284	0.446895
1077.07	0.359295		1285	0.446074
1077.55	0.359521		1286	0.444973
1078.03	0.359708		1287	0.443379
1078.51	0.359823		1288	0.441784
1078.99	0.359875		1289	0.440287
1079.48	0.359904		1290	0.43829
1079.96	0.359958		1291	0.435762
1080.44	0.360069		1292	0.433395
1080.92	0.360231		1293	0.431295
1081.41	0.360405		1294	0.428856
1081.89	0.360541		1295	0.426111
1082.37	0.360612		1296	0.423734
1082.85	0.360628		1297	0.42165
1083.33	0.360637		1298	0.419186
1083.82	0.360698		1299	0.416446
1084.3	0.360857		1300	0.414065
1084.78	0.361126		1301	0.411949
1085.26	0.361481		1302	0.409545
1085.74	0.361882		1303	0.407007
1086.23	0.362299		1304	0.404846
1086.71	0.362727		1305	0.402843
1087.19	0.363182		1306	0.400534
1087.67	0.363684		1307	0.398239
1088.15	0.364231		1308	0.396421
1088.64	0.364789		1309	0.394605
1089.12	0.3653		1310	0.392277
1089.6	0.365708		1311	0.39002
1090.08	0.36599		1312	0.388546
1090.57	0.366165		1313	0.387407
1091.05	0.366286		1314	0.385749
1091.53	0.366411		1315	0.383717
1092.01	0.366573		1316	0.381933
1092.49	0.366766		1317	0.380469
1092.98	0.366951		1318	0.379184
1093.46	0.367082		1319	0.37819
1093.94	0.367137		1320	0.377235
1094.42	0.367128		1321	0.37564
1094.9	0.3671		1322	0.373497
1095.39	0.367098		1323	0.37171
1095.87	0.367145		1324	0.370558
1096.35	0.367226		1325	0.369416
1096.83	0.367295		1326	0.368066
1097.32	0.367305		1327	0.36707
1097.8	0.367233		1328	0.366627
1098.28	0.367097		1329	0.366312
1098.76	0.366944		1330	0.366049
1099.24	0.366827		1331	0.36593
1099.73	0.366773		1332	0.364995
1100.21	0.36677		1333	0.361901
1100.69	0.366778		1334	0.356846
1101.17	0.366748		1335	0.351309
1101.65	0.366658		1336	0.346361
1102.14	0.366524		1337	0.342293
1102.62	0.366391		1338	0.339612
1103.1	0.366311		1339	0.338851
1103.58	0.36631		1340	0.338672
1104.07	0.366379		1341	0.336771
1104.55	0.366473		1342	0.333404
1105.03	0.366541		1343	0.330523
1105.51	0.366556		1344	0.329048
1105.99	0.366526		1345	0.328358
1106.48	0.366492		1346	0.327736
1106.96	0.366499		1347	0.327394
1107.44	0.366575		1348	0.327593
1107.92	0.366707		1349	0.327974
1108.4	0.366857		1350	0.328297
1108.89	0.366978		1351	0.328757
1109.37	0.367047		1352	0.329366
1109.85	0.367078		1353	0.330187
1110.33	0.367112		1354	0.331876
1110.82	0.367193		1355	0.334964
1111.3	0.367341		1356	0.339097
1111.78	0.367542		1357	0.344179
1112.26	0.367752		1358	0.351105
1112.74	0.367923		1359	0.359979
1113.23	0.368035		1360	0.369043
1113.71	0.368105		1361	0.376294
1114.19	0.368177		1362	0.379804
1114.67	0.368298		1363	0.376329
1115.15	0.368489		1364	0.366582
1115.64	0.368732		1365	0.355757
1116.12	0.368979		1366	0.347111
1116.6	0.369178		1367	0.341268
1117.08	0.369307		1368	0.337737
1117.57	0.369382		1369	0.335399
1118.05	0.36945		1370	0.333109
1118.53	0.369563		1371	0.330378
1119.01	0.369746		1372	0.327798
1119.49	0.369989		1373	0.326976
1119.97	0.370247		1374	0.328836
1120.46	0.370473		1375	0.330612
1120.94	0.370642		1376	0.329306
1121.42	0.370769		1377	0.326631
1121.9	0.370894		1378	0.3252
1122.39	0.371063		1379	0.325107
1122.87	0.371297		1380	0.324664
1123.35	0.37158		1381	0.323635
1123.83	0.371868		1382	0.323171
1124.32	0.372115		1383	0.323066
1124.8	0.372302		1384	0.322013
1125.28	0.372446		1385	0.320499
1125.76	0.372592		1386	0.320849
1126.24	0.372786		1387	0.323687
1126.72	0.373046		1388	0.325594
1127.21	0.373357		1389	0.324684
1127.69	0.373672		1390	0.32276
1128.17	0.373946		1391	0.320926
1128.65	0.374157		1392	0.319049
1129.14	0.374323		1393	0.317982
1129.62	0.374488		1394	0.319723
1130.1	0.374697		1395	0.323452
1130.58	0.374967		1396	0.324578
1131.06	0.37528		1397	0.322727
1131.55	0.375591		1398	0.321753
1132.03	0.375856		1399	0.323494
1132.51	0.376059		1400	0.324773
1132.99	0.376222		1401	0.322897
1133.47	0.376393		1402	0.319732
1133.96	0.376621		1403	0.318088
1134.44	0.376924		1404	0.319234
1134.92	0.377279		1405	0.321624
1135.4	0.377636		1406	0.322478
1135.89	0.377945		1407	0.321324
1136.37	0.378183		1408	0.319571
1136.85	0.378368		1409	0.318504
1137.33	0.378546		1410	0.318554
1137.81	0.378764		1411	0.319165
1138.3	0.379042		1412	0.319357
1138.78	0.379364		1413	0.318777
1139.26	0.379684		1414	0.317804
1139.74	0.379957		1415	0.31676
1140.22	0.380169		1416	0.315672
1140.71	0.380339		1417	0.315194
1141.19	0.380516		1418	0.31755
1141.67	0.380748		1419	0.323344
1142.15	0.381053		1420	0.326362
1142.63	0.381415		1421	0.323655
1143.12	0.381789		1422	0.319387
1143.6	0.382134		1423	0.317637
1144.08	0.382432		1424	0.319551
1144.56	0.382705		1425	0.321116
1145.05	0.383		1426	0.319214
1145.53	0.383357		1427	0.31622
1146.01	0.38379		1428	0.315332
1146.49	0.384273		1429	0.317032
1146.97	0.384755		1430	0.318755
1147.46	0.385186		1431	0.319141
1147.94	0.385551		1432	0.318729
1148.42	0.385873		1433	0.317089
1148.9	0.386198		1434	0.314153
1149.38	0.386571		1435	0.312423
1149.87	0.387006		1436	0.316129
1150.35	0.387479		1437	0.322787
1150.83	0.387942		1438	0.323586
1151.31	0.38835		1439	0.320038
1151.8	0.388692		1440	0.316954
1152.28	0.388994		1441	0.315688
1152.76	0.389308		1442	0.315326
1153.24	0.389678		1443	0.31503
1153.72	0.390117		1444	0.314656
1154.21	0.390601		1445	0.313911
1154.69	0.391078		1446	0.313154
1155.17	0.391509		1447	0.314096
1155.65	0.391883		1448	0.31697
1156.13	0.392231		1449	0.318221
1156.62	0.392603		1450	0.316455
1157.1	0.393042		1451	0.314445
1157.58	0.393556		1452	0.314079
1158.06	0.394114		1453	0.313665
1158.55	0.39466		1454	0.311052
1159.03	0.395151		1455	0.307902
1159.51	0.395579		1456	0.310445
1159.99	0.39598		1457	0.323448
1160.47	0.396411		1458	0.330764
1160.96	0.396917		1459	0.327962
1161.44	0.39751		1460	0.323171
1161.92	0.398157		1461	0.318246
1162.4	0.398803		1462	0.31362
1162.88	0.399407		1463	0.31117
1163.37	0.399961		1464	0.313296
1163.85	0.400505		1465	0.317901
1164.33	0.401094		1466	0.319081
1164.81	0.40177		1467	0.316962
1165.3	0.402533		1468	0.314215
1165.78	0.403332		1469	0.311288
1166.26	0.404095		1470	0.308227
1166.74	0.40476		1471	0.307521
1167.22	0.405314		1472	0.313534
1167.71	0.40579		1473	0.321659
1168.19	0.406249		1474	0.321955
1168.67	0.406741		1475	0.318713
1169.15	0.407276		1476	0.317306
1169.63	0.407818		1477	0.317007
1170.12	0.408307		1478	0.315161
1170.6	0.408697		1479	0.31227
1171.08	0.408983		1480	0.310709
1171.56	0.409205		1481	0.311559
1172.05	0.409428		1482	0.312798
1172.53	0.409704		1483	0.311999
1173.01	0.410042		1484	0.309784
1173.49	0.410403		1485	0.308138
1173.97	0.410724		1486	0.308076
1174.46	0.41095		1487	0.309062
1174.94	0.411067		1488	0.31044
1175.42	0.411109		1489	0.313411
1175.9	0.411129		1490	0.318178
1176.38	0.411174		1491	0.319991
1176.87	0.411251		1492	0.316752
1177.35	0.41133		1493	0.31152
1177.83	0.411361		1494	0.307249
1178.31	0.411306		1495	0.306119
1178.8	0.41117		1496	0.309215
1179.28	0.410995		1497	0.313773
1179.76	0.410842		1498	0.315664
1180.24	0.410754		1499	0.315239
1180.72	0.410729		1500	0.314017
1181.2	0.410722		1501	0.312212
1181.69	0.41067		1502	0.309523
1182.17	0.410524		1503	0.30589
1182.65	0.410281		1504	0.301723
1183.13	0.409986		1505	0.298991
1183.62	0.409704		1506	0.30543
1184.1	0.409488		1507	0.326079
1184.58	0.409353		1508	0.331805
1185.06	0.409267		1509	0.324137
1185.54	0.409176		1510	0.317006
1186.03	0.409038		1511	0.313024
1186.51	0.408845		1512	0.311372
1186.99	0.408628		1513	0.309838
1187.47	0.408439		1514	0.307233
1187.95	0.408317		1515	0.305252
1188.44	0.408264		1516	0.307702
1188.92	0.408243		1517	0.313854
1189.4	0.4082		1518	0.314772
1189.88	0.408098		1519	0.309785
1190.37	0.407938		1520	0.30627
1190.85	0.407758		1521	0.312768
1191.33	0.407616		1522	0.322992
1191.81	0.407553		1523	0.321097
1192.29	0.407568		1524	0.314944
1192.78	0.40762		1525	0.31252
1193.26	0.407649		1526	0.314201
1193.74	0.407612		1527	0.315407
1194.22	0.407502		1528	0.314437
1194.7	0.40736		1529	0.31273
1195.19	0.407241		1530	0.310151
1195.67	0.40719		1531	0.306522
1196.15	0.407211		1532	0.304684
1196.63	0.407266		1533	0.310012
1197.12	0.407299		1534	0.317928
1197.6	0.407265		1535	0.316531
1198.08	0.407161		1536	0.309723
1198.56	0.407021		1537	0.303328
1199.04	0.406902		1538	0.300443
1199.53	0.406844		1539	0.305162
1200.01	0.406851		1540	0.319357
1200.49	0.406888		1541	0.329003
1200.97	0.406901		1542	0.326243
1201.45	0.40685		1543	0.320447
1201.94	0.406734		1544	0.31803
1202.42	0.40659		1545	0.318458
1202.9	0.406472		1546	0.316385
1203.38	0.406419		1547	0.311147
1203.87	0.40643		1548	0.306676
1204.35	0.406463		1549	0.306848
1204.83	0.406462		1550	0.310681
1205.31	0.406386		1551	0.311125
1205.79	0.406233		1552	0.3077
1206.28	0.406046		1553	0.305587
1206.76	0.405882		1554	0.307336
1207.24	0.405783		1555	0.308912
1207.72	0.405751		1556	0.305805
1208.2	0.405745		1557	0.300137
1208.69	0.405709		1558	0.302193
1209.17	0.4056		1559	0.32892
1209.65	0.405421		1560	0.336387
1210.13	0.405211		1561	0.324678
1210.62	0.405031		1562	0.31462
1211.1	0.404922		1563	0.30859
1211.58	0.404886		1564	0.307265
1212.06	0.404877		1565	0.30896
1212.54	0.40483		1566	0.308572
1213.03	0.404696		1567	0.305203
1213.51	0.404469		1568	0.302987
1213.99	0.404188		1569	0.306816
1214.47	0.403918		1570	0.313679
1214.95	0.403706		1571	0.314135
1215.44	0.403563		1572	0.309606
1215.92	0.403456		1573	0.304582
1216.4	0.403327		1574	0.301173
1216.88	0.403129		1575	0.301984
1217.37	0.402855		1576	0.309662
1217.85	0.402533		1577	0.316652
1218.33	0.402218		1578	0.315101
1218.81	0.401948		1579	0.310121
1219.29	0.401726		1580	0.306534
1219.78	0.401516		1581	0.305541
1220.26	0.401259		1582	0.305754
1220.74	0.400909		1583	0.305527
1221.22	0.40046		1584	0.305153
1221.7	0.399948		1585	0.305336
1222.19	0.399429		1586	0.305522
1222.67	0.398949		1587	0.305153
1223.15	0.398515		1588	0.304895
1223.63	0.398096		1589	0.305359
1224.11	0.397633		1590	0.305901
1224.6	0.397078		1591	0.305788
1225.08	0.396417		1592	0.305434
1225.56	0.395682		1593	0.30549
1226.04	0.394932		1594	0.3059
1226.53	0.394229		1595	0.306388
1227.01	0.39361		1596	0.306779
1227.49	0.393081		1597	0.306696
1227.97	0.392627		1598	0.305957
1228.45	0.39223		1599	0.305124
1228.94	0.391888		1600	0.304897
1229.42	0.391616		1601	0.305238
1229.9	0.391434		1602	0.305644
1230.38	0.391344		1603	0.305958
1230.86	0.391315		1604	0.306063
1231.35	0.391291		1605	0.305553
1231.83	0.391212		1606	0.304676
1232.31	0.391039		1607	0.304572
1232.79	0.390784		1608	0.305672
1233.28	0.390497		1609	0.306743
1233.76	0.390249		1610	0.30684
1234.24	0.390098		1611	0.306516
1234.72	0.390058		1612	0.30593
1235.2	0.390097		1613	0.304223
1235.68	0.390158		1614	0.301508
1236.17	0.390188		1615	0.300322
1236.65	0.390165		1616	0.305039
1237.13	0.390106		1617	0.313579
1237.61	0.390054		1618	0.315642
1238.1	0.390042		1619	0.311779
1238.58	0.390076		1620	0.306969
1239.06	0.390125		1621	0.303655
1239.54	0.390138		1622	0.303998
1240.03	0.390075		1623	0.308858
1240.51	0.389929		1624	0.31285
1240.99	0.389733		1625	0.311482
1241.47	0.389546		1626	0.308102
1241.95	0.389417		1627	0.307128
1242.43	0.389366		1628	0.30944
1242.92	0.389378		1629	0.31106
1243.4	0.389413		1630	0.309597
1243.88	0.389435		1631	0.306891
1244.36	0.389435		1632	0.304343
1244.85	0.389437		1633	0.301723
1245.33	0.389483		1634	0.299946
1245.81	0.389603		1635	0.304497
1246.29	0.389797		1636	0.317286
1246.77	0.390027		1637	0.321839
1247.26	0.390235		1638	0.317039
1247.74	0.390375		1639	0.311945
1248.22	0.390433		1640	0.309509
1248.7	0.390437		1641	0.308677
1249.18	0.390436		1642	0.307375
1249.67	0.390478		1643	0.305145
1250.15	0.390581		1644	0.30282
1250.63	0.390732		1645	0.301826
1251.11	0.390897		1646	0.305799
1251.6	0.391047		1647	0.316698
1252.08	0.391181		1648	0.321709
1252.56	0.39133		1649	0.316272
1253.04	0.391539		1650	0.307505
1253.52	0.391841		1651	0.299235
1254.01	0.392238		1652	0.297414
1254.49	0.392693		1653	0.316599
1254.97	0.393153		1654	0.332165
1255.45	0.393577		1655	0.326064
1255.93	0.393958		1656	0.317736
1256.42	0.394331		1657	0.311947
1256.9	0.394755		1658	0.308659
1257.38	0.395285		1659	0.306936
1257.86	0.39595		1660	0.305472
1258.35	0.396745		1661	0.304534
1258.83	0.397644		1662	0.306648
1259.31	0.398626		1663	0.311759
1259.79	0.399689		1664	0.313456
1260.27	0.400855		1665	0.309957
1260.76	0.402152		1666	0.305212
1261.24	0.403586		1667	0.302529
1261.72	0.405128		1668	0.303642
1262.2	0.406717		1669	0.308303
1262.68	0.408286		1670	0.313944
1263.17	0.409797		1671	0.316209
1263.65	0.411257		1672	0.313158
1264.13	0.412713		1673	0.307703
1264.61	0.414222		1674	0.305092
1265.1	0.415815		1675	0.309804
1265.58	0.417473		1676	0.315112
1266.06	0.419135		1677	0.312801
1266.54	0.420726		1678	0.307872
1267.02	0.422202		1679	0.305929
1267.51	0.423574		1680	0.307089
1267.99	0.424902		1681	0.30616
1268.47	0.42626		1682	0.301632
1268.95	0.427697		1683	0.300615
1269.43	0.429209		1684	0.31562
1269.92	0.430738		1685	0.326489
1270.4	0.432211		1686	0.320292
1270.88	0.433574		1687	0.313136
1271.36	0.434827		1688	0.309814
1271.85	0.43601		1689	0.309833
1272.33	0.437177		1690	0.310707
1272.81	0.438352		1691	0.310262
1273.29	0.439511		1692	0.307764
1273.77	0.440595		1693	0.303664
1274.26	0.441545		1694	0.300127
1274.74	0.442342		1695	0.302356
1275.22	0.443026		1696	0.311961
1275.7	0.443672		1697	0.315349
1276.18	0.444354		1698	0.309739
1276.67	0.445095		1699	0.30515
1277.15	0.445858		1700	0.312745
1277.63	0.446558		1701	0.322713
1278.11	0.447113		1702	0.31898
1278.59	0.447489		1703	0.311318
1279.08	0.447718		1704	0.307069
1279.56	0.447881		1705	0.309474
1280.04	0.448056		1706	0.314341
1280.52	0.448271		1707	0.314301
1281.01	0.448485		1708	0.311187
1281.49	0.448612		1709	0.309164
1281.97	0.448568		1710	0.308699
1282.45	0.448323		1711	0.307708
1282.93	0.447918		1712	0.305565
1283.42	0.447441		1713	0.304123
1283.9	0.446981		1714	0.304996
1284.38	0.446576		1715	0.306817
1284.86	0.446197		1716	0.308251
1285.34	0.44577		1717	0.312615
1285.83	0.445223		1718	0.319962
1286.31	0.444531		1719	0.321096
1286.79	0.443734		1720	0.316079
1287.27	0.442915		1721	0.310731
1287.76	0.442143		1722	0.308084
1288.24	0.441436		1723	0.308398
1288.72	0.440741		1724	0.3095
1289.2	0.439963		1725	0.309414
1289.68	0.439024		1726	0.308258
1290.16	0.437908		1727	0.306811
1290.65	0.436675		1728	0.305917
1291.13	0.435425		1729	0.30658
1291.61	0.434252		1730	0.308237
1292.09	0.433187		1731	0.308082
1292.58	0.43219		1732	0.305535
1293.06	0.431172		1733	0.305909
1293.54	0.430051		1734	0.316336
1294.02	0.428799		1735	0.324198
1294.51	0.427465		1736	0.319562
1294.99	0.426144		1737	0.311989
1295.47	0.424922		1738	0.307894
1295.95	0.423835		1739	0.310047
1296.43	0.422841		1740	0.31419
1296.91	0.421843		1741	0.313832
1297.4	0.420749		1742	0.311626
1297.88	0.419519		1743	0.311485
1298.36	0.41819		1744	0.312552
1298.84	0.416852		1745	0.31177
1299.33	0.415597		1746	0.309705
1299.81	0.414472		1747	0.309274
1300.29	0.41345		1748	0.311183
1300.77	0.412451		1749	0.312787
1301.25	0.41139		1750	0.313484
1301.74	0.410225		1751	0.315444
1302.22	0.40898		1752	0.316996
1302.7	0.407732		1753	0.314777
1303.18	0.406563		1754	0.310216
1303.66	0.405512		1755	0.307101
1304.15	0.404554		1756	0.308255
1304.63	0.403614		1757	0.311781
1305.11	0.402613		1758	0.312332
1305.59	0.401515		1759	0.309791
1306.08	0.400351		1760	0.307772
1306.56	0.399202		1761	0.309024
1307.04	0.398152		1762	0.312772
1307.52	0.397235		1763	0.314716
1308	0.396414		1764	0.313032
1308.49	0.395594		1765	0.309642
1308.97	0.394676		1766	0.307211
1309.45	0.393613		1767	0.307871
1309.93	0.392441		1768	0.310396
1310.41	0.391263		1769	0.310514
1310.9	0.390203		1770	0.308237
1311.38	0.389346		1771	0.308581
1311.86	0.388697		1772	0.315196
1312.34	0.388174		1773	0.320651
1312.83	0.387644		1774	0.319244
1313.31	0.386991		1775	0.316056
1313.79	0.386166		1776	0.314473
1314.27	0.385208		1777	0.313509
1314.75	0.384206		1778	0.31184
1315.24	0.383247		1779	0.310931
1315.72	0.382383		1780	0.312796
1316.2	0.381614		1781	0.31535
1316.68	0.380909		1782	0.314991
1317.16	0.380241		1783	0.313073
1317.65	0.379607		1784	0.312706
1318.13	0.37903		1785	0.314244
1318.61	0.378534		1786	0.315152
1319.09	0.378108		1787	0.314252
1319.58	0.377687		1788	0.312546
1320.06	0.377174		1789	0.310889
1320.54	0.376486		1790	0.310028
1321.02	0.375601		1791	0.311853
1321.5	0.374577		1792	0.317267
1321.99	0.373525		1793	0.321407
1322.47	0.372565		1794	0.320661
1322.95	0.371775		1795	0.31812
1323.43	0.371157		1796	0.316563
1323.91	0.370647		1797	0.31593
1324.4	0.370146		1798	0.315229
1324.88	0.369579		1799	0.314963
1325.36	0.368933		1800	0.316454
1325.84	0.368263		1801	0.318945
1326.33	0.367659		1802	0.319984
1326.81	0.367193		1803	0.319295
1327.29	0.366885		1804	0.318325
1327.77	0.366695		1805	0.317746
1328.25	0.366552		1806	0.317345
1328.73	0.366402		1807	0.317085
1329.22	0.366238		1808	0.317268
1329.7	0.366098		1809	0.317969
1330.18	0.36602		1810	0.319201
1330.66	0.36599		1811	0.321048
1331.15	0.365904		1812	0.322759
1331.63	0.36558		1813	0.323032
1332.11	0.364822		1814	0.32205
1332.59	0.3635		1815	0.321489
1333.08	0.361607		1816	0.322538
1333.56	0.359257		1817	0.324382
1334.04	0.356634		1818	0.325384
1334.52	0.35393		1819	0.325569
1335	0.351293		1820	0.325877
1335.48	0.348808		1821	0.326046
1335.97	0.346506		1822	0.325254
1336.45	0.344398		1823	0.324387
1336.93	0.342517		1824	0.325621
1337.41	0.340936		1825	0.328868
1337.9	0.339761		1826	0.330242
1338.38	0.339071		1827	0.328334
1338.86	0.338841		1828	0.326274
1339.34	0.338874		1829	0.328009
1339.82	0.338832		1830	0.333167
1340.31	0.338393		1831	0.335578
1340.79	0.337407		1832	0.333686
1341.27	0.335953		1833	0.33102
1341.75	0.33426		1834	0.329911
1342.23	0.33259		1835	0.33027
1342.72	0.331157		1836	0.330936
1343.2	0.330076		1837	0.33162
1343.68	0.329351		1838	0.332515
1344.16	0.328894		1839	0.332984
1344.65	0.328573		1840	0.332166
1345.13	0.32828		1841	0.330403
1345.61	0.327973		1842	0.329314
1346.09	0.32768		1843	0.331093
1346.57	0.327466		1844	0.336003
1347.06	0.327384		1845	0.339763
1347.54	0.327442		1846	0.339587
1348.02	0.327599		1847	0.33768
1348.5	0.327791		1848	0.336674
1348.98	0.327969		1849	0.33694
1349.47	0.328123		1850	0.33704
1349.95	0.328277		1851	0.336402
1350.43	0.328467		1852	0.336024
1350.91	0.328707		1853	0.336546
1351.39	0.328985		1854	0.337145
1351.88	0.329284		1855	0.337076
1352.36	0.329607		1856	0.336958
1352.84	0.330002		1857	0.337485
1353.32	0.330565		1858	0.338161
1353.81	0.331401		1859	0.338375
1354.29	0.33258		1860	0.338559
1354.77	0.334104		1861	0.339136
1355.25	0.335906		1862	0.339488
1355.73	0.337905		1863	0.339142
1356.22	0.34007		1864	0.338606
1356.7	0.342462		1865	0.3383
1357.18	0.345212		1866	0.338117
1357.66	0.348456		1867	0.338674
1358.14	0.352244		1868	0.341548
1358.63	0.356496		1869	0.345876
1359.11	0.360997		1870	0.347584
1359.59	0.365476		1871	0.345938
1360.07	0.369679		1872	0.343675
1360.56	0.373422		1873	0.342608
1361.04	0.37654		1874	0.342539
1361.52	0.378795		1875	0.342627
1362	0.379809		1876	0.342822
1362.48	0.379151		1877	0.3433
1362.97	0.376621		1878	0.343706
1363.45	0.372478		1879	0.343869
1363.93	0.367356		1880	0.344175
1364.41	0.36195		1881	0.344656
1364.89	0.356773		1882	0.344849
1365.38	0.352112		1883	0.344894
1365.86	0.348091		1884	0.345481
1366.34	0.344742		1885	0.346343
1366.82	0.342044		1886	0.346287
1367.31	0.339933		1887	0.345337
1367.79	0.338304		1888	0.345251
1368.27	0.33702		1889	0.34741
1368.75	0.33593		1890	0.350087
1369.23	0.334898		1891	0.350604
1369.72	0.333814		1892	0.349309
1370.2	0.332617		1893	0.348223
1370.68	0.331297		1894	0.348596
1371.16	0.329913		1895	0.350036
1371.64	0.328589		1896	0.351146
1372.13	0.327515		1897	0.351266
1372.61	0.326918		1898	0.350918
1373.09	0.326989		1899	0.350815
1373.57	0.327761		1900	0.35111
1374.06	0.328975		1901	0.35153
1374.54	0.330106		1902	0.351919
1375.02	0.330633		1903	0.352361
1375.5	0.330334		1904	0.352838
1375.98	0.32935		1905	0.353169
1376.47	0.328027		1906	0.353307
1376.95	0.326736		1907	0.35352
1377.43	0.32576		1908	0.354213
1377.91	0.325227		1909	0.355483
1378.39	0.325081		1910	0.35674
1378.88	0.325116		1911	0.357224
1379.36	0.32508		1912	0.357003
1379.84	0.32482		1913	0.356763
1380.32	0.324347		1914	0.356703
1380.81	0.323808		1915	0.356367
1381.29	0.323382		1916	0.356004
1381.77	0.323178		1917	0.357138
1382.25	0.323163		1918	0.360095
1382.73	0.323168		1919	0.361954
1383.21	0.322984		1920	0.360997
1383.7	0.322489		1921	0.359477
1384.18	0.321729		1922	0.360316
1384.66	0.320906		1923	0.363253
1385.14	0.320326		1924	0.364936
1385.63	0.320299		1925	0.364492
1386.11	0.321008		1926	0.364017
1386.59	0.322359		1927	0.364609
1387.07	0.323924		1928	0.36543
1387.56	0.325137		1929	0.365903
1388.04	0.325632		1930	0.366616
1388.52	0.3254		1931	0.367671
1389	0.324682		1932	0.368453
1389.48	0.323761		1933	0.36904
1389.96	0.322825		1934	0.369989
1390.45	0.321934		1935	0.371026
1390.93	0.321059		1936	0.371619
1391.41	0.320153		1937	0.372185
1391.89	0.319229		1938	0.373134
1392.38	0.318412		1939	0.373696
1392.86	0.317936		1940	0.373466
1393.34	0.318092		1941	0.373936
1393.82	0.319082		1942	0.376627
1394.3	0.320817		1943	0.37978
1394.79	0.322791		1944	0.380671
1395.27	0.324282		1945	0.380228
1395.75	0.324805		1946	0.380525
1396.23	0.324365		1947	0.381564
1396.71	0.323353		1948	0.382172
1397.2	0.322295		1949	0.382456
1397.68	0.321674		1950	0.383269
1398.16	0.321793		1951	0.384369
1398.64	0.322633		1952	0.385014
1399.13	0.323797		1953	0.385567
1399.61	0.324673		1954	0.386781
1400.09	0.324796		1955	0.388344
1400.57	0.324078		1956	0.389575
1401.05	0.322748		1957	0.390793
1401.54	0.321163		1958	0.392424
1402.02	0.319676		1959	0.393996
1402.5	0.318579		1960	0.395107
1402.98	0.318081		1961	0.396197
1403.46	0.318279		1962	0.397447
1403.95	0.319103		1963	0.398209
1404.43	0.320295		1964	0.39832
1404.91	0.321474		1965	0.398739
1405.39	0.322287		1966	0.400236
1405.88	0.322549		1967	0.402239
1406.36	0.322275		1968	0.403633
1406.84	0.32161		1969	0.404217
1407.32	0.320749		1970	0.404448
1407.8	0.319873		1971	0.404731
1408.29	0.319129		1972	0.405347
1408.77	0.318616		1973	0.406307
1409.25	0.318383		1974	0.407237
1409.73	0.318421		1975	0.40787
1410.21	0.318661		1976	0.408255
1410.7	0.318988		1977	0.408189
1411.18	0.31927		1978	0.407115
1411.66	0.319404		1979	0.405025
1412.14	0.319338		1980	0.402736
1412.62	0.319083		1981	0.40088
1413.11	0.31869		1982	0.399384
1413.59	0.318223		1983	0.398106
1414.07	0.317731		1984	0.397137
1414.55	0.317232		1985	0.396347
1415.04	0.316721		1986	0.395538
1415.52	0.316193		1987	0.39493
1416	0.315672		1988	0.394679
1416.48	0.315257		1989	0.394293
1416.96	0.315155		1990	0.393538
1417.45	0.315683		1991	0.393281
1417.93	0.317172		1992	0.394185
1418.41	0.319705		1993	0.395069
1418.89	0.322774		1994	0.394533
1419.38	0.325338		1995	0.393262
1419.86	0.326492		1996	0.392728
1420.34	0.326056		1997	0.393045
1420.82	0.324456		1998	0.393308
1421.3	0.3223		1999	0.393466
1421.79	0.320142		2000	0.39409
1422.27	0.318441		2001	0.395001
1422.75	0.317563		2002	0.395683
1423.23	0.317705		2003	0.396462
1423.71	0.318738		2004	0.397879
1424.2	0.320109		2005	0.399493
1424.68	0.321074		2006	0.400553
1425.16	0.321137		2007	0.401183
1425.64	0.320281		2008	0.401754
1426.12	0.318842		2009	0.401962
1426.61	0.317269		2010	0.401622
1427.09	0.315982		2011	0.401393
1427.57	0.315291		2012	0.401623
1428.05	0.315337		2013	0.401721
1428.54	0.316033		2014	0.401368
1429.02	0.317069		2015	0.401249
1429.5	0.318059		2016	0.401894
1429.98	0.318742		2017	0.402753
1430.46	0.319072		2018	0.40311
1430.95	0.31915		2019	0.403077
1431.43	0.31907		2020	0.402952
1431.91	0.318825		2021	0.402699
1432.39	0.318311		2022	0.402441
1432.87	0.317422		2023	0.402514
1433.36	0.316148		2024	0.402778
1433.84	0.314634		2025	0.40277
1434.32	0.313194		2026	0.402575
1434.8	0.31231		2027	0.402588
1435.29	0.312587		2028	0.402678
1435.77	0.314501		2029	0.40246
1436.25	0.317868		2030	0.402094
1436.73	0.321482		2031	0.401951
1437.21	0.323825		2032	0.401816
1437.7	0.32426		2033	0.401233
1438.18	0.323191		2034	0.400272
1438.66	0.321384		2035	0.399226
1439.14	0.319476		2036	0.397982
1439.62	0.317858		2037	0.396392
1440.11	0.3167		2038	0.394799
1440.59	0.315998		2039	0.393543
1441.07	0.315635		2040	0.392506
1441.55	0.31545		2041	0.391499
1442.04	0.315317		2042	0.390562
1442.52	0.315178		2043	0.389622
1443	0.31503		2044	0.388439
1443.48	0.314874		2045	0.387093
1443.96	0.314678		2046	0.385923
1444.44	0.314389		2047	0.384838
1444.93	0.313982		2048	0.383265
1445.41	0.313514		2049	0.380948
1445.89	0.313154		2050	0.378277
1446.37	0.313151		2051	0.375814
1446.86	0.313734		2052	0.373876
1447.34	0.314943		2053	0.372559
1447.82	0.316482		2054	0.371675
1448.3	0.317789		2055	0.370794
1448.78	0.318359		2056	0.369706
1449.27	0.318049		2057	0.368668
1449.75	0.317085		2058	0.367929
1450.23	0.315875		2059	0.367336
1450.71	0.314821		2060	0.366655
1451.19	0.314189		2061	0.36593
1451.68	0.314023		2062	0.365245
1452.16	0.314107		2063	0.364559
1452.64	0.314058		2064	0.363962
1453.12	0.313529		2065	0.363625
1453.61	0.312384		2066	0.363305
1454.09	0.310754		2067	0.362572
1454.57	0.309012		2068	0.361535
1455.05	0.307768		2069	0.360688
1455.53	0.307916		2070	0.360095
1456.02	0.310532		2071	0.359376
1456.5	0.316126		2072	0.358477
1456.98	0.323231		2073	0.357736
1457.46	0.328719		2074	0.357167
1457.94	0.33083		2075	0.356419
1458.43	0.330255		2076	0.355479
1458.91	0.32839		2077	0.354684
1459.39	0.326124		2078	0.354037
1459.87	0.323792		2079	0.353235
1460.36	0.321438		2080	0.35234
1460.84	0.319049		2081	0.351657
1461.32	0.316661		2082	0.351126
1461.8	0.314402		2083	0.350463
1462.28	0.3125		2084	0.349751
1462.77	0.31127		2085	0.349266
1463.25	0.311063		2086	0.348922
1463.73	0.312106		2087	0.34847
1464.21	0.314229		2088	0.348044
1464.69	0.316709		2089	0.347939
1465.18	0.318593		2090	0.348045
1465.66	0.319325		2091	0.348079
1466.14	0.31898		2092	0.348143
1466.62	0.317966		2093	0.348446
1467.11	0.316683		2094	0.348819
1467.59	0.315352		2095	0.34897
1468.07	0.314025		2096	0.34891
1468.55	0.312653		2097	0.348759
1469.03	0.311185		2098	0.34847
1469.52	0.309652		2099	0.348044
1470	0.308231		2100	0.34767
1470.48	0.307287		2101	0.347412
1470.96	0.307382		2102	0.347103
1471.44	0.30915		2103	0.346699
1471.93	0.312818		2104	0.346377
1472.41	0.317493		2105	0.346162
1472.89	0.321298		2106	0.345878
1473.37	0.322893		2107	0.345523
1473.86	0.322423		2108	0.345242
1474.34	0.320868		2109	0.344995
1474.82	0.319177		2110	0.344635
1475.3	0.317942		2111	0.344229
1475.78	0.317355		2112	0.343929
1476.27	0.317245		2113	0.343675
1476.75	0.317203		2114	0.34337
1477.23	0.316827		2115	0.343157
1477.71	0.315941		2116	0.343172
1478.19	0.314635		2117	0.34326
1478.68	0.313163		2118	0.343287
1479.16	0.311835		2119	0.343432
1479.64	0.31093		2120	0.343823
1480.12	0.310634		2121	0.344273
1480.61	0.310958		2122	0.344673
1481.09	0.311692		2123	0.345216
1481.57	0.312447		2124	0.345999
1482.05	0.31284		2125	0.346822
1482.53	0.312672		2126	0.347605
1483.02	0.311978		2127	0.348572
1483.5	0.310947		2128	0.349813
1483.98	0.309826		2129	0.351141
1484.46	0.308843		2130	0.352547
1484.94	0.30817		2131	0.354275
1485.43	0.307893		2132	0.356286
1485.91	0.308002		2133	0.3582
1486.39	0.308389		2134	0.359876
1486.87	0.308912		2135	0.361455
1487.35	0.309477		2136	0.362891
1487.84	0.310126		2137	0.36403
1488.32	0.311055		2138	0.365024
1488.8	0.31253		2139	0.366155
1489.28	0.314664		2140	0.36738
1489.77	0.317153		2141	0.368519
1490.25	0.319256		2142	0.36968
1490.73	0.32023		2143	0.371024
1491.21	0.319805		2144	0.372394
1491.69	0.318215		2145	0.373615
1492.18	0.315912		2146	0.374841
1492.66	0.313323		2147	0.376173
1493.14	0.310783		2148	0.377413
1493.62	0.308557		2149	0.378501
1494.1	0.306889		2150	0.379721
1494.59	0.306014		2151	0.38123
1495.07	0.306136		2152	0.382877
1495.55	0.30732		2153	0.384663
1496.03	0.309354		2154	0.386861
1496.52	0.311713		2155	0.389549
1497	0.313764		2156	0.39243
1497.48	0.315097		2157	0.395129
1497.96	0.315664		2158	0.397097
1498.44	0.315659		2159	0.397504
1498.92	0.315319		2160	0.396098
1499.41	0.314807		2161	0.393773
1499.89	0.314186		2162	0.391618
1500.37	0.313446		2163	0.389819
1500.85	0.312546		2164	0.388011
1501.34	0.311443		2165	0.386188
1501.82	0.310113		2166	0.38458
1502.3	0.308551		2167	0.38312
1502.78	0.306773		2168	0.38167
1503.27	0.304817		2169	0.380448
1503.75	0.302764		2170	0.37966
1504.23	0.300781		2171	0.379117
1504.71	0.299224		2172	0.378627
1505.19	0.298836		2173	0.378352
1505.67	0.301008		2174	0.378322
1506.16	0.307567		2175	0.378152
1506.64	0.318448		2176	0.377627
1507.12	0.328658		2177	0.377039
1507.6	0.332862		2178	0.376665
1508.09	0.331576		2179	0.37641
1508.57	0.327855		2180	0.376157
1509.05	0.323706		2181	0.375941
1509.53	0.319966		2182	0.375627
1510.01	0.316918		2183	0.374936
1510.5	0.314631		2184	0.373936
1510.98	0.313067		2185	0.372982
1511.46	0.312085		2186	0.372134
1511.94	0.311443		2187	0.371193
1512.42	0.310847		2188	0.370221
1512.91	0.310051		2189	0.369437
1513.39	0.308946		2190	0.368774
1513.87	0.307596		2191	0.368019
1514.35	0.30624		2192	0.367242
1514.84	0.305272		2193	0.366616
1515.32	0.305213		2194	0.36603
1515.8	0.306551		2195	0.365313
1516.28	0.309324		2196	0.364593
1516.76	0.312669		2197	0.364038
1517.25	0.31509		2198	0.363512
1517.73	0.315568		2199	0.362863
1518.21	0.314158		2200	0.362249
1518.69	0.311591		2201	0.36178
1519.17	0.308756		2202	0.361285
1519.66	0.30658		2203	0.360666
1520.14	0.306144		2204	0.360106
1520.62	0.308551		2205	0.359682
1521.1	0.313914		2206	0.359206
1521.59	0.319984		2207	0.358608
1522.07	0.323478		2208	0.358073
1522.55	0.32337		2209	0.357652
1523.03	0.320935		2210	0.357152
1523.51	0.317772		2211	0.356542
1524	0.314959		2212	0.356019
1524.48	0.313107		2213	0.3556
1524.96	0.31248		2214	0.355094
1525.44	0.312964		2215	0.354507
1525.92	0.314045		2216	0.353999
1526.41	0.315032		2217	0.35353
1526.89	0.315453		2218	0.352943
1527.37	0.315255		2219	0.35231
1527.85	0.314664		2220	0.351795
1528.34	0.313918		2221	0.351323
1528.82	0.313098		2222	0.350731
1529.3	0.312128		2223	0.350103
1529.78	0.310875		2224	0.349576
1530.26	0.309279		2225	0.349048
1530.75	0.307448		2226	0.348385
1531.23	0.30569		2227	0.34772
1531.71	0.304546		2228	0.347175
1532.19	0.304775		2229	0.346619
1532.67	0.307101		2230	0.34594
1533.16	0.311404		2231	0.345265
1533.64	0.31598		2232	0.344687
1534.12	0.318574		2233	0.344086
1534.6	0.318384		2234	0.343398
1535.09	0.316135		2235	0.342743
1535.57	0.312876		2236	0.342163
1536.05	0.309366		2237	0.341518
1536.53	0.306056		2238	0.340787
1537.01	0.303252		2239	0.340133
1537.49	0.301243		2240	0.339581
1537.98	0.300404		2241	0.338973
1538.46	0.301263		2242	0.338297
1538.94	0.304456		2243	0.337681
1539.42	0.31032		2244	0.337106
1539.91	0.317991		2245	0.336451
1540.39	0.324997		2246	0.335764
1540.87	0.328903		2247	0.335183
1541.35	0.329272		2248	0.334667
1541.83	0.327268		2249	0.334085
1542.32	0.324286		2250	0.333492
1542.8	0.321362		2251	0.333016
1543.28	0.319169		2252	0.33258
1543.76	0.318063		2253	0.332035
1544.24	0.317996		2254	0.331415
1544.73	0.318417		2255	0.330789
1545.21	0.318489		2256	0.33007
1545.69	0.317604		2257	0.329212
1546.17	0.315696		2258	0.32837
1546.66	0.313114		2259	0.327675
1547.14	0.310358		2260	0.327036
1547.62	0.307936		2261	0.326354
1548.1	0.306337		2262	0.325694
1548.58	0.305975		2263	0.325104
1549.07	0.306986		2264	0.324484
1549.55	0.308929		2265	0.323774
1550.03	0.310801		2266	0.323056
1550.51	0.311639		2267	0.322353
1550.99	0.311141		2268	0.321575
1551.48	0.309661		2269	0.320726
1551.96	0.307832		2270	0.31991
1552.44	0.306287		2271	0.319125
1552.92	0.305538		2272	0.318278
1553.41	0.305844		2273	0.317383
1553.89	0.307019		2274	0.316535
1554.37	0.308382		2275	0.315715
1554.85	0.309071		2276	0.314824
1555.33	0.308552		2277	0.313876
1555.82	0.306808		2278	0.312944
1556.3	0.304182		2279	0.311997
1556.78	0.301224		2280	0.310962
1557.26	0.298843		2281	0.309851
1557.74	0.298921		2282	0.308671
1558.23	0.305105		2283	0.307347
1558.71	0.319902		2284	0.305885
1559.19	0.334839		2285	0.304442
1559.67	0.338977		2286	0.303119
1560.15	0.335159		2287	0.301841
1560.64	0.329104		2288	0.300534
1561.12	0.323215		2289	0.299273
1561.6	0.318104		2290	0.298125
1562.08	0.313884		2291	0.297028
1562.57	0.310607		2292	0.295937
1563.05	0.308367		2293	0.294921
1563.53	0.307264		2294	0.293999
1564.01	0.307265		2295	0.293074
1564.49	0.308038		2296	0.292126
1564.98	0.308942		2297	0.291254
1565.46	0.309297		2298	0.290473
1565.94	0.308741		2299	0.289678
1566.42	0.307358		2300	0.288848
1566.9	0.30554		2301	0.288069
1567.39	0.303831		2302	0.287308
1567.87	0.302868		2303	0.28641
1568.35	0.303306		2304	0.28537
1568.83	0.305554		2305	0.284375
1569.32	0.309205		2306	0.283507
1569.8	0.31282		2307	0.282651
1570.28	0.314869		2308	0.281755
1570.76	0.314883		2309	0.280923
1571.24	0.313368		2310	0.280201
1571.73	0.31106		2311	0.279529
1572.21	0.308502		2312	0.278896
1572.69	0.306013		2313	0.278291
1573.17	0.303783		2314	0.277517
1573.65	0.301981		2315	0.276359
1574.14	0.300852		2316	0.274911
1574.62	0.30079		2317	0.273483
1575.1	0.3023		2318	0.272235
1575.58	0.305662		2319	0.271098
1576.07	0.310285		2320	0.270034
1576.55	0.314522		2321	0.269047
1577.03	0.316793		2322	0.267941
1577.51	0.316768		2323	0.266483
1577.99	0.31513		2324	0.264801
1578.48	0.312755		2325	0.263299
1578.96	0.310304		2326	0.262245
1579.44	0.308198		2327	0.261692
1579.92	0.306674		2328	0.261656
1580.4	0.30581		2329	0.26204
1580.89	0.305524		2330	0.262533
1581.37	0.305595		2331	0.262926
1581.85	0.305746		2332	0.263267
1582.33	0.305773		2333	0.263495
1582.82	0.305622		2334	0.263392
1583.3	0.305376		2335	0.263112
1583.78	0.305175		2336	0.263125
1584.26	0.305126		2337	0.263507
1584.74	0.305239		2338	0.263718
1585.23	0.305422		2339	0.263502
1585.71	0.305543		2340	0.263401
1586.19	0.305509		2341	0.263986
1586.67	0.305322		2342	0.264949
1587.15	0.305074		2343	0.265744
1587.64	0.304897		2344	0.266866
1588.12	0.304895		2345	0.268923
1588.6	0.305092		2346	0.270435
1589.08	0.305415		2347	0.26926
1589.57	0.305732		2348	0.265589
1590.05	0.305919		2349	0.261065
1590.53	0.305925		2350	0.257381
1591.01	0.305785		2351	0.256024
1591.49	0.305589		2352	0.257197
1591.97	0.305437		2353	0.258867
1592.46	0.305393		2354	0.259605
1592.94	0.305469		2355	0.2606
1593.42	0.305637		2356	0.262626
1593.9	0.305854		2357	0.264354
1594.39	0.306088		2358	0.265488
1594.87	0.306325		2359	0.26741
1595.35	0.306554		2360	0.269633
1595.83	0.306745		2361	0.270293
1596.32	0.306843		2362	0.270145
1596.8	0.306792		2363	0.270744
1597.28	0.306564		2364	0.271507
1597.76	0.306183		2365	0.271474
1598.24	0.305727		2366	0.271463
1598.72	0.305298		2367	0.272107
1599.21	0.304993		2368	0.272531
1599.69	0.304866		2369	0.272223
1600.17	0.304914		2370	0.271961
1600.65	0.305084		2371	0.272217
1601.14	0.305299		2372	0.272513
1601.62	0.305504		2373	0.272574
1602.1	0.305681		2374	0.272733
1602.58	0.305837		2375	0.273079
1603.06	0.305976		2376	0.2733
1603.55	0.306071		2377	0.273345
1604.03	0.306063		2378	0.273457
1604.51	0.305895		2379	0.273661
1604.99	0.305559		2380	0.273762
1605.47	0.305117		2381	0.273736
1605.96	0.304698		2382	0.273725
1606.44	0.304454		2383	0.273737
1606.92	0.304509		2384	0.273662
1607.4	0.304895		2385	0.27353
1607.89	0.305516		2386	0.273485
1608.37	0.306175		2387	0.273554
1608.85	0.306672		2388	0.273649
1609.33	0.306902		2389	0.27377
1609.81	0.306893		2390	0.273971
1610.3	0.306755		2391	0.274208
1610.78	0.306592		2392	0.274404
1611.26	0.306427		2393	0.274607
1611.74	0.306179		2394	0.274888
1612.22	0.305712		2395	0.275187
1612.71	0.304916		2396	0.275421
1613.19	0.303776		2397	0.275638
1613.67	0.302413		2398	0.275908
[truncated: 4,950 more rows]

## Sheet: Normalisation
This sheet normalises the spectrum, calculates the factor to convert to units of absorption coefficient, and can determine the thickness of the diamond. If known, you can enter the thickness of the diamond in cell A5.
ACTION: Run the solver function, minimizing the value in I14 (red cell) by changing the values in cells C-E6 (orange cells). Check the lefthand graph that the fit is good. The rest is automatically calcualted, including the removal of the Type IIa spectrum, and the calculation of any peak at 3107cm-1
Sample Thickness (cm)		Equation of 'baseline'		TYPE II		Conversion factor		Sample thickness check			H@3107cm-1
		mX	c	component		Absorption Coefficient		Type II comp	Thickness (cm)		peak height
0.0232753		-8.46252e-05	0.438178	0.0101065		98.9462		0	0		0.28652	cm-1
								0.0101065	0.0232753
															Conversion
					TYPE II							Fitted			to
	TYPE II			corrected	comp						TYPE II	TYPE II	Raw	Raw Data	Absorption
wavenumbers	spectrum	DATA		Data	FIT	Residual	Squares	SUM		wavenumbers	spectrum	spectrum	Data	- Type II	Coefficient
1600	0.815044	0.304897		0.0021199	0.00823725	-0.00611735	3.7422e-05	0.00374232
1601	0.823372	0.305238		0.00254574	0.00832141	-0.00577567	3.33584e-05			401	0.136758	0.00138215	#N/A	#N/A	#N/A		3097	18.8822
1602	0.827386	0.305644		0.00303612	0.00836198	-0.00532586	2.83648e-05			402	0.115748	0.00116981	#N/A	#N/A	#N/A		3098	18.8542
1603	0.832108	0.305958		0.00343443	0.00840971	-0.00497527	2.47533e-05			403	0.0551034	0.000556903	#N/A	#N/A	#N/A		3099	18.834
1604	0.837381	0.306063		0.00362438	0.00846299	-0.00483862	2.34122e-05			404	-0.0553289	-0.000559182	#N/A	#N/A	#N/A		3100	18.8378
1605	0.843336	0.305553		0.00319858	0.00852318	-0.0053246	2.83514e-05			405	0.0212793	0.000215059	#N/A	#N/A	#N/A		3101	18.8571
1606	0.852075	0.304676		0.00240635	0.0086115	-0.00620515	3.85039e-05			406	0.118743	0.00120008	#N/A	#N/A	#N/A		3102	18.8707
1607	0.858341	0.304572		0.00238734	0.00867483	-0.00628749	3.95325e-05			407	0.0541982	0.000547754	#N/A	#N/A	#N/A		3103	18.886
1608	0.863812	0.305672		0.00357156	0.00873012	-0.00515856	2.66108e-05			408	0.100035	0.001011	#N/A	#N/A	#N/A		3104	18.9261
1609	0.868918	0.306743		0.00472783	0.00878173	-0.0040539	1.64341e-05			409	0.10862	0.00109777	#N/A	#N/A	#N/A		3105	19.0054
1610	0.87516	0.30684		0.00490878	0.00884481	-0.00393603	1.54923e-05			410	0.0088925	8.98721e-05	#N/A	#N/A	#N/A		3106	19.0911
1611	0.882467	0.306516		0.00467001	0.00891866	-0.00424865	1.8051e-05			411	0.0504104	0.000509473	#N/A	#N/A	#N/A		3107	19.1059
1612	0.890507	0.30593		0.00416872	0.00899992	-0.0048312	2.33405e-05			412	0.0881978	0.000891372	#N/A	#N/A	#N/A		3108	19.0573
1613	0.895476	0.304223		0.00254597	0.00905014	-0.00650416	4.23041e-05			413	0.140439	0.00141935	#N/A	#N/A	#N/A		3109	18.9418
1614	0.902421	0.301508		-8.45077e-05	0.00912032	-0.00920483	8.47289e-05			414	0.0771314	0.000779529	#N/A	#N/A	#N/A		3110	18.8383
1615	0.906874	0.300322		-0.00118631	0.00916533	-0.0103516	0.000107156			415	0.106343	0.00107476	#N/A	#N/A	#N/A		3111	18.7875
1616	0.912304	0.305039		0.0036157	0.00922021	-0.0056045	3.14105e-05			416	0.0769626	0.000777823	#N/A	#N/A	#N/A		3112	18.7658
1617	0.92008	0.313579		0.0122405	0.00929879	0.0029417	8.65359e-06			417	0.078052	0.000788833	#N/A	#N/A	#N/A		3113	18.7454
1618	0.929868	0.315642		0.0143883	0.00939772	0.00499054	2.49055e-05			418	0.0777933	0.000786218	#N/A	#N/A	#N/A		3114	18.739
1619	0.9371	0.311779		0.0106094	0.00947081	0.00113858	1.29636e-06			419	0.058735	0.000593606	#N/A	#N/A	#N/A		3115	18.7513
1620	0.943128	0.306969		0.00588476	0.00953173	-0.00364698	1.33004e-05			420	-0.102133	-0.00103221	#N/A	#N/A	#N/A		3116	18.7534
1621	0.948271	0.303655		0.00265521	0.00958371	-0.0069285	4.80041e-05			421	-0.0235469	-0.000237977	#N/A	#N/A	#N/A		3117	18.7567
1622	0.95679	0.303998		0.00308276	0.0096698	-0.00658705	4.33892e-05			422	0.0859577	0.000868732	#N/A	#N/A	#N/A
1623	0.961685	0.308858		0.0080269	0.00971927	-0.00169237	2.86413e-06			423	0.0338732	0.00034234	#N/A	#N/A	#N/A
1624	0.969894	0.31285		0.012104	0.00980224	0.00230181	5.29833e-06			424	0.0625557	0.000632219	#N/A	#N/A	#N/A
1625	0.978862	0.311482		0.0108208	0.00989287	0.00092793	8.61054e-07			425	0.0540749	0.000546509	#N/A	#N/A	#N/A
1626	0.986778	0.308102		0.00752487	0.00997288	-0.00244801	5.99273e-06			426	-0.0151432	-0.000153045	#N/A	#N/A	#N/A
1627	0.991473	0.307128		0.00663517	0.0100203	-0.00338516	1.14593e-05			427	0.015609	0.000157752	#N/A	#N/A	#N/A
1628	0.997745	0.30944		0.00903236	0.0100837	-0.00105135	1.10534e-06			428	0.0160742	0.000162454	#N/A	#N/A	#N/A
1629	1.00809	0.31106		0.0107372	0.0101883	0.000548916	3.01308e-07			429	0.0340953	0.000344585	#N/A	#N/A	#N/A
1630	1.01507	0.309597		0.00935815	0.0102588	-0.000900632	8.11138e-07			430	-0.0214535	-0.00021682	#N/A	#N/A	#N/A
1631	1.02503	0.306891		0.00673743	0.0103595	-0.00362202	1.31191e-05			431	0.00813285	8.21947e-05	#N/A	#N/A	#N/A
1632	1.03308	0.304343		0.00427407	0.0104408	-0.00616674	3.80287e-05			432	-0.0167554	-0.000169338	#N/A	#N/A	#N/A
1633	1.03689	0.301723		0.00173804	0.0104794	-0.00874133	7.64108e-05			433	-0.0147796	-0.00014937	#N/A	#N/A	#N/A
1634	1.04355	0.299946		4.57601e-05	0.0105466	-0.0105009	0.000110268			434	-0.0305873	-0.000309131	#N/A	#N/A	#N/A
1635	1.04976	0.304497		0.00468173	0.0106094	-0.00592768	3.51373e-05			435	0.0106523	0.000107658	#N/A	#N/A	#N/A
1636	1.06321	0.317286		0.0175551	0.0107453	0.00680983	4.63738e-05			436	0.0147669	0.000149242	#N/A	#N/A	#N/A
1637	1.06925	0.321839		0.0221926	0.0108064	0.0113862	0.000129645			437	0.00266839	2.69681e-05	#N/A	#N/A	#N/A
1638	1.0762	0.317039		0.0174778	0.0108767	0.00660116	4.35753e-05			438	0.0266348	0.000269185	#N/A	#N/A	#N/A
1639	1.08242	0.311945		0.0124684	0.0109395	0.00152891	2.33757e-06			439	0.0596979	0.000603337	#N/A	#N/A	#N/A
1640	1.0936	0.309509		0.0101168	0.0110525	-0.000935637	8.75416e-07			440	0.0175569	0.000177439	#N/A	#N/A	#N/A
1641	1.1013	0.308677		0.00936956	0.0111303	-0.00176078	3.10034e-06			441	0.0270443	0.000273323	#N/A	#N/A	#N/A
1642	1.10826	0.307375		0.00815229	0.0112006	-0.00304834	9.29236e-06			442	-0.00722925	-7.30625e-05	#N/A	#N/A	#N/A
1643	1.11775	0.305145		0.00600617	0.0112965	-0.00529033	2.79876e-05			443	-0.0245049	-0.000247659	#N/A	#N/A	#N/A
1644	1.12404	0.30282		0.00376632	0.0113601	-0.00759382	5.76661e-05			444	0.0245681	0.000248298	#N/A	#N/A	#N/A
1645	1.13263	0.301826		0.00285657	0.011447	-0.0085904	7.3795e-05			445	0.0468332	0.00047332	#N/A	#N/A	#N/A
1646	1.14093	0.305799		0.00691451	0.0115308	-0.00461631	2.13103e-05			446	0.0158138	0.000159822	#N/A	#N/A	#N/A
1647	1.14852	0.316698		0.0178983	0.0116076	0.00629075	3.95735e-05			447	0.00392877	3.97061e-05	#N/A	#N/A	#N/A
1648	1.15717	0.321709		0.0229935	0.0116949	0.0112986	0.000127659			448	0.0529254	0.00053489	#N/A	#N/A	#N/A
1649	1.16759	0.316272		0.0176417	0.0118003	0.00584139	3.41219e-05			449	-0.00700263	-7.07721e-05	#N/A	#N/A	#N/A
1650	1.17266	0.307505		0.00895885	0.0118515	-0.00289263	8.36732e-06			450	0.0247102	0.000249734	#N/A	#N/A	#N/A
1651	1.18056	0.299235		0.000773899	0.0119313	-0.0111574	0.000124488			451	-0.0330094	-0.00033361	#N/A	#N/A	#N/A
1652	1.18839	0.297414		-0.000962673	0.0120105	-0.0129731	0.000168302			452	0.0138946	0.000140426	#N/A	#N/A	#N/A
1653	1.19655	0.316599		0.0183071	0.0120929	0.00621417	3.86159e-05			453	0.0191935	0.000193979	#N/A	#N/A	#N/A
1654	1.20433	0.332165		0.0339577	0.0121716	0.0217861	0.000474636			454	-0.00479659	-4.84768e-05	#N/A	#N/A	#N/A
1655	1.21515	0.326064		0.0279412	0.0122809	0.0156603	0.000245245			455	-0.0159073	-0.000160768	#N/A	#N/A	#N/A
1656	1.22431	0.317736		0.0196979	0.0123735	0.00732437	5.36464e-05			456	-0.0198015	-0.000200124	#N/A	#N/A	#N/A
1657	1.23136	0.311947		0.0139934	0.0124448	0.00154866	2.39835e-06			457	0.00464213	4.69157e-05	#N/A	#N/A	#N/A
1658	1.23969	0.308659		0.0107901	0.012529	-0.00173884	3.02356e-06			458	0.0111476	0.000112663	#N/A	#N/A	#N/A
1659	1.25153	0.306936		0.00915125	0.0126486	-0.00349737	1.22316e-05			459	0.0244047	0.000246646	#N/A	#N/A	#N/A
1660	1.26256	0.305472		0.00777185	0.01276	-0.00498818	2.48819e-05			460	0.011551	0.000116741	#N/A	#N/A	#N/A
1661	1.26946	0.304534		0.0069187	0.0128298	-0.00591107	3.49408e-05			461	0.0240634	0.000243197	#N/A	#N/A	#N/A
1662	1.27706	0.306648		0.00911734	0.0129066	-0.00378924	1.43583e-05			462	-0.02018	-0.00020395	#N/A	#N/A	#N/A
1663	1.28588	0.311759		0.0143127	0.0129957	0.00131703	1.73457e-06			463	-0.00172319	-1.74154e-05	#N/A	#N/A	#N/A
1664	1.29279	0.313456		0.0160948	0.0130656	0.00302922	9.17617e-06			464	-0.00397212	-4.01443e-05	#N/A	#N/A	#N/A
1665	1.30485	0.309957		0.0126808	0.0131875	-0.000506694	2.56738e-07			465	-0.00476417	-4.81491e-05	#N/A	#N/A	#N/A
1666	1.31182	0.305212		0.00802002	0.0132579	-0.00523793	2.74359e-05			466	-0.0175285	-0.000177152	#N/A	#N/A	#N/A
1667	1.32274	0.302529		0.00542147	0.0133683	-0.00794685	6.31524e-05			467	-0.00853943	-8.63038e-05	#N/A	#N/A	#N/A
1668	1.32975	0.303642		0.00661919	0.0134391	-0.00681994	4.65116e-05			468	-0.00240158	-2.42716e-05	#N/A	#N/A	#N/A
1669	1.33845	0.308303		0.0113648	0.013527	-0.00216223	4.67526e-06			469	-0.00800541	-8.09067e-05	#N/A	#N/A	#N/A
1670	1.34792	0.313944		0.017091	0.0136227	0.00346825	1.20287e-05			470	-0.0266295	-0.000269131	#N/A	#N/A	#N/A
1671	1.35956	0.316209		0.0194403	0.0137404	0.00569995	3.24894e-05			471	-0.012476	-0.000126088	#N/A	#N/A	#N/A
1672	1.36741	0.313158		0.0164741	0.0138197	0.00265437	7.0457e-06			472	-0.000786398	-7.94774e-06	#N/A	#N/A	#N/A
1673	1.37597	0.307703		0.0111036	0.0139063	-0.00280268	7.85503e-06			473	-0.0111407	-0.000112594	#N/A	#N/A	#N/A
1674	1.38565	0.305092		0.00857748	0.0140041	-0.00542661	2.9448e-05			474	-0.0251154	-0.000253829	#N/A	#N/A	#N/A
1675	1.39364	0.309804		0.0133736	0.0140848	-0.000711176	5.05771e-07			475	0.0138249	0.000139722	#N/A	#N/A	#N/A
1676	1.40417	0.315112		0.0187659	0.0141913	0.00457466	2.09275e-05			476	-0.0255474	-0.000258195	#N/A	#N/A	#N/A
1677	1.4135	0.312801		0.0165402	0.0142855	0.00225466	5.08349e-06			477	0.022882	0.000231257	#N/A	#N/A	#N/A
1678	1.42345	0.307872		0.0116953	0.0143861	-0.00269084	7.24064e-06			478	0.0185442	0.000187417	#N/A	#N/A	#N/A
1679	1.43214	0.305929		0.00983697	0.0144739	-0.00463693	2.15011e-05			479	-0.00320187	-3.23597e-05	#N/A	#N/A	#N/A
1680	1.43945	0.307089		0.0110821	0.0145478	-0.00346571	1.20112e-05			480	0.00764437	7.72579e-05	#N/A	#N/A	#N/A
1681	1.45031	0.30616		0.010237	0.0146576	-0.00442059	1.95416e-05			481	-0.0238646	-0.000241187	#N/A	#N/A	#N/A
1682	1.46169	0.301632		0.0057945	0.0147726	-0.00897808	8.06059e-05			482	-0.0188245	-0.00019025	#N/A	#N/A	#N/A
1683	1.47256	0.300615		0.00486157	0.0148825	-0.0100209	0.000100419			483	-0.0164268	-0.000166017	#N/A	#N/A	#N/A
1684	1.48226	0.31562		0.0199517	0.0149805	0.00497128	2.47136e-05			484	-0.0231726	-0.000234194	#N/A	#N/A	#N/A
1685	1.4997	0.326489		0.0309047	0.0151567	0.0157479	0.000247997			485	-0.025627	-0.000259	#N/A	#N/A	#N/A
1686	1.49888	0.320292		0.0247922	0.0151484	0.00964381	9.3003e-05			486	-0.00253785	-2.56488e-05	#N/A	#N/A	#N/A
1687	1.50999	0.313136		0.0177208	0.0152607	0.00246013	6.05225e-06			487	-0.00581774	-5.8797e-05	#N/A	#N/A	#N/A
1688	1.51886	0.309814		0.014484	0.0153504	-0.000866386	7.50624e-07			488	-0.0196192	-0.000198282	#N/A	#N/A	#N/A
1689	1.53357	0.309833		0.0145874	0.0154991	-0.000911698	8.31194e-07			489	-0.00525595	-5.31193e-05	#N/A	#N/A	#N/A
1690	1.54141	0.310707		0.0155461	0.0155783	-3.22343e-05	1.03905e-09			490	-0.0154312	-0.000155955	#N/A	#N/A	#N/A
1691	1.55277	0.310262		0.015186	0.0156931	-0.000507074	2.57124e-07			491	-0.0234238	-0.000236732	#N/A	#N/A	#N/A
1692	1.56155	0.307764		0.0127727	0.0157819	-0.00300917	9.05509e-06			492	-0.0102677	-0.00010377	#N/A	#N/A	#N/A
1693	1.57187	0.303664		0.00875727	0.0158861	-0.00712884	5.08204e-05			493	-0.0133405	-0.000134826	#N/A	#N/A	#N/A
1694	1.5837	0.300127		0.00530414	0.0160057	-0.0107015	0.000114523			494	-0.0045735	-4.62222e-05	#N/A	#N/A	#N/A
1695	1.59387	0.302356		0.00761791	0.0161084	-0.00849051	7.20887e-05			495	-0.0232789	-0.000235268	#N/A	#N/A	#N/A
1696	1.61211	0.311961		0.0173081	0.0162928	0.00101526	1.03075e-06			496	-0.0206825	-0.000209028	#N/A	#N/A	#N/A
1697	1.61316	0.315349		0.0207801	0.0163034	0.00447672	2.0041e-05			497	-0.0163816	-0.000165561	#N/A	#N/A	#N/A
1698	1.62482	0.309739		0.0152548	0.0164212	-0.00116645	1.36061e-06			498	-0.0159379	-0.000161077	#N/A	#N/A	#N/A
1699	1.63516	0.30515		0.0107504	0.0165258	-0.00577538	3.3355e-05			499	0.0366927	0.000370835	#N/A	#N/A	#N/A
1700	1.64752	0.312745		0.0184305	0.0166507	0.0017798	3.16767e-06			500	-0.0587035	-0.000593287	#N/A	#N/A	#N/A
1701	1.65534	0.322713		0.0284829	0.0167297	0.0117532	0.000138139			501	0.0146162	0.000147719	#N/A	#N/A	#N/A
1702	1.66722	0.31898		0.0248345	0.0168498	0.00798466	6.37548e-05			502	-0.00633005	-6.39747e-05	#N/A	#N/A	#N/A
1703	1.67941	0.311318		0.0172567	0.016973	0.000283705	8.04884e-08			503	-0.0373124	-0.000377098	#N/A	#N/A	#N/A
1704	1.68816	0.307069		0.013093	0.0170614	-0.00396847	1.57488e-05			504	-0.0281604	-0.000284603	#N/A	#N/A	#N/A
1705	1.70141	0.309474		0.0155822	0.0171953	-0.00161314	2.60221e-06			505	0.0112657	0.000113857	#N/A	#N/A	#N/A
1706	1.71	0.314341		0.0205345	0.0172822	0.00325235	1.05778e-05			506	-0.0253334	-0.000256032	#N/A	#N/A	#N/A
1707	1.72468	0.314301		0.0205789	0.0174305	0.00314834	9.91204e-06			507	-0.033503	-0.000338599	#N/A	#N/A	#N/A
1708	1.73607	0.311187		0.0175491	0.0175456	3.45576e-06	1.19423e-11			508	-0.0250721	-0.000253391	#N/A	#N/A	#N/A
1709	1.74509	0.309164		0.0156106	0.0176368	-0.00202619	4.10546e-06			509	-0.0192246	-0.000194293	#N/A	#N/A	#N/A
1710	1.75634	0.308699		0.0152307	0.0177505	-0.00251983	6.34955e-06			510	0.00507542	5.12947e-05	#N/A	#N/A	#N/A
1711	1.77009	0.307708		0.014324	0.0178894	-0.00356544	1.27124e-05			511	-0.0274333	-0.000277255	#N/A	#N/A	#N/A
1712	1.78191	0.305565		0.0122657	0.0180089	-0.0057432	3.29843e-05			512	-0.0148797	-0.000150381	#N/A	#N/A	#N/A
1713	1.79327	0.304123		0.0109088	0.0181237	-0.00721487	5.20543e-05			513	-0.0299546	-0.000302736	#N/A	#N/A	#N/A
1714	1.80649	0.304996		0.0118656	0.0182573	-0.00639165	4.08532e-05			514	-0.0342207	-0.000345851	#N/A	#N/A	#N/A
1715	1.81322	0.306817		0.0137717	0.0183253	-0.0045536	2.07353e-05			515	-0.00366777	-3.70683e-05	#N/A	#N/A	#N/A
1716	1.82809	0.308251		0.0152902	0.0184756	-0.00318547	1.01472e-05			516	-0.00268254	-2.71111e-05	#N/A	#N/A	#N/A
1717	1.83997	0.312615		0.0197385	0.0185957	0.00114286	1.30612e-06			517	0.0167286	0.000169068	#N/A	#N/A	#N/A
1718	1.85033	0.319962		0.0271702	0.0187004	0.00846984	7.17382e-05			518	0.0145676	0.000147227	#N/A	#N/A	#N/A
1719	1.86299	0.321096		0.0283893	0.0188283	0.00956101	9.14128e-05			519	-0.0263026	-0.000265828	#N/A	#N/A	#N/A
1720	1.87746	0.316079		0.0234569	0.0189746	0.00448239	2.00918e-05			520	-0.0264044	-0.000266856	#N/A	#N/A	#N/A
1721	1.88767	0.310731		0.0181931	0.0190777	-0.000884611	7.82536e-07			521	0.000275448	2.78382e-06	#N/A	#N/A	#N/A
1722	1.8992	0.308084		0.0156314	0.0191943	-0.00356289	1.26942e-05			522	-0.00362229	-3.66087e-05	#N/A	#N/A	#N/A
1723	1.90911	0.308398		0.0160294	0.0192944	-0.00326506	1.06606e-05			523	-0.0222346	-0.000224714	#N/A	#N/A	#N/A
1724	1.92599	0.3095		0.0172163	0.0194651	-0.00224875	5.05686e-06			524	-0.0403857	-0.000408159	#N/A	#N/A	#N/A
1725	1.93664	0.309414		0.0172153	0.0195727	-0.00235735	5.55708e-06			525	0.00560065	5.6603e-05	#N/A	#N/A	#N/A
1726	1.9483	0.308258		0.0161432	0.0196905	-0.00354731	1.25834e-05			526	-0.00765831	-7.73987e-05	#N/A	#N/A	#N/A
1727	1.96366	0.306811		0.0147809	0.0198457	-0.00506483	2.56525e-05			527	-0.0203486	-0.000205653	#N/A	#N/A	#N/A
1728	1.97273	0.305917		0.013972	0.0199374	-0.00596547	3.55868e-05			528	-0.0145363	-0.000146911	#N/A	#N/A	#N/A
1729	1.98626	0.30658		0.0147192	0.0200742	-0.005355	2.8676e-05			529	0.0017975	1.81665e-05	#N/A	#N/A	#N/A
1730	2.00017	0.308237		0.0164607	0.0202148	-0.00375405	1.40929e-05			530	-0.0197838	-0.000199946	#N/A	#N/A	#N/A
1731	2.01313	0.308082		0.0163911	0.0203457	-0.00395457	1.56386e-05			531	-0.0049515	-5.00424e-05	#N/A	#N/A	#N/A
1732	2.02383	0.305535		0.0139284	0.0204538	-0.0065255	4.25821e-05			532	-0.0250222	-0.000252887	#N/A	#N/A	#N/A
1733	2.03534	0.305909		0.0143868	0.0205702	-0.00618345	3.8235e-05			533	-0.0164982	-0.000166739	#N/A	#N/A	#N/A
1734	2.04428	0.316336		0.0248985	0.0206606	0.00423795	1.79602e-05			534	-0.0227989	-0.000230417	#N/A	#N/A	#N/A
1735	2.06104	0.324198		0.0328447	0.0208299	0.0120148	0.000144357			535	-0.00436675	-4.41326e-05	#N/A	#N/A	#N/A
1736	2.07138	0.319562		0.0282937	0.0209344	0.00735924	5.41585e-05			536	0.00188217	1.90221e-05	#N/A	#N/A	#N/A
1737	2.08902	0.311989		0.0208055	0.0211127	-0.000307176	9.43571e-08			537	0.0035047	3.54203e-05	#N/A	#N/A	#N/A
1738	2.09885	0.307894		0.0167947	0.0212121	-0.00441739	1.95134e-05			538	-0.0211499	-0.000213751	#N/A	#N/A	#N/A
1739	2.10948	0.310047		0.0190325	0.0213195	-0.00228702	5.23045e-06			539	-0.00765784	-7.7394e-05	#N/A	#N/A	#N/A
1740	2.12081	0.31419		0.0232603	0.021434	0.00182626	3.33523e-06			540	0.0122775	0.000124083	#N/A	#N/A	#N/A
1741	2.13553	0.313832		0.0229866	0.0215827	0.00140388	1.97087e-06			541	-0.00919187	-9.28976e-05	#N/A	#N/A	#N/A
1742	2.14819	0.311626		0.0208655	0.0217107	-0.000845179	7.14328e-07			542	-0.0152754	-0.000154381	#N/A	#N/A	#N/A
1743	2.16234	0.311485		0.020809	0.0218537	-0.00104474	1.09149e-06			543	0.00830987	8.39837e-05	#N/A	#N/A	#N/A
1744	2.1768	0.312552		0.0219613	0.0219999	-3.8597e-05	1.48973e-09			544	-0.00901488	-9.11089e-05	#N/A	#N/A	#N/A
1745	2.18568	0.31177		0.0212631	0.0220896	-0.000826499	6.831e-07			545	-0.00449851	-4.54642e-05	#N/A	#N/A	#N/A
1746	2.20179	0.309705		0.0192827	0.0222524	-0.00296967	8.81891e-06			546	-0.00472541	-4.77573e-05	#N/A	#N/A	#N/A
1747	2.21502	0.309274		0.018937	0.0223862	-0.0034492	1.1897e-05			547	0.0144797	0.000146339	#N/A	#N/A	#N/A
1748	2.22868	0.311183		0.0209303	0.0225242	-0.00159391	2.54054e-06			548	0.0179092	0.000181	#N/A	#N/A	#N/A
1749	2.24284	0.312787		0.0226188	0.0226673	-4.84547e-05	2.34786e-09			549	0.0109338	0.000110503	#N/A	#N/A	#N/A
1750	2.25959	0.313484		0.0234006	0.0228365	0.000564121	3.18232e-07			550	0.00382392	3.86465e-05	#N/A	#N/A	#N/A
1751	2.27044	0.315444		0.0254451	0.0229463	0.00249879	6.24396e-06			551	0.010183	0.000102914	#N/A	#N/A	#N/A
1752	2.28539	0.316996		0.0270818	0.0230973	0.00398447	1.5876e-05			552	0.0107972	0.000109122	#N/A	#N/A	#N/A
1753	2.3006	0.314777		0.0249472	0.023251	0.00169616	2.87696e-06			553	0.00823272	8.32041e-05	#N/A	#N/A	#N/A
1754	2.31542	0.310216		0.0204713	0.0234008	-0.00292953	8.58214e-06			554	0.0182144	0.000184084	#N/A	#N/A	#N/A
1755	2.33287	0.307101		0.0174408	0.0235771	-0.00613638	3.76552e-05			555	0.0122405	0.000123708	#N/A	#N/A	#N/A
1756	2.34974	0.308255		0.018679	0.0237477	-0.00506861	2.56908e-05			556	-0.00372842	-3.76813e-05	#N/A	#N/A	#N/A
1757	2.35992	0.311781		0.0222902	0.0238505	-0.00156031	2.43457e-06			557	0.00375644	3.79645e-05	#N/A	#N/A	#N/A
1758	2.37299	0.312332		0.0229258	0.0239826	-0.0010568	1.11683e-06			558	0.0149121	0.00015071	#N/A	#N/A	#N/A
1759	2.39153	0.309791		0.020469	0.02417	-0.00370102	1.36975e-05			559	0.00600738	6.07136e-05	#N/A	#N/A	#N/A
1760	2.40865	0.307772		0.018535	0.024343	-0.00580799	3.37328e-05			560	0.00227316	2.29737e-05	#N/A	#N/A	#N/A
1761	2.42625	0.309024		0.0198717	0.0245209	-0.00464924	2.16154e-05			561	0.00650153	6.57078e-05	#N/A	#N/A	#N/A
1762	2.43883	0.312772		0.0237043	0.024648	-0.000943688	8.90546e-07			562	0.0180123	0.000182041	#N/A	#N/A	#N/A
1763	2.45588	0.314716		0.0257322	0.0248204	0.000911808	8.31394e-07			563	0.00223158	2.25535e-05	#N/A	#N/A	#N/A
1764	2.47201	0.313032		0.0241335	0.0249834	-0.000849923	7.22368e-07			564	0.00192218	1.94265e-05	#N/A	#N/A	#N/A
1765	2.49187	0.309642		0.0208278	0.0251841	-0.0043563	1.89774e-05			565	0.0154657	0.000156304	#N/A	#N/A	#N/A
1766	2.51045	0.307211		0.0184819	0.0253719	-0.00689002	4.74724e-05			566	0.0116873	0.000118118	#N/A	#N/A	#N/A
1767	2.52802	0.307871		0.019226	0.0255494	-0.00632349	3.99865e-05			567	0.00125896	1.27237e-05	#N/A	#N/A	#N/A
1768	2.5493	0.310396		0.0218354	0.0257645	-0.00392911	1.54379e-05			568	0.00675399	6.82593e-05	#N/A	#N/A	#N/A
1769	2.56449	0.310514		0.022038	0.025918	-0.00387999	1.50543e-05			569	0.0256658	0.000259391	#N/A	#N/A	#N/A
1770	2.58316	0.308237		0.0198461	0.0261067	-0.00626054	3.91944e-05			570	0.00159753	1.61454e-05	#N/A	#N/A	#N/A
1771	2.60523	0.308581		0.0202746	0.0263298	-0.00605519	3.66653e-05			571	0.0184579	0.000186545	#N/A	#N/A	#N/A
1772	2.628	0.315196		0.0269743	0.0265599	0.000414423	1.71746e-07			572	0.0129976	0.00013136	#N/A	#N/A	#N/A
1773	2.64919	0.320651		0.0325137	0.0267741	0.00573961	3.29431e-05			573	0.011131	0.000112495	#N/A	#N/A	#N/A
1774	2.6764	0.319244		0.0311918	0.027049	0.00414274	1.71623e-05			574	0.0212924	0.000215192	#N/A	#N/A	#N/A
1775	2.70152	0.316056		0.0280883	0.0273029	0.000785359	6.16789e-07			575	0.0084775	8.56779e-05	#N/A	#N/A	#N/A
1776	2.73298	0.314473		0.0265899	0.0276209	-0.00103106	1.06308e-06			576	0.0167634	0.00016942	#N/A	#N/A	#N/A
1777	2.76633	0.313509		0.0257101	0.0279579	-0.00224783	5.05273e-06			577	0.00538922	5.44662e-05	#N/A	#N/A	#N/A
1778	2.78825	0.31184		0.0241263	0.0281794	-0.00405314	1.64279e-05			578	0.021761	0.000219928	#N/A	#N/A	#N/A
1779	2.80699	0.310931		0.0233013	0.0283688	-0.00506756	2.56801e-05			579	0.016702	0.000168799	#N/A	#N/A	#N/A
1780	2.82366	0.312796		0.0252511	0.0285373	-0.00328622	1.07992e-05			580	0.0209926	0.000212162	#N/A	#N/A	#N/A
1781	2.83962	0.31535		0.02789	0.0286987	-0.000808663	6.53936e-07			581	0.0104211	0.000105321	#N/A	#N/A	#N/A
1782	2.8583	0.314991		0.0276153	0.0288874	-0.00127211	1.61826e-06			582	0.00348993	3.5271e-05	#N/A	#N/A	#N/A
1783	2.87486	0.313073		0.0257826	0.0290548	-0.00327221	1.07073e-05			583	0.00419249	4.23714e-05	#N/A	#N/A	#N/A
1784	2.89443	0.312706		0.0254995	0.0292526	-0.00375313	1.4086e-05			584	0.0151039	0.000152647	#N/A	#N/A	#N/A
1785	2.91018	0.314244		0.0271221	0.0294117	-0.00228964	5.24245e-06			585	0.0131297	0.000132696	#N/A	#N/A	#N/A
1786	2.93027	0.315152		0.0281149	0.0296147	-0.00149988	2.24964e-06			586	-0.00124431	-1.25756e-05	#N/A	#N/A	#N/A
1787	2.94594	0.314252		0.0272996	0.0297731	-0.00247357	6.11854e-06			587	0.0161777	0.0001635	#N/A	#N/A	#N/A
1788	2.96268	0.312546		0.0256784	0.0299424	-0.00426399	1.81816e-05			588	0.0126941	0.000128293	#N/A	#N/A	#N/A
1789	2.98577	0.310889		0.0241063	0.0301757	-0.00606938	3.68373e-05			589	0.000343849	3.47512e-06	#N/A	#N/A	#N/A
1790	3.00479	0.310028		0.0233298	0.0303679	-0.00703814	4.95355e-05			590	0.0104074	0.000105182	#N/A	#N/A	#N/A
1791	3.02418	0.311853		0.0252389	0.0305638	-0.00532493	2.83549e-05			591	0.0174668	0.000176529	#N/A	#N/A	#N/A
1792	3.04157	0.317267		0.0307382	0.0307396	-1.4044e-06	1.97234e-12			592	0.0064034	6.4716e-05	#N/A	#N/A	#N/A
1793	3.06161	0.321407		0.0349626	0.0309421	0.00402046	1.61641e-05			593	0.0120816	0.000122103	#N/A	#N/A	#N/A
1794	3.08526	0.320661		0.0343012	0.0311812	0.00311996	9.73417e-06			594	0.00809402	8.18023e-05	#N/A	#N/A	#N/A
1795	3.10842	0.31812		0.0318443	0.0314152	0.000429103	1.8413e-07			595	0.0108564	0.000109721	#N/A	#N/A	#N/A
1796	3.13031	0.316563		0.0303719	0.0316365	-0.00126461	1.59925e-06			596	0.0179026	0.000180933	#N/A	#N/A	#N/A
1797	3.15541	0.31593		0.0298243	0.0318902	-0.0020659	4.26794e-06			597	0.00846948	8.55968e-05	#N/A	#N/A	#N/A
1798	3.17922	0.315229		0.0292079	0.0321308	-0.00292298	8.54381e-06			598	0.019709	0.000199189	#N/A	#N/A	#N/A
1799	3.19954	0.314963		0.0290265	0.0323362	-0.00330969	1.0954e-05			599	0.0217746	0.000220065	#N/A	#N/A	#N/A
1800	3.22524	0.316454		0.0306023	0.032596	-0.00199369	3.9748e-06			600	0.00970613	9.8095e-05	#N/A	#N/A	#N/A
1801	3.25194	0.318945		0.0331769	0.0328658	0.000311143	9.68101e-08			601	0.00689355	6.96697e-05	#N/A	#N/A	#N/A
1802	3.28371	0.319984		0.0343014	0.0331869	0.00111449	1.24208e-06			602	0.0215272	0.000217565	#N/A	#N/A	#N/A
1803	3.30984	0.319295		0.0336971	0.0334509	0.000246218	6.06232e-08			603	0.0157726	0.000159406	#N/A	#N/A	#N/A
1804	3.33887	0.318325		0.0328109	0.0337444	-0.000933459	8.71347e-07			604	0.00226881	2.29298e-05	#N/A	#N/A	#N/A
1805	3.36936	0.317746		0.0323174	0.0340524	-0.00173501	3.01025e-06			605	0.0107126	0.000108267	#N/A	#N/A	#N/A
1806	3.40727	0.317345		0.0320003	0.0344356	-0.00243533	5.93084e-06			606	0.0276431	0.000279375	#N/A	#N/A	#N/A
1807	3.4379	0.317085		0.0318251	0.0347451	-0.00291999	8.52634e-06			607	-0.00316081	-3.19447e-05	#N/A	#N/A	#N/A
1808	3.47527	0.317268		0.0320931	0.0351228	-0.00302974	9.17935e-06			608	-0.00238427	-2.40967e-05	#N/A	#N/A	#N/A
1809	3.5149	0.317969		0.0328781	0.0355234	-0.00264524	6.99732e-06			609	0.0180172	0.000182091	#N/A	#N/A	#N/A
1810	3.55637	0.319201		0.0341954	0.0359425	-0.0017471	3.05234e-06			610	0.0125755	0.000127094	#N/A	#N/A	#N/A
1811	3.60239	0.321048		0.0361268	0.0364075	-0.000280756	7.8824e-08			611	-0.00188256	-1.90261e-05	#N/A	#N/A	#N/A
1812	3.6526	0.322759		0.0379226	0.036915	0.00100756	1.01518e-06			612	0.0104107	0.000105216	#N/A	#N/A	#N/A
1813	3.71054	0.323032		0.0382803	0.0375006	0.000779659	6.07868e-07			613	0.0107294	0.000108436	#N/A	#N/A	#N/A
1814	3.77776	0.32205		0.0373821	0.03818	-0.000797884	6.3662e-07			614	0.0179855	0.000181771	#N/A	#N/A	#N/A
1815	3.8497	0.321489		0.036906	0.038907	-0.00200107	4.00429e-06			615	0.0181345	0.000183276	#N/A	#N/A	#N/A
1816	3.95264	0.322538		0.0380402	0.0399474	-0.00190721	3.63746e-06			616	0.0127087	0.000128441	#N/A	#N/A	#N/A
1817	4.10219	0.324382		0.0399688	0.0414589	-0.00149001	2.22013e-06			617	0.0223623	0.000226005	#N/A	#N/A	#N/A
1818	4.18132	0.325384		0.0410554	0.0422585	-0.00120307	1.44737e-06			618	0.0198302	0.000200414	#N/A	#N/A	#N/A
1819	4.22675	0.325569		0.0413247	0.0427177	-0.00139298	1.94039e-06			619	0.0150544	0.000152147	#N/A	#N/A	#N/A
1820	4.26524	0.325877		0.0417177	0.0431067	-0.00138902	1.92939e-06			620	0.018239	0.000184332	#N/A	#N/A	#N/A
1821	4.30575	0.326046		0.0419711	0.0435161	-0.00154491	2.38676e-06			621	0.0115966	0.000117201	#N/A	#N/A	#N/A
1822	4.32682	0.325254		0.041264	0.043729	-0.00246497	6.07606e-06			622	0.0148117	0.000149695	#N/A	#N/A	#N/A
1823	4.35189	0.324387		0.0404808	0.0439824	-0.00350167	1.22617e-05			623	-0.00120989	-1.22277e-05	#N/A	#N/A	#N/A
1824	4.37904	0.325621		0.0417994	0.0442568	-0.00245741	6.03888e-06			624	0.0216112	0.000218414	#N/A	#N/A	#N/A
1825	4.41008	0.328868		0.0451319	0.0445705	0.000561411	3.15183e-07			625	0.015257	0.000154195	#N/A	#N/A	#N/A
1826	4.44201	0.330242		0.0465902	0.0448932	0.00169698	2.87973e-06			626	0.00838478	8.47408e-05	#N/A	#N/A	#N/A
1827	4.47514	0.328334		0.0447662	0.045228	-0.000461748	2.13211e-07			627	0.0186202	0.000188185	#N/A	#N/A	#N/A
1828	4.508	0.326274		0.0427911	0.0455602	-0.00276911	7.66799e-06			628	0.0262187	0.00026498	#N/A	#N/A	#N/A
1829	4.54142	0.328009		0.0446105	0.0458979	-0.00128746	1.65754e-06			629	0.0173306	0.000175152	#N/A	#N/A	#N/A
1830	4.57269	0.333167		0.0498539	0.0462139	0.00364002	1.32497e-05			630	0.0173297	0.000175143	#N/A	#N/A	#N/A
1831	4.60858	0.335578		0.0523493	0.0465766	0.00577268	3.33238e-05			631	0.0246681	0.000249308	#N/A	#N/A	#N/A
1832	4.64497	0.333686		0.0505415	0.0469444	0.00359713	1.29393e-05			632	0.0124125	0.000125447	#N/A	#N/A	#N/A
1833	4.6811	0.33102		0.0479602	0.0473096	0.000650597	4.23277e-07			633	0.0163916	0.000165662	#N/A	#N/A	#N/A
1834	4.72189	0.329911		0.0469357	0.0477218	-0.000786132	6.18003e-07			634	0.0148289	0.000149868	#N/A	#N/A	#N/A
1835	4.7647	0.33027		0.04738	0.0481544	-0.000774384	5.9967e-07			635	0.0253282	0.00025598	#N/A	#N/A	#N/A
1836	4.80103	0.330936		0.0481303	0.0485217	-0.000391369	1.5317e-07			636	0.028549	0.00028853	#N/A	#N/A	#N/A
1837	4.83891	0.33162		0.0488989	0.0489044	-5.56269e-06	3.09435e-11			637	0.0165021	0.000166778	#N/A	#N/A	#N/A
1838	4.8824	0.332515		0.0498785	0.049344	0.000534488	2.85677e-07			638	0.0101091	0.000102168	#N/A	#N/A	#N/A
1839	4.92174	0.332984		0.0504326	0.0497416	0.000691016	4.77503e-07			639	0.0235227	0.000237732	#N/A	#N/A	#N/A
1840	4.95746	0.332166		0.0496993	0.0501026	-0.00040332	1.62667e-07			640	0.0173006	0.000174848	#N/A	#N/A	#N/A
1841	4.9968	0.330403		0.04802	0.0505002	-0.00248013	6.15105e-06			641	0.0198477	0.000200591	#N/A	#N/A	#N/A
1842	5.03429	0.329314		0.0470157	0.0508791	-0.00386343	1.49261e-05			642	0.0226632	0.000229045	#N/A	#N/A	#N/A
1843	5.07125	0.331093		0.04888	0.0512526	-0.00237266	5.6295e-06			643	0.0302011	0.000305228	#N/A	#N/A	#N/A
1844	5.11309	0.336003		0.053874	0.0516754	0.00219857	4.8337e-06			644	0.0296387	0.000299544	#N/A	#N/A	#N/A
1845	5.14916	0.339763		0.0577185	0.05204	0.00567846	3.22449e-05			645	0.0205479	0.000207668	#N/A	#N/A	#N/A
1846	5.18719	0.339587		0.0576276	0.0524243	0.00520327	2.7074e-05			646	0.0182608	0.000184553	#N/A	#N/A	#N/A
1847	5.22503	0.33768		0.0558049	0.0528068	0.0029981	8.98861e-06			647	0.0303128	0.000306357	#N/A	#N/A	#N/A
1848	5.25994	0.336674		0.0548836	0.0531596	0.00172397	2.97208e-06			648	0.0216469	0.000218774	#N/A	#N/A	#N/A
1849	5.30024	0.33694		0.0552349	0.0535669	0.00166799	2.7822e-06			649	0.0272956	0.000275863	#N/A	#N/A	#N/A
1850	5.33633	0.33704		0.0554194	0.0539317	0.00148776	2.21343e-06			650	0.0219913	0.000222256	0.389021	0.388799	38.4701
1851	5.37073	0.336402		0.0548659	0.0542793	0.000586562	3.44055e-07			651	0.0209291	0.00021152	0.388288	0.388077	38.3987
1852	5.40819	0.336024		0.054572	0.0546579	-8.59139e-05	7.38119e-09			652	0.025938	0.000262143	0.387802	0.38754	38.3456
1853	5.44103	0.336546		0.0551791	0.0549898	0.000189275	3.58251e-08			653	0.0253299	0.000255997	0.388008	0.387752	38.3666
1854	5.47796	0.337145		0.0558625	0.055363	0.000499528	2.49528e-07			654	0.021485	0.000217139	0.388134	0.387917	38.3829
1855	5.51763	0.337076		0.0558777	0.0557639	0.000113793	1.29489e-08			655	0.0349232	0.000352952	0.387812	0.387459	38.3376
1856	5.54929	0.336958		0.0558452	0.0560839	-0.000238702	5.69788e-08			656	0.0268066	0.000270921	0.387609	0.387338	38.3256
1857	5.5818	0.337485		0.0564562	0.0564125	4.36213e-05	1.90282e-09			657	0.0271912	0.000274808	0.387639	0.387364	38.3282
1858	5.61943	0.338161		0.0572169	0.0567928	0.000424099	1.7986e-07			658	0.0340843	0.000344473	0.387365	0.387021	38.2942
1859	5.65243	0.338375		0.0575153	0.0571263	0.000389	1.51321e-07			659	0.0272643	0.000275547	0.386861	0.386585	38.2511
1860	5.68435	0.338559		0.0577845	0.0574489	0.000335598	1.12626e-07			660	0.0333377	0.000336928	0.386645	0.386308	38.2237
1861	5.72095	0.339136		0.0584458	0.0578188	0.000627017	3.9315e-07			661	0.0344093	0.000347758	0.38651	0.386162	38.2093
1862	5.75407	0.339488		0.0588825	0.0581535	0.000729003	5.31445e-07			662	0.0254279	0.000256987	0.385983	0.385726	38.1661
1863	5.78376	0.339142		0.0586217	0.0584536	0.000168044	2.82387e-08			663	0.0317835	0.00032122	0.385304	0.384983	38.0926
1864	5.81424	0.338606		0.0581695	0.0587617	-0.000592185	3.50683e-07			664	0.0336629	0.000340214	0.384602	0.384262	38.0213
1865	5.8558	0.3383		0.0579482	0.0591817	-0.00123349	1.52151e-06			665	0.0302323	0.000305543	0.383514	0.383209	37.917
1866	5.88724	0.338117		0.0578498	0.0594994	-0.00164958	2.72111e-06			666	0.0414582	0.000418997	0.3827	0.382281	37.8252
1867	5.92015	0.338674		0.0584922	0.059832	-0.00133983	1.79514e-06			667	0.026485	0.00026767	0.385569	0.385301	38.1241
1868	5.95467	0.341548		0.0614505	0.0601809	0.00126955	1.61175e-06			668	0.046693	0.000471903	0.39598	0.395508	39.134
1869	5.98991	0.345876		0.0658626	0.0605371	0.0053255	2.8361e-05			669	0.03632	0.000367069	0.400724	0.400357	39.6138
1870	6.02335	0.347584		0.0676554	0.060875	0.00678042	4.59741e-05			670	0.0355423	0.000359209	0.393744	0.393385	38.9239
1871	6.06037	0.345938		0.0660944	0.0612492	0.00484524	2.34764e-05			671	0.0315775	0.000319138	0.387119	0.3868	38.2723
1872	6.09681	0.343675		0.0639157	0.0616174	0.0022983	5.28219e-06			672	0.0338166	0.000341768	0.384045	0.383704	37.966
1873	6.13246	0.342608		0.0629338	0.0619778	0.000956038	9.14009e-07			673	0.0387589	0.000391717	0.383195	0.382804	37.877
1874	6.16813	0.342539		0.0629496	0.0623382	0.000611335	3.7373e-07			674	0.0360924	0.000364768	0.382522	0.382157	37.813
1875	6.20341	0.342627		0.0631218	0.0626948	0.000427044	1.82367e-07			675	0.0357968	0.00036178	0.381784	0.381422	37.7403
1876	6.24024	0.342822		0.0634009	0.063067	0.00033384	1.11449e-07			676	0.0391486	0.000395656	0.38189	0.381495	37.7474
1877	6.27874	0.3433		0.0639641	0.0634561	0.000507981	2.58045e-07			677	0.0410398	0.000414769	0.382386	0.381971	37.7946
1878	6.31722	0.343706		0.0644541	0.063845	0.00060908	3.70979e-07			678	0.0372392	0.000376358	0.382299	0.381922	37.7897
1879	6.35702	0.343869		0.0647017	0.0642472	0.000454504	2.06574e-07			679	0.0374141	0.000378126	0.38209	0.381712	37.7689
1880	6.39601	0.344175		0.0650926	0.0646414	0.00045125	2.03627e-07			680	0.0386954	0.000391075	0.382446	0.382055	37.8029
1881	6.43329	0.344656		0.065658	0.0650181	0.000639965	4.09555e-07			681	0.0466547	0.000471516	0.382726	0.382255	37.8226
1882	6.47163	0.344849		0.0659358	0.0654056	0.000530154	2.81063e-07			682	0.0478525	0.000483621	0.382347	0.381864	37.7839
1883	6.51332	0.344894		0.0660656	0.0658269	0.000238651	5.69544e-08			683	0.0359943	0.000363777	0.382039	0.381676	37.7653
1884	6.54825	0.345481		0.0667369	0.0661799	0.000557004	3.10253e-07			684	0.0460415	0.000465319	0.382305	0.38184	37.7816
1885	6.59381	0.346343		0.0676839	0.0666403	0.00104355	1.089e-06			685	0.0376666	0.000380677	0.38241	0.382029	37.8003
1886	6.6342	0.346287		0.0677126	0.0670486	0.000663941	4.40818e-07			686	0.0415467	0.000419892	0.381997	0.381577	37.7555
1887	6.6682	0.345337		0.0668469	0.0673923	-0.00054535	2.97407e-07			687	0.0447279	0.000452042	0.381886	0.381434	37.7414
1888	6.71663	0.345251		0.0668453	0.0678817	-0.00103634	1.074e-06			688	0.0427079	0.000431628	0.382382	0.381951	37.7926
1889	6.75344	0.34741		0.0690893	0.0682537	0.000835649	6.98309e-07			689	0.0420287	0.000424763	0.382557	0.382132	37.8105
1890	6.79366	0.350087		0.0718509	0.0686602	0.00319076	1.0181e-05			690	0.0418632	0.00042309	0.382105	0.381682	37.7659
1891	6.83891	0.350604		0.0724527	0.0691175	0.00333519	1.11235e-05			691	0.0452058	0.000456873	0.38181	0.381354	37.7335
1892	6.87558	0.349309		0.0712423	0.0694881	0.00175427	3.07745e-06			692	0.0444796	0.000449533	0.381876	0.381426	37.7407
1893	6.92633	0.348223		0.070241	0.070001	0.000240002	5.76011e-08			693	0.0446307	0.00045106	0.381708	0.381257	37.724
1894	6.96375	0.348596		0.0706981	0.0703791	0.000318999	1.0176e-07			694	0.0493068	0.00049832	0.381326	0.380828	37.6815
1895	7.00486	0.350036		0.0722228	0.0707946	0.00142818	2.03971e-06			695	0.0424005	0.000428521	0.38132	0.380891	37.6877
1896	7.04604	0.351146		0.0734173	0.0712109	0.00220646	4.86845e-06			696	0.0499536	0.000504856	0.381558	0.381053	37.7037
1897	7.09162	0.351266		0.0736224	0.0716715	0.00195093	3.80615e-06			697	0.0337803	0.000341401	0.381436	0.381094	37.7078
1898	7.13927	0.350918		0.0733595	0.0721531	0.00120648	1.45559e-06			698	0.0524794	0.000530384	0.381143	0.380612	37.6601
1899	7.17589	0.350815		0.0733409	0.0725232	0.000817717	6.6866e-07			699	0.0514323	0.000519801	0.381232	0.380713	37.67
1900	7.22187	0.35111		0.0737204	0.0729879	0.000732501	5.36557e-07			700	0.0499871	0.000505195	0.381412	0.380907	37.6893
1901	7.2652	0.35153		0.074225	0.0734258	0.000799214	6.38743e-07			701	0.0448813	0.000453593	0.381139	0.380686	37.6674
1902	7.31037	0.351919		0.0746987	0.0738823	0.000816317	6.66373e-07			702	0.0403353	0.000407649	0.380815	0.380407	37.6398
1903	7.35578	0.352361		0.0752251	0.0743412	0.000883899	7.81278e-07			703	0.0442878	0.000447595	0.381011	0.380564	37.6553
1904	7.39007	0.352838		0.0757872	0.0746878	0.0010994	1.20868e-06			704	0.0495253	0.000500527	0.381316	0.380816	37.6802
1905	7.44764	0.353169		0.0762026	0.0752697	0.000932965	8.70424e-07			705	0.0488882	0.000494089	0.381202	0.380708	37.6696
1906	7.48933	0.353307		0.0764248	0.0756909	0.000733874	5.38571e-07			706	0.0617292	0.000623866	0.381052	0.380428	37.6419
1907	7.53486	0.35352		0.0767229	0.0761511	0.000571795	3.2695e-07			707	0.0501751	0.000507095	0.381259	0.380752	37.6739
1908	7.58252	0.354213		0.0775004	0.0766328	0.000867611	7.52749e-07			708	0.0480058	0.000485171	0.381373	0.380888	37.6874
1909	7.62704	0.355483		0.0788549	0.0770828	0.00177208	3.14027e-06			709	0.0443023	0.000447741	0.381087	0.380639	37.6628
1910	7.67764	0.35674		0.0801966	0.0775942	0.00260242	6.77261e-06			710	0.0566105	0.000572135	0.380954	0.380382	37.6373
1911	7.72339	0.357224		0.0807655	0.0780565	0.00270901	7.33874e-06			711	0.0514801	0.000520284	0.381299	0.380779	37.6766
1912	7.77418	0.357003		0.0806286	0.0785698	0.00205875	4.23844e-06			712	0.0493706	0.000498965	0.381545	0.381046	37.703
1913	7.81449	0.356763		0.0804736	0.0789772	0.00149637	2.23911e-06			713	0.0516469	0.00052197	0.381364	0.380842	37.6829
1914	7.8665	0.356703		0.0804979	0.0795028	0.000995106	9.90236e-07			714	0.0504892	0.000510269	0.381311	0.3808	37.6787
1915	7.91786	0.356367		0.0802467	0.0800219	0.000224814	5.05415e-08			715	0.0477438	0.000482523	0.3816	0.381117	37.7101
1916	7.96282	0.356004		0.0799683	0.0804763	-0.000508046	2.58111e-07			716	0.0408169	0.000412516	0.381603	0.38119	37.7173
1917	8.01407	0.357138		0.0811873	0.0809943	0.000193068	3.72751e-08			717	0.0497341	0.000502638	0.381199	0.380696	37.6684
1918	8.06475	0.360095		0.0842281	0.0815065	0.00272166	7.40743e-06			718	0.0506178	0.000511569	0.381113	0.380601	37.659
1919	8.11301	0.361954		0.0861726	0.0819942	0.0041784	1.74591e-05			719	0.0510174	0.000515607	0.381616	0.381101	37.7085
1920	8.14873	0.360997		0.0852996	0.0823552	0.00294442	8.6696e-06			720	0.0506632	0.000512028	0.382078	0.381566	37.7545
1921	8.19804	0.359477		0.0838646	0.0828536	0.00101099	1.0221e-06			721	0.0536521	0.000542235	0.382098	0.381555	37.7534
1922	8.27189	0.360316		0.0847884	0.0836	0.00118845	1.4124e-06			722	0.0555123	0.000561036	0.381957	0.381396	37.7376
1923	8.34963	0.363253		0.08781	0.0843856	0.00342445	1.17268e-05			723	0.0502459	0.00050781	0.381732	0.381224	37.7207
1924	8.426	0.364936		0.0895771	0.0851574	0.00441966	1.95334e-05			724	0.0538988	0.000544729	0.381269	0.380725	37.6712
1925	8.50449	0.364492		0.0892175	0.0859507	0.0032668	1.0672e-05			725	0.0613478	0.000620012	0.38089	0.38027	37.6262
1926	8.59162	0.364017		0.0888278	0.0868313	0.00199651	3.98605e-06			726	0.0451908	0.000456721	0.381014	0.380558	37.6547
1927	8.66955	0.364609		0.0895038	0.0876189	0.00188489	3.5528e-06			727	0.0488321	0.000493522	0.381312	0.380818	37.6805
1928	8.74362	0.36543		0.0904094	0.0883674	0.00204198	4.1697e-06			728	0.0490979	0.000496208	0.381267	0.380771	37.6758
1929	8.82919	0.365903		0.0909671	0.0892323	0.00173483	3.00964e-06			729	0.0527906	0.000533529	0.381172	0.380638	37.6627
1930	8.91491	0.366616		0.091765	0.0900986	0.00166641	2.77691e-06			730	0.050575	0.000511136	0.38142	0.380909	37.6895
1931	8.99101	0.367671		0.0929048	0.0908678	0.00203703	4.14948e-06			731	0.0490154	0.000495374	0.381558	0.381063	37.7047
1932	9.07464	0.368453		0.093771	0.0917129	0.00205808	4.23569e-06			732	0.0514426	0.000519905	0.381167	0.380647	37.6636
1933	9.15498	0.36904		0.0944425	0.0925249	0.00191761	3.67722e-06			733	0.0557864	0.000563805	0.380729	0.380165	37.6159
1934	9.23101	0.369989		0.0954763	0.0932933	0.00218303	4.76562e-06			734	0.0573097	0.000579201	0.380706	0.380127	37.6121
1935	9.3207	0.371026		0.0965984	0.0941997	0.00239868	5.75365e-06			735	0.0488936	0.000494144	0.380703	0.380208	37.6202
1936	9.39745	0.371619		0.0972754	0.0949754	0.00229998	5.28989e-06			736	0.0526421	0.000532028	0.380366	0.379834	37.5831
1937	9.48124	0.372185		0.0979268	0.0958222	0.00210463	4.42948e-06			737	0.0571915	0.000578007	0.380126	0.379548	37.5548
1938	9.56581	0.373134		0.0989597	0.0966769	0.00228278	5.21111e-06			738	0.0481137	0.000486261	0.380266	0.37978	37.5778
1939	9.65218	0.373696		0.0996068	0.0975498	0.00205703	4.23139e-06			739	0.0487186	0.000492375	0.380298	0.379805	37.5803
1940	9.73982	0.373466		0.0994615	0.0984356	0.00102597	1.05261e-06			740	0.0514414	0.000519893	0.379981	0.379461	37.5462
1941	9.81918	0.373936		0.100016	0.0992376	0.000778237	6.05653e-07			741	0.0533155	0.000538833	0.379843	0.379304	37.5307
1942	9.90296	0.376627		0.102792	0.100084	0.00270731	7.32951e-06			742	0.0509551	0.000514978	0.380081	0.379566	37.5566
1943	9.99219	0.37978		0.106029	0.100986	0.00504319	2.54337e-05			743	0.0471179	0.000476197	0.380109	0.379633	37.5632
1944	10.0826	0.380671		0.107005	0.1019	0.00510467	2.60577e-05			744	0.050853	0.000513946	0.379798	0.379284	37.5287
1945	10.1554	0.380228		0.106647	0.102635	0.00401171	1.60938e-05			745	0.0519218	0.000524748	0.379717	0.379192	37.5196
1946	10.259	0.380525		0.107029	0.103682	0.00334632	1.11979e-05			746	0.0628905	0.000635604	0.379916	0.37928	37.5283
1947	10.3435	0.381564		0.108152	0.104536	0.0036154	1.30711e-05			747	0.0608116	0.000614593	0.379809	0.379194	37.5198
1948	10.4302	0.382172		0.108844	0.105413	0.00343184	1.17775e-05			748	0.0513243	0.000518709	0.379398	0.378879	37.4886
1949	10.5114	0.382456		0.109213	0.106234	0.00297928	8.87614e-06			749	0.0485265	0.000490433	0.379282	0.378792	37.48
1950	10.603	0.383269		0.11011	0.107159	0.00295141	8.71083e-06			750	0.0478702	0.000483801	0.379442	0.378958	37.4965
1951	10.6934	0.384369		0.111295	0.108072	0.00322266	1.03856e-05			751	0.0516059	0.000521556	0.379295	0.378774	37.4782
1952	10.788	0.385014		0.112025	0.109029	0.00299646	8.9788e-06			752	0.0585803	0.000592043	0.378911	0.378319	37.4332
1953	10.8772	0.385567		0.112662	0.10993	0.00273213	7.46453e-06			753	0.0568755	0.000574812	0.378867	0.378292	37.4305
1954	10.9682	0.386781		0.113961	0.11085	0.00311095	9.67802e-06			754	0.0571457	0.000577543	0.37905	0.378472	37.4484
1955	11.067	0.388344		0.115609	0.111849	0.00376013	1.41386e-05			755	0.0549576	0.000555429	0.378883	0.378327	37.434
1956	11.1925	0.389575		0.116925	0.113117	0.00380752	1.44972e-05			756	0.0574793	0.000580915	0.378519	0.377938	37.3955
1957	11.3528	0.390793		0.118227	0.114737	0.00348969	1.2178e-05			757	0.0562385	0.000568375	0.378499	0.377931	37.3948
1958	11.5189	0.392424		0.119943	0.116416	0.00352691	1.24391e-05			758	0.064422	0.000651082	0.3786	0.377949	37.3966
1959	11.7046	0.393996		0.121599	0.118293	0.00330664	1.09339e-05			759	0.0583235	0.000589447	0.378344	0.377755	37.3774
1960	11.8397	0.395107		0.122795	0.119658	0.00313678	9.8394e-06			760	0.0597116	0.000603476	0.378017	0.377414	37.3437
1961	11.9434	0.396197		0.123969	0.120706	0.00326257	1.06443e-05			761	0.0611632	0.000618146	0.37807	0.377452	37.3474
1962	12.0292	0.397447		0.125304	0.121573	0.0037303	1.39152e-05			762	0.0646023	0.000652904	0.378176	0.377523	37.3544
1963	12.1146	0.398209		0.126151	0.122437	0.00371437	1.37965e-05			763	0.0612772	0.000619298	0.37789	0.377271	37.3295
1964	12.1972	0.39832		0.126346	0.123271	0.00307518	9.45675e-06			764	0.0641575	0.000648408	0.37755	0.376901	37.2929
1965	12.2926	0.398739		0.12685	0.124235	0.0026147	6.83664e-06			765	0.0601591	0.000607998	0.377566	0.376958	37.2985
1966	12.3771	0.400236		0.128432	0.125089	0.0033422	1.11703e-05			766	0.0586747	0.000592996	0.377604	0.377011	37.3038
1967	12.455	0.402239		0.130519	0.125876	0.00464275	2.15551e-05			767	0.064081	0.000647635	0.377317	0.37667	37.27
1968	12.5493	0.403633		0.131998	0.126829	0.00516847	2.67131e-05			768	0.0595733	0.000602078	0.377076	0.376474	37.2506
1969	12.6378	0.404217		0.132667	0.127724	0.00494293	2.44326e-05			769	0.0650288	0.000657214	0.377174	0.376517	37.2549
1970	12.7169	0.404448		0.132982	0.128523	0.00445886	1.98814e-05			770	0.0708619	0.000716166	0.377176	0.37646	37.2492
1971	12.8005	0.404731		0.133349	0.129369	0.00398056	1.58448e-05			771	0.0641421	0.000648253	0.376841	0.376193	37.2228
1972	12.9045	0.405347		0.134051	0.130419	0.00363172	1.31894e-05			772	0.0609182	0.00061567	0.376626	0.37601	37.2047
1973	12.9794	0.406307		0.135095	0.131177	0.00391838	1.53537e-05			773	0.066893	0.000676054	0.37674	0.376064	37.2101
1974	13.0791	0.407237		0.13611	0.132184	0.0039256	1.54103e-05			774	0.0682999	0.000690273	0.376747	0.376057	37.2094
1975	13.1586	0.40787		0.136827	0.132987	0.00383958	1.47424e-05			775	0.0611973	0.000618491	0.376494	0.375876	37.1915
1976	13.2386	0.408255		0.137297	0.133796	0.00350037	1.22526e-05			776	0.0640345	0.000647166	0.376409	0.375762	37.1802
1977	13.3144	0.408189		0.137315	0.134562	0.00275319	7.58008e-06			777	0.0691397	0.000698761	0.376583	0.375884	37.1923
1978	13.3046	0.407115		0.136326	0.134463	0.00186277	3.46993e-06			778	0.0711293	0.000718868	0.376566	0.375847	37.1886
1979	12.9634	0.405025		0.134321	0.131015	0.00330591	1.0929e-05			779	0.060848	0.000614961	0.37629	0.375675	37.1716
1980	12.7008	0.402736		0.132116	0.128361	0.00375545	1.41034e-05			780	0.0690906	0.000698265	0.376188	0.37549	37.1533
1981	12.527	0.40088		0.130345	0.126604	0.00374138	1.39979e-05			781	0.0724746	0.000732465	0.376279	0.375547	37.1589
1982	12.4023	0.399384		0.128934	0.125344	0.00358956	1.28849e-05			782	0.0717044	0.000724681	0.376138	0.375413	37.1457
1983	12.3057	0.398106		0.12774	0.124368	0.00337246	1.13735e-05			783	0.0610551	0.000617054	0.375804	0.375187	37.1233
1984	12.2329	0.397137		0.126855	0.123632	0.00322297	1.03875e-05			784	0.0652506	0.000659456	0.375707	0.375047	37.1095
1985	12.1712	0.396347		0.12615	0.123009	0.0031418	9.87092e-06			785	0.0678524	0.000685751	0.375753	0.375067	37.1115
1986	12.1157	0.395538		0.125426	0.122447	0.00297909	8.87498e-06			786	0.0653175	0.000660132	0.37554	0.37488	37.093
1987	12.071	0.39493		0.124903	0.121996	0.00290706	8.45098e-06			787	0.076263	0.000770753	0.375191	0.374421	37.0475
1988	12.0414	0.394679		0.124736	0.121696	0.00303988	9.24086e-06			788	0.070537	0.000712883	0.375086	0.374373	37.0428
1989	12.0104	0.394293		0.124435	0.121383	0.00305195	9.31437e-06			789	0.0746022	0.000753968	0.375095	0.374341	37.0396
1990	11.9772	0.393538		0.123765	0.121048	0.00271744	7.38448e-06			790	0.067568	0.000682876	0.374885	0.374202	37.0259
1991	11.9608	0.393281		0.123592	0.120882	0.00270994	7.34375e-06			791	0.0657287	0.000664288	0.374626	0.373962	37.0021
1992	11.9412	0.394185		0.124581	0.120684	0.00389696	1.51863e-05			792	0.0688744	0.000696079	0.374629	0.373932	36.9992
1993	11.9365	0.395069		0.125549	0.120637	0.00491263	2.4134e-05			793	0.0747238	0.000755196	0.374698	0.373943	37.0002
1994	11.9404	0.394533		0.125098	0.120676	0.0044217	1.95514e-05			794	0.0771763	0.000779983	0.374547	0.373767	36.9828
1995	11.9396	0.393262		0.123912	0.120668	0.00324409	1.05241e-05			795	0.0688748	0.000696083	0.37438	0.373684	36.9746
1996	11.9344	0.392728		0.123462	0.120615	0.00284679	8.10423e-06			796	0.0673833	0.00068101	0.374423	0.373742	36.9803
1997	11.9636	0.393045		0.123864	0.12091	0.00295342	8.7227e-06			797	0.0660033	0.000667062	0.374397	0.37373	36.9792
1998	11.9816	0.393308		0.124211	0.121092	0.00311937	9.73049e-06			798	0.0721117	0.000728798	0.374107	0.373378	36.9444
1999	12.0294	0.393466		0.124454	0.121576	0.00287834	8.28486e-06			799	0.0742864	0.000750776	0.373848	0.373098	36.9166
2000	12.0921	0.39409		0.125163	0.122209	0.00295373	8.72452e-06			800	0.0787598	0.000795987	0.373804	0.373008	36.9077
2001	12.1662	0.395001		0.126159	0.122958	0.00320102	1.02465e-05			801	0.0685144	0.000692441	0.373702	0.373009	36.9079
2002	12.2604	0.395683		0.126925	0.12391	0.00301511	9.0909e-06			802	0.0712017	0.000719601	0.37341	0.37269	36.8763
2003	12.356	0.396462		0.127788	0.124876	0.00291225	8.48123e-06			803	0.071051	0.000718077	0.373188	0.37247	36.8545
2004	12.4896	0.397879		0.12929	0.126226	0.00306363	9.3858e-06			804	0.0699784	0.000707237	0.373124	0.372417	36.8492
2005	12.6436	0.399493		0.130989	0.127783	0.00320673	1.02831e-05			805	0.0768332	0.000776515	0.372964	0.372188	36.8265
2006	12.85	0.400553		0.132134	0.129868	0.0022653	5.13159e-06			806	0.0722942	0.000730642	0.372689	0.371958	36.8038
2007	12.9648	0.401183		0.132848	0.131029	0.00181954	3.31073e-06			807	0.0723262	0.000730965	0.372581	0.371851	36.7932
2008	12.9564	0.401754		0.133504	0.130944	0.00256011	6.55418e-06			808	0.0718292	0.000725942	0.372646	0.37192	36.8
2009	12.9426	0.401962		0.133796	0.130804	0.00299166	8.95005e-06			809	0.0706622	0.000714148	0.372592	0.371877	36.7958
2010	12.94	0.401622		0.133541	0.130779	0.0027627	7.63251e-06			810	0.0718083	0.000725731	0.372427	0.371702	36.7785
2011	12.9573	0.401393		0.133397	0.130954	0.002443	5.96826e-06			811	0.0743144	0.000751059	0.372403	0.371652	36.7735
2012	12.9569	0.401623		0.133712	0.130949	0.00276239	7.63081e-06			812	0.0743331	0.000751248	0.372449	0.371698	36.7781
2013	12.9942	0.401721		0.133893	0.131326	0.00256744	6.59172e-06			813	0.0697145	0.00070457	0.372346	0.371642	36.7725
2014	13.0038	0.401368		0.133625	0.131423	0.00220201	4.84883e-06			814	0.0720019	0.000727688	0.372206	0.371478	36.7563
2015	13.0233	0.401249		0.133591	0.13162	0.00197118	3.88554e-06			815	0.0743712	0.000751633	0.372222	0.37147	36.7556
2016	13.0658	0.401894		0.134321	0.13205	0.00227169	5.16056e-06			816	0.0756535	0.000764593	0.372238	0.371473	36.7558
2017	13.0833	0.402753		0.135264	0.132227	0.00303744	9.22603e-06			817	0.0733055	0.000740863	0.372054	0.371313	36.74
2018	13.1118	0.40311		0.135706	0.132515	0.00319097	1.01823e-05			818	0.0736392	0.000744235	0.371838	0.371094	36.7183
2019	13.1258	0.403077		0.135757	0.132656	0.0031012	9.61743e-06			819	0.0733806	0.000741621	0.371767	0.371025	36.7115
2020	13.1557	0.402952		0.135718	0.132958	0.0027594	7.61429e-06			820	0.0695108	0.000702511	0.371655	0.370952	36.7043
2021	13.1873	0.402699		0.135549	0.133278	0.00227127	5.15866e-06			821	0.0671344	0.000678494	0.371347	0.370669	36.6762
2022	13.1962	0.402441		0.135376	0.133367	0.00200874	4.03502e-06			822	0.0729865	0.000737639	0.371052	0.370314	36.6412
2023	13.2137	0.402514		0.135533	0.133545	0.00198871	3.95498e-06			823	0.0775564	0.000783824	0.37092	0.370136	36.6235
2024	13.2303	0.402778		0.135882	0.133712	0.00216929	4.70582e-06			824	0.0709795	0.000717355	0.37076	0.370042	36.6143
2025	13.2376	0.40277		0.135958	0.133786	0.00217283	4.72118e-06			825	0.0724747	0.000732466	0.370499	0.369767	36.587
2026	13.2605	0.402575		0.135849	0.134017	0.00183159	3.35473e-06			826	0.0678034	0.000685256	0.370353	0.369668	36.5772
2027	13.2518	0.402588		0.135946	0.13393	0.00201627	4.06535e-06			827	0.0752589	0.000760605	0.370347	0.369586	36.5691
2028	13.2605	0.402678		0.13612	0.134017	0.00210325	4.42366e-06			828	0.0748826	0.000756802	0.370243	0.369486	36.5593
2029	13.2739	0.40246		0.135987	0.134153	0.00183384	3.36296e-06			829	0.0775503	0.000783762	0.370047	0.369263	36.5371
2030	13.2719	0.402094		0.135706	0.134132	0.00157346	2.47577e-06			830	0.0723046	0.000730747	0.370004	0.369273	36.5382
2031	13.2766	0.401951		0.135647	0.13418	0.00146779	2.15441e-06			831	0.0686041	0.000693347	0.370095	0.369402	36.5509
2032	13.2527	0.401816		0.135597	0.133939	0.00165832	2.75003e-06			832	0.0717772	0.000725416	0.37008	0.369354	36.5462
2033	13.2476	0.401233		0.135098	0.133887	0.00121123	1.46708e-06			833	0.0754501	0.000762537	0.370007	0.369244	36.5353
2034	13.2096	0.400272		0.134222	0.133503	0.000718985	5.16939e-07			834	0.074343	0.000751348	0.370105	0.369354	36.5461
2035	13.1073	0.399226		0.133261	0.132469	0.000791529	6.26518e-07			835	0.0728447	0.000736205	0.370272	0.369535	36.5641
2036	12.9477	0.397982		0.132102	0.130856	0.00124599	1.55249e-06			836	0.0757791	0.000765862	0.370253	0.369487	36.5593
2037	12.8277	0.396392		0.130596	0.129643	0.000952373	9.07015e-07			837	0.0743703	0.000751624	0.370162	0.369411	36.5518
2038	12.6914	0.394799		0.129088	0.128265	0.000822727	6.7688e-07			838	0.0717088	0.000724725	0.37022	0.369496	36.5602
2039	12.5919	0.393543		0.127916	0.12726	0.000655759	4.3002e-07			839	0.0733541	0.000741354	0.370278	0.369537	36.5643
2040	12.4844	0.392506		0.126964	0.126173	0.000790603	6.25053e-07			840	0.0690805	0.000698162	0.370163	0.369465	36.5572
2041	12.3854	0.391499		0.126041	0.125173	0.00086825	7.53859e-07			841	0.0744385	0.000752313	0.370078	0.369326	36.5434
2042	12.2885	0.390562		0.125189	0.124194	0.000995148	9.90319e-07			842	0.078392	0.00079227	0.370202	0.36941	36.5517
2043	12.2078	0.389622		0.124334	0.123378	0.00095549	9.12962e-07			843	0.0794918	0.000803385	0.370318	0.369515	36.5621
2044	12.1234	0.388439		0.123235	0.122526	0.000709926	5.03995e-07			844	0.071031	0.000717876	0.370255	0.369537	36.5643
2045	12.0438	0.387093		0.121974	0.121721	0.000253595	6.43104e-08			845	0.0742777	0.000750688	0.370231	0.36948	36.5586
2046	11.9626	0.385923		0.120889	0.1209	-1.15441e-05	1.33265e-10			846	0.076296	0.000771086	0.370391	0.36962	36.5725
2047	11.8525	0.384838		0.119888	0.119788	0.000100483	1.00968e-08			847	0.0793183	0.000801631	0.370514	0.369713	36.5816
2048	11.7606	0.383265		0.1184	0.118859	-0.000458599	2.10313e-07			848	0.0743548	0.000751468	0.370489	0.369738	36.5841
2049	11.6473	0.380948		0.116168	0.117714	-0.00154613	2.39052e-06			849	0.0738507	0.000746373	0.370542	0.369795	36.5898
2050	11.3959	0.378277		0.113581	0.115173	-0.00159111	2.53162e-06			850	0.0740799	0.000748689	0.370705	0.369957	36.6058
2051	10.9297	0.375814		0.111203	0.110461	0.000741186	5.49357e-07			851	0.075031	0.000758301	0.370675	0.369917	36.6018
2052	10.7551	0.373876		0.10935	0.108697	0.000652947	4.26339e-07			852	0.081204	0.000820689	0.370439	0.369619	36.5724
2053	10.7649	0.372559		0.108117	0.108795	-0.00067825	4.60023e-07			853	0.0801099	0.000809631	0.370322	0.369512	36.5618
2054	10.7572	0.371675		0.107317	0.108718	-0.00140095	1.96265e-06			854	0.0710844	0.000718415	0.370348	0.369629	36.5734
2055	10.598	0.370794		0.106521	0.107109	-0.00058803	3.4578e-07			855	0.0716848	0.000724483	0.370241	0.369516	36.5622
2056	10.5098	0.369706		0.105518	0.106218	-0.000699468	4.89256e-07			856	0.0702318	0.000709798	0.37004	0.36933	36.5438
2057	10.4374	0.368668		0.104565	0.105486	-0.000921177	8.48567e-07			857	0.0766393	0.000774556	0.370035	0.36926	36.5369
2058	10.3848	0.367929		0.10391	0.104954	-0.00104397	1.08986e-06			858	0.0825695	0.000834489	0.370138	0.369304	36.5412
2059	10.332	0.367336		0.103402	0.104421	-0.00101918	1.03873e-06			859	0.0766986	0.000775155	0.370011	0.369236	36.5345
2060	10.2804	0.366655		0.102806	0.103899	-0.00109306	1.19477e-06			860	0.0762618	0.000770741	0.369728	0.368957	36.5069
2061	10.2304	0.36593		0.102165	0.103394	-0.00122881	1.50998e-06			861	0.0745504	0.000753445	0.369628	0.368875	36.4987
2062	10.182	0.365245		0.101565	0.102904	-0.00133922	1.79351e-06			862	0.079725	0.000805741	0.369657	0.368851	36.4964
2063	10.133	0.364559		0.100963	0.102409	-0.00144574	2.09016e-06			863	0.0769001	0.000777192	0.369539	0.368762	36.4875
2064	10.0941	0.363962		0.100451	0.102016	-0.00156444	2.44747e-06			864	0.0804327	0.000812894	0.369401	0.368588	36.4704
2065	10.0385	0.363625		0.100199	0.101454	-0.00125574	1.57689e-06			865	0.0836311	0.000845218	0.369495	0.36865	36.4765
2066	9.98343	0.363305		0.0999633	0.100898	-0.000934273	8.72866e-07			866	0.0779292	0.000787592	0.369612	0.368825	36.4938
2067	9.94362	0.362572		0.0993145	0.100495	-0.00118074	1.39415e-06			867	0.0771892	0.000780113	0.369479	0.368699	36.4813
2068	9.88763	0.361535		0.0983626	0.0999294	-0.00156675	2.45471e-06			868	0.0759207	0.000767293	0.369308	0.36854	36.4657
2069	9.83557	0.360688		0.0976002	0.0994032	-0.00180308	3.25108e-06			869	0.0825983	0.00083478	0.369369	0.368534	36.465
2070	9.77975	0.360095		0.0970918	0.0988391	-0.0017473	3.05304e-06			870	0.0861478	0.000870654	0.369468	0.368597	36.4713
2071	9.72481	0.359376		0.096457	0.0982839	-0.00182686	3.3374e-06			871	0.0793272	0.000801721	0.369392	0.368591	36.4706
2072	9.66262	0.358477		0.095643	0.0976553	-0.00201238	4.04966e-06			872	0.0760146	0.000768242	0.369376	0.368608	36.4723
2073	9.60257	0.357736		0.0949866	0.0970485	-0.00206192	4.25153e-06			873	0.083228	0.000841144	0.36959	0.368749	36.4863
2074	9.54361	0.357167		0.0945025	0.0964526	-0.00195009	3.80285e-06			874	0.0829181	0.000838013	0.369734	0.368896	36.5009
2075	9.47649	0.356419		0.0938392	0.0957742	-0.00193502	3.74431e-06			875	0.0825977	0.000834774	0.369618	0.368783	36.4896
2076	9.42087	0.355479		0.0929835	0.0952121	-0.00222861	4.96668e-06			876	0.0846907	0.000855927	0.369531	0.368675	36.479
2077	9.34989	0.354684		0.0922729	0.0944947	-0.00222184	4.93657e-06			877	0.0850602	0.000859661	0.369628	0.368768	36.4882
2078	9.29092	0.354037		0.0917108	0.0938988	-0.00218803	4.78748e-06			878	0.081696	0.000825661	0.369594	0.368768	36.4882
2079	9.22083	0.353235		0.0909934	0.0931904	-0.00219703	4.82694e-06			879	0.0804305	0.000812871	0.369326	0.368513	36.463
2080	9.15788	0.35234		0.0901827	0.0925542	-0.00237149	5.62395e-06			880	0.0874332	0.000883644	0.369151	0.368267	36.4386
2081	9.10271	0.351657		0.0895847	0.0919966	-0.0024119	5.81727e-06			881	0.0848167	0.0008572	0.369165	0.368308	36.4426
2082	9.04877	0.351126		0.089138	0.0914514	-0.00231346	5.35208e-06			882	0.0843014	0.000851992	0.36908	0.368228	36.4348
2083	9.0013	0.350463		0.0885593	0.0909717	-0.00241237	5.81954e-06			883	0.0803855	0.000812416	0.368844	0.368032	36.4153
2084	8.95274	0.349751		0.0879319	0.0904809	-0.00254905	6.49766e-06			884	0.079525	0.00080372	0.368724	0.36792	36.4043
2085	8.9094	0.349266		0.0875321	0.0900429	-0.00251081	6.30418e-06			885	0.0847554	0.000856581	0.368717	0.367861	36.3984
2086	8.88175	0.348922		0.0872729	0.0897634	-0.00249051	6.20265e-06			886	0.0812107	0.000820756	0.368551	0.36773	36.3855
2087	8.85259	0.34847		0.0869048	0.0894688	-0.00256406	6.57438e-06			887	0.0884829	0.000894253	0.368266	0.367372	36.35
2088	8.82763	0.348044		0.0865643	0.0892165	-0.00265219	7.03412e-06			888	0.087064	0.000879912	0.368155	0.367275	36.3404
2089	8.81361	0.347939		0.0865431	0.0890748	-0.0025317	6.40949e-06			889	0.0870275	0.000879544	0.368174	0.367295	36.3424
2090	8.81393	0.348045		0.086734	0.089078	-0.00234409	5.49475e-06			890	0.0840982	0.000849939	0.368041	0.367191	36.3321
2091	8.81518	0.348079		0.0868531	0.0890907	-0.00223755	5.00664e-06			891	0.0829183	0.000838015	0.367812	0.366974	36.3107
2092	8.84215	0.348143		0.0870013	0.0893632	-0.00236195	5.57879e-06			892	0.0872199	0.000881489	0.367741	0.366859	36.2993
2093	8.87699	0.348446		0.087389	0.0897154	-0.00232642	5.41223e-06			893	0.0888387	0.000897849	0.367726	0.366828	36.2963
2094	8.9552	0.348819		0.087847	0.0905058	-0.00265877	7.06908e-06			894	0.084579	0.000854798	0.367556	0.366701	36.2836
2095	9.00851	0.34897		0.0880824	0.0910446	-0.00296217	8.77447e-06			895	0.0857177	0.000866306	0.367369	0.366503	36.264
2096	9.00348	0.34891		0.0881064	0.0909937	-0.00288723	8.33611e-06			896	0.0879	0.000888361	0.367362	0.366474	36.2612
2097	8.97735	0.348759		0.0880405	0.0907297	-0.00268918	7.23167e-06			897	0.0864703	0.000873913	0.367362	0.366488	36.2626
2098	8.94887	0.34847		0.0878364	0.0904418	-0.00260541	6.78818e-06			898	0.0901486	0.000911088	0.367174	0.366263	36.2403
2099	8.9367	0.348044		0.0874944	0.0903188	-0.00282436	7.97701e-06			899	0.0922312	0.000932135	0.366975	0.366043	36.2185
2100	8.9039	0.34767		0.087205	0.0899874	-0.00278238	7.74165e-06			900	0.0883185	0.000892592	0.36693	0.366038	36.218
2101	8.87427	0.347412		0.0870323	0.0896878	-0.00265554	7.05189e-06			901	0.0805109	0.000813684	0.366844	0.36603	36.2173
2102	8.85467	0.347103		0.0868075	0.0894898	-0.00268233	7.19491e-06			902	0.0853682	0.000862775	0.366579	0.365716	36.1862
2103	8.84203	0.346699		0.086488	0.089362	-0.00287406	8.26022e-06			903	0.0857976	0.000867114	0.366363	0.365496	36.1644
2104	8.81357	0.346377		0.0862505	0.0890744	-0.00282388	7.97431e-06			904	0.088604	0.000895477	0.366329	0.365433	36.1582
2105	8.79893	0.346162		0.08612	0.0889265	-0.00280643	7.87607e-06			905	0.0918444	0.000928226	0.36624	0.365312	36.1462
2106	8.78218	0.345878		0.0859209	0.0887572	-0.00283627	8.04444e-06			906	0.0910401	0.000920097	0.366009	0.365089	36.1242
2107	8.75579	0.345523		0.0856508	0.0884905	-0.00283965	8.06361e-06			907	0.0917461	0.000927232	0.36587	0.364943	36.1097
2108	8.73563	0.345242		0.0854547	0.0882867	-0.00283199	8.02018e-06			908	0.087529	0.000884613	0.365862	0.364977	36.1131
2109	8.71619	0.344995		0.0852922	0.0880902	-0.00279795	7.82855e-06			909	0.0881816	0.000891208	0.365728	0.364837	36.0992
2110	8.69282	0.344635		0.0850166	0.0878541	-0.00283745	8.0511e-06			910	0.0917171	0.000926939	0.365445	0.364518	36.0677
2111	8.67618	0.344229		0.0846951	0.0876859	-0.00299081	8.94493e-06			911	0.094583	0.000955904	0.365264	0.364308	36.0469
2112	8.6467	0.343929		0.0844799	0.0873879	-0.00290805	8.45673e-06			912	0.0908646	0.000918323	0.365188	0.36427	36.0431
2113	8.62267	0.343675		0.0843103	0.087145	-0.00283475	8.03583e-06			913	0.0858922	0.000868071	0.364985	0.364117	36.0279
2114	8.59602	0.34337		0.0840897	0.0868757	-0.00278605	7.76206e-06			914	0.0875572	0.000884897	0.364696	0.363812	35.9978
2115	8.57542	0.343157		0.0839617	0.0866675	-0.00270583	7.3215e-06			915	0.0940234	0.000950248	0.364563	0.363613	35.9781
2116	8.57639	0.343172		0.0840613	0.0866773	-0.00261608	6.84388e-06			916	0.0901682	0.000911285	0.364509	0.363598	35.9766
2117	8.59372	0.34326		0.0842342	0.0868525	-0.00261825	6.85525e-06			917	0.0966501	0.000976795	0.364295	0.363318	35.9489
2118	8.62056	0.343287		0.0843457	0.0871237	-0.002778	7.71731e-06			918	0.0945201	0.000955268	0.364033	0.363078	35.9252
2119	8.64737	0.343432		0.0845757	0.0873947	-0.00281901	7.94682e-06			919	0.0900507	0.000910098	0.363965	0.363055	35.9229
2120	8.68	0.343823		0.0850505	0.0877245	-0.00267403	7.15043e-06			920	0.0875891	0.00088522	0.363943	0.363058	35.9232
2121	8.72551	0.344273		0.0855856	0.0881845	-0.00259889	6.75425e-06			921	0.0923639	0.000933476	0.363748	0.362814	35.8991
2122	8.78199	0.344673		0.0860699	0.0887552	-0.0026853	7.21081e-06			922	0.0959904	0.000970127	0.363535	0.362565	35.8744
2123	8.83819	0.345216		0.0866974	0.0893232	-0.00262576	6.89461e-06			923	0.0936408	0.000946381	0.363492	0.362546	35.8725
2124	8.91313	0.345999		0.0875656	0.0900806	-0.00251501	6.32529e-06			924	0.0957563	0.000967762	0.363419	0.362452	35.8632
2125	8.98678	0.346822		0.0884725	0.0908249	-0.00235241	5.53385e-06			925	0.0942276	0.000952312	0.363134	0.362182	35.8365
2126	9.07225	0.347605		0.0893401	0.0916887	-0.00234861	5.51596e-06			926	0.0922351	0.000932175	0.362855	0.361923	35.8109
2127	9.176	0.348572		0.0903919	0.0927373	-0.00234539	5.50084e-06			927	0.0944704	0.000954766	0.362763	0.361808	35.7996
2128	9.28778	0.349813		0.0917174	0.093867	-0.00214962	4.62086e-06			928	0.0965699	0.000975984	0.362646	0.36167	35.7858
2129	9.41604	0.351141		0.0931303	0.0951632	-0.00203291	4.13272e-06			929	0.0951761	0.000961897	0.362363	0.361401	35.7592
2130	9.56651	0.352547		0.0946208	0.096684	-0.00206316	4.25665e-06			930	0.0999902	0.00101055	0.362157	0.361147	35.7341
2131	9.72741	0.354275		0.0964342	0.0983102	-0.00187598	3.51931e-06			931	0.0965961	0.000976249	0.362149	0.361173	35.7367
2132	9.91849	0.356286		0.0985296	0.100241	-0.00171172	2.93e-06			932	0.0964023	0.00097429	0.362062	0.361087	35.7282
2133	10.1385	0.3582		0.100528	0.102465	-0.00193703	3.7521e-06			933	0.097274	0.000983101	0.361801	0.360818	35.7015
2134	10.3464	0.359876		0.102289	0.104566	-0.0022778	5.18836e-06			934	0.0974351	0.000984728	0.361632	0.360647	35.6846
2135	10.4854	0.361455		0.103952	0.10597	-0.00201786	4.07175e-06			935	0.0961562	0.000971804	0.361611	0.360639	35.6839
2136	10.599	0.362891		0.105473	0.107119	-0.00164547	2.70759e-06			936	0.0958464	0.000968672	0.361474	0.360506	35.6707
2137	10.7225	0.36403		0.106696	0.108367	-0.00167081	2.7916e-06			937	0.0983604	0.00099408	0.361207	0.360213	35.6417
2138	10.826	0.365024		0.107775	0.109413	-0.001638	2.68304e-06			938	0.0973394	0.000983761	0.361091	0.360107	35.6312
2139	10.9419	0.366155		0.108991	0.110584	-0.00159322	2.53834e-06			939	0.102118	0.00103205	0.361124	0.360092	35.6297
2140	11.0546	0.36738		0.1103	0.111723	-0.00142304	2.02505e-06			940	0.102288	0.00103378	0.361018	0.359984	35.619
2141	11.171	0.368519		0.111524	0.1129	-0.00137576	1.89272e-06			941	0.099048	0.00100103	0.360777	0.359776	35.5985
2142	11.2897	0.36968		0.11277	0.1141	-0.00132943	1.76739e-06			942	0.098199	0.000992449	0.360663	0.359671	35.588
2143	11.4223	0.371024		0.114199	0.115439	-0.00124093	1.5399e-06			943	0.0979583	0.000990016	0.36063	0.35964	35.585
2144	11.5457	0.372394		0.115653	0.116686	-0.00103351	1.06814e-06			944	0.0985755	0.000996254	0.360431	0.359434	35.5646
2145	11.6889	0.373615		0.116959	0.118134	-0.00117471	1.37994e-06			945	0.0983414	0.000993888	0.360169	0.359176	35.539
2146	11.8289	0.374841		0.118269	0.119549	-0.0012794	1.63687e-06			946	0.100629	0.00101701	0.360103	0.359086	35.5302
2147	11.9561	0.376173		0.119686	0.120834	-0.00114868	1.31946e-06			947	0.0989456	0.000999995	0.360095	0.359095	35.531
2148	12.0735	0.377413		0.12101	0.122021	-0.00101069	1.02149e-06			948	0.103339	0.0010444	0.359894	0.35885	35.5068
2149	12.1849	0.378501		0.122183	0.123147	-0.000963582	9.2849e-07			949	0.101969	0.00103055	0.359638	0.358608	35.4828
2150	12.3013	0.379721		0.123488	0.124323	-0.000835475	6.98019e-07			950	0.101348	0.00102427	0.359541	0.358517	35.4738
2151	12.4469	0.38123		0.125081	0.125795	-0.000713419	5.08967e-07			951	0.101866	0.00102951	0.359451	0.358421	35.4644
2152	12.6088	0.382877		0.126813	0.127431	-0.000617766	3.81635e-07			952	0.103212	0.00104311	0.359196	0.358153	35.4379
2153	12.7858	0.384663		0.128683	0.129219	-0.000536032	2.8733e-07			953	0.09998	0.00101045	0.358979	0.357969	35.4196
2154	12.9934	0.386861		0.130967	0.131317	-0.000350914	1.2314e-07			954	0.100605	0.00101677	0.358973	0.357956	35.4184
2155	13.255	0.389549		0.133739	0.133962	-0.000223479	4.99428e-08			955	0.0999443	0.00101009	0.358967	0.357957	35.4185
2156	13.5255	0.39243		0.136705	0.136695	9.36341e-06	8.76734e-11			956	0.103002	0.00104099	0.358813	0.357772	35.4002
2157	13.8669	0.395129		0.139488	0.140146	-0.000657344	4.32101e-07			957	0.102663	0.00103756	0.358729	0.357692	35.3922
2158	14.2851	0.397097		0.141541	0.144372	-0.0028312	8.01567e-06			958	0.0991893	0.00100246	0.358823	0.357821	35.405
2159	14.3888	0.397504		0.142032	0.14542	-0.00338786	1.14776e-05			959	0.103444	0.00104545	0.358823	0.357777	35.4007
2160	14.0726	0.396098		0.140711	0.142225	-0.00151417	2.2927e-06			960	0.105801	0.00106928	0.358643	0.357573	35.3805
2161	13.7923	0.393773		0.138471	0.139392	-0.000921388	8.48955e-07			961	0.103987	0.00105094	0.358544	0.357493	35.3726
2162	13.5778	0.391618		0.1364	0.137225	-0.000824523	6.79839e-07			962	0.104179	0.00105289	0.358582	0.357529	35.3761
2163	13.3953	0.389819		0.134686	0.13538	-0.000693944	4.81558e-07			963	0.10683	0.00107968	0.358507	0.357427	35.366
2164	13.2369	0.388011		0.132962	0.133778	-0.000816058	6.6595e-07			964	0.106941	0.0010808	0.358321	0.357241	35.3476
2165	13.1085	0.386188		0.131224	0.132482	-0.00125766	1.5817e-06			965	0.104749	0.00105865	0.358305	0.357246	35.3481
2166	12.9557	0.38458		0.129701	0.130937	-0.00123651	1.52897e-06			966	0.10495	0.00106068	0.358435	0.357374	35.3608
2167	12.7897	0.38312		0.128325	0.129259	-0.00093447	8.73234e-07			967	0.105884	0.00107012	0.358422	0.357352	35.3586
2168	12.6574	0.38167		0.12696	0.127922	-0.000961368	9.24229e-07			968	0.1029	0.00103996	0.35829	0.35725	35.3485
2169	12.5491	0.380448		0.125822	0.126828	-0.00100542	1.01086e-06			969	0.106747	0.00107884	0.358305	0.357226	35.3461
2170	12.4584	0.37966		0.125119	0.125911	-0.000791583	6.26603e-07			970	0.107347	0.00108491	0.358402	0.357317	35.3552
2171	12.4195	0.379117		0.124661	0.125518	-0.000857518	7.35337e-07			971	0.108975	0.00110136	0.358319	0.357217	35.3453
2172	12.3743	0.378627		0.124255	0.125061	-0.000806301	6.50121e-07			972	0.103534	0.00104637	0.358163	0.357117	35.3354
2173	12.3796	0.378352		0.124065	0.125115	-0.00104975	1.10198e-06			973	0.109901	0.00111072	0.358199	0.357089	35.3325
2174	12.3863	0.378322		0.124119	0.125182	-0.00106317	1.13033e-06			974	0.107064	0.00108205	0.358294	0.357212	35.3448
2175	12.413	0.378152		0.124034	0.125452	-0.00141812	2.01107e-06			975	0.105652	0.00106777	0.358217	0.357149	35.3385
2176	12.3722	0.377627		0.123594	0.12504	-0.0014458	2.09035e-06			976	0.109332	0.00110496	0.358119	0.357015	35.3252
2177	12.3191	0.377039		0.12309	0.124503	-0.00141261	1.99546e-06			977	0.10795	0.001091	0.358201	0.35711	35.3347
2178	12.244	0.376665		0.122801	0.123744	-0.00094271	8.88703e-07			978	0.104208	0.00105318	0.358284	0.357231	35.3466
2179	12.2259	0.37641		0.122631	0.123561	-0.000930434	8.65707e-07			979	0.107114	0.00108255	0.358194	0.357111	35.3348
2180	12.2578	0.376157		0.122462	0.123884	-0.00142171	2.02127e-06			980	0.108753	0.00109911	0.358131	0.357031	35.3269
2181	12.2702	0.375941		0.122331	0.124009	-0.00167788	2.81527e-06			981	0.111133	0.00112316	0.358233	0.35711	35.3347
2182	12.243	0.375627		0.122101	0.123733	-0.00163225	2.66423e-06			982	0.110177	0.00111351	0.35826	0.357147	35.3383
2183	12.1595	0.374936		0.121495	0.12289	-0.00139498	1.94596e-06			983	0.109721	0.0011089	0.358093	0.356985	35.3222
2184	12.0634	0.373936		0.12058	0.121919	-0.00133852	1.79163e-06			984	0.108057	0.00109208	0.358015	0.356923	35.3161
2185	11.9821	0.372982		0.119711	0.121097	-0.00138658	1.92262e-06			985	0.110949	0.00112131	0.358151	0.35703	35.3267
2186	11.9053	0.372134		0.118947	0.120321	-0.00137432	1.88876e-06			986	0.109025	0.00110186	0.358209	0.357107	35.3344
2187	11.8247	0.371193		0.118091	0.119506	-0.00141477	2.00156e-06			987	0.113842	0.00115054	0.358092	0.356942	35.318
2188	11.7521	0.370221		0.117204	0.118773	-0.00156904	2.4619e-06			988	0.114205	0.00115421	0.358068	0.356914	35.3152
2189	11.6797	0.369437		0.116504	0.118041	-0.00153632	2.36029e-06			989	0.111992	0.00113185	0.358182	0.35705	35.3287
2190	11.6333	0.368774		0.115925	0.117572	-0.00164702	2.71269e-06			990	0.109899	0.0011107	0.358174	0.357063	35.33
2191	11.5461	0.368019		0.115255	0.116691	-0.00143538	2.06031e-06			991	0.11017	0.00111343	0.358054	0.356941	35.3179
2192	11.4936	0.367242		0.114563	0.11616	-0.00159703	2.5505e-06			992	0.112008	0.00113201	0.358107	0.356974	35.3213
2193	11.4323	0.366616		0.114021	0.11554	-0.0015191	2.30767e-06			993	0.114143	0.00115359	0.358297	0.357143	35.3379
2194	11.3716	0.36603		0.11352	0.114927	-0.00140689	1.97933e-06			994	0.113037	0.00114241	0.358329	0.357187	35.3422
2195	11.3168	0.365313		0.112888	0.114373	-0.00148519	2.2058e-06			995	0.113997	0.00115211	0.358247	0.357095	35.3331
2196	11.2614	0.364593		0.112253	0.113813	-0.00156013	2.43399e-06			996	0.113085	0.0011429	0.358324	0.357181	35.3417
2197	11.2242	0.364038		0.111782	0.113437	-0.00165496	2.73889e-06			997	0.112886	0.00114089	0.358481	0.35734	35.3574
2198	11.1825	0.363512		0.11134	0.113016	-0.00167586	2.80849e-06			998	0.115223	0.0011645	0.358458	0.357293	35.3528
2199	11.127	0.362863		0.110776	0.112456	-0.0016792	2.81972e-06			999	0.116445	0.00117685	0.358391	0.357214	35.3449
2200	11.074	0.362249		0.110246	0.111919	-0.00167279	2.79824e-06			1000	0.116447	0.00117688	0.358548	0.357371	35.3605
2201	11.0273	0.36178		0.109862	0.111448	-0.00158503	2.51232e-06			1001	0.113722	0.00114933	0.358776	0.357626	35.3857
2202	10.9859	0.361285		0.109452	0.111029	-0.00157684	2.48643e-06			1002	0.114228	0.00115445	0.358836	0.357682	35.3912
2203	10.9533	0.360666		0.108918	0.110699	-0.0017809	3.17161e-06			1003	0.115521	0.00116751	0.358886	0.357718	35.3949
2204	10.8964	0.360106		0.108442	0.110124	-0.00168232	2.83021e-06			1004	0.121073	0.00122363	0.359076	0.357853	35.4081
2205	10.856	0.359682		0.108103	0.109716	-0.00161294	2.60159e-06			1005	0.117669	0.00118923	0.359157	0.357968	35.4196
2206	10.8189	0.359206		0.107712	0.109341	-0.00162926	2.6545e-06			1006	0.116507	0.00117748	0.358965	0.357788	35.4017
2207	10.7805	0.358608		0.107198	0.108953	-0.00175545	3.08159e-06			1007	0.117282	0.00118531	0.3588	0.357614	35.3846
2208	10.7414	0.358073		0.106748	0.108558	-0.00181033	3.2773e-06			1008	0.114938	0.00116162	0.358875	0.357714	35.3944
2209	10.7093	0.357652		0.106412	0.108233	-0.00182184	3.31908e-06			1009	0.120255	0.00121536	0.358936	0.35772	35.3951
2210	10.6603	0.357152		0.105996	0.107738	-0.00174155	3.033e-06			1010	0.118956	0.00120223	0.358803	0.357601	35.3833
2211	10.6068	0.356542		0.105471	0.107198	-0.00172704	2.98266e-06			1011	0.124774	0.00126102	0.358724	0.357463	35.3696
2212	10.5761	0.356019		0.105033	0.106887	-0.00185435	3.43861e-06			1012	0.118055	0.00119312	0.358796	0.357603	35.3834
2213	10.5326	0.3556		0.104698	0.106448	-0.0017505	3.06426e-06			1013	0.122429	0.00123733	0.358708	0.35747	35.3703
2214	10.4986	0.355094		0.104276	0.106104	-0.00182746	3.33961e-06			1014	0.118403	0.00119664	0.358392	0.357196	35.3431
2215	10.4513	0.354507		0.103774	0.105626	-0.00185218	3.43059e-06			1015	0.124079	0.001254	0.358174	0.35692	35.3158
2216	10.4077	0.353999		0.103351	0.105185	-0.00183421	3.36432e-06			1016	0.122347	0.00123651	0.35812	0.356883	35.3122
2217	10.3667	0.35353		0.102966	0.104771	-0.00180517	3.25865e-06			1017	0.127205	0.00128559	0.357943	0.356657	35.2898
2218	10.3294	0.352943		0.102464	0.104394	-0.0019299	3.7245e-06			1018	0.124084	0.00125406	0.357631	0.356377	35.2621
2219	10.2784	0.35231		0.101915	0.103879	-0.00196384	3.85666e-06			1019	0.123757	0.00125076	0.357475	0.356224	35.247
2220	10.235	0.351795		0.101486	0.10344	-0.00195423	3.81902e-06			1020	0.123229	0.00124541	0.357449	0.356204	35.245
2221	10.188	0.351323		0.101098	0.102966	-0.00186798	3.48934e-06			1021	0.126849	0.001282	0.357261	0.355979	35.2228
2222	10.1429	0.350731		0.100591	0.102509	-0.00191807	3.679e-06			1022	0.125519	0.00126856	0.356965	0.355696	35.1948
2223	10.0937	0.350103		0.100047	0.102012	-0.00196498	3.86114e-06			1023	0.125291	0.00126625	0.35685	0.355584	35.1836
2224	10.0396	0.349576		0.099605	0.101466	-0.00186068	3.46215e-06			1024	0.125542	0.00126879	0.356837	0.355568	35.1821
2225	9.99977	0.349048		0.0991616	0.101063	-0.00190112	3.61427e-06			1025	0.126956	0.00128308	0.356646	0.355363	35.1618
2226	9.9473	0.348385		0.0985833	0.100532	-0.00194907	3.79889e-06			1026	0.12339	0.00124704	0.356418	0.355171	35.1428
2227	9.9046	0.34772		0.0980026	0.100101	-0.00209826	4.40271e-06			1027	0.127218	0.00128573	0.35643	0.355145	35.1402
2228	9.85302	0.347175		0.097542	0.0995796	-0.00203759	4.15177e-06			1028	0.130841	0.00132234	0.356516	0.355193	35.145
2229	9.79683	0.346619		0.097071	0.0990117	-0.0019407	3.76631e-06			1029	0.126557	0.00127904	0.356413	0.355134	35.1392
2230	9.74915	0.34594		0.0964768	0.0985298	-0.00205309	4.21517e-06			1030	0.12675	0.001281	0.356294	0.355013	35.1272
2231	9.7005	0.345265		0.0958861	0.0980382	-0.00215215	4.63174e-06			1031	0.124441	0.00125767	0.356365	0.355107	35.1365
2232	9.64443	0.344687		0.0953924	0.0974715	-0.00207907	4.32255e-06			1032	0.12337	0.00124684	0.356402	0.355155	35.1412
2233	9.59327	0.344086		0.094877	0.0969545	-0.00207746	4.31585e-06			1033	0.127088	0.00128441	0.356208	0.354923	35.1183
2234	9.5424	0.343398		0.0942727	0.0964404	-0.00216768	4.69884e-06			1034	0.126391	0.00127737	0.356026	0.354748	35.101
2235	9.4857	0.342743		0.0937027	0.0958673	-0.00216457	4.68538e-06			1035	0.128736	0.00130107	0.356038	0.354737	35.0998
2236	9.43245	0.342163		0.0932074	0.0953292	-0.0021218	4.50204e-06			1036	0.127487	0.00128845	0.35599	0.354702	35.0964
2237	9.36823	0.341518		0.0926469	0.0946801	-0.00203321	4.13392e-06			1037	0.122618	0.00123924	0.355745	0.354505	35.077
2238	9.32208	0.340787		0.0920003	0.0942136	-0.00221332	4.8988e-06			1038	0.125907	0.00127248	0.355606	0.354334	35.06
2239	9.26662	0.340133		0.0914315	0.0936531	-0.00222168	4.93585e-06			1039	0.127189	0.00128544	0.355719	0.354433	35.0698
2240	9.21297	0.339581		0.0909635	0.0931109	-0.00214737	4.61118e-06			1040	0.127981	0.00129344	0.355756	0.354462	35.0727
2241	9.15916	0.338973		0.0904408	0.0925671	-0.0021263	4.52116e-06			1041	0.124879	0.00126209	0.355592	0.35433	35.0596
2242	9.10827	0.338297		0.0898493	0.0920528	-0.00220346	4.85526e-06			1042	0.128438	0.00129806	0.35551	0.354212	35.0479
2243	9.05455	0.337681		0.0893174	0.0915099	-0.00219242	4.80672e-06			1043	0.124011	0.00125332	0.355585	0.354332	35.0598
2244	9.00133	0.337106		0.0888276	0.090972	-0.0021444	4.59846e-06			1044	0.126043	0.00127385	0.355554	0.35428	35.0546
2245	8.95427	0.336451		0.0882573	0.0904964	-0.00223905	5.01336e-06			1045	0.130001	0.00131386	0.355408	0.354094	35.0363
2246	8.90499	0.335764		0.0876542	0.0899983	-0.00234415	5.49504e-06			1046	0.128118	0.00129483	0.355426	0.354131	35.0399
2247	8.85924	0.335183		0.0871582	0.0895359	-0.00237771	5.6535e-06			1047	0.131186	0.00132583	0.355578	0.354252	35.0518
2248	8.80595	0.334667		0.0867268	0.0889974	-0.0022706	5.15561e-06			1048	0.128686	0.00130057	0.355576	0.354276	35.0542
2249	8.75823	0.334085		0.0862293	0.0885151	-0.00228573	5.22454e-06			1049	0.130519	0.00131909	0.355479	0.35416	35.0428
2250	8.7152	0.333492		0.0857216	0.0880802	-0.00235861	5.56304e-06			1050	0.128098	0.00129462	0.355557	0.354263	35.0529
2251	8.6714	0.333016		0.0853297	0.0876375	-0.00230779	5.32591e-06			1051	0.131718	0.00133121	0.355705	0.354374	35.0639
2252	8.6327	0.33258		0.0849788	0.0872464	-0.00226764	5.1422e-06			1052	0.131124	0.0013252	0.355647	0.354322	35.0588
2253	8.60152	0.332035		0.0845178	0.0869313	-0.00241349	5.82495e-06			1053	0.128305	0.00129671	0.35554	0.354243	35.051
2254	8.57487	0.331415		0.0839825	0.086662	-0.00267952	7.17984e-06			1054	0.132733	0.00134146	0.355652	0.35431	35.0576
2255	8.51729	0.330789		0.0834409	0.0860801	-0.00263911	6.96492e-06			1055	0.129834	0.00131217	0.355789	0.354476	35.0741
2256	8.45388	0.33007		0.0828073	0.0854392	-0.00263185	6.92662e-06			1056	0.129004	0.00130378	0.355698	0.354395	35.066
2257	8.37776	0.329212		0.0820332	0.0846699	-0.00263673	6.95236e-06			1057	0.132878	0.00134293	0.355597	0.354255	35.0521
2258	8.30406	0.32837		0.0812766	0.0839251	-0.0026485	7.01456e-06			1058	0.132377	0.00133787	0.355732	0.354394	35.066
2259	8.24014	0.327675		0.0806656	0.083279	-0.00261339	6.82981e-06			1059	0.132705	0.00134118	0.355896	0.354555	35.0819
2260	8.18272	0.327036		0.0801117	0.0826987	-0.00258705	6.69281e-06			1060	0.131594	0.00132996	0.355897	0.354567	35.0831
2261	8.13199	0.326354		0.0795137	0.082186	-0.00267226	7.14096e-06			1061	0.129175	0.0013055	0.355975	0.354669	35.0932
2262	8.07474	0.325694		0.0789382	0.0816074	-0.00266918	7.12451e-06			1062	0.13341	0.00134831	0.35628	0.354931	35.1191
2263	8.02652	0.325104		0.0784332	0.0811201	-0.00268684	7.21912e-06			1063	0.133904	0.0013533	0.356512	0.355158	35.1416
2264	7.97528	0.324484		0.0778983	0.0806022	-0.00270391	7.3111e-06			1064	0.133212	0.0013463	0.356511	0.355165	35.1422
2265	7.92826	0.323774		0.0772729	0.080127	-0.00285412	8.14602e-06			1065	0.134326	0.00135757	0.356584	0.355227	35.1483
2266	7.86876	0.323056		0.0766392	0.0795257	-0.0028865	8.33191e-06			1066	0.133943	0.0013537	0.35688	0.355526	35.1779
2267	7.8041	0.322353		0.0760204	0.0788721	-0.00285179	8.13268e-06			1067	0.134187	0.00135617	0.357086	0.355729	35.1981
2268	7.72604	0.321575		0.0753274	0.0780832	-0.00275588	7.59487e-06			1068	0.133916	0.00135342	0.357113	0.35576	35.2011
2269	7.65175	0.320726		0.0745629	0.0773325	-0.00276954	7.67033e-06			1069	0.135487	0.00136931	0.35727	0.3559	35.215
2270	7.59147	0.31991		0.0738314	0.0767233	-0.00289187	8.36293e-06			1070	0.139386	0.00140871	0.357603	0.356194	35.244
2271	7.51541	0.319125		0.0731316	0.0759545	-0.00282289	7.9687e-06			1071	0.133488	0.0013491	0.35781	0.356461	35.2704
2272	7.44481	0.318278		0.0723693	0.075241	-0.00287175	8.24696e-06			1072	0.133268	0.00134687	0.357882	0.356536	35.2778
2273	7.36871	0.317383		0.0715588	0.074472	-0.00291313	8.48634e-06			1073	0.134731	0.00136166	0.358119	0.356757	35.2998
2274	7.2956	0.316535		0.0707956	0.073733	-0.00293737	8.62815e-06			1074	0.136813	0.0013827	0.358495	0.357112	35.3349
2275	7.21105	0.315715		0.0700596	0.0728786	-0.00281892	7.94632e-06			1075	0.137989	0.00139459	0.358729	0.357334	35.3568
2276	7.13651	0.314824		0.0692538	0.0721252	-0.00287139	8.2449e-06			1076	0.138115	0.00139586	0.358895	0.357499	35.3732
2277	7.05415	0.313876		0.0683898	0.0712928	-0.00290301	8.42745e-06			1077	0.135132	0.00136571	0.359266	0.3579	35.4128
2278	6.97181	0.312944		0.0675422	0.0704607	-0.00291844	8.5173e-06			1078	0.134155	0.00135583	0.359696	0.35834	35.4564
2279	6.87831	0.311997		0.0666803	0.0695157	-0.00283548	8.03995e-06			1079	0.134716	0.00136151	0.359876	0.358514	35.4736
2280	6.78791	0.310962		0.0657297	0.0686021	-0.00287238	8.25056e-06			1080	0.135646	0.0013709	0.359968	0.358597	35.4818
2281	6.69914	0.309851		0.0647038	0.0677049	-0.00300102	9.00614e-06			1081	0.139014	0.00140494	0.360259	0.358854	35.5072
2282	6.60036	0.308671		0.0636084	0.0667066	-0.0030982	9.59883e-06			1082	0.13849	0.00139965	0.360557	0.359158	35.5373
2283	6.48957	0.307347		0.0623688	0.0655869	-0.00321808	1.0356e-05			1083	0.139927	0.00141417	0.360631	0.359216	35.5431
2284	6.3817	0.305885		0.0609915	0.0644967	-0.00350516	1.22861e-05			1084	0.139008	0.00140489	0.360758	0.359354	35.5567
2285	6.25057	0.304442		0.0596334	0.0631714	-0.00353801	1.25175e-05			1085	0.140731	0.00142229	0.361288	0.359866	35.6073
2286	6.13396	0.303119		0.0583946	0.061993	-0.00359837	1.29483e-05			1086	0.13784	0.00139308	0.362103	0.36071	35.6908
2287	6.016	0.301841		0.0572008	0.0608007	-0.00359989	1.29592e-05			1087	0.140412	0.00141907	0.363001	0.361582	35.7772
2288	5.91122	0.300534		0.0559785	0.0597418	-0.00376335	1.41628e-05			1088	0.142488	0.00144006	0.364055	0.362615	35.8794
2289	5.80209	0.299273		0.0548026	0.0586389	-0.00383631	1.47173e-05			1089	0.140064	0.00141556	0.365173	0.363758	35.9924
2290	5.70042	0.298125		0.0537389	0.0576113	-0.0038724	1.49955e-05			1090	0.14038	0.00141875	0.365941	0.364522	36.0681
2291	5.60305	0.297028		0.0527268	0.0566273	-0.00390047	1.52137e-05			1091	0.13856	0.00140036	0.366274	0.364873	36.1028
2292	5.51265	0.295937		0.05172	0.0557136	-0.00399368	1.59495e-05			1092	0.143844	0.00145376	0.366569	0.365115	36.1268
2293	5.42797	0.294921		0.0507887	0.0548578	-0.00406912	1.65578e-05			1093	0.145225	0.00146771	0.366958	0.36549	36.1638
2294	5.34795	0.293999		0.0499513	0.054049	-0.00409771	1.67913e-05			1094	0.142563	0.00144081	0.367136	0.365695	36.1841
2295	5.2725	0.293074		0.0491115	0.0532865	-0.00417501	1.74307e-05			1095	0.14506	0.00146605	0.3671	0.365634	36.178
2296	5.19901	0.292126		0.0482478	0.0525438	-0.00429599	1.84555e-05			1096	0.145902	0.00147456	0.367167	0.365693	36.1839
2297	5.1324	0.291254		0.0474604	0.0518706	-0.00441018	1.94497e-05			1097	0.141943	0.00143455	0.367299	0.365864	36.2008
2298	5.05702	0.290473		0.0467642	0.0511088	-0.00434465	1.8876e-05			1098	0.14461	0.0014615	0.367176	0.365714	36.186
2299	4.99665	0.289678		0.0460538	0.0504987	-0.00444489	1.97571e-05			1099	0.147276	0.00148845	0.366886	0.365398	36.1547
2300	4.93054	0.288848		0.0453082	0.0498306	-0.00452239	2.0452e-05			1100	0.145661	0.00147213	0.366771	0.365299	36.145
2301	4.86406	0.288069		0.0446142	0.0491587	-0.00454453	2.06528e-05			1101	0.144841	0.00146384	0.366759	0.365295	36.1446
2302	4.79972	0.287308		0.043938	0.0485084	-0.00457032	2.08878e-05			1102	0.144502	0.00146041	0.366562	0.365102	36.1254
2303	4.7325	0.28641		0.043124	0.0478291	-0.00470505	2.21375e-05			1103	0.141417	0.00142923	0.366328	0.364898	36.1053
2304	4.66994	0.28537		0.0421688	0.0471968	-0.00502795	2.52803e-05			1104	0.14851	0.00150091	0.36637	0.364869	36.1024
2305	4.6071	0.284375		0.0412585	0.0465617	-0.00530318	2.81237e-05			1105	0.147951	0.00149527	0.366537	0.365042	36.1195
2306	4.54053	0.283507		0.0404747	0.0458889	-0.0054142	2.93136e-05			1106	0.148471	0.00150052	0.366525	0.365025	36.1178
2307	4.48086	0.282651		0.0397041	0.0452859	-0.00558174	3.11559e-05			1107	0.147884	0.00149459	0.366506	0.365011	36.1165
2308	4.41134	0.281755		0.0388929	0.0445832	-0.00569034	3.23799e-05			1108	0.146323	0.00147881	0.366731	0.365253	36.1403
2309	4.34671	0.280923		0.0381449	0.04393	-0.00578511	3.34675e-05			1109	0.149294	0.00150884	0.366994	0.365485	36.1634
2310	4.27813	0.280201		0.0375075	0.043237	-0.00572944	3.28265e-05			1110	0.151411	0.00153024	0.367089	0.365559	36.1706
2311	4.21145	0.279529		0.0369199	0.0425631	-0.00564317	3.18453e-05			1111	0.149393	0.00150984	0.36725	0.36574	36.1886
2312	4.13799	0.278896		0.0363715	0.0418206	-0.0054491	2.96926e-05			1112	0.153943	0.00155583	0.367639	0.366083	36.2225
2313	4.07307	0.278291		0.0358512	0.0411645	-0.00531334	2.82315e-05			1113	0.148408	0.00149989	0.367983	0.366483	36.2621
2314	3.99548	0.277517		0.0351623	0.0403804	-0.00521803	2.72278e-05			1114	0.145996	0.00147551	0.368148	0.366673	36.2809
2315	3.92302	0.276359		0.0340883	0.039648	-0.00555969	3.09101e-05			1115	0.150247	0.00151847	0.368428	0.36691	36.3043
2316	3.83569	0.274911		0.0327253	0.0387655	-0.00604017	3.64836e-05			1116	0.150519	0.00152122	0.368918	0.367397	36.3525
2317	3.76173	0.273483		0.0313823	0.038018	-0.00663565	4.40319e-05			1117	0.152488	0.00154112	0.369285	0.367744	36.3868
2318	3.67106	0.272235		0.0302188	0.0371016	-0.00688281	4.73731e-05			1118	0.149619	0.00151213	0.369443	0.367931	36.4054
2319	3.5803	0.271098		0.0291663	0.0361843	-0.00701797	4.92519e-05			1119	0.149655	0.00151249	0.369742	0.36823	36.4349
2320	3.47276	0.270034		0.0281874	0.0350975	-0.00691014	4.775e-05			1120	0.147888	0.00149463	0.370259	0.368764	36.4878
2321	3.36917	0.269047		0.0272842	0.0340505	-0.00676632	4.57831e-05			1121	0.149855	0.00151451	0.370658	0.369144	36.5253
2322	3.22794	0.267941		0.0262636	0.0326232	-0.0063596	4.04446e-05			1122	0.154868	0.00156517	0.370928	0.369363	36.547
2323	3.0791	0.266483		0.0248899	0.0311189	-0.00622906	3.88012e-05			1123	0.15182	0.00153437	0.371375	0.36984	36.5943
2324	2.86055	0.264801		0.0232922	0.0289101	-0.00561789	3.15607e-05			1124	0.151052	0.00152661	0.371953	0.370427	36.6523
2325	2.66434	0.263299		0.0218746	0.0269272	-0.00505255	2.55282e-05			1125	0.148958	0.00150545	0.372363	0.370857	36.6949
2326	2.59852	0.262245		0.0209057	0.026262	-0.00535627	2.86897e-05			1126	0.151632	0.00153247	0.372688	0.371156	36.7244
2327	2.59295	0.261692		0.0204376	0.0262057	-0.00576805	3.32704e-05			1127	0.149964	0.00151561	0.373224	0.371708	36.7791
2328	2.5789	0.261656		0.0204863	0.0260637	-0.00557737	3.11071e-05			1128	0.154288	0.00155931	0.373848	0.372289	36.8366
2329	2.5858	0.26204		0.0209544	0.0261334	-0.00517895	2.68215e-05			1129	0.153611	0.00155247	0.374276	0.372724	36.8796
2330	2.57781	0.262533		0.0215325	0.0260527	-0.00452023	2.04325e-05			1130	0.155181	0.00156833	0.374654	0.373085	36.9154
2331	2.58362	0.262926		0.0220097	0.0261113	-0.00410158	1.6823e-05			1131	0.151528	0.00153141	0.375239	0.373707	36.9769
2332	2.58924	0.263267		0.0224352	0.0261682	-0.00373303	1.39355e-05			1132	0.151697	0.00153312	0.37584	0.374307	37.0362
2333	2.58606	0.263495		0.0227477	0.026136	-0.00338836	1.1481e-05			1133	0.152101	0.00153721	0.376224	0.374687	37.0738
2334	2.60347	0.263392		0.0227298	0.026312	-0.00358216	1.28319e-05			1134	0.155425	0.0015708	0.376648	0.375078	37.1125
2335	2.59288	0.263112		0.0225342	0.0262049	-0.00367077	1.34745e-05			1135	0.156541	0.00158208	0.377337	0.375755	37.1795
2336	2.60897	0.263125		0.0226323	0.0263676	-0.00373528	1.39523e-05			1136	0.154475	0.0015612	0.378001	0.37644	37.2473
2337	2.60317	0.263507		0.0230982	0.026309	-0.0032108	1.03093e-05			1137	0.151102	0.00152712	0.378423	0.376896	37.2924
2338	2.61075	0.263718		0.0233943	0.0263856	-0.00299132	8.94797e-06			1138	0.151737	0.00153353	0.378871	0.377338	37.3361
2339	2.61257	0.263502		0.0232629	0.0264039	-0.003141	9.8659e-06			1139	0.153072	0.00154702	0.379511	0.377964	37.3981
2340	2.61535	0.263401		0.0232469	0.026432	-0.00318514	1.01451e-05			1140	0.154938	0.00156588	0.38007	0.378504	37.4515
2341	2.62962	0.263986		0.0239162	0.0265762	-0.00266006	7.07594e-06			1141	0.157378	0.00159054	0.380447	0.378856	37.4864
2342	2.62499	0.264949		0.0249636	0.0265295	-0.00156585	2.45189e-06			1142	0.157725	0.00159405	0.380956	0.379362	37.5364
2343	2.63547	0.265744		0.0258432	0.0266354	-0.000792242	6.27647e-07			1143	0.154274	0.00155917	0.381698	0.380139	37.6133
2344	2.63698	0.266866		0.0270496	0.0266506	0.000398926	1.59142e-07			1144	0.155298	0.00156952	0.382381	0.380811	37.6798
2345	2.64192	0.268923		0.0291916	0.0267006	0.00249107	6.20542e-06			1145	0.156329	0.00157994	0.382972	0.381392	37.7373
2346	2.65196	0.270435		0.0307886	0.0268021	0.00398647	1.5892e-05			1146	0.158796	0.00160487	0.383782	0.382177	37.8149
2347	2.65569	0.26926		0.0296978	0.0268398	0.00285801	8.1682e-06			1147	0.159004	0.00160698	0.384778	0.383171	37.9133
2348	2.66597	0.265589		0.0261118	0.0269437	-0.000831868	6.92005e-07			1148	0.15946	0.00161159	0.385592	0.383981	37.9934
2349	2.67349	0.261065		0.0216715	0.0270196	-0.0053481	2.86022e-05			1149	0.158442	0.0016013	0.386273	0.384671	38.0618
2350	2.68535	0.257381		0.0180724	0.0271395	-0.00906708	8.22119e-05			1150	0.159073	0.00160767	0.387137	0.385529	38.1466
2351	2.69505	0.256024		0.0168006	0.0272375	-0.0104369	0.000108929			1151	0.158681	0.00160371	0.388085	0.386481	38.2408
2352	2.70466	0.257197		0.0180575	0.0273347	-0.00927719	8.60662e-05			1152	0.163924	0.0016567	0.38882	0.387163	38.3083
2353	2.72562	0.258867		0.019813	0.0275465	-0.00773345	5.98062e-05			1153	0.159939	0.00161643	0.389492	0.387875	38.3788
2354	2.73025	0.259605		0.0206352	0.0275933	-0.00695813	4.84156e-05			1154	0.162148	0.00163875	0.390394	0.388755	38.4658
2355	2.74435	0.2606		0.0217144	0.0277357	-0.00602136	3.62568e-05			1155	0.161646	0.00163367	0.391357	0.389723	38.5616
2356	2.76759	0.262626		0.0238253	0.0279706	-0.00414529	1.71835e-05			1156	0.161124	0.0016284	0.392133	0.390505	38.639
2357	2.77767	0.264354		0.0256384	0.0280726	-0.00243419	5.9253e-06			1157	0.163659	0.00165402	0.392952	0.391298	38.7174
2358	2.78909	0.265488		0.0268571	0.028188	-0.00133082	1.77109e-06			1158	0.164387	0.00166138	0.394041	0.392379	38.8244
2359	2.81509	0.26741		0.0288631	0.0284507	0.000412406	1.70079e-07			1159	0.166032	0.001678	0.395122	0.393444	38.9298
2360	2.84763	0.269633		0.0311713	0.0287796	0.00239168	5.72014e-06			1160	0.164715	0.00166469	0.395987	0.394323	39.0167
2361	2.86195	0.270293		0.0319156	0.0289243	0.00299131	8.94796e-06			1161	0.163726	0.00165469	0.396971	0.395317	39.1151
2362	2.88572	0.270145		0.0318525	0.0291646	0.00268794	7.22501e-06			1162	0.165557	0.00167321	0.398264	0.396591	39.2411
2363	2.93071	0.270744		0.0325359	0.0296192	0.00291668	8.50701e-06			1163	0.165422	0.00167184	0.399539	0.397867	39.3674
2364	2.97116	0.271507		0.033383	0.0300281	0.00335488	1.12552e-05			1164	0.16775	0.00169537	0.400689	0.398994	39.4789
2365	3.00772	0.271474		0.0334353	0.0303975	0.00303776	9.22798e-06			1165	0.166692	0.00168467	0.402066	0.400382	39.6162
2366	3.05209	0.271463		0.0335084	0.030846	0.00266242	7.0885e-06			1166	0.161946	0.00163671	0.403685	0.402048	39.7811
2367	3.10428	0.272107		0.0342373	0.0313734	0.00286385	8.20164e-06			1167	0.165069	0.00166827	0.405057	0.403389	39.9138
2368	3.15518	0.272531		0.0347459	0.0318878	0.00285807	8.16854e-06			1168	0.167035	0.00168814	0.40607	0.404382	40.0121
2369	3.1976	0.272223		0.0345227	0.0323165	0.00220616	4.86715e-06			1169	0.16768	0.00169466	0.407107	0.405413	40.114
2370	3.23416	0.271961		0.0343447	0.0326861	0.00165862	2.75103e-06			1170	0.165112	0.00166871	0.40819	0.406521	40.2237
2371	3.27471	0.272217		0.0346856	0.0330959	0.00158965	2.52698e-06			1171	0.166667	0.00168442	0.408935	0.40725	40.2959
2372	3.31237	0.272513		0.0350669	0.0334764	0.00159041	2.5294e-06			1172	0.165119	0.00166877	0.409408	0.407739	40.3442
2373	3.35257	0.272574		0.035212	0.0338828	0.00132919	1.76674e-06			1173	0.165689	0.00167454	0.410035	0.408361	40.4057
2374	3.39334	0.272733		0.0354555	0.0342948	0.00116069	1.3472e-06			1174	0.16784	0.00169627	0.410736	0.40904	40.4729
2375	3.4286	0.273079		0.0358866	0.0346512	0.00123549	1.52643e-06			1175	0.169105	0.00170907	0.411073	0.409364	40.505
2376	3.46903	0.2733		0.0361922	0.0350598	0.00113241	1.28236e-06			1176	0.16772	0.00169506	0.411138	0.409443	40.5128
2377	3.50311	0.273345		0.036322	0.0354042	0.000917728	8.42224e-07			1177	0.168214	0.00170005	0.411273	0.409573	40.5257
2378	3.54092	0.273457		0.0365181	0.0357863	0.000731742	5.35447e-07			1178	0.16689	0.00168667	0.411342	0.409655	40.5338
2379	3.5724	0.273661		0.0368069	0.0361045	0.00070236	4.93309e-07			1179	0.16605	0.00167819	0.411095	0.409417	40.5103
2380	3.6092	0.273762		0.0369923	0.0364764	0.000515864	2.66116e-07			1180	0.167304	0.00169086	0.410798	0.409107	40.4796
2381	3.64179	0.273736		0.0370507	0.0368057	0.000244955	6.00027e-08			1181	0.168751	0.00170549	0.410725	0.409019	40.4709
2382	3.67822	0.273725		0.037125	0.037174	-4.90102e-05	2.402e-09			1182	0.169145	0.00170947	0.410575	0.408866	40.4557
2383	3.71393	0.273737		0.0372216	0.0375348	-0.000313233	9.8115e-08			1183	0.166922	0.001687	0.410068	0.408381	40.4077
2384	3.74507	0.273662		0.0372311	0.0378496	-0.000618473	3.82509e-07			1184	0.167305	0.00169087	0.409532	0.407841	40.3543
2385	3.78061	0.27353		0.0371831	0.0382087	-0.00102563	1.05191e-06			1185	0.167534	0.00169318	0.409278	0.407584	40.3289
2386	3.81458	0.273485		0.0372227	0.0385521	-0.0013294	1.7673e-06			1186	0.17076	0.00172578	0.409046	0.40732	40.3028
2387	3.84523	0.273554		0.0373764	0.0388618	-0.00148547	2.20661e-06			1187	0.171019	0.00172841	0.408625	0.406896	40.2608
2388	3.87925	0.273649		0.0375568	0.0392057	-0.00164886	2.71875e-06			1188	0.16795	0.00169739	0.408312	0.406615	40.233
2389	3.90945	0.27377		0.037762	0.0395109	-0.00174895	3.05883e-06			1189	0.168856	0.00170654	0.408235	0.406529	40.2245
2390	3.93981	0.273971		0.0380478	0.0398177	-0.00176992	3.13261e-06			1190	0.165761	0.00167527	0.40806	0.406384	40.2102
2391	3.97096	0.274208		0.0383691	0.0401326	-0.00176351	3.10995e-06			1191	0.170617	0.00172434	0.407714	0.405989	40.1711
2392	3.99872	0.274404		0.0386497	0.0404131	-0.00176336	3.10945e-06			1192	0.168192	0.00169983	0.407559	0.405859	40.1582
2393	4.0329	0.274607		0.0389371	0.0407585	-0.00182143	3.31759e-06			1193	0.169557	0.00171363	0.407633	0.40592	40.1642
2394	4.06248	0.274888		0.0393031	0.0410575	-0.00175433	3.07766e-06			1194	0.172727	0.00174567	0.407553	0.405807	40.153
2395	4.09376	0.275187		0.0396872	0.0413737	-0.00168647	2.84419e-06			1195	0.172823	0.00174664	0.407287	0.405541	40.1267
2396	4.12027	0.275421		0.0400053	0.0416415	-0.00163623	2.67725e-06			1196	0.171401	0.00173227	0.407204	0.405472	40.1199
2397	4.15344	0.275638		0.0403066	0.0419768	-0.00167019	2.78953e-06			1197	0.172012	0.00173844	0.407291	0.405552	40.1279
2398	4.181	0.275908		0.0406613	0.0422553	-0.00159401	2.54086e-06			1198	0.174897	0.0017676	0.407178	0.40541	40.1138
2399	4.21185	0.27618		0.0410185	0.0425671	-0.00154858	2.3981e-06			1199	0.17455	0.00176409	0.406913	0.405148	40.0879
2400	4.24228	0.276399		0.0413219	0.0428746	-0.0015527	2.41088e-06			1200	0.175276	0.00177142	0.406851	0.40508	40.0811
2401	4.27396	0.276622		0.0416291	0.0431948	-0.00156562	2.45116e-06			1201	0.172509	0.00174346	0.406898	0.405155	40.0885
2402	4.30254	0.276889		0.0419814	0.0434837	-0.00150225	2.25676e-06			1202	0.172003	0.00173835	0.406715	0.404976	40.0709
2403	4.33045	0.27714		0.0423166	0.0437658	-0.00144921	2.1002e-06			1203	0.170918	0.00172739	0.406461	0.404734	40.0468
2404	4.36417	0.277354		0.0426155	0.0441065	-0.00149095	2.22293e-06			1204	0.174844	0.00176706	0.406439	0.404672	40.0407
2405	4.3972	0.277604		0.0429498	0.0444403	-0.0014905	2.2216e-06			1205	0.175533	0.00177402	0.406435	0.404661	40.0397
2406	4.43304	0.277889		0.0433196	0.0448026	-0.00148298	2.19922e-06			1206	0.175157	0.00177023	0.406153	0.404383	40.0121
2407	4.45347	0.278108		0.0436233	0.045009	-0.0013857	1.92017e-06			1207	0.176626	0.00178507	0.405832	0.404047	39.9789
2408	4.46655	0.278236		0.0438355	0.0451413	-0.00130577	1.70504e-06			1208	0.174827	0.00176689	0.405747	0.403981	39.9723
2409	4.47566	0.278352		0.0440366	0.0452333	-0.00119669	1.43207e-06			1209	0.17417	0.00176025	0.405638	0.403878	39.9622
2410	4.48975	0.27848		0.0442487	0.0453757	-0.001127	1.27014e-06			1210	0.178454	0.00180355	0.405269	0.403465	39.9213
2411	4.50427	0.278568		0.0444214	0.0455224	-0.00110103	1.21226e-06			1211	0.178949	0.00180855	0.404944	0.403135	39.8887
2412	4.52164	0.278641		0.0445794	0.045698	-0.00111862	1.25131e-06			1212	0.175795	0.00177667	0.404878	0.403101	39.8853
2413	4.53957	0.278773		0.0447956	0.0458792	-0.00108369	1.17439e-06			1213	0.175289	0.00177156	0.404703	0.402931	39.8685
2414	4.55326	0.278932		0.0450395	0.0460175	-0.000977999	9.56482e-07			1214	0.17709	0.00178976	0.404183	0.402393	39.8152
2415	4.56876	0.279038		0.0452301	0.0461742	-0.000944107	8.91338e-07			1215	0.176952	0.00178837	0.403692	0.401904	39.7668
2416	4.58841	0.279127		0.0454039	0.0463728	-0.000968944	9.38852e-07			1216	0.177473	0.00179363	0.403434	0.40164	39.7407
2417	4.60212	0.279266		0.0456276	0.0465113	-0.000883746	7.81007e-07			1217	0.18272	0.00184667	0.403063	0.401216	39.6988
2418	4.62014	0.279403		0.0458488	0.0466935	-0.000844723	7.13558e-07			1218	0.178496	0.00180397	0.402433	0.400629	39.6407
2419	4.63893	0.279467		0.0459975	0.0468834	-0.000885921	7.84857e-07			1219	0.177335	0.00179224	0.401861	0.400069	39.5852
2420	4.65413	0.279521		0.0461366	0.047037	-0.000900315	8.10568e-07			1220	0.179029	0.00180936	0.401396	0.399586	39.5375
2421	4.67011	0.279647		0.0463465	0.0471985	-0.000851972	7.25856e-07			1221	0.179323	0.00181233	0.400667	0.398855	39.4651
2422	4.68317	0.27979		0.0465745	0.0473305	-0.000755991	5.71522e-07			1222	0.179735	0.0018165	0.39963	0.397813	39.3621
2423	4.69681	0.279874		0.0467437	0.0474683	-0.000724635	5.25096e-07			1223	0.179143	0.00181051	0.39865	0.39684	39.2658
2424	4.71112	0.279937		0.0468912	0.047613	-0.000721821	5.21026e-07			1224	0.179915	0.00181832	0.397742	0.395924	39.1752
2425	4.72243	0.280026		0.0470644	0.0477273	-0.000662866	4.39391e-07			1225	0.181957	0.00183895	0.396525	0.394686	39.0527
2426	4.73559	0.280093		0.047216	0.0478603	-0.000644228	4.1503e-07			1226	0.180234	0.00182154	0.394999	0.393178	38.9034
2427	4.74855	0.280112		0.0473195	0.0479912	-0.000671729	4.5122e-07			1227	0.182003	0.00183941	0.393619	0.391779	38.7651
2428	4.75543	0.280152		0.0474445	0.0480608	-0.000616283	3.79804e-07			1228	0.183668	0.00185624	0.392603	0.390746	38.6629
2429	4.76607	0.280237		0.0476145	0.0481683	-0.000553783	3.06676e-07			1229	0.182616	0.00184561	0.391852	0.390006	38.5896
2430	4.78189	0.280293		0.0477544	0.0483282	-0.00057379	3.29235e-07			1230	0.18318	0.00185131	0.391415	0.389564	38.5459
2431	4.78894	0.2803		0.0478459	0.0483995	-0.000553595	3.06467e-07			1231	0.182495	0.00184438	0.391308	0.389464	38.5359
2432	4.79859	0.280323		0.0479541	0.048497	-0.000542872	2.9471e-07			1232	0.183444	0.00185398	0.39115	0.389296	38.5194
2433	4.80653	0.28036		0.0480755	0.0485772	-0.000501747	2.5175e-07			1233	0.184624	0.00186591	0.39066	0.388794	38.4697
2434	4.81042	0.280339		0.0481396	0.0486165	-0.000476924	2.27457e-07			1234	0.186025	0.00188006	0.390173	0.388293	38.4201
2435	4.81579	0.280288		0.0481723	0.0486708	-0.000498435	2.48437e-07			1235	0.185737	0.00187715	0.39008	0.388203	38.4112
2436	4.82784	0.280299		0.0482689	0.0487926	-0.000523654	2.74214e-07			1236	0.187143	0.00189136	0.390178	0.388286	38.4194
2437	4.83023	0.280357		0.0484112	0.0488168	-0.00040559	1.64503e-07			1237	0.187283	0.00189278	0.390122	0.388229	38.4138
2438	4.83245	0.28036		0.0484986	0.0488392	-0.000340551	1.15975e-07			1238	0.187409	0.00189405	0.390044	0.38815	38.406
2439	4.83476	0.280315		0.0485385	0.0488626	-0.000324076	1.05025e-07			1239	0.186696	0.00188685	0.390119	0.388232	38.4141
2440	4.84005	0.280306		0.0486139	0.0489159	-0.000302045	9.12309e-08			1240	0.189006	0.0019102	0.390078	0.388168	38.4077
2441	4.84098	0.280311		0.0487039	0.0489254	-0.000221443	4.90368e-08			1241	0.189173	0.00191188	0.389729	0.387817	38.373
2442	4.84264	0.280252		0.0487289	0.0489422	-0.000213275	4.54862e-08			1242	0.189634	0.00191653	0.389412	0.387495	38.3412
2443	4.84118	0.280166		0.0487281	0.0489274	-0.000199267	3.97073e-08			1243	0.191918	0.00193962	0.389384	0.387445	38.3362
2444	4.84409	0.280127		0.0487731	0.0489568	-0.000183775	3.37731e-08			1244	0.188572	0.0019058	0.389435	0.387529	38.3445
2445	4.83755	0.280081		0.0488124	0.0488907	-7.82676e-05	6.12582e-09			1245	0.189989	0.00192012	0.389452	0.387532	38.3448
2446	4.83842	0.279958		0.0487741	0.0488995	-0.000125415	1.57289e-08			1246	0.19074	0.00192771	0.38968	0.387752	38.3666
2447	4.83217	0.279816		0.0487163	0.0488364	-0.000120116	1.44279e-08			1247	0.192591	0.00194642	0.390125	0.388178	38.4087
2448	4.82714	0.279728		0.0487129	0.0487855	-7.26288e-05	5.27495e-09			1248	0.191486	0.00193525	0.390407	0.388471	38.4378
2449	4.82391	0.279635		0.0487043	0.0487529	-4.85594e-05	2.35802e-09			1249	0.191433	0.00193471	0.390436	0.388502	38.4407
2450	4.8175	0.279459		0.0486128	0.0486881	-7.53501e-05	5.67764e-09			1250	0.190982	0.00193016	0.390549	0.388619	38.4524
2451	4.80858	0.279252		0.0484906	0.0485979	-0.000107368	1.15279e-08			1251	0.192248	0.00194296	0.390858	0.388915	38.4817
2452	4.80243	0.279089		0.0484127	0.0485358	-0.000123078	1.51483e-08			1252	0.192432	0.00194482	0.391159	0.389214	38.5113
2453	4.79258	0.278942		0.0483501	0.0484363	-8.61641e-05	7.42426e-09			1253	0.193713	0.00195776	0.391521	0.389563	38.5458
2454	4.78149	0.278775		0.0482674	0.0483242	-5.67649e-05	3.22226e-09			1254	0.19395	0.00196016	0.392233	0.390273	38.616
2455	4.7698	0.27864		0.0482173	0.048206	1.13186e-05	1.28112e-10			1255	0.193469	0.0019553	0.39318	0.391225	38.7102
2456	4.75901	0.278557		0.0482191	0.048097	0.000122094	1.4907e-08			1256	0.193288	0.00195346	0.394008	0.392055	38.7923
2457	4.75573	0.278452		0.0481982	0.0480638	0.000134426	1.80702e-08			1257	0.195102	0.0019718	0.394866	0.392894	38.8754
2458	4.74917	0.278303		0.0481344	0.0479976	0.000136832	1.8723e-08			1258	0.196322	0.00198413	0.396176	0.394191	39.0037
2459	4.74788	0.278189		0.0481048	0.0479845	0.000120366	1.4488e-08			1259	0.200347	0.00202481	0.397997	0.395972	39.1799
2460	4.74838	0.278133		0.0481337	0.0479895	0.000144246	2.08068e-08			1260	0.194986	0.00197063	0.400192	0.398222	39.4025
2461	4.74597	0.278067		0.0481519	0.0479651	0.000186748	3.48749e-08			1261	0.195423	0.00197504	0.402878	0.400903	39.6678
2462	4.74773	0.277973		0.0481429	0.0479829	0.000159976	2.55924e-08			1262	0.196831	0.00198927	0.406051	0.404062	39.9803
2463	4.74504	0.277916		0.0481698	0.0479558	0.000214005	4.5798e-08			1263	0.197609	0.00199714	0.409275	0.407277	40.2985
2464	4.74995	0.277897		0.0482355	0.0480054	0.000230142	5.29653e-08			1264	0.197785	0.00199892	0.412318	0.410319	40.5995
2465	4.75362	0.27785		0.0482733	0.0480425	0.000230764	5.32519e-08			1265	0.200066	0.00202197	0.415501	0.413479	40.9122
2466	4.75711	0.277775		0.0482834	0.0480777	0.000205687	4.23073e-08			1266	0.199275	0.00201398	0.418932	0.416918	41.2524
2467	4.75945	0.277736		0.0483287	0.0481014	0.000227316	5.16724e-08			1267	0.199175	0.00201296	0.422132	0.420119	41.5692
2468	4.76141	0.277727		0.0484048	0.0481213	0.000283582	8.0419e-08			1268	0.198398	0.00200511	0.424936	0.422931	41.8474
2469	4.76652	0.2777		0.0484625	0.0481728	0.000289667	8.39071e-08			1269	0.200037	0.00202167	0.427848	0.425826	42.1339
2470	4.7686	0.277677		0.0485237	0.0481938	0.000329868	1.08813e-07			1270	0.202267	0.00204422	0.430995	0.428951	42.443
2471	4.77464	0.277692		0.048623	0.048255	0.000368044	1.35456e-07			1271	0.201537	0.00203684	0.433886	0.431849	42.7298
2472	4.77917	0.277695		0.0487111	0.0483007	0.000410379	1.68411e-07			1272	0.201255	0.00203399	0.436385	0.434351	42.9774
2473	4.78693	0.277648		0.0487482	0.0483791	0.000369005	1.36165e-07			1273	0.200557	0.00202693	0.438812	0.436785	43.2182
2474	4.78731	0.277613		0.0487982	0.0483829	0.000415262	1.72442e-07			1274	0.202846	0.00205006	0.441042	0.438992	43.4366
2475	4.79577	0.277639		0.0489091	0.0484685	0.00044061	1.94137e-07			1275	0.203104	0.00205267	0.442714	0.440662	43.6018
2476	4.79736	0.277653		0.0490074	0.0484845	0.000522887	2.7341e-07			1276	0.203856	0.00206027	0.444093	0.442033	43.7375
2477	4.79832	0.277588		0.049027	0.0484942	0.000532735	2.83807e-07			1277	0.203983	0.00206156	0.445624	0.443562	43.8888
2478	4.80662	0.277503		0.0490263	0.0485781	0.000448231	2.00911e-07			1278	0.203284	0.00205449	0.446984	0.44493	44.0241
2479	4.81423	0.277462		0.0490699	0.0486551	0.00041482	1.72076e-07			1279	0.20257	0.00204727	0.447682	0.445634	44.0938
2480	4.81258	0.277429		0.0491215	0.0486383	0.000483153	2.33437e-07			1280	0.204138	0.00206313	0.448041	0.445978	44.1278
2481	4.81193	0.277375		0.0491529	0.0486318	0.000521118	2.71564e-07			1281	0.206577	0.00208777	0.448483	0.446395	44.1691
2482	4.82426	0.277355		0.0492171	0.0487565	0.00046061	2.12161e-07			1282	0.207469	0.00209678	0.448553	0.446456	44.1751
2483	4.82111	0.277375		0.0493217	0.0487246	0.000597094	3.56521e-07			1283	0.207312	0.0020952	0.447853	0.445757	44.106
2484	4.82618	0.277357		0.0493881	0.0487758	0.000612236	3.74833e-07			1284	0.205805	0.00207997	0.446895	0.444815	44.0127
2485	4.83092	0.277287		0.0494035	0.0488237	0.000579789	3.36155e-07			1285	0.206071	0.00208266	0.446074	0.443992	43.9313
2486	4.82972	0.277246		0.049447	0.0488116	0.000635486	4.03842e-07			1286	0.20681	0.00209013	0.444973	0.442883	43.8216
2487	4.83616	0.277249		0.0495342	0.0488767	0.000657504	4.32311e-07			1287	0.209584	0.00211817	0.443379	0.441261	43.6611
2488	4.83334	0.277222		0.0495916	0.0488482	0.00074335	5.5257e-07			1288	0.210274	0.00212514	0.441784	0.439659	43.5025
2489	4.83839	0.277149		0.0496036	0.0488993	0.00070431	4.96053e-07			1289	0.211271	0.00213521	0.440287	0.438152	43.3535
2490	4.83888	0.277084		0.0496236	0.0489042	0.000719442	5.17597e-07			1290	0.209284	0.00211513	0.43829	0.436175	43.1579
2491	4.83764	0.27702		0.0496441	0.0488916	0.000752422	5.66139e-07			1291	0.210962	0.00213209	0.435762	0.43363	42.906
2492	4.83824	0.276907		0.0496151	0.0488977	0.000717394	5.14654e-07			1292	0.210778	0.00213023	0.433395	0.431265	42.672
2493	4.83592	0.276781		0.0495745	0.0488743	0.000700211	4.90295e-07			1293	0.213087	0.00215356	0.431295	0.429141	42.4619
2494	4.83558	0.276716		0.0495937	0.0488708	0.00072292	5.22613e-07			1294	0.214009	0.00216288	0.428856	0.426693	42.2197
2495	4.83232	0.27667		0.0496319	0.0488378	0.000794015	6.3046e-07			1295	0.214031	0.00216311	0.426111	0.423947	41.948
2496	4.83588	0.276563		0.04961	0.0488739	0.000736105	5.4185e-07			1296	0.211493	0.00213746	0.423734	0.421597	41.7154
2497	4.83676	0.276449		0.0495802	0.0488828	0.000697428	4.86406e-07			1297	0.212251	0.00214512	0.42165	0.419505	41.5084
2498	4.83221	0.276414		0.0496305	0.0488368	0.000793762	6.30059e-07			1298	0.21374	0.00216016	0.419186	0.417026	41.2631
2499	4.83412	0.276418		0.0497189	0.048856	0.000862846	7.44503e-07			1299	0.217943	0.00220264	0.416446	0.414243	40.9878
2500	4.83006	0.276372		0.0497579	0.048815	0.000942885	8.89031e-07			1300	0.216881	0.00219191	0.414065	0.411873	40.7532
2501	4.83429	0.276302		0.0497721	0.0488578	0.000914317	8.35975e-07			1301	0.217512	0.00219829	0.411949	0.409751	40.5433
2502	4.8371	0.276269		0.0498237	0.0488862	0.000937588	8.79072e-07			1302	0.217335	0.0021965	0.409545	0.407348	40.3055
2503	4.83927	0.276239		0.0498786	0.0489081	0.000970488	9.41848e-07			1303	0.216835	0.00219145	0.407007	0.404815	40.0549
2504	4.83213	0.276161		0.0498848	0.0488359	0.00104885	1.10009e-06			1304	0.218057	0.0022038	0.404846	0.402642	39.8399
2505	4.83344	0.276077		0.0498851	0.0488492	0.00103586	1.073e-06			1305	0.219164	0.00221498	0.402843	0.400628	39.6406
2506	4.83332	0.276032		0.0499253	0.0488479	0.00107737	1.16074e-06			1306	0.220132	0.00222476	0.400534	0.398309	39.4112
2507	4.8338	0.275983		0.0499608	0.0488529	0.0011079	1.22745e-06			1307	0.221059	0.00223413	0.398239	0.396005	39.1832
2508	4.83823	0.275893		0.0499554	0.0488976	0.00105777	1.11889e-06			1308	0.221282	0.00223638	0.396421	0.394184	39.003
2509	4.83691	0.275811		0.0499583	0.0488843	0.00107407	1.15362e-06			1309	0.217668	0.00219986	0.394605	0.392406	38.827
2510	4.83415	0.275756		0.0499882	0.0488564	0.00113178	1.28093e-06			1310	0.220887	0.0022324	0.392277	0.390045	38.5934
2511	4.83503	0.275663		0.0499797	0.0488653	0.00111441	1.2419e-06			1311	0.224352	0.00226741	0.39002	0.387753	38.3667
2512	4.83649	0.275523		0.0499244	0.04888	0.00104437	1.09072e-06			1312	0.224968	0.00227364	0.388546	0.386272	38.2202
2513	4.83565	0.275421		0.0499063	0.0488716	0.0010348	1.07081e-06			1313	0.221019	0.00223373	0.387407	0.385173	38.1114
2514	4.83478	0.275385		0.0499554	0.0488628	0.00109265	1.19389e-06			1314	0.22364	0.00226022	0.385749	0.383489	37.9447
2515	4.83348	0.275347		0.050002	0.0488496	0.00115239	1.328e-06			1315	0.223808	0.00226192	0.383717	0.381455	37.7435
2516	4.8338	0.275269		0.0500086	0.0488528	0.00115578	1.33583e-06			1316	0.22398	0.00226365	0.381933	0.379669	37.5668
2517	4.82999	0.275186		0.0500101	0.0488143	0.00119581	1.42995e-06			1317	0.225529	0.00227931	0.380469	0.378189	37.4204
2518	4.82802	0.275103		0.0500119	0.0487944	0.00121749	1.48228e-06			1318	0.228284	0.00230716	0.379184	0.376877	37.2906
2519	4.83207	0.274992		0.0499851	0.0488354	0.00114974	1.32191e-06			1319	0.227562	0.00229986	0.37819	0.37589	37.1929
2520	4.82848	0.274883		0.0499607	0.048799	0.00116165	1.34944e-06			1320	0.225539	0.00227941	0.377235	0.374955	37.1004
2521	4.82531	0.274827		0.0499894	0.048767	0.00122233	1.49408e-06			1321	0.22642	0.00228831	0.37564	0.373351	36.9417
2522	4.82045	0.274783		0.0500298	0.0487179	0.00131181	1.72084e-06			1322	0.231442	0.00233907	0.373497	0.371158	36.7247
2523	4.81684	0.274676		0.050008	0.0486814	0.00132665	1.76001e-06			1323	0.233665	0.00236153	0.37171	0.369349	36.5457
2524	4.81832	0.274536		0.0499526	0.0486964	0.00125621	1.57806e-06			1324	0.230781	0.00233239	0.370558	0.368226	36.4345
2525	4.81164	0.274421		0.0499224	0.0486288	0.00129356	1.6733e-06			1325	0.231038	0.00233498	0.369416	0.367081	36.3212
2526	4.80987	0.274305		0.0498905	0.0486109	0.0012796	1.63738e-06			1326	0.232081	0.00234553	0.368066	0.365721	36.1867
2527	4.80897	0.274146		0.0498166	0.0486018	0.0012148	1.47574e-06			1327	0.230395	0.00232849	0.36707	0.364741	36.0897
2528	4.80398	0.273992		0.0497469	0.0485514	0.00119545	1.42911e-06			1328	0.234544	0.00237042	0.366627	0.364257	36.0418
2529	4.80344	0.273889		0.0497287	0.048546	0.0011827	1.39877e-06			1329	0.23801	0.00240545	0.366312	0.363907	36.0072
2530	4.79598	0.273795		0.0497191	0.0484706	0.00124854	1.55884e-06			1330	0.236328	0.00238845	0.366049	0.363661	35.9829
2531	4.79057	0.27367		0.0496784	0.0484159	0.00126254	1.594e-06			1331	0.244044	0.00246644	0.36593	0.363464	35.9633
2532	4.78907	0.273556		0.0496493	0.0484007	0.00124862	1.55905e-06			1332	0.244883	0.00247491	0.364995	0.36252	35.87
2533	4.78315	0.273476		0.0496538	0.048341	0.00131282	1.72351e-06			1333	0.242459	0.00245042	0.361901	0.35945	35.5662
2534	4.77813	0.273369		0.0496318	0.0482902	0.00134161	1.7999e-06			1334	0.24066	0.00243223	0.356846	0.354414	35.0679
2535	4.77068	0.273214		0.0495612	0.0482149	0.00134632	1.81257e-06			1335	0.242026	0.00244604	0.351309	0.348863	34.5187
2536	4.76266	0.273079		0.0495107	0.0481339	0.00137686	1.89575e-06			1336	0.241342	0.00243912	0.346361	0.343922	34.0298
2537	4.76002	0.272981		0.0494973	0.0481071	0.00139016	1.93255e-06			1337	0.236721	0.00239242	0.342293	0.339901	33.6319
2538	4.75784	0.272846		0.0494472	0.0480851	0.00136203	1.85513e-06			1338	0.237434	0.00239963	0.339612	0.337212	33.3658
2539	4.74665	0.272663		0.0493491	0.0479721	0.00137698	1.89607e-06			1339	0.240094	0.00242651	0.338851	0.336424	33.2879
2540	4.73513	0.272506		0.0492769	0.0478556	0.00142131	2.02012e-06			1340	0.241167	0.00243736	0.338672	0.336234	33.2691
2541	4.7324	0.272383		0.0492377	0.0478281	0.00140967	1.98717e-06			1341	0.241411	0.00243983	0.336771	0.334331	33.0807
2542	4.72356	0.272218		0.0491573	0.0477387	0.00141862	2.01248e-06			1342	0.243117	0.00245706	0.333404	0.330947	32.7459
2543	4.71825	0.272012		0.0490365	0.0476851	0.00135147	1.82646e-06			1343	0.243363	0.00245955	0.330523	0.328063	32.4606
2544	4.71059	0.271852		0.0489612	0.0476076	0.00135358	1.83217e-06			1344	0.243517	0.0024611	0.329048	0.326587	32.3146
2545	4.70027	0.271748		0.0489419	0.0475033	0.00143859	2.06953e-06			1345	0.243986	0.00246585	0.328358	0.325892	32.2458
2546	4.69303	0.271624		0.048902	0.0474302	0.00147183	2.16627e-06			1346	0.24812	0.00250763	0.327736	0.325229	32.1801
2547	4.6812	0.271461		0.048824	0.0473106	0.00151345	2.29054e-06			1347	0.248128	0.00250771	0.327394	0.324886	32.1462
2548	4.67438	0.271311		0.048758	0.0472417	0.00151633	2.29926e-06			1348	0.248371	0.00251017	0.327593	0.325083	32.1657
2549	4.66322	0.27116		0.0486917	0.0471288	0.00156291	2.44269e-06			1349	0.248189	0.00250833	0.327974	0.325465	32.2036
2550	4.65345	0.270955		0.048572	0.0470301	0.00154196	2.37763e-06			1350	0.2492	0.00251855	0.328297	0.325779	32.2346
2551	4.64187	0.270731		0.0484322	0.0469131	0.00151911	2.30768e-06			1351	0.25004	0.00252703	0.328757	0.32623	32.2792
2552	4.62954	0.270551		0.0483372	0.0467885	0.00154875	2.39862e-06			1352	0.256362	0.00259093	0.329366	0.326775	32.3332
2553	4.61948	0.270389		0.0482599	0.0466868	0.00157314	2.47476e-06			1353	0.251162	0.00253837	0.330187	0.327648	32.4196
2554	4.60757	0.270187		0.0481422	0.0465664	0.00157572	2.4829e-06			1354	0.253891	0.00256595	0.331876	0.32931	32.5839
2555	4.59734	0.269973		0.0480132	0.0464631	0.00155009	2.40278e-06			1355	0.252995	0.0025569	0.334964	0.332407	32.8904
2556	4.58452	0.269799		0.0479231	0.0463335	0.00158959	2.52679e-06			1356	0.25455	0.00257261	0.339097	0.336524	33.2978
2557	4.56925	0.269626		0.047835	0.0461791	0.00165582	2.74173e-06			1357	0.255518	0.0025824	0.344179	0.341597	33.7997
2558	4.55507	0.269407		0.0477005	0.0460359	0.00166463	2.77098e-06			1358	0.257818	0.00260564	0.351105	0.348499	34.4826
2559	4.54369	0.26918		0.0475583	0.0459208	0.0016375	2.68141e-06			1359	0.25862	0.00261374	0.359979	0.357366	35.36
2560	4.52873	0.26899		0.0474528	0.0457697	0.00168316	2.83303e-06			1360	0.259782	0.00262549	0.369043	0.366417	36.2556
2561	4.51577	0.268794		0.047342	0.0456387	0.00170337	2.90148e-06			1361	0.255335	0.00258054	0.376294	0.373713	36.9775
2562	4.50206	0.268553		0.0471848	0.0455001	0.00168467	2.8381e-06			1362	0.259655	0.0026242	0.379804	0.37718	37.3205
2563	4.48514	0.268307		0.0470239	0.0453291	0.00169481	2.8724e-06			1363	0.259228	0.00261989	0.376329	0.373709	36.977
2564	4.46435	0.268091		0.0468923	0.045119	0.0017733	3.14458e-06			1364	0.261836	0.00264625	0.366582	0.363936	36.01
2565	4.4552	0.267862		0.0467478	0.0450265	0.00172129	2.96283e-06			1365	0.263341	0.00266146	0.355757	0.353096	34.9375
2566	4.43562	0.2676		0.0465705	0.0448286	0.0017419	3.0342e-06			1366	0.263985	0.00266796	0.347111	0.344443	34.0813
2567	4.41865	0.267349		0.0464048	0.0446571	0.00174767	3.05434e-06			1367	0.265281	0.00268106	0.341268	0.338587	33.5019
2568	4.40129	0.267123		0.0462632	0.0444816	0.00178158	3.17402e-06			1368	0.264517	0.00267334	0.337737	0.335064	33.1533
2569	4.38191	0.266874		0.0460983	0.0442858	0.00181257	3.28539e-06			1369	0.268747	0.00271609	0.335399	0.332683	32.9177
2570	4.36572	0.266592		0.0459012	0.0441222	0.00177904	3.16498e-06			1370	0.268133	0.00270989	0.333109	0.330399	32.6917
2571	4.34398	0.266316		0.0457094	0.0439025	0.00180692	3.26497e-06			1371	0.270929	0.00273815	0.330378	0.32764	32.4187
2572	4.32629	0.266037		0.0455157	0.0437237	0.00179209	3.2116e-06			1372	0.269146	0.00272013	0.327798	0.325078	32.1652
2573	4.30587	0.265719		0.0452822	0.0435173	0.00176487	3.11477e-06			1373	0.269395	0.00272264	0.326976	0.324253	32.0836
2574	4.28792	0.265394		0.0450419	0.0433359	0.00170604	2.91056e-06			1374	0.269842	0.00272716	0.328836	0.326109	32.2672
2575	4.2673	0.265127		0.0448593	0.0431275	0.00173184	2.99927e-06			1375	0.272218	0.00275117	0.330612	0.327861	32.4406
2576	4.24552	0.26489		0.0447069	0.0429074	0.00179951	3.23825e-06			1376	0.27543	0.00278363	0.329306	0.326522	32.3081
2577	4.22368	0.264607		0.0445088	0.0426866	0.00182216	3.32028e-06			1377	0.275237	0.00278168	0.326631	0.323849	32.0437
2578	4.19718	0.264293		0.044279	0.0424189	0.00186012	3.46006e-06			1378	0.275438	0.00278371	0.3252	0.322417	31.9019
2579	4.17923	0.264003		0.0440742	0.0422374	0.00183679	3.37382e-06			1379	0.273675	0.0027659	0.325107	0.322341	31.8944
2580	4.15546	0.26372		0.0438756	0.0419971	0.00187851	3.52878e-06			1380	0.27767	0.00280627	0.324664	0.321857	31.8466
2581	4.13071	0.2634		0.0436401	0.0417471	0.00189306	3.58367e-06			1381	0.279892	0.00282873	0.323635	0.320807	31.7426
2582	4.10314	0.263076		0.0434009	0.0414684	0.00193249	3.73452e-06			1382	0.277524	0.0028048	0.323171	0.320366	31.699
2583	4.08153	0.262789		0.0431985	0.04125	0.00194849	3.79662e-06			1383	0.281915	0.00284917	0.323066	0.320217	31.6842
2584	4.05862	0.262489		0.042983	0.0410184	0.00196458	3.85959e-06			1384	0.281449	0.00284447	0.322013	0.319168	31.5805
2585	4.03369	0.262118		0.0426968	0.0407665	0.00193026	3.72591e-06			1385	0.281929	0.00284932	0.320499	0.31765	31.4302
2586	4.0085	0.261718		0.0423815	0.0405119	0.00186961	3.49545e-06			1386	0.282705	0.00285716	0.320849	0.317992	31.4641
2587	3.98218	0.261349		0.0420972	0.0402459	0.00185128	3.42724e-06			1387	0.280393	0.00283379	0.323687	0.320854	31.7472
2588	3.95384	0.260983		0.0418155	0.0399595	0.00185607	3.44498e-06			1388	0.284895	0.00287929	0.325594	0.322715	31.9314
2589	3.92739	0.26058		0.0414967	0.0396922	0.00180451	3.25627e-06			1389	0.285667	0.00288709	0.324684	0.321797	31.8405
2590	3.90164	0.260181		0.0411827	0.0394319	0.00175076	3.06516e-06			1390	0.285032	0.00288068	0.32276	0.319879	31.6508
2591	3.86943	0.259829		0.0409153	0.0391064	0.00180886	3.27199e-06			1391	0.28384	0.00286863	0.320926	0.318057	31.4705
2592	3.84157	0.259482		0.040653	0.0388249	0.0018281	3.34196e-06			1392	0.287638	0.00290701	0.319049	0.316142	31.2811
2593	3.81321	0.259106		0.0403617	0.0385382	0.00182349	3.32512e-06			1393	0.289624	0.00292709	0.317982	0.315055	31.1735
2594	3.78088	0.258736		0.0400766	0.0382115	0.00186504	3.47838e-06			1394	0.288705	0.0029178	0.319723	0.316805	31.3466
2595	3.75432	0.258392		0.0398169	0.037943	0.00187391	3.51156e-06			1395	0.288905	0.00291982	0.323452	0.320532	31.7154
2596	3.72135	0.258027		0.0395368	0.0376098	0.00192698	3.71326e-06			1396	0.290578	0.00293673	0.324578	0.321641	31.8252
2597	3.68832	0.257617		0.0392112	0.037276	0.00193513	3.74473e-06			1397	0.290994	0.00294094	0.322727	0.319786	31.6416
2598	3.65628	0.257196		0.0388749	0.0369523	0.00192265	3.69659e-06			1398	0.291301	0.00294404	0.321753	0.318809	31.5449
2599	3.62194	0.256777		0.0385401	0.0366052	0.00193494	3.74399e-06			1399	0.294081	0.00297213	0.323494	0.320522	31.7144
2600	3.58766	0.256328		0.0381762	0.0362588	0.00191745	3.67662e-06			1400	0.295765	0.00298915	0.324773	0.321784	31.8393
2601	3.55773	0.255867		0.0377998	0.0359562	0.00184358	3.3988e-06			1401	0.295907	0.00299058	0.322897	0.319906	31.6535
2602	3.52195	0.255452		0.0374694	0.0355946	0.00187483	3.51499e-06			1402	0.295747	0.00298897	0.319732	0.316743	31.3405
2603	3.48983	0.255073		0.0371746	0.03527	0.00190453	3.62724e-06			1403	0.295212	0.00298356	0.318088	0.315104	31.1783
2604	3.45258	0.254646		0.0368323	0.0348935	0.00193872	3.75864e-06			1404	0.30097	0.00304176	0.319234	0.316192	31.286
2605	3.41454	0.254153		0.0364242	0.0345091	0.00191517	3.6679e-06			1405	0.307667	0.00310944	0.321624	0.318514	31.5158
2606	3.37873	0.253655		0.0360106	0.0341472	0.00186348	3.47257e-06			1406	0.306161	0.00309422	0.322478	0.319384	31.6018
2607	3.34082	0.253183		0.035623	0.033764	0.00185903	3.45601e-06			1407	0.303256	0.00306486	0.321324	0.318259	31.4906
2608	3.30613	0.252719		0.0352443	0.0334135	0.00183082	3.3519e-06			1408	0.303354	0.00306585	0.319571	0.316505	31.317
2609	3.26696	0.252264		0.0348738	0.0330176	0.00185622	3.44555e-06			1409	0.301047	0.00304254	0.318504	0.315461	31.2137
2610	3.22597	0.251825		0.0345194	0.0326033	0.00191612	3.67153e-06			1410	0.305949	0.00309208	0.318554	0.315462	31.2138
2611	3.18728	0.251366		0.0341446	0.0322123	0.00193227	3.73365e-06			1411	0.306655	0.00309921	0.319165	0.316066	31.2735
2612	3.14582	0.250851		0.033714	0.0317932	0.00192075	3.68928e-06			1412	0.309187	0.0031248	0.319357	0.316233	31.29
2613	3.10891	0.250315		0.0332635	0.0314202	0.0018433	3.39777e-06			1413	0.308155	0.00311437	0.318777	0.315663	31.2336
2614	3.06857	0.249814		0.0328465	0.0310125	0.00183397	3.36344e-06			1414	0.309468	0.00312764	0.317804	0.314676	31.136
2615	3.02539	0.24933		0.032447	0.0305761	0.00187085	3.50007e-06			1415	0.30836	0.00311644	0.31676	0.313643	31.0338
2616	2.9848	0.248821		0.0320225	0.0301659	0.00185657	3.44686e-06			1416	0.310743	0.00314052	0.315672	0.312531	30.9238
2617	2.93821	0.248293		0.0315795	0.029695	0.00188444	3.55111e-06			1417	0.312136	0.0031546	0.315194	0.312039	30.8751
2618	2.89841	0.247766		0.0311372	0.0292927	0.00184442	3.40188e-06			1418	0.315922	0.00319287	0.31755	0.314357	31.1044
2619	2.85336	0.247219		0.0306743	0.0288375	0.00183681	3.37388e-06			1419	0.313401	0.00316739	0.323344	0.320176	31.6802
2620	2.80918	0.246648		0.0301884	0.028391	0.00179736	3.2305e-06			1420	0.315521	0.00318882	0.326362	0.323174	31.9768
2621	2.76552	0.246098		0.0297228	0.0279497	0.00177309	3.14385e-06			1421	0.316946	0.00320321	0.323655	0.320452	31.7075
2622	2.71717	0.245581		0.0292904	0.0274611	0.0018293	3.34632e-06			1422	0.320238	0.00323648	0.319387	0.31615	31.2819
2623	2.67321	0.245047		0.0288411	0.0270168	0.00182429	3.32805e-06			1423	0.320945	0.00324364	0.317637	0.314393	31.108
2624	2.62572	0.244476		0.028355	0.0265368	0.00181824	3.30599e-06			1424	0.321006	0.00324425	0.319551	0.316307	31.2974
2625	2.58016	0.243915		0.027879	0.0260764	0.00180266	3.24957e-06			1425	0.322862	0.003263	0.321116	0.317853	31.4503
2626	2.53476	0.243384		0.0274321	0.0256176	0.00181445	3.29225e-06			1426	0.323504	0.0032695	0.319214	0.315945	31.2615
2627	2.4864	0.242829		0.0269619	0.0251288	0.00183308	3.36018e-06			1427	0.326508	0.00329985	0.31622	0.31292	30.9622
2628	2.43702	0.24223		0.0264471	0.0246297	0.00181738	3.30288e-06			1428	0.32683	0.00330311	0.315332	0.312029	30.8741
2629	2.38899	0.241637		0.0259389	0.0241444	0.00179455	3.22042e-06			1429	0.329293	0.003328	0.317032	0.313704	31.0398
2630	2.34148	0.241074		0.025461	0.0236641	0.00179684	3.22863e-06			1430	0.329165	0.00332671	0.318755	0.315428	31.2104
2631	2.29182	0.240488		0.0249598	0.0231623	0.0017975	3.23102e-06			1431	0.328539	0.00332038	0.319141	0.315821	31.2493
2632	2.24313	0.23986		0.0244158	0.0226702	0.00174558	3.04705e-06			1432	0.330449	0.00333969	0.318729	0.315389	31.2065
2633	2.19308	0.239242		0.0238824	0.0221644	0.00171799	2.95148e-06			1433	0.3305	0.0033402	0.317089	0.313749	31.0442
2634	2.14274	0.238658		0.0233828	0.0216556	0.00172724	2.98337e-06			1434	0.334901	0.00338467	0.314153	0.310768	30.7493
2635	2.09342	0.238064		0.0228739	0.0211572	0.00171672	2.94712e-06			1435	0.334842	0.00338408	0.312423	0.309039	30.5782
2636	2.03963	0.237437		0.0223315	0.0206135	0.00171797	2.95143e-06			1436	0.335345	0.00338916	0.316129	0.31274	30.9444
2637	1.99173	0.236812		0.0217907	0.0201294	0.00166131	2.75995e-06			1437	0.338308	0.00341912	0.322787	0.319368	31.6002
2638	1.94066	0.236207		0.021271	0.0196133	0.00165769	2.74792e-06			1438	0.339775	0.00343393	0.323586	0.320152	31.6778
2639	1.88969	0.235602		0.0207506	0.0190981	0.00165248	2.73068e-06			1439	0.339666	0.00343284	0.320038	0.316605	31.3269
2640	1.83884	0.234993		0.0202262	0.0185842	0.00164204	2.69628e-06			1440	0.343405	0.00347063	0.316954	0.313484	31.018
2641	1.78803	0.234404		0.019722	0.0180708	0.00165119	2.72644e-06			1441	0.345419	0.00349098	0.315688	0.312197	30.8907
2642	1.73631	0.233825		0.0192274	0.017548	0.00167945	2.82055e-06			1442	0.346314	0.00350002	0.315326	0.311826	30.854
2643	1.68591	0.233222		0.0187085	0.0170386	0.00166988	2.78849e-06			1443	0.346606	0.00350297	0.31503	0.311527	30.8244
2644	1.6326	0.232606		0.018177	0.0164999	0.0016771	2.81265e-06			1444	0.346993	0.00350688	0.314656	0.311149	30.787
2645	1.58164	0.232018		0.0176738	0.0159848	0.00168901	2.85275e-06			1445	0.348409	0.00352119	0.313911	0.31039	30.7119
2646	1.5315	0.231443		0.017184	0.0154781	0.00170594	2.91023e-06			1446	0.350036	0.00353764	0.313154	0.309616	30.6353
2647	1.48218	0.230839		0.0166644	0.0149796	0.00168476	2.83842e-06			1447	0.353704	0.00357471	0.314096	0.310521	30.7248
2648	1.43351	0.230213		0.0161234	0.0144878	0.00163557	2.67509e-06			1448	0.353896	0.00357665	0.31697	0.313394	31.0091
2649	1.38266	0.22961		0.0156044	0.0139738	0.00163054	2.65866e-06			1449	0.358003	0.00361816	0.318221	0.314602	31.1287
2650	1.3346	0.229034		0.0151134	0.0134881	0.00162531	2.64164e-06			1450	0.355538	0.00359325	0.316455	0.312862	30.9565
2651	1.28562	0.228464		0.0146279	0.0129931	0.00163478	2.67251e-06			1451	0.357739	0.00361549	0.314445	0.310829	30.7554
2652	1.24053	0.227907		0.0141554	0.0125374	0.00161796	2.61779e-06			1452	0.363073	0.00366939	0.314079	0.310409	30.7138
2653	1.19206	0.227381		0.0137138	0.0120475	0.00166624	2.77637e-06			1453	0.364378	0.00368259	0.313665	0.309983	30.6716
2654	1.14789	0.226868		0.013286	0.0116011	0.00168489	2.83885e-06			1454	0.364123	0.00368001	0.311052	0.307372	30.4133
2655	1.10557	0.226356		0.0128581	0.0111734	0.00168469	2.83818e-06			1455	0.365496	0.00369389	0.307902	0.304208	30.1003
2656	1.06518	0.225869		0.0124559	0.0107652	0.00169072	2.85855e-06			1456	0.361521	0.00365372	0.310445	0.306792	30.3558
2657	1.02324	0.225428		0.0120995	0.0103413	0.0017582	3.09127e-06			1457	0.369682	0.0037362	0.323448	0.319711	31.6342
2658	0.984551	0.225007		0.0117635	0.00995037	0.0018131	3.28734e-06			1458	0.368693	0.0037262	0.330764	0.327038	32.3592
2659	0.949167	0.224597		0.0114374	0.00959276	0.00184463	3.40266e-06			1459	0.37341	0.00377388	0.327962	0.324188	32.0772
2660	0.919478	0.224229		0.0111542	0.00929271	0.00186145	3.46499e-06			1460	0.372111	0.00376075	0.323171	0.319411	31.6045
2661	0.888225	0.223913		0.0109235	0.00897685	0.00194662	3.78934e-06			1461	0.374455	0.00378443	0.318246	0.314462	31.1148
2662	0.866434	0.223616		0.0107107	0.00875662	0.00195411	3.81855e-06			1462	0.375205	0.00379201	0.31362	0.309828	30.6563
2663	0.847537	0.223333		0.010512	0.00856564	0.00194633	3.7882e-06			1463	0.379173	0.00383211	0.31117	0.307338	30.4099
2664	0.833551	0.223104		0.0103679	0.00842429	0.00194363	3.77768e-06			1464	0.380706	0.00384761	0.313296	0.309448	30.6187
2665	0.824611	0.222933		0.0102813	0.00833393	0.00194733	3.79211e-06			1465	0.38171	0.00385775	0.317901	0.314043	31.0734
2666	0.824096	0.22277		0.0102036	0.00832873	0.0018749	3.51525e-06			1466	0.383853	0.00387942	0.319081	0.315201	31.188
2667	0.81847	0.22261		0.0101276	0.00827187	0.0018557	3.44363e-06			1467	0.383784	0.00387872	0.316962	0.313084	30.9784
2668	0.81528	0.222498		0.0101002	0.00823964	0.00186053	3.46158e-06			1468	0.384692	0.0038879	0.314215	0.310327	30.7057
2669	0.814393	0.222439		0.0101257	0.00823066	0.00189502	3.59108e-06			1469	0.388834	0.00392975	0.311288	0.307359	30.412
2670	0.814686	0.222379		0.0101506	0.00823363	0.00191697	3.67477e-06			1470	0.389965	0.00394118	0.308227	0.304286	30.108
2671	0.812173	0.222302		0.0101584	0.00820823	0.00195018	3.80319e-06			1471	0.389731	0.00393882	0.307521	0.303582	30.0383
2672	0.811526	0.222244		0.0101853	0.00820169	0.00198359	3.93461e-06			1472	0.390838	0.00395	0.313534	0.309584	30.6321
2673	0.810519	0.222205		0.0102304	0.00819152	0.00203888	4.15704e-06			1473	0.389308	0.00393455	0.321659	0.317724	31.4376
2674	0.812897	0.222148		0.0102578	0.00821555	0.00204229	4.17096e-06			1474	0.391444	0.00395614	0.321955	0.317999	31.4648
2675	0.81081	0.22208		0.0102752	0.00819446	0.00208079	4.3297e-06			1475	0.39346	0.00397651	0.318713	0.314737	31.142
2676	0.812462	0.222041		0.0103207	0.00821115	0.00210956	4.45024e-06			1476	0.396325	0.00400546	0.317306	0.3133	30.9998
2677	0.811625	0.22202		0.0103842	0.00820269	0.00218151	4.75897e-06			1477	0.399703	0.00403961	0.317007	0.312967	30.9669
2678	0.810434	0.221976		0.0104244	0.00819066	0.00223376	4.98968e-06			1478	0.399274	0.00403527	0.315161	0.311125	30.7847
2679	0.812117	0.221911		0.0104448	0.00820767	0.00223715	5.00482e-06			1479	0.401983	0.00406264	0.31227	0.308208	30.496
2680	0.812154	0.221857		0.0104749	0.00820804	0.00226684	5.13857e-06			1480	0.402218	0.00406502	0.310709	0.306644	30.3413
2681	0.814423	0.221803		0.0105055	0.00823097	0.00227457	5.17366e-06			1481	0.406052	0.00410377	0.311559	0.307455	30.4215
2682	0.812592	0.221725		0.0105121	0.00821246	0.0022996	5.28817e-06			1482	0.407118	0.00411454	0.312798	0.308684	30.5431
2683	0.812565	0.22164		0.0105121	0.00821219	0.00229991	5.28956e-06			1483	0.407773	0.00412116	0.311999	0.307878	30.4634
2684	0.813918	0.221576		0.0105323	0.00822587	0.00230639	5.31944e-06			1484	0.407676	0.00412018	0.309784	0.305663	30.2442
2685	0.816117	0.221513		0.0105543	0.00824809	0.00230625	5.31879e-06			1485	0.411667	0.00416051	0.308138	0.303977	30.0774
2686	0.817753	0.221434		0.0105595	0.00826463	0.00229485	5.26634e-06			1486	0.412565	0.00416959	0.308076	0.303906	30.0703
2687	0.817565	0.221363		0.0105735	0.00826272	0.00231077	5.33968e-06			1487	0.414461	0.00418875	0.309062	0.304873	30.166
2688	0.814325	0.221324		0.0106188	0.00822998	0.00238886	5.70665e-06			1488	0.418746	0.00423206	0.31044	0.306208	30.2981
2689	0.818558	0.221296		0.010676	0.00827276	0.00240324	5.77557e-06			1489	0.420673	0.00425153	0.313411	0.30916	30.5902
2690	0.818939	0.221262		0.0107264	0.00827662	0.00244979	6.00145e-06			1490	0.418449	0.00422906	0.318178	0.313949	31.0641
2691	0.819257	0.22123		0.0107791	0.00827983	0.00249928	6.24638e-06			1491	0.422018	0.00426513	0.319991	0.315726	31.2399
2692	0.821306	0.221196		0.0108293	0.00830054	0.00252879	6.39476e-06			1492	0.422859	0.00427363	0.316752	0.312478	30.9185
2693	0.820334	0.221135		0.0108529	0.00829071	0.00256217	6.56469e-06			1493	0.428841	0.00433408	0.31152	0.307186	30.3949
2694	0.822149	0.221057		0.0108599	0.00830906	0.00255082	6.50667e-06			1494	0.43059	0.00435176	0.307249	0.302897	29.9705
2695	0.821203	0.221004		0.0108914	0.0082995	0.0025919	6.71793e-06			1495	0.43175	0.00436348	0.306119	0.301755	29.8575
2696	0.821228	0.220974		0.0109461	0.00829975	0.00264634	7.00311e-06			1496	0.435597	0.00440236	0.309215	0.304813	30.1601
2697	0.825887	0.22092		0.0109762	0.00834683	0.00262938	6.91366e-06			1497	0.433131	0.00437744	0.313773	0.309395	30.6135
2698	0.828413	0.220826		0.0109671	0.00837237	0.00259474	6.7327e-06			1498	0.435396	0.00440033	0.315664	0.311264	30.7983
2699	0.825897	0.220733		0.0109584	0.00834694	0.00261147	6.81978e-06			1499	0.439582	0.00444264	0.315239	0.310796	30.7521
2700	0.825849	0.220669		0.0109792	0.00834645	0.0026327	6.93111e-06			1500	0.443038	0.00447757	0.314017	0.309539	30.6277
2701	0.825726	0.220634		0.0110291	0.00834521	0.00268391	7.2034e-06			1501	0.446231	0.00450984	0.312212	0.307702	30.4459
2702	0.828005	0.220624		0.0111039	0.00836824	0.00273565	7.48379e-06			1502	0.445264	0.00450006	0.309523	0.305023	30.1809
2703	0.829831	0.220624		0.0111886	0.00838669	0.00280194	7.85087e-06			1503	0.446729	0.00451487	0.30589	0.301375	29.8199
2704	0.832519	0.220601		0.0112499	0.00841386	0.00283608	8.04333e-06			1504	0.450295	0.00455091	0.301723	0.297172	29.404
2705	0.831181	0.220543		0.0112767	0.00840034	0.00287636	8.27346e-06			1505	0.451698	0.00456509	0.298991	0.294426	29.1324
2706	0.831851	0.22048		0.0112983	0.00840711	0.00289116	8.35878e-06			1506	0.455611	0.00460464	0.30543	0.300826	29.7655
2707	0.834152	0.220426		0.0113287	0.00843036	0.00289831	8.40018e-06			1507	0.461497	0.00466412	0.326079	0.321415	31.8027
2708	0.833186	0.220357		0.0113441	0.0084206	0.00292349	8.5468e-06			1508	0.457531	0.00462404	0.331805	0.327181	32.3733
2709	0.835848	0.220274		0.0113458	0.0084475	0.00289827	8.39995e-06			1509	0.459078	0.00463968	0.324137	0.319497	31.613
2710	0.837079	0.220223		0.0113797	0.00845994	0.00291975	8.52492e-06			1510	0.463239	0.00468173	0.317006	0.312325	30.9033
2711	0.836664	0.220216		0.0114576	0.00845575	0.00300189	9.01134e-06			1511	0.470629	0.00475642	0.313024	0.308268	30.5019
2712	0.837154	0.220196		0.0115224	0.0084607	0.0030617	9.37401e-06			1512	0.472665	0.004777	0.311372	0.306595	30.3364
2713	0.838157	0.220129		0.0115397	0.00847084	0.00306881	9.41759e-06			1513	0.473157	0.00478197	0.309838	0.305056	30.1841
2714	0.839931	0.220043		0.0115386	0.00848877	0.00304985	9.30157e-06			1514	0.476592	0.00481668	0.307233	0.302417	29.923
2715	0.840593	0.219964		0.0115443	0.00849546	0.00304884	9.29543e-06			1515	0.476605	0.00481681	0.305252	0.300435	29.7269
2716	0.843755	0.219885		0.0115499	0.00852742	0.00302249	9.13543e-06			1516	0.482482	0.00487621	0.307702	0.302825	29.9634
2717	0.842046	0.219819		0.0115679	0.00851014	0.00305777	9.34999e-06			1517	0.483038	0.00488183	0.313854	0.308972	30.5716
2718	0.844967	0.219793		0.011627	0.00853967	0.00308732	9.53153e-06			1518	0.487624	0.00492817	0.314772	0.309844	30.6579
2719	0.844369	0.219788		0.0117062	0.00853362	0.00317262	1.00655e-05			1519	0.488467	0.00493669	0.309785	0.304848	30.1636
2720	0.843553	0.219752		0.0117553	0.00852537	0.00322998	1.04328e-05			1520	0.491034	0.00496264	0.30627	0.301307	29.8132
2721	0.848606	0.219695		0.0117828	0.00857644	0.00320631	1.02804e-05			1521	0.493683	0.00498941	0.312768	0.307778	30.4535
2722	0.848948	0.219667		0.0118393	0.0085799	0.00325941	1.06238e-05			1522	0.495768	0.00501048	0.322992	0.317982	31.4631
2723	0.84884	0.219662		0.0119191	0.00857881	0.00334029	1.11575e-05			1523	0.501635	0.00506977	0.321097	0.316027	31.2697
2724	0.848472	0.219626		0.011967	0.00857509	0.00339187	1.15048e-05			1524	0.502792	0.00508147	0.314944	0.309862	30.6597
2725	0.848462	0.219553		0.0119787	0.00857498	0.00340376	1.15856e-05			1525	0.506169	0.0051156	0.31252	0.307405	30.4165
2726	0.850367	0.21949		0.0120007	0.00859424	0.0034065	1.16042e-05			1526	0.507563	0.00512969	0.314201	0.309071	30.5814
2727	0.853834	0.219439		0.0120343	0.00862928	0.00340503	1.15942e-05			1527	0.510139	0.00515572	0.315407	0.310252	30.6982
2728	0.856237	0.219364		0.0120444	0.00865356	0.00339087	1.1498e-05			1528	0.51543	0.00520919	0.314437	0.309228	30.5969
2729	0.856469	0.219272		0.0120365	0.00865591	0.00338061	1.14285e-05			1529	0.521334	0.00526887	0.31273	0.307461	30.4221
2730	0.856509	0.219199		0.0120482	0.00865631	0.00339191	1.15051e-05			1530	0.523649	0.00529227	0.310151	0.304859	30.1646
2731	0.859317	0.21915		0.0120836	0.00868469	0.00339893	1.15527e-05			1531	0.525688	0.00531287	0.306522	0.301209	29.8035
2732	0.858198	0.219104		0.0121229	0.00867338	0.00344953	1.18993e-05			1532	0.528232	0.00533858	0.304684	0.299345	29.6191
2733	0.860526	0.219065		0.0121676	0.00869692	0.00347072	1.20459e-05			1533	0.528508	0.00534137	0.310012	0.30467	30.1459
2734	0.861866	0.219033		0.0122208	0.00871046	0.00351037	1.23227e-05			1534	0.533841	0.00539527	0.317928	0.312533	30.9239
2735	0.861639	0.218988		0.01226	0.00870816	0.00355188	1.26158e-05			1535	0.538414	0.00544149	0.316531	0.31109	30.7812
2736	0.860353	0.218926		0.012283	0.00869516	0.00358782	1.28725e-05			1536	0.54371	0.00549501	0.309723	0.304228	30.1022
2737	0.864363	0.218889		0.012331	0.00873569	0.00359529	1.29261e-05			1537	0.544252	0.00550049	0.303328	0.297827	29.4689
2738	0.865292	0.218893		0.012419	0.00874508	0.00367388	1.34974e-05			1538	0.546201	0.00552018	0.300443	0.294923	29.1815
2739	0.866669	0.218884		0.0124949	0.008759	0.00373594	1.39573e-05			1539	0.55751	0.00563448	0.305162	0.299527	29.6371
2740	0.86881	0.218825		0.0125209	0.00878064	0.00374031	1.39899e-05			1540	0.551837	0.00557714	0.319357	0.31378	31.0474
2741	0.86903	0.218745		0.012525	0.00878286	0.00374214	1.40036e-05			1541	0.558662	0.00564612	0.329003	0.323357	31.9949
2742	0.869453	0.218675		0.0125397	0.00878713	0.00375259	1.40819e-05			1542	0.559217	0.00565173	0.326243	0.320591	31.7213
2743	0.872808	0.218611		0.0125601	0.00882104	0.00373903	1.39803e-05			1543	0.561279	0.00567257	0.320447	0.314775	31.1458
2744	0.873155	0.21855		0.0125839	0.00882455	0.0037593	1.41324e-05			1544	0.566411	0.00572443	0.31803	0.312306	30.9015
2745	0.875082	0.21851		0.0126287	0.00884402	0.00378472	1.43241e-05			1545	0.569741	0.00575809	0.318458	0.3127	30.9405
2746	0.876982	0.218483		0.0126865	0.00886322	0.00382326	1.46173e-05			1546	0.57526	0.00581387	0.316385	0.310571	30.7298
2747	0.871778	0.218433		0.0127206	0.00881063	0.00391001	1.52882e-05			1547	0.578547	0.00584709	0.311147	0.3053	30.2083
2748	0.87785	0.218355		0.0127275	0.00887199	0.00385552	1.4865e-05			1548	0.58107	0.00587258	0.306676	0.300803	29.7633
2749	0.87911	0.218284		0.0127413	0.00888473	0.00385661	1.48735e-05			1549	0.583547	0.00589763	0.306848	0.30095	29.7779
2750	0.878754	0.218235		0.012777	0.00888113	0.00389582	1.51774e-05			1550	0.586699	0.00592947	0.310681	0.304751	30.154
2751	0.88264	0.218194		0.0128204	0.00892041	0.00389996	1.52097e-05			1551	0.587312	0.00593568	0.311125	0.30519	30.1973
2752	0.883437	0.218161		0.0128715	0.00892846	0.00394303	1.55475e-05			1552	0.594247	0.00600576	0.3077	0.301695	29.8515
2753	0.885997	0.218139		0.0129345	0.00895433	0.00398018	1.58418e-05			1553	0.598798	0.00605175	0.305587	0.299535	29.6379
2754	0.885438	0.218106		0.012986	0.00894869	0.00403727	1.62996e-05			1554	0.600613	0.0060701	0.307336	0.301266	29.8091
2755	0.886385	0.218046		0.013011	0.00895826	0.00405277	1.64249e-05			1555	0.606559	0.00613019	0.308912	0.302781	29.9591
2756	0.888206	0.217991		0.0130407	0.00897666	0.00406405	1.65165e-05			1556	0.609592	0.00616084	0.305805	0.299645	29.6487
2757	0.889433	0.21797		0.0131046	0.00898906	0.00411552	1.69375e-05			1557	0.60969	0.00616184	0.300137	0.293975	29.0877
2758	0.891136	0.217961		0.0131799	0.00900627	0.00417364	1.74193e-05			1558	0.609819	0.00616314	0.302193	0.29603	29.291
2759	0.892484	0.217926		0.013229	0.00901989	0.00420914	1.77168e-05			1559	0.619006	0.00625599	0.32892	0.322664	31.9263
2760	0.891327	0.21786		0.0132484	0.00900821	0.00424017	1.79791e-05			1560	0.623767	0.00630411	0.336387	0.330083	32.6604
2761	0.892365	0.217776		0.0132488	0.00901869	0.00423011	1.78939e-05			1561	0.626859	0.00633535	0.324678	0.318343	31.4988
2762	0.894255	0.21768		0.0132372	0.00903779	0.0041994	1.7635e-05			1562	0.630551	0.00637267	0.31462	0.308247	30.4998
2763	0.895368	0.2176		0.0132418	0.00904905	0.00419276	1.75793e-05			1563	0.637088	0.00643873	0.30859	0.302152	29.8967
2764	0.895537	0.217572		0.0132988	0.00905075	0.00424805	1.80459e-05			1564	0.63908	0.00645886	0.307265	0.300806	29.7636
2765	0.895389	0.217578		0.0133892	0.00904925	0.00433995	1.88351e-05			1565	0.645135	0.00652006	0.30896	0.30244	29.9253
2766	0.898125	0.217559		0.0134549	0.00907691	0.00437801	1.9167e-05			1566	0.649244	0.00656159	0.308572	0.30201	29.8828
2767	0.898483	0.217511		0.0134915	0.00908052	0.00441094	1.94564e-05			1567	0.653654	0.00660616	0.305203	0.298597	29.545
2768	0.902538	0.217476		0.0135414	0.00912151	0.00441989	1.95354e-05			1568	0.655068	0.00662045	0.302987	0.296366	29.3243
2769	0.903516	0.217456		0.0136052	0.00913139	0.00447382	2.00151e-05			1569	0.658609	0.00665623	0.306816	0.30016	29.6997
2770	0.904854	0.217408		0.0136421	0.00914492	0.00449714	2.02243e-05			1570	0.664932	0.00672014	0.313679	0.306959	30.3724
2771	0.906142	0.217334		0.0136527	0.00915793	0.00449478	2.0203e-05			1571	0.670109	0.00677246	0.314135	0.307362	30.4123
2772	0.906265	0.217273		0.0136762	0.00915917	0.004517	2.04032e-05			1572	0.674484	0.00681668	0.309606	0.302789	29.9598
2773	0.906143	0.217224		0.013712	0.00915794	0.00455408	2.07396e-05			1573	0.679325	0.0068656	0.304582	0.297716	29.4579
2774	0.909003	0.217156		0.0137291	0.00918684	0.00454229	2.06324e-05			1574	0.681829	0.00689091	0.301173	0.294282	29.1181
2775	0.910535	0.217077		0.0137339	0.00920233	0.00453161	2.05355e-05			1575	0.687738	0.00695062	0.301984	0.295033	29.1924
2776	0.915568	0.217011		0.0137527	0.00925319	0.00449949	2.02454e-05			1576	0.697557	0.00704986	0.309662	0.302612	29.9423
2777	0.914542	0.216942		0.0137691	0.00924283	0.00452622	2.04867e-05			1577	0.696142	0.00703556	0.316652	0.309616	30.6354
2778	0.915566	0.216848		0.0137593	0.00925318	0.00450615	2.03054e-05			1578	0.701446	0.00708917	0.315101	0.308012	30.4766
2779	0.91847	0.216763		0.0137586	0.00928252	0.00447608	2.00353e-05			1579	0.705226	0.00712737	0.310121	0.302993	29.98
2780	0.920378	0.216725		0.0138058	0.00930181	0.00450404	2.02863e-05			1580	0.708627	0.00716175	0.306534	0.299372	29.6217
2781	0.920096	0.216706		0.0138711	0.00929896	0.00457213	2.09044e-05			1581	0.714746	0.00722359	0.305541	0.298317	29.5174
2782	0.920509	0.216667		0.0139169	0.00930313	0.00461374	2.12866e-05			1582	0.721368	0.00729051	0.305754	0.298464	29.5319
2783	0.922089	0.216632		0.0139659	0.0093191	0.00464684	2.15931e-05			1583	0.727387	0.00735134	0.305527	0.298176	29.5034
2784	0.924216	0.216622		0.014041	0.0093406	0.00470043	2.2094e-05			1584	0.73054	0.0073832	0.305153	0.29777	29.4632
2785	0.927769	0.216601		0.0141049	0.0093765	0.00472836	2.23574e-05			1585	0.732983	0.0074079	0.305336	0.297928	29.4788
2786	0.928647	0.216541		0.0141291	0.00938537	0.00474373	2.2503e-05			1586	0.737198	0.0074505	0.305522	0.298072	29.493
2787	0.930635	0.216475		0.0141478	0.00940546	0.00474236	2.249e-05			1587	0.743866	0.00751789	0.305153	0.297635	29.4498
2788	0.929826	0.216422		0.0141794	0.00939729	0.00478215	2.2869e-05			1588	0.750773	0.0075877	0.304895	0.297308	29.4174
2789	0.926633	0.216338		0.0141801	0.00936502	0.00481506	2.31848e-05			1589	0.758406	0.00766483	0.305359	0.297695	29.4557
2790	0.932497	0.216209		0.0141359	0.00942429	0.00471157	2.21989e-05			1590	0.759823	0.00767916	0.305901	0.298222	29.5079
2791	0.931699	0.216102		0.0141137	0.00941622	0.00469743	2.20659e-05			1591	0.765894	0.00774051	0.305788	0.298047	29.4907
2792	0.935231	0.216057		0.0141526	0.00945192	0.00470073	2.20969e-05			1592	0.768169	0.0077635	0.305434	0.297671	29.4534
2793	0.9387	0.216013		0.014194	0.00948698	0.00470697	2.21556e-05			1593	0.774844	0.00783097	0.30549	0.297659	29.4522
2794	0.935574	0.215928		0.0141934	0.00945539	0.00473805	2.24491e-05			1594	0.782623	0.00790959	0.3059	0.297991	29.4851
2795	0.938813	0.215842		0.0141916	0.00948812	0.00470346	2.21225e-05			1595	0.786975	0.00795357	0.306388	0.298434	29.5289
2796	0.939807	0.215788		0.0142229	0.00949817	0.00472472	2.2323e-05			1596	0.792814	0.00801258	0.306779	0.298766	29.5618
2797	0.942017	0.215734		0.0142533	0.0095205	0.00473283	2.23997e-05			1597	0.79565	0.00804124	0.306696	0.298655	29.5507
2798	0.942716	0.215651		0.014255	0.00952756	0.00472747	2.2349e-05			1598	0.801046	0.00809578	0.305957	0.297861	29.4722
2799	0.943591	0.21557		0.0142584	0.00953641	0.00472197	2.2297e-05			1599	0.808993	0.00817609	0.305124	0.296948	29.3818
2800	0.945387	0.215518		0.0142912	0.00955456	0.00473666	2.2436e-05			1600	0.815044	0.00823725	0.304897	0.29666	29.3534
2801	0.948119	0.215483		0.0143402	0.00958217	0.004758	2.26386e-05			1601	0.823372	0.00832141	0.305238	0.296917	29.3788
2802	0.948232	0.215452		0.0143947	0.00958331	0.00481141	2.31497e-05			1602	0.827386	0.00836198	0.305644	0.297282	29.4149
2803	0.953008	0.215431		0.0144578	0.00963158	0.00482624	2.32926e-05			1603	0.832108	0.00840971	0.305958	0.297548	29.4412
2804	0.95231	0.215398		0.0145091	0.00962453	0.00488459	2.38593e-05			1604	0.837381	0.00846299	0.306063	0.2976	29.4464
2805	0.954942	0.215333		0.0145293	0.00965113	0.00487815	2.37963e-05			1605	0.843336	0.00852318	0.305553	0.29703	29.3899
2806	0.954592	0.21527		0.0145507	0.00964759	0.00490312	2.40405e-05			1606	0.852075	0.0086115	0.304676	0.296064	29.2944
2807	0.956185	0.215241		0.0146065	0.00966369	0.00494285	2.44318e-05			1607	0.858341	0.00867483	0.304572	0.295897	29.2779
2808	0.956873	0.215211		0.0146607	0.00967064	0.00499004	2.49005e-05			1608	0.863812	0.00873012	0.305672	0.296942	29.3812
2809	0.95729	0.215137		0.014672	0.00967486	0.00499711	2.49711e-05			1609	0.868918	0.00878173	0.306743	0.297962	29.4822
2810	0.961566	0.215054		0.0146733	0.00971807	0.00495527	2.45547e-05			1610	0.87516	0.00884481	0.30684	0.297995	29.4855
2811	0.961406	0.215006		0.0147102	0.00971646	0.00499374	2.49374e-05			1611	0.882467	0.00891866	0.306516	0.297598	29.4461
2812	0.962045	0.214965		0.0147538	0.00972292	0.00503091	2.53101e-05			1612	0.890507	0.00899992	0.30593	0.296931	29.3801
2813	0.965665	0.214886		0.0147596	0.0097595	0.0050001	2.5001e-05			1613	0.895476	0.00905014	0.304223	0.295173	29.2062
2814	0.965227	0.214802		0.0147596	0.00975508	0.00500451	2.50451e-05			1614	0.902421	0.00912032	0.301508	0.292388	28.9306
2815	0.970397	0.214772		0.0148139	0.00980732	0.00500658	2.50658e-05			1615	0.906874	0.00916533	0.300322	0.291156	28.8088
2816	0.970915	0.21479		0.0149174	0.00981256	0.00510486	2.60596e-05			1616	0.912304	0.00922021	0.305039	0.295819	29.2701
2817	0.970204	0.214814		0.0150253	0.00980537	0.00521989	2.72473e-05			1617	0.92008	0.00929879	0.313579	0.30428	30.1074
2818	0.972968	0.214822		0.0151183	0.00983331	0.00528496	2.79308e-05			1618	0.929868	0.00939772	0.315642	0.306245	30.3017
2819	0.972578	0.214804		0.0151846	0.00982937	0.00535528	2.8679e-05			1619	0.9371	0.00947081	0.311779	0.302308	29.9122
2820	0.97574	0.214735		0.0152005	0.00986133	0.00533918	2.85068e-05			1620	0.943128	0.00953173	0.306969	0.297438	29.4303
2821	0.977437	0.214638		0.0151885	0.00987848	0.00530999	2.8196e-05			1621	0.948271	0.00958371	0.303655	0.294072	29.0973
2822	0.979451	0.214579		0.0152134	0.00989883	0.00531453	2.82442e-05			1622	0.95679	0.0096698	0.303998	0.294328	29.1227
2823	0.977487	0.214567		0.0152868	0.00987898	0.00540785	2.92448e-05			1623	0.961685	0.00971927	0.308858	0.299138	29.5986
2824	0.980042	0.214546		0.0153499	0.0099048	0.00544512	2.96493e-05			1624	0.969894	0.00980224	0.31285	0.303048	29.9854
2825	0.981146	0.214488		0.015377	0.00991596	0.00546102	2.98228e-05			1625	0.978862	0.00989287	0.311482	0.30159	29.8411
2826	0.984752	0.214438		0.0154107	0.0099524	0.00545834	2.97935e-05			1626	0.986778	0.00997288	0.308102	0.298129	29.4987
2827	0.986991	0.214416		0.0154738	0.00997503	0.0054988	3.02368e-05			1627	0.991473	0.0100203	0.307128	0.297107	29.3976
2828	0.989837	0.214395		0.0155378	0.0100038	0.00553397	3.06248e-05			1628	0.997745	0.0100837	0.30944	0.299356	29.6202
2829	0.990503	0.214373		0.0155999	0.0100105	0.0055894	3.12414e-05			1629	1.00809	0.0101883	0.31106	0.300872	29.7701
2830	0.990899	0.214384		0.0156957	0.0100145	0.00568114	3.22753e-05			1630	1.01507	0.0102588	0.309597	0.299338	29.6183
2831	0.989922	0.214417		0.0158137	0.0100047	0.00580909	3.37455e-05			1631	1.02503	0.0103595	0.306891	0.296532	29.3407
2832	0.9955	0.214413		0.0158939	0.010061	0.00583285	3.40222e-05			1632	1.03308	0.0104408	0.304343	0.293902	29.0805
2833	0.994594	0.214361		0.0159262	0.0100519	0.00587436	3.45081e-05			1633	1.03689	0.0104794	0.301723	0.291243	28.8174
2834	0.997486	0.214321		0.0159715	0.0100811	0.00589044	3.46972e-05			1634	1.04355	0.0105466	0.299946	0.289399	28.6349
2835	1.00039	0.214327		0.016062	0.0101104	0.00595158	3.54214e-05			1635	1.04976	0.0106094	0.304497	0.293888	29.0791
2836	1.00019	0.214359		0.0161785	0.0101084	0.00607002	3.68451e-05			1636	1.06321	0.0107453	0.317286	0.306541	30.331
2837	1.00208	0.214405		0.0163089	0.0101275	0.00618141	3.82098e-05			1637	1.06925	0.0108064	0.321839	0.311032	30.7755
2838	1.00425	0.214472		0.0164608	0.0101494	0.00631138	3.98335e-05			1638	1.0762	0.0108767	0.317039	0.306163	30.2936
2839	1.00749	0.214561		0.0166343	0.0101822	0.00645209	4.16294e-05			1639	1.08242	0.0109395	0.311945	0.301006	29.7834
2840	1.01098	0.214689		0.0168465	0.0102175	0.00662904	4.39441e-05			1640	1.0936	0.0110525	0.309509	0.298457	29.5311
2841	1.01009	0.21491		0.0171527	0.0102084	0.00694429	4.82231e-05			1641	1.1013	0.0111303	0.308677	0.297547	29.4411
2842	1.01422	0.215262		0.0175893	0.0102502	0.00733904	5.38615e-05			1642	1.10826	0.0112006	0.307375	0.296175	29.3053
2843	1.01732	0.215737		0.0181493	0.0102815	0.00786774	6.19014e-05			1643	1.11775	0.0112965	0.305145	0.293848	29.0751
2844	1.01925	0.216375		0.0188712	0.010301	0.00857022	7.34487e-05			1644	1.12404	0.0113601	0.30282	0.29146	28.8388
2845	1.02537	0.217293		0.0198741	0.0103629	0.00951116	9.04621e-05			1645	1.13263	0.011447	0.301826	0.290379	28.7319
2846	1.02267	0.218534		0.0211997	0.0103357	0.010864	0.000118027			1646	1.14093	0.0115308	0.305799	0.294268	29.1167
2847	1.02803	0.21989		0.0226401	0.0103898	0.0122503	0.00015007			1647	1.14852	0.0116076	0.316698	0.305091	30.1875
2848	1.03044	0.221004		0.0238388	0.0104141	0.0134247	0.000180222			1648	1.15717	0.0116949	0.321709	0.310014	30.6747
2849	1.0317	0.22158		0.0244995	0.0104269	0.0140726	0.000198037			1649	1.16759	0.0118003	0.316272	0.304472	30.1263
2850	1.03797	0.221508		0.0245125	0.0104903	0.0140222	0.000196623			1650	1.17266	0.0118515	0.307505	0.295653	29.2538
2851	1.04027	0.220889		0.0239778	0.0105135	0.0134643	0.000181287			1651	1.18056	0.0119313	0.299235	0.287304	28.4276
2852	1.04312	0.219979		0.0231527	0.0105423	0.0126104	0.000159022			1652	1.18839	0.0120105	0.297414	0.285404	28.2396
2853	1.04301	0.219054		0.0223124	0.0105411	0.0117712	0.000138561			1653	1.19655	0.0120929	0.316599	0.304506	30.1297
2854	1.04669	0.218266		0.0216091	0.0105784	0.0110307	0.000121676			1654	1.20433	0.0121716	0.332165	0.319994	31.6621
2855	1.04894	0.217622		0.0210493	0.0106011	0.0104482	0.000109165			1655	1.21515	0.0122809	0.326064	0.313783	31.0476
2856	1.04925	0.217083		0.0205953	0.0106043	0.00999097	9.98195e-05			1656	1.22431	0.0123735	0.317736	0.305363	30.2145
2857	1.05191	0.216626		0.0202231	0.0106312	0.00959194	9.20053e-05			1657	1.23136	0.0124448	0.311947	0.299502	29.6346
2858	1.05423	0.216225		0.0199067	0.0106546	0.00925207	8.56007e-05			1658	1.23969	0.012529	0.308659	0.29613	29.3009
2859	1.05606	0.215847		0.0196125	0.0106731	0.00893938	7.99125e-05			1659	1.25153	0.0126486	0.306936	0.294287	29.1186
2860	1.05496	0.215492		0.0193422	0.010662	0.00868025	7.53468e-05			1660	1.26256	0.01276	0.305472	0.292712	28.9627
2861	1.05908	0.215185		0.0191203	0.0107036	0.00841671	7.08409e-05			1661	1.26946	0.0128298	0.304534	0.291704	28.863
2862	1.05787	0.214923		0.018943	0.0106914	0.00825159	6.80888e-05			1662	1.27706	0.0129066	0.306648	0.293741	29.0646
2863	1.06214	0.214682		0.0187868	0.0107345	0.00805223	6.48384e-05			1663	1.28588	0.0129957	0.311759	0.298763	29.5614
2864	1.06294	0.214468		0.0186574	0.0107426	0.0079148	6.2644e-05			1664	1.29279	0.0130656	0.313456	0.30039	29.7225
2865	1.06673	0.214305		0.0185781	0.0107809	0.00779719	6.07961e-05			1665	1.30485	0.0131875	0.309957	0.29677	29.3642
2866	1.06468	0.214185		0.0185434	0.0107602	0.00778319	6.05781e-05			1666	1.31182	0.0132579	0.305212	0.291954	28.8877
2867	1.0687	0.214088		0.0185306	0.0108009	0.00772977	5.97494e-05			1667	1.32274	0.0133683	0.302529	0.28916	28.6113
2868	1.07129	0.214012		0.0185395	0.010827	0.00771246	5.9482e-05			1668	1.32975	0.0134391	0.303642	0.290203	28.7145
2869	1.07663	0.213965		0.0185773	0.010881	0.00769637	5.9234e-05			1669	1.33845	0.013527	0.308303	0.294776	29.1669
2870	1.07686	0.213929		0.0186254	0.0108833	0.00774203	5.9939e-05			1670	1.34792	0.0136227	0.313944	0.300322	29.7157
2871	1.07905	0.213877		0.0186585	0.0109055	0.00775305	6.01097e-05			1671	1.35956	0.0137404	0.316209	0.302469	29.9281
2872	1.07632	0.213807		0.0186732	0.0108779	0.00779531	6.07668e-05			1672	1.36741	0.0138197	0.313158	0.299339	29.6184
2873	1.07838	0.213724		0.0186751	0.0108986	0.0077765	6.04739e-05			1673	1.37597	0.0139063	0.307703	0.293797	29.0701
2874	1.08758	0.213634		0.0186697	0.0109917	0.00767803	5.89521e-05			1674	1.38565	0.0140041	0.305092	0.291088	28.8021
2875	1.08781	0.213565		0.0186851	0.0109939	0.00769119	5.91544e-05			1675	1.39364	0.0140848	0.309804	0.295719	29.2603
2876	1.09111	0.21355		0.0187542	0.0110273	0.00772686	5.97044e-05			1676	1.40417	0.0141913	0.315112	0.30092	29.7749
2877	1.09545	0.213575		0.0188637	0.0110711	0.00779258	6.07243e-05			1677	1.4135	0.0142855	0.312801	0.298516	29.537
2878	1.09207	0.213596		0.0189701	0.0110371	0.00793307	6.29335e-05			1678	1.42345	0.0143861	0.307872	0.293486	29.0393
2879	1.09508	0.213608		0.0190664	0.0110674	0.00799892	6.39827e-05			1679	1.43214	0.0144739	0.305929	0.291455	28.8383
2880	1.09861	0.213639		0.019182	0.0111032	0.00807884	6.52676e-05			1680	1.43945	0.0145478	0.307089	0.292542	28.9459
2881	1.10062	0.213689		0.0193162	0.0111234	0.00819273	6.71208e-05			1681	1.45031	0.0146576	0.30616	0.291502	28.843
2882	1.10395	0.213724		0.0194365	0.0111571	0.00827942	6.85488e-05			1682	1.46169	0.0147726	0.301632	0.28686	28.3837
2883	1.10754	0.213743		0.0195398	0.0111934	0.00834636	6.96617e-05			1683	1.47256	0.0148825	0.300615	0.285732	28.2721
2884	1.1097	0.213773		0.019655	0.0112151	0.00843982	7.12305e-05			1684	1.48226	0.0149805	0.31562	0.30064	29.7472
2885	1.11443	0.213817		0.0197828	0.011263	0.00851975	7.25861e-05			1685	1.4997	0.0151567	0.326489	0.311332	30.8051
2886	1.11605	0.213844		0.0198952	0.0112794	0.00861578	7.42316e-05			1686	1.49888	0.0151484	0.320292	0.305143	30.1928
2887	1.11921	0.213856		0.0199918	0.0113113	0.00868056	7.53522e-05			1687	1.50999	0.0152607	0.313136	0.297875	29.4736
2888	1.11996	0.213876		0.0200956	0.0113189	0.00877665	7.70296e-05			1688	1.51886	0.0153504	0.309814	0.294464	29.1361
2889	1.12049	0.213899		0.0202039	0.0113242	0.00887973	7.88497e-05			1689	1.53357	0.0154991	0.309833	0.294334	29.1232
2890	1.12397	0.213917		0.0203059	0.0113594	0.00894653	8.00404e-05			1690	1.54141	0.0155783	0.310707	0.295129	29.2019
2891	1.12753	0.213951		0.020425	0.0113954	0.00902964	8.15344e-05			1691	1.55277	0.0156931	0.310262	0.294569	29.1465
2892	1.13056	0.214031		0.0205899	0.011426	0.00916395	8.3978e-05			1692	1.56155	0.0157819	0.307764	0.291983	28.8906
2893	1.13338	0.214138		0.020781	0.0114545	0.00932655	8.69845e-05			1693	1.57187	0.0158861	0.303664	0.287778	28.4746
2894	1.13856	0.21423		0.0209573	0.0115069	0.00945044	8.93108e-05			1694	1.5837	0.0160057	0.300127	0.284121	28.1127
2895	1.13668	0.214302		0.0211147	0.0114879	0.00962685	9.26762e-05			1695	1.59387	0.0161084	0.302356	0.286247	28.3231
2896	1.13864	0.214379		0.021276	0.0115076	0.0097684	9.54217e-05			1696	1.61211	0.0162928	0.311961	0.295668	29.2553
2897	1.14585	0.214463		0.0214449	0.0115805	0.00986436	9.73055e-05			1697	1.61316	0.0163034	0.315349	0.299045	29.5894
2898	1.14753	0.214544		0.0216106	0.0115975	0.0100131	0.000100262			1698	1.62482	0.0164212	0.309739	0.293318	29.0226
2899	1.15107	0.214624		0.0217746	0.0116333	0.0101413	0.000102845			1699	1.63516	0.0165258	0.30515	0.288624	28.5582
2900	1.15317	0.214701		0.021937	0.0116545	0.0102824	0.000105728			1700	1.64752	0.0166507	0.312745	0.296095	29.2974
2901	1.15867	0.214757		0.022077	0.0117101	0.0103669	0.000107473			1701	1.65534	0.0167297	0.322713	0.305983	30.2759
2902	1.15645	0.214778		0.0221829	0.0116877	0.0104953	0.00011015			1702	1.66722	0.0168498	0.31898	0.30213	29.8946
2903	1.1633	0.21479		0.0222797	0.0117569	0.0105228	0.00011073			1703	1.67941	0.016973	0.311318	0.294345	29.1243
2904	1.16539	0.214838		0.0224117	0.011778	0.0106337	0.000113075			1704	1.68816	0.0170614	0.307069	0.290008	28.6952
2905	1.16839	0.21495		0.0226086	0.0118084	0.0108003	0.000116646			1705	1.70141	0.0171953	0.309474	0.292278	28.9198
2906	1.17314	0.215131		0.0228747	0.0118563	0.0110184	0.000121405			1706	1.71	0.0172822	0.314341	0.297059	29.3929
2907	1.17731	0.215369		0.0231969	0.0118985	0.0112984	0.000127653			1707	1.72468	0.0174305	0.314301	0.296871	29.3742
2908	1.17324	0.215657		0.0235695	0.0118573	0.0117122	0.000137175			1708	1.73607	0.0175456	0.311187	0.293641	29.0547
2909	1.17979	0.216025		0.0240221	0.0119236	0.0120986	0.000146375			1709	1.74509	0.0176368	0.309164	0.291527	28.8455
2910	1.18424	0.21653		0.0246114	0.0119685	0.0126428	0.000159841			1710	1.75634	0.0177505	0.308699	0.290949	28.7882
2911	1.18696	0.217214		0.0253804	0.011996	0.0133844	0.000179141			1711	1.77009	0.0178894	0.307708	0.289818	28.6764
2912	1.19208	0.218092		0.026343	0.0120477	0.0142952	0.000204353			1712	1.78191	0.0180089	0.305565	0.287556	28.4526
2913	1.18834	0.219164		0.0274992	0.01201	0.0154892	0.000239915			1713	1.79327	0.0181237	0.304123	0.286	28.2986
2914	1.19475	0.22037		0.0287906	0.0120747	0.0167159	0.00027942			1714	1.80649	0.0182573	0.304996	0.286738	28.3717
2915	1.20169	0.221525		0.0300298	0.0121448	0.0178849	0.00031987			1715	1.81322	0.0183253	0.306817	0.288492	28.5451
2916	1.20373	0.22238		0.0309695	0.0121655	0.018804	0.00035359			1716	1.82809	0.0184756	0.308251	0.289775	28.6721
2917	1.20955	0.222792		0.0314657	0.0122243	0.0192413	0.000370229			1717	1.83997	0.0185957	0.312615	0.294019	29.092
2918	1.21139	0.222775		0.0315339	0.0122429	0.019291	0.000372142			1718	1.85033	0.0187004	0.319962	0.301261	29.8086
2919	1.21628	0.222432		0.0312755	0.0122924	0.0189831	0.000360358			1719	1.86299	0.0188283	0.321096	0.302268	29.9082
2920	1.21756	0.221887		0.0308153	0.0123053	0.01851	0.000342621			1720	1.87746	0.0189746	0.316079	0.297105	29.3974
2921	1.2217	0.221268		0.0302801	0.0123471	0.017933	0.000321594			1721	1.88767	0.0190777	0.310731	0.291653	28.8579
2922	1.2275	0.220658		0.0297555	0.0124058	0.0173497	0.000301012			1722	1.8992	0.0191943	0.308084	0.28889	28.5846
2923	1.23177	0.22007		0.0292518	0.0124489	0.0168029	0.000282338			1723	1.90911	0.0192944	0.308398	0.289103	28.6057
2924	1.23103	0.219493		0.0287593	0.0124414	0.0163179	0.000266274			1724	1.92599	0.0194651	0.3095	0.290035	28.6978
2925	1.2346	0.218958		0.0283091	0.0124775	0.0158316	0.000250638			1725	1.93664	0.0195727	0.309414	0.289842	28.6787
2926	1.23599	0.218492		0.0279274	0.0124915	0.0154359	0.000238268			1726	1.9483	0.0196905	0.308258	0.288567	28.5526
2927	1.23643	0.218062		0.0275821	0.0124959	0.0150861	0.000227592			1727	1.96366	0.0198457	0.306811	0.286965	28.3941
2928	1.24051	0.217628		0.0272332	0.0125372	0.014696	0.000215971			1728	1.97273	0.0199374	0.305917	0.28598	28.2966
2929	1.24014	0.217211		0.0269004	0.0125335	0.0143669	0.000206407			1729	1.98626	0.0200742	0.30658	0.286506	28.3486
2930	1.24465	0.216833		0.0266071	0.012579	0.014028	0.000196786			1730	2.00017	0.0202148	0.308237	0.288022	28.4987
2931	1.24582	0.216468		0.0263273	0.0125909	0.0137364	0.000188689			1731	2.01313	0.0203457	0.308082	0.287737	28.4704
2932	1.24391	0.216098		0.0260417	0.0125715	0.0134701	0.000181445			1732	2.02383	0.0204538	0.305535	0.285081	28.2077
2933	1.24866	0.215754		0.0257817	0.0126196	0.013162	0.000173239			1733	2.03534	0.0205702	0.305909	0.285339	28.2332
2934	1.25198	0.215448		0.0255605	0.0126531	0.0129074	0.000166602			1734	2.04428	0.0206606	0.316336	0.295675	29.2559
2935	1.25569	0.21513		0.0253278	0.0126906	0.0126372	0.000159699			1735	2.06104	0.0208299	0.324198	0.303368	30.0171
2936	1.25591	0.214777		0.025059	0.0126929	0.0123661	0.00015292			1736	2.07138	0.0209344	0.319562	0.298627	29.548
2937	1.25491	0.214449		0.0248153	0.0126827	0.0121326	0.0001472			1737	2.08902	0.0211127	0.311989	0.290876	28.7811
2938	1.25767	0.214195		0.0246466	0.0127107	0.0119359	0.000142467			1738	2.09885	0.0212121	0.307894	0.286682	28.366
2939	1.25824	0.213972		0.0245082	0.0127164	0.0117918	0.000139046			1739	2.10948	0.0213195	0.310047	0.288727	28.5685
2940	1.26348	0.213728		0.0243486	0.0127693	0.0115793	0.00013408			1740	2.12081	0.021434	0.31419	0.292756	28.9671
2941	1.26422	0.213496		0.0242013	0.0127768	0.0114245	0.000130518			1741	2.13553	0.0215827	0.313832	0.292249	28.9169
2942	1.26372	0.213318		0.024108	0.0127718	0.0113362	0.00012851			1742	2.14819	0.0217107	0.311626	0.289915	28.686
2943	1.26733	0.213161		0.0240349	0.0128083	0.0112266	0.000126037			1743	2.16234	0.0218537	0.311485	0.289631	28.6579
2944	1.26394	0.212985		0.0239443	0.0127741	0.0111702	0.000124774			1744	2.1768	0.0219999	0.312552	0.290553	28.7491
2945	1.26903	0.212823		0.0238668	0.0128255	0.0110413	0.00012191			1745	2.18568	0.0220896	0.31177	0.28968	28.6627
2946	1.27259	0.212709		0.0238374	0.0128614	0.010976	0.000120472			1746	2.20179	0.0222524	0.309705	0.287452	28.4423
2947	1.27423	0.212618		0.0238309	0.012878	0.0109529	0.000119965			1747	2.21502	0.0223862	0.309274	0.286888	28.3865
2948	1.28142	0.212518		0.0238156	0.0129506	0.010865	0.000118048			1748	2.22868	0.0225242	0.311183	0.288659	28.5617
2949	1.28466	0.212423		0.0238054	0.0129834	0.010822	0.000117115			1749	2.24284	0.0226673	0.312787	0.29012	28.7062
2950	1.28155	0.212348		0.0238146	0.012952	0.0108627	0.000117997			1750	2.25959	0.0228365	0.313484	0.290648	28.7585
2951	1.28413	0.212284		0.0238351	0.012978	0.0108571	0.000117877			1751	2.27044	0.0229463	0.315444	0.292498	28.9415
2952	1.28619	0.212247		0.0238832	0.0129989	0.0108843	0.000118469			1752	2.28539	0.0230973	0.316996	0.293899	29.0801
2953	1.29101	0.212271		0.023992	0.0130476	0.0109444	0.00011978			1753	2.3006	0.023251	0.314777	0.291526	28.8454
2954	1.29374	0.212324		0.0241292	0.0130752	0.011054	0.000122192			1754	2.31542	0.0234008	0.310216	0.286815	28.3793
2955	1.29703	0.212323		0.0242129	0.0131084	0.0111045	0.000123309			1755	2.33287	0.0235771	0.307101	0.283524	28.0536
2956	1.29858	0.212259		0.0242337	0.0131241	0.0111096	0.000123423			1756	2.34974	0.0237477	0.308255	0.284507	28.1509
2957	1.3019	0.212194		0.0242531	0.0131576	0.0110955	0.000123109			1757	2.35992	0.0238505	0.311781	0.287931	28.4896
2958	1.30543	0.212143		0.0242868	0.0131933	0.0110935	0.000123066			1758	2.37299	0.0239826	0.312332	0.28835	28.5311
2959	1.30678	0.212058		0.0242868	0.013207	0.0110798	0.000122762			1759	2.39153	0.02417	0.309791	0.285621	28.2611
2960	1.30994	0.211926		0.0242388	0.0132389	0.0109998	0.000120996			1760	2.40865	0.024343	0.307772	0.283429	28.0442
2961	1.31233	0.211784		0.0241821	0.013263	0.010919	0.000119225			1761	2.42625	0.0245209	0.309024	0.284503	28.1505
2962	1.314	0.211648		0.0241303	0.0132799	0.0108504	0.000117732			1762	2.43883	0.024648	0.312772	0.288124	28.5088
2963	1.31964	0.211498		0.0240649	0.0133369	0.010728	0.00011509			1763	2.45588	0.0248204	0.314716	0.289895	28.684
2964	1.32019	0.211351		0.0240021	0.0133425	0.0106596	0.000113627			1764	2.47201	0.0249834	0.313032	0.288049	28.5013
2965	1.32094	0.211245		0.0239814	0.0133501	0.0106313	0.000113025			1765	2.49187	0.0251841	0.309642	0.284458	28.146
2966	1.32531	0.211172		0.0239926	0.0133943	0.0105983	0.000112323			1766	2.51045	0.0253719	0.307211	0.281839	27.8869
2967	1.32609	0.211088		0.0239935	0.0134022	0.0105914	0.000112177			1767	2.52802	0.0255494	0.307871	0.282321	27.9346
2968	1.32877	0.211001		0.0239908	0.0134292	0.0105616	0.000111548			1768	2.5493	0.0257645	0.310396	0.284631	28.1632
2969	1.33255	0.210939		0.0240134	0.0134674	0.010546	0.000111218			1769	2.56449	0.025918	0.310514	0.284596	28.1596
2970	1.33454	0.210881		0.0240398	0.0134875	0.0105522	0.00011135			1770	2.58316	0.0261067	0.308237	0.28213	27.9157
2971	1.33565	0.210793		0.0240373	0.0134988	0.0105386	0.000111062			1771	2.60523	0.0263298	0.308581	0.282251	27.9277
2972	1.33712	0.210711		0.0240396	0.0135136	0.010526	0.000110797			1772	2.628	0.0265599	0.315196	0.288636	28.5594
2973	1.33646	0.21069		0.0241027	0.0135069	0.0105957	0.000112269			1773	2.64919	0.0267741	0.320651	0.293877	29.078
2974	1.34174	0.210713		0.0242109	0.0135603	0.0106506	0.000113435			1774	2.6764	0.027049	0.319244	0.292195	28.9116
2975	1.34617	0.21072		0.0243024	0.0136051	0.0106973	0.000114433			1775	2.70152	0.0273029	0.316056	0.288753	28.571
2976	1.34656	0.210698		0.0243655	0.013609	0.0107565	0.000115702			1776	2.73298	0.0276209	0.314473	0.286852	28.3829
2977	1.34897	0.21069		0.0244412	0.0136334	0.0108077	0.000116807			1777	2.76633	0.0279579	0.313509	0.285551	28.2541
2978	1.34919	0.21071		0.0245463	0.0136356	0.0109107	0.000119042			1778	2.78825	0.0281794	0.31184	0.283661	28.0671
2979	1.3522	0.210729		0.0246495	0.013666	0.0109835	0.000120637			1779	2.80699	0.0283688	0.310931	0.282562	27.9584
2980	1.35307	0.210714		0.0247196	0.0136748	0.0110448	0.000121987			1780	2.82366	0.0285373	0.312796	0.284258	28.1263
2981	1.35879	0.210672		0.0247622	0.0137326	0.0110296	0.000121652			1781	2.83962	0.0286987	0.31535	0.286651	28.3631
2982	1.36168	0.210633		0.0248082	0.0137619	0.0110463	0.000122022			1782	2.8583	0.0288874	0.314991	0.286103	28.3088
2983	1.36225	0.210619		0.0248786	0.0137676	0.0111109	0.000123453			1783	2.87486	0.0290548	0.313073	0.284019	28.1026
2984	1.36803	0.21062		0.0249637	0.0138261	0.0111376	0.000124047			1784	2.89443	0.0292526	0.312706	0.283453	28.0466
2985	1.3695	0.210615		0.0250432	0.0138409	0.0112023	0.000125492			1785	2.91018	0.0294117	0.314244	0.284832	28.183
2986	1.3713	0.210622		0.0251356	0.013859	0.0112766	0.000127161			1786	2.93027	0.0296147	0.315152	0.285537	28.2528
2987	1.37253	0.210687		0.0252844	0.0138714	0.0114129	0.000130255			1787	2.94594	0.0297731	0.314252	0.284479	28.1481
2988	1.37209	0.210792		0.025475	0.0138671	0.0116079	0.000134744			1788	2.96268	0.0299424	0.312546	0.282604	27.9626
2989	1.37777	0.210851		0.0256184	0.0139245	0.0116939	0.000136748			1789	2.98577	0.0301757	0.310889	0.280714	27.7755
2990	1.37902	0.210817		0.0256687	0.0139371	0.0117316	0.000137632			1790	3.00479	0.0303679	0.310028	0.27966	27.6713
2991	1.37901	0.210757		0.0256936	0.013937	0.0117566	0.000138219			1791	3.02418	0.0305638	0.311853	0.281289	27.8325
2992	1.37847	0.210753		0.0257741	0.0139316	0.0118426	0.000140246			1792	3.04157	0.0307396	0.317267	0.286528	28.3508
2993	1.38862	0.210789		0.0258946	0.0140341	0.0118605	0.000140671			1793	3.06161	0.0309421	0.321407	0.290465	28.7404
2994	1.39347	0.210803		0.0259934	0.0140832	0.0119102	0.000141854			1794	3.08526	0.0311812	0.320661	0.28948	28.6429
2995	1.39303	0.210785		0.0260597	0.0140787	0.011981	0.000143543			1795	3.10842	0.0314152	0.31812	0.286704	28.3683
2996	1.3938	0.210751		0.0261109	0.0140864	0.0120245	0.000144588			1796	3.13031	0.0316365	0.316563	0.284926	28.1923
2997	1.3985	0.210697		0.0261409	0.014134	0.0120069	0.000144166			1797	3.15541	0.0318902	0.31593	0.28404	28.1047
2998	1.39908	0.210632		0.0261607	0.0141398	0.0120209	0.000144501			1798	3.17922	0.0321308	0.315229	0.283098	28.0115
2999	1.4041	0.210601		0.0262148	0.0141905	0.0120243	0.000144583			1799	3.19954	0.0323362	0.314963	0.282627	27.9649
3000	1.40689	0.210604		0.0263024	0.0142188	0.0120836	0.000146014			1800	3.22524	0.032596	0.316454	0.283859	28.0867
3001	1.40911	0.210579		0.0263618	0.0142412	0.0121206	0.000146909			1801	3.25194	0.0328658	0.318945	0.286079	28.3064
3002	1.41467	0.21052		0.0263869	0.0142974	0.0120895	0.000146157			1802	3.28371	0.0331869	0.319984	0.286797	28.3775
3003	1.41036	0.210514		0.0264658	0.0142538	0.012212	0.000149133			1803	3.30984	0.0334509	0.319295	0.285845	28.2832
3004	1.41448	0.210599		0.0266359	0.0142954	0.0123405	0.000152287			1804	3.33887	0.0337444	0.318325	0.28458	28.1581
3005	1.42157	0.210672		0.0267933	0.0143671	0.0124262	0.000154409			1805	3.36936	0.0340524	0.317746	0.283694	28.0704
3006	1.42169	0.210627		0.0268323	0.0143683	0.012464	0.00015535			1806	3.40727	0.0344356	0.317345	0.282909	27.9928
3007	1.42401	0.210499		0.0267894	0.0143918	0.0123976	0.000153701			1807	3.4379	0.0347451	0.317085	0.28234	27.9364
3008	1.42409	0.210396		0.0267712	0.0143926	0.0123786	0.00015323			1808	3.47527	0.0351228	0.317268	0.282145	27.9172
3009	1.42745	0.210356		0.0268155	0.0144266	0.0123889	0.000153485			1809	3.5149	0.0355234	0.317969	0.282445	27.9469
3010	1.43007	0.210362		0.0269059	0.0144531	0.0124528	0.000155072			1810	3.55637	0.0359425	0.319201	0.283259	28.0274
3011	1.42992	0.21041		0.0270392	0.0144515	0.0125877	0.000158451			1811	3.60239	0.0364075	0.321048	0.284641	28.1641
3012	1.43772	0.210482		0.0271952	0.0145304	0.0126649	0.000160399			1812	3.6526	0.036915	0.322759	0.285844	28.2832
3013	1.43394	0.21051		0.0273077	0.0144921	0.0128156	0.00016424			1813	3.71054	0.0375006	0.323032	0.285532	28.2523
3014	1.43584	0.21046		0.0273429	0.0145113	0.0128316	0.00016465			1814	3.77776	0.03818	0.32205	0.28387	28.0878
3015	1.44389	0.210388		0.0273551	0.0145927	0.0127624	0.000162879			1815	3.8497	0.038907	0.321489	0.282582	27.9604
3016	1.44399	0.210357		0.0274091	0.0145937	0.0128155	0.000164237			1816	3.95264	0.0399474	0.322538	0.282591	27.9613
3017	1.44996	0.210351		0.0274876	0.014654	0.0128336	0.0001647			1817	4.10219	0.0414589	0.324382	0.282924	27.9942
3018	1.45357	0.210302		0.0275233	0.0146905	0.0128328	0.00016468			1818	4.18132	0.0422585	0.325384	0.283126	28.0142
3019	1.4536	0.210193		0.0274985	0.0146908	0.0128077	0.000164037			1819	4.22675	0.0427177	0.325569	0.282851	27.9871
3020	1.45485	0.210078		0.0274681	0.0147034	0.0127647	0.000162937			1820	4.26524	0.0431067	0.325877	0.282771	27.9791
3021	1.45905	0.210016		0.0274915	0.0147459	0.0127456	0.000162451			1821	4.30575	0.0435161	0.326046	0.28253	27.9553
3022	1.46101	0.210003		0.0275629	0.0147657	0.0127972	0.000163768			1822	4.32682	0.043729	0.325254	0.281525	27.8559
3023	1.46742	0.209974		0.0276186	0.0148305	0.0127881	0.000163536			1823	4.35189	0.0439824	0.324387	0.280404	27.7449
3024	1.46713	0.209901		0.0276295	0.0148276	0.012802	0.00016389			1824	4.37904	0.0442568	0.325621	0.281364	27.8399
3025	1.46836	0.209827		0.0276407	0.01484	0.0128007	0.000163857			1825	4.41008	0.0445705	0.328868	0.284298	28.1302
3026	1.47344	0.209781		0.0276797	0.0148914	0.0127883	0.000163542			1826	4.44201	0.0448932	0.330242	0.285349	28.2342
3027	1.4738	0.20969		0.0276724	0.014895	0.0127775	0.000163263			1827	4.47514	0.045228	0.328334	0.283106	28.0122
3028	1.47634	0.209485		0.0275529	0.0149206	0.0126323	0.000159575			1828	4.508	0.0455602	0.326274	0.280714	27.7755
3029	1.48033	0.209283		0.0274349	0.014961	0.0124739	0.000155599			1829	4.54142	0.0458979	0.328009	0.282111	27.9138
3030	1.4809	0.209285		0.0275216	0.0149667	0.0125549	0.000157625			1830	4.57269	0.0462139	0.333167	0.286953	28.3929
3031	1.48468	0.209486		0.027807	0.0150049	0.0128021	0.000163893			1831	4.60858	0.0465766	0.335578	0.289001	28.5956
3032	1.49002	0.209622		0.0280285	0.0150589	0.0129696	0.000168211			1832	4.64497	0.0469444	0.333686	0.286741	28.372
3033	1.48607	0.209536		0.0280262	0.015019	0.0130073	0.000169189			1833	4.6811	0.0473096	0.33102	0.28371	28.072
3034	1.49017	0.20938		0.027955	0.0150604	0.0128945	0.000166269			1834	4.72189	0.0477218	0.329911	0.282189	27.9215
3035	1.49448	0.209346		0.0280054	0.015104	0.0129015	0.000166448			1835	4.7647	0.0481544	0.33027	0.282116	27.9143
3036	1.49923	0.20936		0.0281041	0.015152	0.012952	0.000167755			1836	4.80103	0.0485217	0.330936	0.282414	27.9438
3037	1.49768	0.209267		0.0280959	0.0151363	0.0129595	0.00016795			1837	4.83891	0.0489044	0.33162	0.282716	27.9736
3038	1.50164	0.209117		0.0280306	0.0151763	0.0128543	0.000165232			1838	4.8824	0.049344	0.332515	0.283171	28.0187
3039	1.50197	0.209057		0.0280558	0.0151797	0.0128761	0.000165794			1839	4.92174	0.0497416	0.332984	0.283243	28.0258
3040	1.50299	0.209073		0.0281565	0.01519	0.0129665	0.000168131			1840	4.95746	0.0501026	0.332166	0.282064	27.9091
3041	1.51023	0.20904		0.0282072	0.0152632	0.012944	0.000167548			1841	4.9968	0.0505002	0.330403	0.279902	27.6953
3042	1.50223	0.208951		0.0282031	0.0151823	0.0130208	0.000169541			1842	5.03429	0.0508791	0.329314	0.278435	27.55
3043	1.51102	0.208896		0.0282331	0.0152712	0.012962	0.000168013			1843	5.07125	0.0512526	0.331093	0.279841	27.6892
3044	1.51424	0.208857		0.0282787	0.0153037	0.012975	0.000168351			1844	5.11309	0.0516754	0.336003	0.284327	28.1331
3045	1.51394	0.208744		0.0282499	0.0153007	0.0129492	0.000167682			1845	5.14916	0.05204	0.339763	0.287723	28.469
3046	1.52222	0.208608		0.0281986	0.0153843	0.0128143	0.000164206			1846	5.18719	0.0524243	0.339587	0.287163	28.4136
3047	1.52162	0.20861		0.0282855	0.0153783	0.0129073	0.000166598			1847	5.22503	0.0528068	0.33768	0.284873	28.1871
3048	1.5237	0.208764		0.0285238	0.0153993	0.0131245	0.000172253			1848	5.25994	0.0531596	0.336674	0.283514	28.0526
3049	1.52573	0.208891		0.0287353	0.0154198	0.0133155	0.000177302			1849	5.30024	0.0535669	0.33694	0.283374	28.0387
3050	1.52751	0.208879		0.0288087	0.0154378	0.0133709	0.000178782			1850	5.33633	0.0539317	0.33704	0.283109	28.0125
3051	1.52803	0.20878		0.0287934	0.0154431	0.0133503	0.000178231			1851	5.37073	0.0542793	0.336402	0.282123	27.915
3052	1.53302	0.208642		0.0287404	0.0154935	0.013247	0.000175482			1852	5.40819	0.0546579	0.336024	0.281366	27.8401
3053	1.53502	0.208472		0.0286553	0.0155137	0.0131416	0.000172703			1853	5.44103	0.0549898	0.336546	0.281556	27.8589
3054	1.53632	0.208347		0.0286144	0.0155269	0.0130876	0.000171284			1854	5.47796	0.055363	0.337145	0.281782	27.8812
3055	1.5384	0.208383		0.0287351	0.0155479	0.0131872	0.000173901			1855	5.51763	0.0557639	0.337076	0.281312	27.8347
3056	1.54016	0.208541		0.0289778	0.0155656	0.0134122	0.000179886			1856	5.54929	0.0560839	0.336958	0.280874	27.7915
3057	1.54209	0.208622		0.0291438	0.0155851	0.0135587	0.000183839			1857	5.5818	0.0564125	0.337485	0.281072	27.811
3058	1.54169	0.20853		0.0291365	0.0155811	0.0135554	0.000183748			1858	5.61943	0.0567928	0.338161	0.281368	27.8403
3059	1.54756	0.208376		0.0290667	0.0156404	0.0134263	0.000180265			1859	5.65243	0.0571263	0.338375	0.281248	27.8284
3060	1.54929	0.208267		0.0290426	0.015658	0.0133846	0.000179149			1860	5.68435	0.0574489	0.338559	0.28111	27.8148
3061	1.54917	0.208173		0.0290329	0.0156567	0.0133762	0.000178922			1861	5.72095	0.0578188	0.339136	0.281317	27.8352
3062	1.55464	0.20806		0.029005	0.0157119	0.013293	0.000176705			1862	5.75407	0.0581535	0.339488	0.281334	27.837
3063	1.55449	0.208014		0.0290434	0.0157104	0.013333	0.000177769			1863	5.78376	0.0584536	0.339142	0.280689	27.7731
3064	1.55888	0.208102		0.0292162	0.0157548	0.0134614	0.000181208			1864	5.81424	0.0587617	0.338606	0.279844	27.6895
3065	1.56143	0.208256		0.0294545	0.0157806	0.0136739	0.000186977			1865	5.8558	0.0591817	0.3383	0.279118	27.6177
3066	1.55917	0.208363		0.0296466	0.0157577	0.0138889	0.000192902			1866	5.88724	0.0594994	0.338117	0.278617	27.5681
3067	1.56123	0.208386		0.0297537	0.0157785	0.0139752	0.000195306			1867	5.92015	0.059832	0.338674	0.278842	27.5904
3068	1.56446	0.208323		0.0297757	0.0158112	0.0139645	0.000195007			1868	5.95467	0.0601809	0.341548	0.281367	27.8402
3069	1.56936	0.208182		0.0297188	0.0158608	0.013858	0.000192044			1869	5.98991	0.0605371	0.345876	0.285339	28.2332
3070	1.56888	0.208026		0.0296477	0.0158559	0.0137918	0.000190214			1870	6.02335	0.060875	0.347584	0.286709	28.3687
3071	1.57211	0.207954		0.0296603	0.0158886	0.0137718	0.000189662			1871	6.06037	0.0612492	0.345938	0.284689	28.1689
3072	1.57427	0.207964		0.0297554	0.0159104	0.013845	0.000191683			1872	6.09681	0.0616174	0.343675	0.282057	27.9085
3073	1.57721	0.207947		0.0298225	0.01594	0.0138824	0.000192722			1873	6.13246	0.0619778	0.342608	0.280631	27.7673
3074	1.58067	0.20784		0.0298001	0.0159751	0.0138251	0.000191132			1874	6.16813	0.0623382	0.342539	0.280201	27.7248
3075	1.58086	0.207706		0.0297505	0.015977	0.0137735	0.000189708			1875	6.20341	0.0626948	0.342627	0.279932	27.6982
3076	1.57959	0.207617		0.029747	0.0159641	0.0137828	0.000189966			1876	6.24024	0.063067	0.342822	0.279755	27.6806
3077	1.58088	0.207581		0.0297955	0.0159772	0.0138184	0.000190947			1877	6.27874	0.0634561	0.3433	0.279844	27.6895
3078	1.57743	0.207599		0.0298979	0.0159423	0.0139555	0.000194757			1878	6.31722	0.063845	0.343706	0.279861	27.6911
3079	1.58837	0.207682		0.0300655	0.0160529	0.0140125	0.000196351			1879	6.35702	0.0642472	0.343869	0.279621	27.6675
3080	1.58486	0.207781		0.0302493	0.0160174	0.014232	0.000202548			1880	6.39601	0.0646414	0.344175	0.279533	27.6588
3081	1.5922	0.207806		0.0303588	0.0160915	0.0142672	0.000203554			1881	6.43329	0.0650181	0.344656	0.279638	27.6691
3082	1.59661	0.207733		0.0303704	0.0161362	0.0142342	0.000202613			1882	6.47163	0.0654056	0.344849	0.279443	27.6498
3083	1.59672	0.207618		0.0303397	0.0161372	0.0142025	0.000201711			1883	6.51332	0.0658269	0.344894	0.279067	27.6126
3084	1.59446	0.207509		0.0303159	0.0161144	0.0142015	0.000201684			1884	6.54825	0.0661799	0.345481	0.279301	27.6357
3085	1.60312	0.207433		0.0303239	0.016202	0.0141219	0.000199429			1885	6.59381	0.0666403	0.346343	0.279703	27.6755
3086	1.60362	0.207414		0.0303893	0.016207	0.0141823	0.000201138			1886	6.6342	0.0670486	0.346287	0.279238	27.6296
3087	1.6045	0.207434		0.0304942	0.0162159	0.0142782	0.000203868			1887	6.6682	0.0673923	0.345337	0.277944	27.5015
3088	1.6064	0.207412		0.0305571	0.0162351	0.014322	0.000205119			1888	6.71663	0.0678817	0.345251	0.277369	27.4446
3089	1.60975	0.207314		0.0305434	0.0162689	0.0142745	0.000203762			1889	6.75344	0.0682537	0.34741	0.279156	27.6214
3090	1.60788	0.207215		0.0305295	0.0162501	0.0142794	0.000203901			1890	6.79366	0.0686602	0.350087	0.281427	27.8461
3091	1.61417	0.207152		0.0305506	0.0163136	0.014237	0.000202692			1891	6.83891	0.0691175	0.350604	0.281486	27.852
3092	1.61568	0.207046		0.0305297	0.0163289	0.0142009	0.000201664			1892	6.87558	0.0694881	0.349309	0.279821	27.6872
3093	1.61879	0.206886		0.0304544	0.0163603	0.0140941	0.000198644			1893	6.92633	0.070001	0.348223	0.278222	27.529
3094	1.6225	0.206835		0.0304881	0.0163978	0.0140903	0.000198536			1894	6.96375	0.0703791	0.348596	0.278216	27.5284
3095	1.62289	0.207007		0.0307444	0.0164018	0.0143426	0.000205711			1895	7.00486	0.0707946	0.350036	0.279241	27.6298
3096	1.62545	0.207231		0.0310534	0.0164276	0.0146257	0.000213912			1896	7.04604	0.0712109	0.351146	0.279935	27.6985
3097	1.62322	0.207238		0.0311448	0.0164051	0.0147397	0.00021726			1897	7.09162	0.0716715	0.351266	0.279594	27.6648
3098	1.62993	0.207023		0.0310147	0.0164729	0.0145418	0.000211463			1898	7.13927	0.0721531	0.350918	0.278765	27.5828
3099	1.63218	0.206841		0.0309172	0.0164957	0.0144215	0.000207979			1899	7.17589	0.0725232	0.350815	0.278292	27.5359
3100	1.63253	0.206883		0.0310438	0.0164991	0.0145447	0.000211548			1900	7.22187	0.0729879	0.35111	0.278122	27.5191
3101	1.63334	0.207087		0.031332	0.0165073	0.0148246	0.00021977			1901	7.2652	0.0734258	0.35153	0.278104	27.5173
3102	1.63844	0.207275		0.0316052	0.0165589	0.0150463	0.000226392			1902	7.31037	0.0738823	0.351919	0.278037	27.5107
3103	1.64077	0.207454		0.0318685	0.0165825	0.0152861	0.000233664			1903	7.35578	0.0743412	0.352361	0.27802	27.509
3104	1.643	0.207882		0.0323806	0.0166049	0.0157756	0.000248871			1904	7.39007	0.0746878	0.352838	0.278151	27.5219
3105	1.64868	0.208741		0.0333245	0.0166624	0.0166621	0.000277625			1905	7.44764	0.0752697	0.353169	0.2779	27.4971
3106	1.65997	0.209721		0.0343892	0.0167765	0.0176127	0.000310208			1906	7.48933	0.0756909	0.353307	0.277616	27.469
3107	1.68193	0.210093		0.0348458	0.0169985	0.0178473	0.000318526			1907	7.53486	0.0761511	0.35352	0.277369	27.4446
3108	1.66529	0.209433		0.0342701	0.0168302	0.0174399	0.000304149			1908	7.58252	0.0766328	0.354213	0.27758	27.4655
3109	1.65629	0.208175		0.0330971	0.0167394	0.0163578	0.000267576			1909	7.62704	0.0770828	0.355483	0.2784	27.5466
3110	1.65667	0.207132		0.032139	0.0167432	0.0153958	0.00023703			1910	7.67764	0.0775942	0.35674	0.279146	27.6204
3111	1.65755	0.206628		0.0317191	0.016752	0.0149671	0.000224014			1911	7.72339	0.0780565	0.357224	0.279168	27.6226
3112	1.65668	0.2064		0.0315763	0.0167432	0.0148331	0.000220022			1912	7.77418	0.0785698	0.357003	0.278433	27.5499
3113	1.65922	0.206219		0.0314798	0.016769	0.0147108	0.000216409			1913	7.81449	0.0789772	0.356763	0.277786	27.4858
3114	1.65918	0.206154		0.0314997	0.0167685	0.0147312	0.000217009			1914	7.8665	0.0795028	0.356703	0.2772	27.4279
3115	1.65603	0.206247		0.0316767	0.0167367	0.01494	0.000223204			1915	7.91786	0.0800219	0.356367	0.276345	27.3433
3116	1.66268	0.206335		0.0318498	0.0168039	0.0150459	0.000226379			1916	7.96282	0.0804763	0.356004	0.275528	27.2624
3117	1.65881	0.206329		0.0319282	0.0167648	0.0151634	0.00022993			1917	8.01407	0.0809943	0.357138	0.276144	27.3234
3118	1.66931	0.206288		0.0319719	0.0168709	0.015101	0.000228041			1918	8.06475	0.0815065	0.360095	0.278588	27.5652
3119	1.66853	0.206193		0.0319611	0.016863	0.0150981	0.000227952			1919	8.11301	0.0819942	0.361954	0.27996	27.701
3120	1.66682	0.205992		0.031845	0.0168457	0.0149993	0.000224979			1920	8.14873	0.0823552	0.360997	0.278642	27.5705
3121	1.67516	0.205839		0.0317769	0.01693	0.0148469	0.00022043			1921	8.19804	0.0828536	0.359477	0.276624	27.3708
3122	1.67621	0.205924		0.0319463	0.0169406	0.0150057	0.000225172			1922	8.27189	0.0836	0.360316	0.276716	27.38
3123	1.67939	0.206096		0.0322029	0.0169728	0.0152301	0.000231955			1923	8.34963	0.0843856	0.363253	0.278868	27.5929
3124	1.68173	0.206031		0.0322222	0.0169964	0.0152258	0.000231826			1924	8.426	0.0851574	0.364936	0.279778	27.683
3125	1.6825	0.205763		0.0320393	0.0170042	0.015035	0.000226052			1925	8.50449	0.0859507	0.364492	0.278541	27.5605
3126	1.6844	0.205635		0.0319953	0.0170234	0.014972	0.000224159			1926	8.59162	0.0868313	0.364017	0.277186	27.4265
3127	1.68853	0.205727		0.0321724	0.0170651	0.0151073	0.000228231			1927	8.66955	0.0876189	0.364609	0.27699	27.4071
3128	1.6839	0.205742		0.0322722	0.0170184	0.0152538	0.000232677			1928	8.74362	0.0883674	0.36543	0.277062	27.4142
3129	1.69199	0.205513		0.0321279	0.0171001	0.0150277	0.000225833			1929	8.82919	0.0892323	0.365903	0.27667	27.3755
3130	1.69258	0.205259		0.0319581	0.0171061	0.014852	0.000220581			1930	8.91491	0.0900986	0.366616	0.276517	27.3603
3131	1.69595	0.205209		0.0319927	0.0171402	0.0148525	0.000220597			1931	8.99101	0.0908678	0.367671	0.276803	27.3886
3132	1.69698	0.205332		0.0322005	0.0171505	0.01505	0.000226502			1932	9.07464	0.0917129	0.368453	0.27674	27.3823
3133	1.69795	0.205481		0.032434	0.0171603	0.0152736	0.000233284			1933	9.15498	0.0925249	0.36904	0.276515	27.3601
3134	1.70013	0.205551		0.032589	0.0171824	0.0154066	0.000237362			1934	9.23101	0.0932933	0.369989	0.276695	27.378
3135	1.70016	0.205476		0.0325982	0.0171827	0.0154155	0.000237637			1935	9.3207	0.0941997	0.371026	0.276826	27.3909
3136	1.70427	0.20527		0.0324774	0.0172242	0.0152532	0.00023266			1936	9.39745	0.0949754	0.371619	0.276643	27.3728
3137	1.70304	0.205079		0.0323706	0.0172117	0.0151588	0.00022979			1937	9.48124	0.0958222	0.372185	0.276363	27.3451
3138	1.70709	0.205015		0.0323918	0.0172528	0.015139	0.000229189			1938	9.56581	0.0966769	0.373134	0.276457	27.3543
3139	1.70462	0.205014		0.0324752	0.0172277	0.0152475	0.000232486			1939	9.65218	0.0975498	0.373696	0.276146	27.3236
3140	1.71096	0.204974		0.0325196	0.0172918	0.0152278	0.000231886			1940	9.73982	0.0984356	0.373466	0.275031	27.2132
3141	1.71274	0.204939		0.0325695	0.0173098	0.0152597	0.000232858			1941	9.81918	0.0992376	0.373936	0.274698	27.1803
3142	1.71339	0.204969		0.0326839	0.0173164	0.0153676	0.000236162			1942	9.90296	0.100084	0.376627	0.276543	27.3628
3143	1.7165	0.204968		0.0327671	0.0173478	0.0154193	0.000237754			1943	9.99219	0.100986	0.37978	0.278794	27.5856
3144	1.71574	0.204852		0.0327362	0.0173402	0.0153961	0.000237039			1944	10.0826	0.1019	0.380671	0.278771	27.5833
3145	1.71737	0.204723		0.0326921	0.0173566	0.0153355	0.000235176			1945	10.1554	0.102635	0.380228	0.277593	27.4668
3146	1.71719	0.204684		0.0327374	0.0173548	0.0153826	0.000236623			1946	10.259	0.103682	0.380525	0.276843	27.3926
3147	1.72723	0.204671		0.0328093	0.0174562	0.0153531	0.000235717			1947	10.3435	0.104536	0.381564	0.277028	27.4108
3148	1.72493	0.204613		0.0328352	0.017433	0.0154022	0.000237228			1948	10.4302	0.105413	0.382172	0.27676	27.3843
3149	1.72467	0.204568		0.0328756	0.0174304	0.0154452	0.000238554			1949	10.5114	0.106234	0.382456	0.276222	27.3311
3150	1.72746	0.204584		0.0329756	0.0174586	0.0155171	0.00024078			1950	10.603	0.107159	0.383269	0.27611	27.32
3151	1.72525	0.204576		0.0330524	0.0174362	0.0156162	0.000243867			1951	10.6934	0.108072	0.384369	0.276296	27.3385
3152	1.72538	0.204496		0.0330569	0.0174376	0.0156193	0.000243963			1952	10.788	0.109029	0.385014	0.275986	27.3077
3153	1.73206	0.204426		0.0330716	0.0175051	0.0155665	0.000242317			1953	10.8772	0.10993	0.385567	0.275637	27.2732
3154	1.74056	0.20441		0.0331408	0.017591	0.0155498	0.000241797			1954	10.9682	0.11085	0.386781	0.275931	27.3023
3155	1.73681	0.204374		0.0331888	0.0175531	0.0156357	0.000244474			1955	11.067	0.111849	0.388344	0.276495	27.3582
3156	1.73748	0.204295		0.0331942	0.0175599	0.0156343	0.000244431			1956	11.1925	0.113117	0.389575	0.276458	27.3545
3157	1.73796	0.204264		0.0332486	0.0175647	0.0156839	0.000245983			1957	11.3528	0.114737	0.390793	0.276056	27.3147
3158	1.74216	0.204291		0.0333599	0.0176072	0.0157528	0.00024815			1958	11.5189	0.116416	0.392424	0.276008	27.31
3159	1.74331	0.204267		0.0334207	0.0176188	0.0158019	0.000249699			1959	11.7046	0.118293	0.393996	0.275703	27.2798
3160	1.74751	0.20417		0.0334084	0.0176612	0.0157472	0.000247973			1960	11.8397	0.119658	0.395107	0.275449	27.2546
3161	1.74728	0.204091		0.033414	0.0176589	0.0157551	0.000248222			1961	11.9434	0.120706	0.396197	0.27549	27.2587
3162	1.74886	0.204056		0.0334637	0.0176748	0.0157889	0.000249289			1962	12.0292	0.121573	0.397447	0.275873	27.2966
3163	1.74699	0.204008		0.0334998	0.017656	0.0158438	0.000251027			1963	12.1146	0.122437	0.398209	0.275773	27.2866
3164	1.74838	0.203953		0.0335297	0.01767	0.0158597	0.00025153			1964	12.1972	0.123271	0.39832	0.275049	27.215
3165	1.75302	0.203943		0.0336039	0.0177169	0.0158871	0.000252399			1965	12.2926	0.124235	0.398739	0.274504	27.1611
3166	1.75571	0.203937		0.0336832	0.0177441	0.0159391	0.000254054			1966	12.3771	0.125089	0.400236	0.275147	27.2247
3167	1.75252	0.203882		0.0337122	0.0177119	0.0160003	0.000256011			1967	12.455	0.125876	0.402239	0.276363	27.345
3168	1.7588	0.203843		0.0337576	0.0177753	0.0159823	0.000255434			1968	12.5493	0.126829	0.403633	0.276804	27.3887
3169	1.75544	0.203879		0.0338791	0.0177414	0.0161377	0.000260425			1969	12.6378	0.127724	0.404217	0.276493	27.358
3170	1.75805	0.203877		0.0339617	0.0177677	0.016194	0.000262244			1970	12.7169	0.128523	0.404448	0.275925	27.3017
3171	1.76026	0.203734		0.0339029	0.0177901	0.0161128	0.000259623			1971	12.8005	0.129369	0.404731	0.275362	27.246
3172	1.76509	0.203564		0.0338174	0.0178388	0.0159786	0.000255315			1972	12.9045	0.130419	0.405347	0.274928	27.2031
3173	1.76047	0.203488		0.0338261	0.0177922	0.0160339	0.000257087			1973	12.9794	0.131177	0.406307	0.27513	27.2231
3174	1.76438	0.203412		0.0338348	0.0178317	0.0160031	0.000256099			1974	13.0791	0.132184	0.407237	0.275053	27.2154
3175	1.76354	0.203246		0.0337533	0.0178232	0.0159302	0.00025377			1975	13.1586	0.132987	0.40787	0.274882	27.1986
3176	1.7682	0.203154		0.0337457	0.0178704	0.0158754	0.000252028			1976	13.2386	0.133796	0.408255	0.274459	27.1566
3177	1.76636	0.203316		0.0339928	0.0178518	0.0161411	0.000260535			1977	13.3144	0.134562	0.408189	0.273627	27.0743
3178	1.76884	0.203577		0.0343383	0.0178768	0.0164615	0.00027098			1978	13.3046	0.134463	0.407115	0.272652	26.9778
3179	1.77367	0.203617		0.0344634	0.0179256	0.0165378	0.000273498			1979	12.9634	0.131015	0.405025	0.27401	27.1123
3180	1.76942	0.203395		0.0343252	0.0178827	0.0164424	0.000270354			1980	12.7008	0.128361	0.402736	0.274375	27.1484
3181	1.77063	0.203125		0.0341399	0.0178949	0.0162449	0.000263897			1981	12.527	0.126604	0.40088	0.274276	27.1386
3182	1.77145	0.20296		0.0340599	0.0179032	0.0161567	0.00026104			1982	12.4023	0.125344	0.399384	0.27404	27.1152
3183	1.77275	0.202919		0.0341032	0.0179163	0.0161869	0.000262014			1983	12.3057	0.124368	0.398106	0.273738	27.0853
3184	1.77725	0.203005		0.0342745	0.0179618	0.0163127	0.000266104			1984	12.2329	0.123632	0.397137	0.273504	27.0622
3185	1.77657	0.203161		0.034515	0.017955	0.0165601	0.000274236			1985	12.1712	0.123009	0.396347	0.273338	27.0458
3186	1.77388	0.203211		0.0346491	0.0179277	0.0167214	0.000279605			1986	12.1157	0.122447	0.395538	0.273091	27.0213
3187	1.77707	0.203053		0.0345761	0.01796	0.0166161	0.000276096			1987	12.071	0.121996	0.39493	0.272934	27.0058
3188	1.77689	0.202807		0.034414	0.0179581	0.0164559	0.000270797			1988	12.0414	0.121696	0.394679	0.272983	27.0106
3189	1.77854	0.202627		0.0343191	0.0179748	0.0163443	0.000267135			1989	12.0104	0.121383	0.394293	0.27291	27.0034
3190	1.77904	0.202516		0.0342932	0.0179799	0.0163134	0.000266126			1990	11.9772	0.121048	0.393538	0.272491	26.9619
3191	1.77835	0.202416		0.0342771	0.0179729	0.0163042	0.000265828			1991	11.9608	0.120882	0.393281	0.272399	26.9528
3192	1.77748	0.20234		0.0342861	0.0179641	0.016322	0.000266409			1992	11.9412	0.120684	0.394185	0.273501	27.0619
3193	1.78095	0.202301		0.0343316	0.0179992	0.0163325	0.00026675			1993	11.9365	0.120637	0.395069	0.274432	27.154
3194	1.7809	0.202239		0.0343542	0.0179986	0.0163555	0.000267503			1994	11.9404	0.120676	0.394533	0.273857	27.0971
3195	1.77942	0.202156		0.0343555	0.0179837	0.0163718	0.000268036			1995	11.9396	0.120668	0.393262	0.272594	26.9722
3196	1.78235	0.202172		0.0344562	0.0180133	0.0164429	0.000270369			1996	11.9344	0.120615	0.392728	0.272112	26.9245
3197	1.78102	0.202328		0.0346969	0.0179999	0.016697	0.000278788			1997	11.9636	0.12091	0.393045	0.272134	26.9267
3198	1.78296	0.202459		0.0349127	0.0180195	0.0168932	0.000285381			1998	11.9816	0.121092	0.393308	0.272216	26.9347
3199	1.78076	0.202421		0.0349595	0.0179973	0.0169622	0.000287718			1999	12.0294	0.121576	0.393466	0.27189	26.9025
3200	1.78176	0.202262		0.0348852	0.0180074	0.0168778	0.000284861			2000	12.0921	0.122209	0.39409	0.271881	26.9016
3201	1.78328	0.202087		0.0347947	0.0180227	0.016772	0.0002813			2001	12.1662	0.122958	0.395001	0.272044	26.9177
3202	1.78268	0.201923		0.0347153	0.0180166	0.0166987	0.000278846			2002	12.2604	0.12391	0.395683	0.271773	26.8909
3203	1.78202	0.201784		0.0346612	0.01801	0.0166512	0.000277262			2003	12.356	0.124876	0.396462	0.271586	26.8723
3204	1.7814	0.201716		0.0346777	0.0180038	0.0166739	0.000278019			2004	12.4896	0.126226	0.397879	0.271652	26.879
3205	1.78126	0.201686		0.0347325	0.0180023	0.0167301	0.000279898			2005	12.6436	0.127783	0.399493	0.271711	26.8847
3206	1.78174	0.201578		0.0347093	0.0180072	0.0167021	0.000278959			2006	12.85	0.129868	0.400553	0.270685	26.7832
3207	1.78238	0.201391		0.0346061	0.0180136	0.0165925	0.00027531			2007	12.9648	0.131029	0.401183	0.270154	26.7307
3208	1.77999	0.201297		0.034597	0.0179895	0.0166075	0.000275808			2008	12.9564	0.130944	0.401754	0.27081	26.7956
3209	1.77878	0.20139		0.0347748	0.0179772	0.0167976	0.000282158			2009	12.9426	0.130804	0.401962	0.271157	26.83
3210	1.77771	0.201484		0.0349536	0.0179665	0.0169871	0.000288562			2010	12.94	0.130779	0.401622	0.270844	26.7989
3211	1.77767	0.201361		0.0349145	0.017966	0.0169485	0.000287252			2011	12.9573	0.130954	0.401393	0.270439	26.7589
3212	1.78073	0.201121		0.0347597	0.0179969	0.0167628	0.00028099			2012	12.9569	0.130949	0.401623	0.270674	26.7822
3213	1.77351	0.201046		0.0347689	0.017924	0.0168449	0.000283751			2013	12.9942	0.131326	0.401721	0.270394	26.7545
3214	1.77677	0.201183		0.0349909	0.0179569	0.017034	0.000290158			2014	13.0038	0.131423	0.401368	0.269944	26.71
3215	1.77691	0.201266		0.0351585	0.0179584	0.0172001	0.000295845			2015	13.0233	0.13162	0.401249	0.269629	26.6787
3216	1.77346	0.201088		0.0350652	0.0179235	0.0171417	0.000293838			2016	13.0658	0.13205	0.401894	0.269845	26.7001
3217	1.77199	0.200793		0.0348548	0.0179086	0.0169462	0.000287174			2017	13.0833	0.132227	0.402753	0.270526	26.7675
3218	1.77471	0.200666		0.0348121	0.0179361	0.016876	0.000284799			2018	13.1118	0.132515	0.40311	0.270595	26.7743
3219	1.77198	0.200761		0.0349918	0.0179086	0.0170833	0.000291838			2019	13.1258	0.132656	0.403077	0.27042	26.7571
3220	1.77061	0.200862		0.0351777	0.0178947	0.017283	0.000298703			2020	13.1557	0.132958	0.402952	0.269994	26.7149
3221	1.77035	0.200787		0.0351868	0.0178921	0.0172948	0.00029911			2021	13.1873	0.133278	0.402699	0.269421	26.6582
3222	1.76751	0.200579		0.0350639	0.0178633	0.0172006	0.000295859			2022	13.1962	0.133367	0.402441	0.269074	26.6239
3223	1.76657	0.200371		0.0349401	0.0178539	0.0170863	0.00029194			2023	13.2137	0.133545	0.402514	0.268969	26.6135
3224	1.76904	0.200203		0.0348573	0.0178788	0.0169785	0.00028827			2024	13.2303	0.133712	0.402778	0.269065	26.623
3225	1.76802	0.200063		0.0348017	0.0178685	0.0169332	0.000286733			2025	13.2376	0.133786	0.40277	0.268984	26.615
3226	1.76064	0.199984		0.0348075	0.0177939	0.0170136	0.000289463			2026	13.2605	0.134017	0.402575	0.268558	26.5728
3227	1.76044	0.200004		0.0349116	0.0177919	0.0171197	0.000293085			2027	13.2518	0.13393	0.402588	0.268659	26.5827
3228	1.76085	0.200064		0.0350568	0.0177961	0.0172607	0.000297933			2028	13.2605	0.134017	0.402678	0.268661	26.583
3229	1.75727	0.200058		0.0351354	0.0177599	0.0173755	0.000301909			2029	13.2739	0.134153	0.40246	0.268307	26.5479
3230	1.7599	0.199957		0.0351191	0.0177865	0.0173326	0.000300419			2030	13.2719	0.134132	0.402094	0.267962	26.5138
3231	1.75495	0.19983		0.0350764	0.0177364	0.01734	0.000300677			2031	13.2766	0.13418	0.401951	0.267772	26.495
3232	1.75395	0.199732		0.0350629	0.0177263	0.0173365	0.000300555			2032	13.2527	0.133939	0.401816	0.267877	26.5054
3233	1.74467	0.199638		0.0350538	0.0176325	0.0174213	0.000303501			2033	13.2476	0.133887	0.401233	0.267346	26.4528
3234	1.75185	0.199514		0.0350143	0.017705	0.0173092	0.000299609			2034	13.2096	0.133503	0.400272	0.266769	26.3958
3235	1.74876	0.199394		0.0349788	0.0176739	0.017305	0.000299462			2035	13.1073	0.132469	0.399226	0.266757	26.3946
3236	1.74935	0.199332		0.0350014	0.0176798	0.0173216	0.000300038			2036	12.9477	0.130856	0.397982	0.267127	26.4312
3237	1.74287	0.199303		0.0350576	0.0176143	0.0174433	0.000304269			2037	12.8277	0.129643	0.396392	0.266748	26.3937
3238	1.74252	0.199235		0.0350742	0.0176108	0.0174634	0.00030497			2038	12.6914	0.128265	0.394799	0.266534	26.3725
3239	1.74241	0.199127		0.0350506	0.0176097	0.0174409	0.000304184			2039	12.5919	0.12726	0.393543	0.266283	26.3476
3240	1.73922	0.199025		0.0350334	0.0175774	0.017456	0.000304712			2040	12.4844	0.126173	0.392506	0.266333	26.3526
3241	1.73559	0.198908		0.0350006	0.0175408	0.0174598	0.000304844			2041	12.3854	0.125173	0.391499	0.266326	26.3519
3242	1.73488	0.198734		0.0349115	0.0175336	0.0173779	0.000301991			2042	12.2885	0.124194	0.390562	0.266368	26.3561
3243	1.72957	0.198613		0.0348745	0.0174799	0.0173945	0.00030257			2043	12.2078	0.123378	0.389622	0.266244	26.3438
3244	1.7279	0.198721		0.0350673	0.017463	0.0176043	0.00030991			2044	12.1234	0.122526	0.388439	0.265914	26.3111
3245	1.72703	0.198988		0.035419	0.0174542	0.0179648	0.000322734			2045	12.0438	0.121721	0.387093	0.265373	26.2576
3246	1.72367	0.199075		0.0355904	0.0174203	0.0181701	0.000330153			2046	11.9626	0.1209	0.385923	0.265023	26.223
3247	1.71674	0.198829		0.0354293	0.0173503	0.018079	0.00032685			2047	11.8525	0.119788	0.384838	0.26505	26.2257
3248	1.72095	0.198504		0.0351891	0.0173928	0.0177963	0.000316707			2048	11.7606	0.118859	0.383265	0.264407	26.162
3249	1.71368	0.198363		0.0351327	0.0173193	0.0178134	0.000317318			2049	11.6473	0.117714	0.380948	0.263234	26.046
3250	1.71318	0.198312		0.0351661	0.0173143	0.0178518	0.000318688			2050	11.3959	0.115173	0.378277	0.263105	26.0332
3251	1.71139	0.198144		0.0350828	0.0172961	0.0177866	0.000316364			2051	10.9297	0.110461	0.375814	0.265352	26.2556
3252	1.70719	0.197946		0.0349695	0.0172537	0.0177158	0.000313849			2052	10.7551	0.108697	0.373876	0.26518	26.2385
3253	1.70417	0.197917		0.0350257	0.0172232	0.0178025	0.000316928			2053	10.7649	0.108795	0.372559	0.263764	26.0984
3254	1.7027	0.197992		0.035185	0.0172084	0.0179767	0.000323161			2054	10.7572	0.108718	0.371675	0.262956	26.0185
3255	1.69872	0.197947		0.0352246	0.0171681	0.0180565	0.000326037			2055	10.598	0.107109	0.370794	0.263685	26.0906
3256	1.69563	0.19777		0.0351316	0.0171369	0.0179947	0.00032381			2056	10.5098	0.106218	0.369706	0.263489	26.0712
3257	1.69159	0.197622		0.0350689	0.0170961	0.0179728	0.000323021			2057	10.4374	0.105486	0.368668	0.263182	26.0409
3258	1.68832	0.19755		0.0350816	0.017063	0.0180186	0.000324671			2058	10.3848	0.104954	0.367929	0.262975	26.0204
3259	1.68647	0.197472		0.035088	0.0170443	0.0180437	0.000325574			2059	10.332	0.104421	0.367336	0.262915	26.0144
3260	1.68195	0.197365		0.035066	0.0169986	0.0180674	0.000326431			2060	10.2804	0.103899	0.366655	0.262757	25.9988
3261	1.67805	0.197255		0.0350404	0.0169592	0.0180812	0.00032693			2061	10.2304	0.103394	0.36593	0.262536	25.9769
3262	1.67464	0.197113		0.0349824	0.0169248	0.0180576	0.000326077			2062	10.182	0.102904	0.365245	0.262341	25.9577
3263	1.67344	0.196945		0.0348999	0.0169126	0.0179872	0.000323541			2063	10.133	0.102409	0.364559	0.26215	25.9387
3264	1.66405	0.196865		0.0349044	0.0168177	0.0180867	0.000327127			2064	10.0941	0.102016	0.363962	0.261947	25.9186
3265	1.66116	0.196889		0.035013	0.0167885	0.0182245	0.000332131			2065	10.0385	0.101454	0.363625	0.262171	25.9408
3266	1.66134	0.196846		0.0350546	0.0167904	0.0182642	0.000333583			2066	9.98343	0.100898	0.363305	0.262408	25.9642
3267	1.65509	0.196641		0.0349337	0.0167271	0.0182066	0.000331481			2067	9.94362	0.100495	0.362572	0.262077	25.9315
3268	1.65204	0.196396		0.0347732	0.0166964	0.0180768	0.000326771			2068	9.88763	0.0999294	0.361535	0.261606	25.8849
3269	1.64625	0.196218		0.0346805	0.0166379	0.0180427	0.000325538			2069	9.83557	0.0994032	0.360688	0.261285	25.8531
3270	1.64207	0.196051		0.034598	0.0165956	0.0180024	0.000324086			2070	9.77975	0.0988391	0.360095	0.261256	25.8503
3271	1.63403	0.195867		0.0344988	0.0165143	0.0179845	0.000323443			2071	9.72481	0.0982839	0.359376	0.261092	25.834
3272	1.63996	0.195788		0.0345039	0.0165743	0.0179296	0.000321471			2072	9.66262	0.0976553	0.358477	0.260822	25.8073
3273	1.63568	0.195864		0.0346644	0.016531	0.0181333	0.000328818			2073	9.60257	0.0970485	0.357736	0.260688	25.794
3274	1.62753	0.195955		0.0348406	0.0164487	0.018392	0.000338264			2074	9.54361	0.0964526	0.357167	0.260715	25.7967
3275	1.62656	0.195953		0.0349229	0.0164388	0.0184841	0.000341663			2075	9.47649	0.0957742	0.356419	0.260645	25.7898
3276	1.62383	0.195904		0.0349589	0.0164112	0.0185476	0.000344014			2076	9.42087	0.0952121	0.355479	0.260267	25.7524
3277	1.61739	0.195827		0.0349659	0.0163462	0.0186197	0.000346694			2077	9.34989	0.0944947	0.354684	0.260189	25.7447
3278	1.61328	0.195644		0.0348682	0.0163046	0.0185636	0.000344607			2078	9.29092	0.0938988	0.354037	0.260138	25.7397
3279	1.61075	0.195405		0.0347136	0.0162791	0.0184346	0.000339833			2079	9.22083	0.0931904	0.353235	0.260045	25.7304
3280	1.60537	0.195262		0.0346553	0.0162247	0.0184306	0.000339687			2080	9.15788	0.0925542	0.35234	0.259786	25.7048
3281	1.60133	0.195228		0.0347054	0.0161838	0.0185216	0.000343049			2081	9.10271	0.0919966	0.351657	0.259661	25.6924
3282	1.59836	0.19518		0.0347426	0.0161538	0.0185888	0.000345544			2082	9.04877	0.0914514	0.351126	0.259674	25.6938
3283	1.59708	0.1951		0.0347468	0.0161409	0.0186058	0.000346177			2083	9.0013	0.0909717	0.350463	0.259491	25.6756
3284	1.59183	0.195041		0.0347729	0.0160878	0.0186851	0.000349132			2084	8.95274	0.0904809	0.349751	0.25927	25.6537
3285	1.58726	0.194931		0.0347476	0.0160417	0.0187059	0.000349909			2085	8.9094	0.0900429	0.349266	0.259223	25.6491
3286	1.584	0.194678		0.0345793	0.0160087	0.0185706	0.000344866			2086	8.88175	0.0897634	0.348922	0.259159	25.6428
3287	1.58224	0.194414		0.0343997	0.0159909	0.0184088	0.000338885			2087	8.85259	0.0894688	0.34847	0.259001	25.6271
3288	1.57577	0.194327		0.0343974	0.0159255	0.0184719	0.000341212			2088	8.82763	0.0892165	0.348044	0.258828	25.61
3289	1.57463	0.194342		0.0344964	0.015914	0.0185824	0.000345306			2089	8.81361	0.0890748	0.347939	0.258864	25.6136
3290	1.57242	0.194273		0.0345126	0.0158917	0.0186209	0.00034674			2090	8.81393	0.089078	0.348045	0.258967	25.6238
3291	1.56849	0.194192		0.0345159	0.0158519	0.0186639	0.000348343			2091	8.81518	0.0890907	0.348079	0.258989	25.6259
3292	1.56179	0.194255		0.0346637	0.0157843	0.0188795	0.000356434			2092	8.84215	0.0893632	0.348143	0.25878	25.6053
3293	1.56262	0.194312		0.0348051	0.0157926	0.0190125	0.000361474			2093	8.87699	0.0897154	0.348446	0.258731	25.6004
3294	1.55617	0.194125		0.0347033	0.0157275	0.0189758	0.000360081			2094	8.9552	0.0905058	0.348819	0.258314	25.5591
3295	1.5562	0.193817		0.0344793	0.0157277	0.0187516	0.000351623			2095	9.00851	0.0910446	0.34897	0.257926	25.5207
3296	1.55059	0.193686		0.0344329	0.0156711	0.0187618	0.000352007			2096	9.00348	0.0909937	0.34891	0.257916	25.5198
3297	1.5524	0.193743		0.0345748	0.0156893	0.0188855	0.000356663			2097	8.97735	0.0907297	0.348759	0.258029	25.531
3298	1.5481	0.193756		0.0346726	0.0156459	0.0190267	0.000362016			2098	8.94887	0.0904418	0.34847	0.258028	25.5309
3299	1.54078	0.193653		0.0346541	0.0155719	0.0190821	0.000364128			2099	8.9367	0.0903188	0.348044	0.257725	25.5009
3300	1.54004	0.193526		0.0346113	0.0155644	0.0190468	0.000362782			2100	8.9039	0.0899874	0.34767	0.257682	25.4967
3301	1.53858	0.193363		0.0345333	0.0155497	0.0189837	0.000360379			2101	8.87427	0.0896878	0.347412	0.257724	25.5008
3302	1.53335	0.19311		0.0343647	0.0154969	0.0188678	0.000355994			2102	8.85467	0.0894898	0.347103	0.257613	25.4898
3303	1.53018	0.192868		0.0342073	0.0154648	0.0187425	0.000351283			2103	8.84203	0.089362	0.346699	0.257337	25.4625
3304	1.52409	0.19274		0.0341642	0.0154032	0.0187609	0.000351973			2104	8.81357	0.0890744	0.346377	0.257302	25.4591
3305	1.5203	0.192619		0.0341278	0.0153649	0.0187629	0.000352046			2105	8.79893	0.0889265	0.346162	0.257235	25.4524
3306	1.5135	0.19243		0.034023	0.0152962	0.0187267	0.00035069			2106	8.78218	0.0887572	0.345878	0.257121	25.4411
3307	1.51613	0.192362		0.0340397	0.0153228	0.0187169	0.000350323			2107	8.75579	0.0884905	0.345523	0.257033	25.4324
3308	1.51768	0.192555		0.0343177	0.0153384	0.0189793	0.000360214			2108	8.73563	0.0882867	0.345242	0.256956	25.4248
3309	1.50911	0.192775		0.034622	0.0152519	0.0193701	0.000375201			2109	8.71619	0.0880902	0.344995	0.256905	25.4198
3310	1.50994	0.192727		0.0346592	0.0152602	0.019399	0.000376322			2110	8.69282	0.0878541	0.344635	0.256781	25.4075
3311	1.50758	0.192509		0.0345255	0.0152363	0.0192892	0.000372073			2111	8.67618	0.0876859	0.344229	0.256543	25.3839
3312	1.50447	0.192404		0.0345054	0.015205	0.0193004	0.000372506			2112	8.6467	0.0873879	0.343929	0.256541	25.3838
3313	1.50292	0.192432		0.0346179	0.0151893	0.0194286	0.000377472			2113	8.62267	0.087145	0.343675	0.25653	25.3826
3314	1.50027	0.192383		0.0346537	0.0151625	0.0194912	0.000379906			2114	8.59602	0.0868757	0.34337	0.256494	25.3791
3315	1.49627	0.192191		0.0345464	0.0151221	0.0194243	0.000377302			2115	8.57542	0.0866675	0.343157	0.256489	25.3786
3316	1.49239	0.191992		0.0344313	0.0150829	0.0193484	0.00037436			2116	8.57639	0.0866773	0.343172	0.256495	25.3792
3317	1.49084	0.191878		0.0344018	0.0150672	0.0193346	0.000373828			2117	8.59372	0.0868525	0.34326	0.256408	25.3706
3318	1.4911	0.19181		0.0344184	0.0150698	0.0193486	0.000374367			2118	8.62056	0.0871237	0.343287	0.256163	25.3464
3319	1.48537	0.19172		0.0344133	0.0150119	0.0194014	0.000376413			2119	8.64737	0.0873947	0.343432	0.256038	25.334
3320	1.48161	0.191577		0.0343548	0.0149739	0.0193809	0.000375618			2120	8.68	0.0877245	0.343823	0.256098	25.3399
3321	1.48031	0.191388		0.0342502	0.0149608	0.0192895	0.000372083			2121	8.72551	0.0881845	0.344273	0.256089	25.339
3322	1.47367	0.191216		0.0341638	0.0148936	0.0192702	0.00037134			2122	8.78199	0.0887552	0.344673	0.255918	25.3221
3323	1.47653	0.191135		0.0341666	0.0149225	0.019244	0.000370332			2123	8.83819	0.0893232	0.345216	0.255893	25.3196
3324	1.47459	0.191127		0.0342436	0.014903	0.0193407	0.000374062			2124	8.91313	0.0900806	0.345999	0.255919	25.3222
3325	1.46761	0.191122		0.034323	0.0148325	0.0194905	0.00037988			2125	8.98678	0.0908249	0.346822	0.255997	25.3299
3326	1.46787	0.191099		0.0343852	0.014835	0.0195501	0.000382208			2126	9.07225	0.0916887	0.347605	0.255916	25.3219
3327	1.46708	0.191079		0.0344496	0.014827	0.0196225	0.000385043			2127	9.176	0.0927373	0.348572	0.255834	25.3138
3328	1.46533	0.191034		0.0344891	0.0148094	0.0196797	0.000387291			2128	9.28778	0.093867	0.349813	0.255946	25.3248
3329	1.46183	0.190931		0.0344704	0.014774	0.0196965	0.00038795			2129	9.41604	0.0951632	0.351141	0.255978	25.328
3330	1.45993	0.190812		0.034436	0.0147548	0.0196811	0.000387346			2130	9.56651	0.096684	0.352547	0.255863	25.3166
3331	1.46347	0.190723		0.0344324	0.0147906	0.0196418	0.0003858			2131	9.72741	0.0983102	0.354275	0.255965	25.3268
3332	1.4553	0.190622		0.0344158	0.014708	0.0197079	0.0003884			2132	9.91849	0.100241	0.356286	0.256045	25.3347
3333	1.44966	0.190465		0.0343432	0.014651	0.0196922	0.000387784			2133	10.1385	0.102465	0.3582	0.255735	25.304
3334	1.44962	0.190326		0.0342892	0.0146506	0.0196387	0.000385677			2134	10.3464	0.104566	0.359876	0.25531	25.2619
3335	1.44981	0.190304		0.0343519	0.0146525	0.0196994	0.000388065			2135	10.4854	0.10597	0.361455	0.255485	25.2792
3336	1.44404	0.190369		0.0345016	0.0145942	0.0199074	0.000396303			2136	10.599	0.107119	0.362891	0.255773	25.3077
3337	1.44045	0.190391		0.0346075	0.0145579	0.0200496	0.000401986			2137	10.7225	0.108367	0.36403	0.255663	25.2968
3338	1.43863	0.190285		0.0345867	0.0145395	0.0200472	0.00040189			2138	10.826	0.109413	0.365024	0.255611	25.2917
3339	1.43724	0.190079		0.0344652	0.0145255	0.0199397	0.000397591			2139	10.9419	0.110584	0.366155	0.255571	25.2878
3340	1.43547	0.189869		0.0343393	0.0145075	0.0198318	0.000393299			2140	11.0546	0.111723	0.36738	0.255657	25.2962
3341	1.43498	0.189743		0.0342987	0.0145027	0.019796	0.000391882			2141	11.171	0.1129	0.368519	0.255619	25.2925
3342	1.4339	0.189704		0.0343442	0.0144918	0.0198524	0.00039412			2142	11.2897	0.1141	0.36968	0.255581	25.2888
3343	1.4321	0.18966		0.0343844	0.0144735	0.0199109	0.000396442			2143	11.4223	0.115439	0.371024	0.255585	25.2891
3344	1.42914	0.189553		0.034362	0.0144436	0.0199184	0.000396743			2144	11.5457	0.116686	0.372394	0.255708	25.3013
3345	1.4261	0.189442		0.0343361	0.0144129	0.0199232	0.000396932			2145	11.6889	0.118134	0.373615	0.255482	25.2789
3346	1.42047	0.189391		0.0343696	0.014356	0.0200136	0.000400546			2146	11.8289	0.119549	0.374841	0.255292	25.2602
3347	1.42496	0.189354		0.034417	0.0144014	0.0200156	0.000400624			2147	11.9561	0.120834	0.376173	0.255339	25.2648
3348	1.41884	0.189271		0.0344186	0.0143395	0.0200791	0.000403168			2148	12.0735	0.122021	0.377413	0.255392	25.2701
3349	1.42002	0.189169		0.0344008	0.0143514	0.0200494	0.000401977			2149	12.1849	0.123147	0.378501	0.255354	25.2663
3350	1.41391	0.18908		0.0343967	0.0142897	0.020107	0.000404292			2150	12.3013	0.124323	0.379721	0.255398	25.2706
3351	1.41291	0.188968		0.0343699	0.0142796	0.0200903	0.00040362			2151	12.4469	0.125795	0.38123	0.255435	25.2743
3352	1.41206	0.188818		0.0343045	0.014271	0.0200335	0.000401342			2152	12.6088	0.127431	0.382877	0.255446	25.2754
3353	1.41254	0.188706		0.0342768	0.0142758	0.020001	0.000400038			2153	12.7858	0.129219	0.384663	0.255443	25.2752
3354	1.40808	0.1887		0.0343556	0.0142308	0.0201249	0.00040501			2154	12.9934	0.131317	0.386861	0.255544	25.2851
3355	1.41272	0.188769		0.0345086	0.0142777	0.020231	0.000409293			2155	13.255	0.133962	0.389549	0.255587	25.2893
3356	1.40344	0.188823		0.0346473	0.0141838	0.0204635	0.000418754			2156	13.5255	0.136695	0.39243	0.255735	25.304
3357	1.4029	0.188789		0.0346979	0.0141784	0.0205195	0.000421051			2157	13.8669	0.140146	0.395129	0.254984	25.2297
3358	1.40029	0.188638		0.0346316	0.0141521	0.0204796	0.000419412			2158	14.2851	0.144372	0.397097	0.252725	25.0062
3359	1.40201	0.188445		0.0345239	0.0141695	0.0203545	0.000414304			2159	14.3888	0.14542	0.397504	0.252084	24.9427
3360	1.40055	0.188368		0.0345308	0.0141546	0.0203762	0.000415188			2160	14.0726	0.142225	0.396098	0.253873	25.1198
3361	1.39721	0.188431		0.0346782	0.0141209	0.0205573	0.000422601			2161	13.7923	0.139392	0.393773	0.254381	25.17
3362	1.39749	0.188454		0.0347862	0.0141237	0.0206625	0.000426939			2162	13.5778	0.137225	0.391618	0.254393	25.1712
3363	1.39289	0.188323		0.0347398	0.0140772	0.0206625	0.00042694			2163	13.3953	0.13538	0.389819	0.254439	25.1758
3364	1.39153	0.188189		0.0346903	0.0140635	0.0206267	0.000425461			2164	13.2369	0.133778	0.388011	0.254233	25.1553
3365	1.39115	0.188215		0.0348011	0.0140596	0.0207415	0.000430209			2165	13.1085	0.132482	0.386188	0.253706	25.1033
3366	1.38703	0.188293		0.0349637	0.014018	0.0209457	0.000438722			2166	12.9557	0.130937	0.38458	0.253643	25.097
3367	1.38919	0.188227		0.0349824	0.0140399	0.0209425	0.000438588			2167	12.7897	0.129259	0.38312	0.25386	25.1185
3368	1.38291	0.188046		0.034886	0.0139764	0.0209096	0.000437212			2168	12.6574	0.127922	0.38167	0.253749	25.1075
3369	1.38219	0.187885		0.0348099	0.0139691	0.0208408	0.00043434			2169	12.5491	0.126828	0.380448	0.25362	25.0947
3370	1.38361	0.18774		0.0347492	0.0139835	0.0207657	0.000431214			2170	12.4584	0.125911	0.37966	0.253749	25.1075
3371	1.38539	0.187566		0.0346598	0.0140015	0.0206583	0.000426765			2171	12.4195	0.125518	0.379117	0.253599	25.0926
3372	1.38257	0.187453		0.0346313	0.0139729	0.0206583	0.000426766			2172	12.3743	0.125061	0.378627	0.253565	25.0893
3373	1.38374	0.187454		0.0347176	0.0139848	0.0207328	0.000429848			2173	12.3796	0.125115	0.378352	0.253237	25.0569
3374	1.38149	0.187447		0.0347945	0.013962	0.0208325	0.000433994			2174	12.3863	0.125182	0.378322	0.253139	25.0472
3375	1.37983	0.187349		0.0347817	0.0139453	0.0208364	0.000434155			2175	12.413	0.125452	0.378152	0.2527	25.0037
3376	1.37813	0.187262		0.0347787	0.013928	0.0208507	0.000434751			2176	12.3722	0.12504	0.377627	0.252587	24.9925
3377	1.3763	0.187244		0.0348453	0.0139095	0.0209358	0.000438308			2177	12.3191	0.124503	0.377039	0.252536	24.9875
3378	1.37533	0.187204		0.0348901	0.0138997	0.0209904	0.000440595			2178	12.244	0.123744	0.376665	0.252921	25.0256
3379	1.37721	0.187112		0.0348828	0.0139188	0.0209641	0.000439492			2179	12.2259	0.123561	0.37641	0.252849	25.0184
3380	1.37234	0.187055		0.0349109	0.0138696	0.0210413	0.000442736			2180	12.2578	0.123884	0.376157	0.252273	24.9614
3381	1.37337	0.187017		0.0349572	0.01388	0.0210772	0.00044425			2181	12.2702	0.124009	0.375941	0.251932	24.9277
3382	1.37079	0.186905		0.0349297	0.0138539	0.0210758	0.000444188			2182	12.243	0.123733	0.375627	0.251893	24.9239
3383	1.37274	0.186826		0.0349353	0.0138736	0.0210617	0.000443594			2183	12.1595	0.12289	0.374936	0.252046	24.939
3384	1.37229	0.186968		0.0351618	0.013869	0.0212928	0.000453382			2184	12.0634	0.121919	0.373936	0.252018	24.9362
3385	1.37392	0.187192		0.035471	0.0138855	0.0215855	0.000465934			2185	11.9821	0.121097	0.372982	0.251885	24.923
3386	1.36982	0.187164		0.0355269	0.0138441	0.0216828	0.000470144			2186	11.9053	0.120321	0.372134	0.251813	24.9159
3387	1.37082	0.186907		0.0353548	0.0138542	0.0215006	0.000462276			2187	11.8247	0.119506	0.371193	0.251687	24.9035
3388	1.36882	0.186675		0.0352078	0.013834	0.0213737	0.000456837			2188	11.7521	0.118773	0.370221	0.251449	24.8799
3389	1.37018	0.186474		0.0350911	0.0138477	0.0212434	0.000451281			2189	11.6797	0.118041	0.369437	0.251397	24.8747
3390	1.36555	0.186217		0.0349193	0.013801	0.0211183	0.000445982			2190	11.6333	0.117572	0.368774	0.251201	24.8554
3391	1.36626	0.186153		0.0349396	0.0138081	0.0211315	0.000446541			2191	11.5461	0.116691	0.368019	0.251328	24.868
3392	1.3653	0.18653		0.0354006	0.0137985	0.0216021	0.000466652			2192	11.4936	0.11616	0.367242	0.251082	24.8436
3393	1.3691	0.186963		0.0359191	0.0138368	0.0220823	0.000487626			2193	11.4323	0.11554	0.366616	0.251075	24.8429
3394	1.37078	0.186862		0.0359027	0.0138538	0.022049	0.000486156			2194	11.3716	0.114927	0.36603	0.251103	24.8457
3395	1.36941	0.186396		0.0355208	0.01384	0.0216808	0.000470058			2195	11.3168	0.114373	0.365313	0.25094	24.8296
3396	1.37003	0.186234		0.035444	0.0138462	0.0215978	0.000466463			2196	11.2614	0.113813	0.364593	0.250781	24.8138
3397	1.36835	0.186499		0.0357933	0.0138292	0.0219641	0.000482421			2197	11.2242	0.113437	0.364038	0.250601	24.796
3398	1.36561	0.186638		0.0360167	0.0138015	0.0222152	0.000493515			2198	11.1825	0.113016	0.363512	0.250496	24.7856
3399	1.36673	0.186375		0.0358383	0.0138128	0.0220255	0.000485122			2199	11.127	0.112456	0.362863	0.250408	24.7769
3400	1.36397	0.186058		0.0356056	0.013785	0.0218206	0.000476141			2200	11.074	0.111919	0.362249	0.250329	24.7691
3401	1.3621	0.185955		0.0355873	0.013766	0.0218212	0.000476166			2201	11.0273	0.111448	0.36178	0.250332	24.7694
3402	1.36988	0.185968		0.0356849	0.0138447	0.0218402	0.000476996			2202	10.9859	0.111029	0.361285	0.250256	24.7619
3403	1.36985	0.185989		0.0357905	0.0138444	0.021946	0.000481629			2203	10.9533	0.110699	0.360666	0.249967	24.7333
3404	1.36947	0.186016		0.0359027	0.0138406	0.0220621	0.000486738			2204	10.8964	0.110124	0.360106	0.249981	24.7347
3405	1.37242	0.185961		0.0359322	0.0138703	0.0220619	0.000486728			2205	10.856	0.109716	0.359682	0.249966	24.7332
3406	1.3673	0.185764		0.0358196	0.0138186	0.022001	0.000484045			2206	10.8189	0.109341	0.359206	0.249865	24.7232
3407	1.37038	0.185601		0.0357414	0.0138497	0.0218916	0.000479243			2207	10.7805	0.108953	0.358608	0.249654	24.7023
3408	1.36934	0.185621		0.0358464	0.0138393	0.0220071	0.000484312			2208	10.7414	0.108558	0.358073	0.249515	24.6885
3409	1.37014	0.185661		0.0359703	0.0138474	0.0221229	0.000489422			2209	10.7093	0.108233	0.357652	0.249419	24.679
3410	1.36902	0.185539		0.035933	0.013836	0.022097	0.000488276			2210	10.6603	0.107738	0.357152	0.249414	24.6786
3411	1.36998	0.185395		0.0358741	0.0138457	0.0220284	0.00048525			2211	10.6068	0.107198	0.356542	0.249344	24.6717
3412	1.36785	0.185404		0.0359678	0.0138242	0.0221437	0.000490343			2212	10.5761	0.106887	0.356019	0.249132	24.6507
3413	1.3717	0.185448		0.0360963	0.0138631	0.0222332	0.000494314			2213	10.5326	0.106448	0.3556	0.249151	24.6526
3414	1.37599	0.185391		0.0361236	0.0139064	0.0222172	0.000493603			2214	10.4986	0.106104	0.355094	0.24899	24.6366
3415	1.37237	0.185318		0.0361351	0.0138699	0.0222653	0.000495741			2215	10.4513	0.105626	0.354507	0.248881	24.6258
3416	1.37218	0.185242		0.0361441	0.013868	0.0222761	0.000496223			2216	10.4077	0.105185	0.353999	0.248814	24.6192
3417	1.37241	0.185015		0.0360017	0.0138703	0.0221314	0.000489797			2217	10.3667	0.104771	0.35353	0.248758	24.6137
3418	1.37442	0.18473		0.0358018	0.0138906	0.0219112	0.000480101			2218	10.3294	0.104394	0.352943	0.248549	24.593
3419	1.37441	0.184789		0.0359446	0.0138905	0.0220541	0.000486382			2219	10.2784	0.103879	0.35231	0.24843	24.5812
3420	1.37558	0.185315		0.0365552	0.0139024	0.0226528	0.00051315			2220	10.235	0.10344	0.351795	0.248355	24.5738
3421	1.37688	0.185852		0.0371773	0.0139154	0.0232619	0.000541117			2221	10.188	0.102966	0.351323	0.248357	24.574
3422	1.37452	0.185944		0.0373539	0.0138916	0.0234623	0.000550478			2222	10.1429	0.102509	0.350731	0.248222	24.5606
3423	1.37555	0.185643		0.0371377	0.013902	0.0232357	0.000539896			2223	10.0937	0.102012	0.350103	0.248091	24.5476
3424	1.37652	0.185227		0.0368059	0.0139118	0.0228941	0.000524141			2224	10.0396	0.101466	0.349576	0.24811	24.5496
3425	1.3734	0.184874		0.0365376	0.0138803	0.0226574	0.000513357			2225	9.99977	0.101063	0.349048	0.247985	24.5372
3426	1.38495	0.184706		0.0364548	0.013997	0.0224578	0.000504351			2226	9.9473	0.100532	0.348385	0.247853	24.5241
3427	1.37552	0.184747		0.0365804	0.0139017	0.0226788	0.000514327			2227	9.9046	0.100101	0.34772	0.247619	24.5009
3428	1.38355	0.184814		0.0367316	0.0139829	0.0227488	0.000517506			2228	9.85302	0.0995796	0.347175	0.247595	24.4986
3429	1.37995	0.184756		0.036758	0.0139465	0.0228116	0.000520367			2229	9.79683	0.0990117	0.346619	0.247607	24.4998
3430	1.37823	0.184695		0.0367817	0.0139291	0.0228526	0.000522242			2230	9.74915	0.0985298	0.34594	0.24741	24.4803
3431	1.38062	0.184769		0.0369402	0.0139532	0.022987	0.000528403			2231	9.7005	0.0980382	0.345265	0.247227	24.4621
3432	1.38212	0.18484		0.0370956	0.0139684	0.0231273	0.00053487			2232	9.64443	0.0974715	0.344687	0.247215	24.461
3433	1.3823	0.184741		0.0370816	0.0139703	0.0231113	0.000534133			2233	9.59327	0.0969545	0.344086	0.247132	24.4528
3434	1.37811	0.184562		0.0369874	0.0139278	0.0230596	0.000531744			2234	9.5424	0.0964404	0.343398	0.246957	24.4355
3435	1.38242	0.184428		0.0369377	0.0139714	0.0229663	0.000527451			2235	9.4857	0.0958673	0.342743	0.246876	24.4274
3436	1.38183	0.184295		0.0368896	0.0139655	0.0229241	0.000525515			2236	9.43245	0.0953292	0.342163	0.246834	24.4233
3437	1.38613	0.184156		0.0368348	0.0140089	0.0228258	0.000521018			2237	9.36823	0.0946801	0.341518	0.246838	24.4237
3438	1.38268	0.184092		0.0368554	0.0139741	0.0228813	0.000523556			2238	9.32208	0.0942136	0.340787	0.246573	24.3975
3439	1.38576	0.18402		0.0368686	0.0140052	0.0228634	0.000522735			2239	9.26662	0.0936531	0.340133	0.24648	24.3883
3440	1.38443	0.183846		0.0367795	0.0139918	0.0227877	0.000519279			2240	9.21297	0.0931109	0.339581	0.24647	24.3872
3441	1.38707	0.183871		0.0368887	0.0140184	0.0228703	0.000523051			2241	9.15916	0.0925671	0.338973	0.246406	24.3809
3442	1.38461	0.184338		0.0374406	0.0139935	0.0234471	0.000549764			2242	9.10827	0.0920528	0.338297	0.246244	24.3649
3443	1.3851	0.184704		0.0378912	0.0139985	0.0238927	0.00057086			2243	9.05455	0.0915099	0.337681	0.246171	24.3577
3444	1.3875	0.184322		0.0375932	0.0140227	0.0235705	0.000555569			2244	9.00133	0.090972	0.337106	0.246134	24.354
3445	1.38641	0.183716		0.0370725	0.0140118	0.0230607	0.000531798			2245	8.95427	0.0904964	0.336451	0.245955	24.3363
3446	1.3855	0.184059		0.0374996	0.0140025	0.0234971	0.000552112			2246	8.90499	0.0899983	0.335764	0.245765	24.3175
3447	1.38798	0.18531		0.0388356	0.0140277	0.0248079	0.000615433			2247	8.85924	0.0895359	0.335183	0.245647	24.3058
3448	1.38978	0.185929		0.0395392	0.0140458	0.0254934	0.000649912			2248	8.80595	0.0889974	0.334667	0.24567	24.3081
3449	1.39327	0.185239		0.0389342	0.0140811	0.0248531	0.000617677			2249	8.75823	0.0885151	0.334085	0.24557	24.2982
3450	1.39093	0.184238		0.0380176	0.0140575	0.0239601	0.000574088			2250	8.7152	0.0880802	0.333492	0.245412	24.2826
3451	1.39201	0.183806		0.0376699	0.0140684	0.0236016	0.000557034			2251	8.6714	0.0876375	0.333016	0.245378	24.2793
3452	1.39233	0.183744		0.0376925	0.0140716	0.0236209	0.000557947			2252	8.6327	0.0872464	0.33258	0.245334	24.2749
3453	1.39615	0.183603		0.0376362	0.0141102	0.0235261	0.000553476			2253	8.60152	0.0869313	0.332035	0.245103	24.252
3454	1.39753	0.183509		0.0376271	0.0141241	0.023503	0.000552389			2254	8.57487	0.086662	0.331415	0.244753	24.2174
3455	1.39253	0.183617		0.0378198	0.0140736	0.0237462	0.000563883			2255	8.51729	0.0860801	0.330789	0.244709	24.213
3456	1.3976	0.183674		0.0379607	0.0141249	0.0238358	0.000568147			2256	8.45388	0.0854392	0.33007	0.244631	24.2053
3457	1.39845	0.183532		0.0379039	0.0141335	0.0237704	0.000565033			2257	8.37776	0.0846699	0.329212	0.244542	24.1965
3458	1.39899	0.183389		0.0378453	0.0141389	0.0237065	0.000561996			2258	8.30406	0.0839251	0.32837	0.244445	24.1869
3459	1.39936	0.18333		0.0378713	0.0141426	0.0237287	0.000563049			2259	8.24014	0.083279	0.327675	0.244396	24.182
3460	1.39912	0.18329		0.0379157	0.0141402	0.0237755	0.000565274			2260	8.18272	0.0826987	0.327036	0.244338	24.1763
3461	1.40295	0.183429		0.038139	0.0141789	0.0239601	0.000574085			2261	8.13199	0.082186	0.326354	0.244168	24.1595
3462	1.40266	0.183863		0.0386577	0.014176	0.0244817	0.000599354			2262	8.07474	0.0816074	0.325694	0.244086	24.1514
3463	1.402	0.184141		0.0390208	0.0141693	0.0248515	0.000617597			2263	8.02652	0.0811201	0.325104	0.243984	24.1413
3464	1.40003	0.183813		0.0387774	0.0141494	0.024628	0.000606538			2264	7.97528	0.0806022	0.324484	0.243882	24.1312
3465	1.40118	0.183271		0.0383194	0.0141611	0.0241584	0.000583627			2265	7.92826	0.080127	0.323774	0.243647	24.108
3466	1.39841	0.183184		0.0383174	0.014133	0.0241843	0.000584882			2266	7.86876	0.0795257	0.323056	0.24353	24.0964
3467	1.40137	0.183441		0.0386585	0.014163	0.0244955	0.00060003			2267	7.8041	0.0788721	0.322353	0.24348	24.0915
3468	1.40522	0.183436		0.0387383	0.0142019	0.0245364	0.000602035			2268	7.72604	0.0780832	0.321575	0.243492	24.0926
3469	1.40032	0.183179		0.0385665	0.0141523	0.0244142	0.000596052			2269	7.65175	0.0773325	0.320726	0.243393	24.0828
3470	1.40669	0.183072		0.0385439	0.0142167	0.0243272	0.000591813			2270	7.59147	0.0767233	0.31991	0.243186	24.0624
3471	1.40985	0.18307		0.0386263	0.0142487	0.0243775	0.000594265			2271	7.51541	0.0759545	0.319125	0.243171	24.0608
3472	1.4082	0.182895		0.0385357	0.014232	0.0243037	0.00059067			2272	7.44481	0.075241	0.318278	0.243037	24.0476
3473	1.40613	0.182736		0.0384616	0.014211	0.0242506	0.00058809			2273	7.36871	0.074472	0.317383	0.242911	24.0351
3474	1.4056	0.182949		0.0387592	0.0142057	0.0245536	0.000602878			2274	7.2956	0.073733	0.316535	0.242802	24.0244
3475	1.41021	0.183316		0.0392109	0.0142523	0.0249586	0.000622931			2275	7.21105	0.0728786	0.315715	0.242836	24.0277
3476	1.40889	0.183317		0.0392971	0.014239	0.0250581	0.000627909			2276	7.13651	0.0721252	0.314824	0.242699	24.0142
3477	1.40913	0.18293		0.0389943	0.0142413	0.024753	0.000612712			2277	7.05415	0.0712928	0.313876	0.242583	24.0027
3478	1.40524	0.182504		0.038653	0.0142021	0.0244509	0.000597846			2278	6.97181	0.0704607	0.312944	0.242483	23.9928
3479	1.41025	0.182249		0.0384824	0.0142528	0.0242296	0.000587076			2279	6.87831	0.0695157	0.311997	0.242481	23.9926
3480	1.41567	0.182327		0.0386451	0.0143075	0.0243377	0.000592322			2280	6.78791	0.0686021	0.310962	0.24236	23.9806
3481	1.41567	0.182957		0.0393597	0.0143075	0.0250522	0.000627614			2281	6.69914	0.0677049	0.309851	0.242146	23.9595
3482	1.4165	0.183847		0.0403339	0.0143158	0.0260181	0.00067694			2282	6.60036	0.0667066	0.308671	0.241965	23.9415
3483	1.41232	0.184123		0.0406945	0.0142736	0.0264209	0.000698063			2283	6.48957	0.0655869	0.307347	0.24176	23.9212
3484	1.41369	0.18347		0.0401267	0.0142874	0.0258393	0.000667667			2284	6.3817	0.0644967	0.305885	0.241388	23.8845
3485	1.41035	0.18259		0.039331	0.0142537	0.0250772	0.000628867			2285	6.25057	0.0631714	0.304442	0.241271	23.8728
3486	1.41356	0.182272		0.0390983	0.0142861	0.0248121	0.000615642			2286	6.13396	0.061993	0.303119	0.241126	23.8585
3487	1.41745	0.18258		0.0394902	0.0143254	0.0251648	0.000633267			2287	6.016	0.0608007	0.301841	0.24104	23.85
3488	1.41633	0.182991		0.0399856	0.0143141	0.0256715	0.000659026			2288	5.91122	0.0597418	0.300534	0.240792	23.8254
3489	1.42036	0.183098		0.0401776	0.0143549	0.0258228	0.000666815			2289	5.80209	0.0586389	0.299273	0.240634	23.8098
3490	1.42328	0.182864		0.0400283	0.0143844	0.0256439	0.00065761			2290	5.70042	0.0576113	0.298125	0.240513	23.7979
3491	1.41861	0.182439		0.039688	0.0143372	0.0253508	0.000642663			2291	5.60305	0.0566273	0.297028	0.240401	23.7867
3492	1.41967	0.182047		0.0393803	0.0143479	0.0250324	0.000626619			2292	5.51265	0.0557136	0.295937	0.240223	23.7691
3493	1.42206	0.181874		0.0392926	0.0143721	0.0249205	0.000621032			2293	5.42797	0.0548578	0.294921	0.240063	23.7533
3494	1.42119	0.18196		0.0394632	0.0143632	0.0251	0.00063001			2294	5.34795	0.054049	0.293999	0.23995	23.7421
3495	1.4206	0.182261		0.0398484	0.0143573	0.0254912	0.000649799			2295	5.2725	0.0532865	0.293074	0.239788	23.7261
3496	1.42577	0.182699		0.0403709	0.0144096	0.0259613	0.000673991			2296	5.19901	0.0525438	0.292126	0.239582	23.7057
3497	1.42256	0.182973		0.0407293	0.0143771	0.0263522	0.000694436			2297	5.1324	0.0518706	0.291254	0.239383	23.6861
3498	1.42757	0.182681		0.0405227	0.0144278	0.026095	0.000680947			2298	5.05702	0.0511088	0.290473	0.239364	23.6842
3499	1.4275	0.181879		0.0398054	0.0144271	0.0253783	0.000644059			2299	4.99665	0.0504987	0.289678	0.239179	23.6659
3500	1.42922	0.18118		0.0391904	0.0144444	0.024746	0.000612367			2300	4.93054	0.0498306	0.288848	0.239017	23.6498
3501	1.42232	0.181211		0.0393062	0.0143747	0.0249315	0.000621581			2301	4.86406	0.0491587	0.288069	0.23891	23.6393
3502	1.42806	0.182114		0.040294	0.0144327	0.0258612	0.000668804			2302	4.79972	0.0485084	0.287308	0.2388	23.6283
3503	1.42868	0.183429		0.0416936	0.0144389	0.0272546	0.000742815			2303	4.7325	0.0478291	0.28641	0.238581	23.6066
3504	1.43258	0.184283		0.0426324	0.0144783	0.028154	0.00079265			2304	4.66994	0.0471968	0.28537	0.238173	23.5663
3505	1.42995	0.183944		0.0423782	0.0144518	0.0279264	0.000779882			2305	4.6071	0.0465617	0.284375	0.237813	23.5307
3506	1.43087	0.18257		0.0410884	0.0144611	0.0266273	0.000709013			2306	4.54053	0.0458889	0.283507	0.237618	23.5114
3507	1.43067	0.181293		0.0398957	0.0144591	0.0254366	0.000647021			2307	4.48086	0.0452859	0.282651	0.237365	23.4864
3508	1.43193	0.181311		0.0399986	0.0144718	0.0255268	0.000651615			2308	4.41134	0.0445832	0.281755	0.237172	23.4673
3509	1.43439	0.182572		0.041344	0.0144967	0.0268473	0.000720778			2309	4.34671	0.04393	0.280923	0.236993	23.4495
3510	1.4327	0.183618		0.0424749	0.0144796	0.0279953	0.000783739			2310	4.27813	0.043237	0.280201	0.236964	23.4467
3511	1.43004	0.18349		0.0424317	0.0144527	0.027979	0.000782822			2311	4.21145	0.0425631	0.279529	0.236966	23.4468
3512	1.43473	0.182741		0.0417671	0.0145002	0.0272669	0.000743485			2312	4.13799	0.0418206	0.278896	0.237075	23.4577
3513	1.43518	0.182155		0.0412661	0.0145047	0.0267615	0.000716177			2313	4.07307	0.0411645	0.278291	0.237126	23.4627
3514	1.4356	0.181804		0.0409994	0.0145089	0.0264905	0.000701748			2314	3.99548	0.0403804	0.277517	0.237137	23.4638
3515	1.43482	0.181445		0.0407248	0.014501	0.0262238	0.000687687			2315	3.92302	0.039648	0.276359	0.236711	23.4216
3516	1.43592	0.18114		0.0405046	0.0145121	0.0259925	0.000675611			2316	3.83569	0.0387655	0.274911	0.236145	23.3657
3517	1.43651	0.18112		0.0405691	0.0145181	0.026051	0.000678653			2317	3.76173	0.038018	0.273483	0.235465	23.2984
3518	1.43664	0.18131		0.0408438	0.0145194	0.0263244	0.000692973			2318	3.67106	0.0371016	0.272235	0.235134	23.2656
3519	1.43986	0.181291		0.0409097	0.014552	0.0263577	0.00069473			2319	3.5803	0.0361843	0.271098	0.234914	23.2438
3520	1.43914	0.180821		0.0405239	0.0145447	0.0259792	0.000674917			2320	3.47276	0.0350975	0.270034	0.234937	23.2461
3521	1.44286	0.180331		0.0401183	0.0145823	0.0255361	0.000652091			2321	3.36917	0.0340505	0.269047	0.234996	23.252
3522	1.44126	0.180659		0.040531	0.0145661	0.0259649	0.000674175			2322	3.22794	0.0326232	0.267941	0.235318	23.2838
3523	1.44197	0.181922		0.0418794	0.0145733	0.027306	0.00074562			2323	3.0791	0.0311189	0.266483	0.235364	23.2884
3524	1.44899	0.182899		0.0429404	0.0146442	0.0282961	0.000800672			2324	2.86055	0.0289101	0.264801	0.235891	23.3405
3525	1.44682	0.182641		0.0427671	0.0146223	0.0281448	0.00079213			2325	2.66434	0.0269272	0.263299	0.236371	23.388
3526	1.44848	0.18201		0.0422206	0.0146391	0.0275815	0.000760742			2326	2.59852	0.026262	0.262245	0.235983	23.3496
3527	1.4476	0.182337		0.0426321	0.0146302	0.0280019	0.000784108			2327	2.59295	0.0262057	0.261692	0.235487	23.3005
3528	1.4514	0.18337		0.0437503	0.0146685	0.0290818	0.00084575			2328	2.5789	0.0260637	0.261656	0.235593	23.311
3529	1.4528	0.183692		0.0441569	0.0146827	0.0294741	0.000868724			2329	2.5858	0.0261334	0.26204	0.235907	23.342
3530	1.45274	0.183118		0.0436675	0.0146822	0.0289853	0.000840149			2330	2.57781	0.0260527	0.262533	0.236481	23.3988
3531	1.45637	0.182581		0.0432154	0.0147189	0.0284965	0.000812051			2331	2.58362	0.0261113	0.262926	0.236815	23.4319
3532	1.45875	0.182171		0.0428898	0.0147429	0.0281469	0.000792251			2332	2.58924	0.0261682	0.263267	0.237099	23.46
3533	1.4591	0.181269		0.0420722	0.0147464	0.0273258	0.000746699			2333	2.58606	0.026136	0.263495	0.237359	23.4857
3534	1.46381	0.180249		0.0411372	0.014794	0.0263432	0.000693962			2334	2.60347	0.026312	0.263392	0.23708	23.4582
3535	1.46286	0.180322		0.0412944	0.0147844	0.02651	0.000702781			2335	2.59288	0.0262049	0.263112	0.236907	23.441
3536	1.46415	0.181469		0.042526	0.0147974	0.0277286	0.000768874			2336	2.60897	0.0263676	0.263125	0.236758	23.4263
3537	1.46712	0.182129		0.0432705	0.0148274	0.028443	0.000809006			2337	2.60317	0.026309	0.263507	0.237198	23.4698
3538	1.4717	0.181668		0.0428943	0.0148737	0.0280206	0.000785153			2338	2.61075	0.0263856	0.263718	0.237333	23.4831
3539	1.47035	0.180987		0.0422981	0.0148601	0.0274379	0.00075284			2339	2.61257	0.0264039	0.263502	0.237098	23.46
3540	1.47694	0.180599		0.0419943	0.0149267	0.0270676	0.000732654			2340	2.61535	0.026432	0.263401	0.236969	23.4472
3541	1.47611	0.180135		0.0416151	0.0149183	0.0266968	0.000712717			2341	2.62962	0.0265762	0.263986	0.23741	23.4908
3542	1.47714	0.179616		0.0411812	0.0149287	0.0262525	0.000689195			2342	2.62499	0.0265295	0.264949	0.23842	23.5907
3543	1.4799	0.179761		0.0414108	0.0149566	0.0264541	0.00069982			2343	2.63547	0.0266354	0.265744	0.239108	23.6589
3544	1.48668	0.180796		0.0425305	0.0150252	0.0275053	0.000756542			2344	2.63698	0.0266506	0.266866	0.240215	23.7684
3545	1.48437	0.182091		0.0439102	0.0150018	0.0289084	0.000835696			2345	2.64192	0.0267006	0.268923	0.242223	23.967
3546	1.49549	0.183312		0.0452158	0.0151141	0.0301017	0.000906112			2346	2.65196	0.0268021	0.270435	0.243633	24.1066
3547	1.49678	0.184311		0.0462988	0.0151272	0.0311716	0.000971666			2347	2.65569	0.0268398	0.26926	0.24242	23.9866
3548	1.49422	0.184087		0.0461598	0.0151014	0.0310584	0.000964624			2348	2.66597	0.0269437	0.265589	0.238646	23.6131
3549	1.49922	0.182323		0.0444803	0.0151519	0.0293284	0.000860157			2349	2.67349	0.0270196	0.261065	0.234045	23.1578
3550	1.50497	0.18053		0.0427721	0.01521	0.0275621	0.000759667			2350	2.68535	0.0271395	0.257381	0.230241	22.7815
3551	1.50552	0.180568		0.0428947	0.0152156	0.0276792	0.000766136			2351	2.69505	0.0272375	0.256024	0.228787	22.6376
3552	1.51637	0.182342		0.0447527	0.0153252	0.0294275	0.000865978			2352	2.70466	0.0273347	0.257197	0.229862	22.744
3553	1.51512	0.183522		0.0460179	0.0153126	0.0307053	0.000942816			2353	2.72562	0.0275465	0.258867	0.231321	22.8883
3554	1.51771	0.182978		0.0455588	0.0153387	0.0302201	0.000913252			2354	2.73025	0.0275933	0.259605	0.232012	22.9567
3555	1.52243	0.181799		0.0444638	0.0153864	0.0290774	0.000845493			2355	2.74435	0.0277357	0.2606	0.232864	23.041
3556	1.52576	0.180923		0.0436725	0.0154201	0.0282524	0.000798199			2356	2.76759	0.0279706	0.262626	0.234655	23.2182
3557	1.52868	0.180384		0.0432186	0.0154496	0.0277689	0.000771114			2357	2.77767	0.0280726	0.264354	0.236282	23.3792
3558	1.53163	0.180192		0.0431106	0.0154795	0.0276311	0.000763478			2358	2.78909	0.028188	0.265488	0.237301	23.48
3559	1.53826	0.180535		0.0435389	0.0155464	0.0279925	0.00078358			2359	2.81509	0.0284507	0.26741	0.238959	23.6441
3560	1.54435	0.181129		0.0442167	0.015608	0.0286087	0.000818458			2360	2.84763	0.0287796	0.269633	0.240854	23.8316
3561	1.5483	0.181327		0.0444999	0.0156479	0.028852	0.000832439			2361	2.86195	0.0289243	0.270293	0.241369	23.8825
3562	1.5484	0.180955		0.0442122	0.0156489	0.0285632	0.000815859			2362	2.88572	0.0291646	0.270145	0.240981	23.8441
3563	1.55595	0.180153		0.0434949	0.0157252	0.0277697	0.000771158			2363	2.93071	0.0296192	0.270744	0.241125	23.8584
3564	1.56038	0.179172		0.0425991	0.01577	0.0268291	0.000719803			2364	2.97116	0.0300281	0.271507	0.241478	23.8934
3565	1.56324	0.179174		0.0426847	0.0157989	0.0268858	0.000722847			2365	3.00772	0.0303975	0.271474	0.241077	23.8536
3566	1.56822	0.18232		0.0459162	0.0158493	0.0300669	0.000904019			2366	3.05209	0.030846	0.271463	0.240617	23.8081
3567	1.57275	0.187944		0.051625	0.0158951	0.0357299	0.00127663			2367	3.10428	0.0313734	0.272107	0.240734	23.8197
3568	1.57555	0.190382		0.0541471	0.0159233	0.0382238	0.00146106			2368	3.15518	0.0318878	0.272531	0.240643	23.8107
3569	1.58539	0.188149		0.0519991	0.0160228	0.0359764	0.0012943			2369	3.1976	0.0323165	0.272223	0.239907	23.7378
3570	1.58875	0.18475		0.0486845	0.0160567	0.0326278	0.00106458			2370	3.23416	0.0326861	0.271961	0.239274	23.6753
3571	1.59657	0.182365		0.0463836	0.0161357	0.0302479	0.000914934			2371	3.27471	0.0330959	0.272217	0.239121	23.6601
3572	1.60181	0.181144		0.0452478	0.0161887	0.0290592	0.000844435			2372	3.31237	0.0334764	0.272513	0.239037	23.6518
3573	1.60517	0.18068		0.0448683	0.0162226	0.0286457	0.000820574			2373	3.35257	0.0338828	0.272574	0.238691	23.6176
3574	1.61106	0.180879		0.0451518	0.0162822	0.0288696	0.000833453			2374	3.39334	0.0342948	0.272733	0.238438	23.5925
3575	1.61924	0.18143		0.0457874	0.0163649	0.0294225	0.000865684			2375	3.4286	0.0346512	0.273079	0.238428	23.5916
3576	1.61899	0.181553		0.0459951	0.0163624	0.0296328	0.000878101			2376	3.46903	0.0350598	0.2733	0.238241	23.573
3577	1.62486	0.181144		0.0456709	0.0164216	0.0292492	0.000855518			2377	3.50311	0.0354042	0.273345	0.237941	23.5434
3578	1.63335	0.180947		0.0455585	0.0165074	0.0290511	0.000843966			2378	3.54092	0.0357863	0.273457	0.237671	23.5166
3579	1.63543	0.181248		0.0459442	0.0165285	0.0294158	0.000865287			2379	3.5724	0.0361045	0.273661	0.237557	23.5053
3580	1.64004	0.181458		0.0462385	0.0165751	0.0296634	0.000879917			2380	3.6092	0.0364764	0.273762	0.237285	23.4785
3581	1.64748	0.181236		0.0461013	0.0166503	0.029451	0.000867362			2381	3.64179	0.0368057	0.273736	0.23693	23.4433
3582	1.64844	0.180833		0.045783	0.0166599	0.0291231	0.000848154			2382	3.67822	0.037174	0.273725	0.236551	23.4058
3583	1.65686	0.180156		0.0451902	0.0167451	0.0284451	0.000809125			2383	3.71393	0.0375348	0.273737	0.236202	23.3713
3584	1.66228	0.178855		0.0439746	0.0167999	0.0271748	0.000738468			2384	3.74507	0.0378496	0.273662	0.235813	23.3328
3585	1.66626	0.177682		0.0428854	0.0168401	0.0260453	0.000678359			2385	3.78061	0.0382087	0.27353	0.235321	23.2841
3586	1.66953	0.178965		0.0442538	0.0168732	0.0273806	0.000749698			2386	3.81458	0.0385521	0.273485	0.234932	23.2457
3587	1.67572	0.18419		0.0495633	0.0169357	0.0326276	0.00106456			2387	3.84523	0.0388618	0.273554	0.234692	23.2218
3588	1.67307	0.188915		0.0543722	0.0169089	0.0374632	0.00140349			2388	3.87925	0.0392057	0.273649	0.234444	23.1973
3589	1.67755	0.188388		0.0539306	0.0169542	0.0369764	0.00136726			2389	3.90945	0.0395109	0.27377	0.234259	23.179
[truncated: 1,610 more rows]

## Sheet: Nitrogen Fit
This sheet fits the A and B nitrogen components (+D component) to the raw spectrum that has had the Type IIa component removed, and then been normalised to a thickness of 1cm. A linear correction (baseline) is also applied during the fit.
ACTION: Run the solver function, minimizing the value in N14 (red cell) by changing the values in cells C-G6 (orange cells). Then look at the graphs to check the quality of the fit. Manual manipulation of the nitrogen components is possible by changing the values in the orange cells.
OPTION: If the peaks of the spectrum are saturated, you can exclude data from the fit by running solver to minimise the value in P15 (pink cell), after setting a saturation cut off value (above which all data is excluded from the fit). Also, the amount of D component used in the fit can be limited using the criteria that cell G7 <= I7 (grey cell), which is based upon the relationship of Woods.
Stage of		Equation of 'baseline'																				wavenumber	cctn at	from Liggins 2010 PhD thesis
Aggregation		mX	c	A factor	B factor	D factor		Max D contribution			SATURATION CUT OFF										30	resolution	1344										-
A => B		-0.00830107	42.8297	10.2628	1.11582	0.485382		0.485382			90											0.5	30										C => A
																						1	37										A => B
						Total N	% IaB															2	42
			N cctn	169.336	88.5961	257.932	34.3486															4	65
	Normalized						Baseline							no cut off		using cut off
	-T2						Corrected
Wavenumber	Data	C comp	A comp	B comp	D comp		Data	A comp	B comp	D comp	Fit	Residual	Squares	SUM		SUM
1001	35.3857	0.167779	0.027712	0.737664	0		0.865432	0.284402	0.8231	0	1.1075	-0.24207	0.058598	7.6607	0.058598	7.6607
1002	35.3912	0.166766	0.0300084	0.754447	0		0.879241	0.307969	0.841827	0	1.1498	-0.270555	0.0732		0.0732
1003	35.3949	0.1682	0.0254724	0.769229	0		0.891147	0.261417	0.858321	0	1.11974	-0.228591	0.0522538		0.0522538
1004	35.4081	0.171405	0.0301394	0.790028	0		0.912729	0.309314	0.881529	0	1.19084	-0.278113	0.0773471		0.0773471
1005	35.4196	0.169398	0.0292498	0.792831	0		0.932482	0.300185	0.884656	0	1.18484	-0.252359	0.0636851		0.0636851
1006	35.4017	0.172424	0.0226349	0.792358	0		0.922913	0.232297	0.884129	0	1.11643	-0.193513	0.0374474		0.0374474
1007	35.3846	0.172807	0.0275861	0.801568	0		0.914054	0.283111	0.894406	0	1.17752	-0.263462	0.0694124		0.0694124
1008	35.3944	0.175811	0.0314273	0.81275	0		0.932214	0.322531	0.906882	0	1.22941	-0.297199	0.0883272		0.0883272
1009	35.3951	0.175412	0.0254469	0.819263	0		0.941153	0.261156	0.914151	0	1.17531	-0.234153	0.0548278		0.0548278
1010	35.3833	0.174691	0.0263359	0.826942	0		0.937654	0.270279	0.922719	0	1.193	-0.255344	0.0652006		0.0652006
1011	35.3696	0.175118	0.0290745	0.824174	0		0.932258	0.298385	0.91963	0	1.21802	-0.285758	0.0816575		0.0816575
1012	35.3834	0.177881	0.022796	0.819241	0		0.954404	0.23395	0.914126	0	1.14808	-0.193672	0.037509		0.037509
1013	35.3703	0.179111	0.0239298	0.804395	0		0.94962	0.245586	0.89756	0	1.14315	-0.193526	0.0374524		0.0374524
1014	35.3431	0.18166	0.0296532	0.79869	0		0.930747	0.304324	0.891195	0	1.19552	-0.264772	0.0701043		0.0701043
1015	35.3158	0.183316	0.0249174	0.78619	0		0.911752	0.255722	0.877247	0	1.13297	-0.221216	0.0489365		0.0489365
1016	35.3122	0.185175	0.0226625	0.775566	0		0.916413	0.23258	0.865392	0	1.09797	-0.181559	0.0329637		0.0329637
1017	35.2898	0.186854	0.0262907	0.757242	0		0.90236	0.269816	0.844946	0	1.11476	-0.212402	0.0451146		0.0451146
1018	35.2621	0.192564	0.0236337	0.737899	0		0.882953	0.242547	0.823363	0	1.06591	-0.182957	0.0334732		0.0334732
1019	35.247	0.193295	0.0204969	0.729047	0		0.876094	0.210355	0.813485	0	1.02384	-0.147746	0.0218289		0.0218289
1020	35.245	0.19454	0.0283274	0.721243	0		0.882421	0.290717	0.804778	0	1.0955	-0.213074	0.0454005		0.0454005
1021	35.2228	0.195759	0.0267936	0.709034	0		0.8685	0.274976	0.791155	0	1.06613	-0.197631	0.0390581		0.0390581
1022	35.1948	0.199826	0.0223855	0.699657	0		0.848767	0.229738	0.780691	0	1.01043	-0.161662	0.0261346		0.0261346
1023	35.1836	0.202257	0.0253661	0.684153	0		0.845959	0.260327	0.763392	0	1.02372	-0.177761	0.0315989		0.0315989
1024	35.1821	0.204439	0.0266693	0.667943	0		0.852678	0.273701	0.745304	0	1.01901	-0.166328	0.0276649		0.0276649
1025	35.1618	0.206521	0.0230467	0.656378	0		0.840743	0.236523	0.7324	0	0.968924	-0.12818	0.0164302		0.0164302
1026	35.1428	0.209663	0.026821	0.655971	0		0.829993	0.275258	0.731946	0	1.0072	-0.177211	0.0314038		0.0314038
1027	35.1402	0.212528	0.028187	0.646812	0		0.83572	0.289277	0.721726	0	1.011	-0.175283	0.0307242		0.0307242
1028	35.145	0.215177	0.0217269	0.643582	0		0.848842	0.222978	0.718122	0	0.9411	-0.0922582	0.00851158		0.00851158
1029	35.1392	0.216723	0.0241746	0.628436	0		0.851284	0.248099	0.701221	0	0.94932	-0.0980356	0.00961099		0.00961099
1030	35.1272	0.219982	0.0275378	0.616873	0		0.847624	0.282615	0.688319	0	0.970934	-0.12331	0.0152054		0.0152054
1031	35.1365	0.224315	0.0238843	0.609351	0		0.865218	0.24512	0.679926	0	0.925046	-0.0598286	0.00357946		0.00357946
1032	35.1412	0.22285	0.0257302	0.604272	0		0.878267	0.264063	0.674258	0	0.938321	-0.0600547	0.00360657		0.00360657
1033	35.1183	0.226913	0.0309179	0.598752	0		0.863625	0.317303	0.6681	0	0.985403	-0.121778	0.01483		0.01483
1034	35.101	0.22998	0.027651	0.591478	0		0.854618	0.283776	0.659983	0	0.943758	-0.0891399	0.00794592		0.00794592
1035	35.0998	0.23285	0.0254946	0.585667	0		0.861773	0.261645	0.653499	0	0.915144	-0.0533718	0.00284854		0.00284854
1036	35.0964	0.233704	0.0291244	0.576894	0		0.866606	0.298897	0.64371	0	0.942607	-0.0760011	0.00577616		0.00577616
1037	35.077	0.237801	0.0300893	0.573426	0		0.855484	0.3088	0.63984	0	0.94864	-0.0931561	0.00867805		0.00867805
1038	35.06	0.24033	0.02828	0.570966	0		0.846806	0.290232	0.637095	0	0.927327	-0.080521	0.00648364		0.00648364
1039	35.0698	0.238977	0.0323133	0.563507	0		0.86494	0.331624	0.628772	0	0.960396	-0.0954567	0.00911199		0.00911199
1040	35.0727	0.239111	0.0319178	0.556534	0		0.876137	0.327565	0.620992	0	0.948557	-0.0724198	0.00524462		0.00524462
1041	35.0596	0.243393	0.0276549	0.548613	0		0.871308	0.283816	0.612153	0	0.895969	-0.0246605	0.00060814		0.00060814
1042	35.0479	0.243246	0.0312676	0.545804	0		0.867979	0.320893	0.609019	0	0.929912	-0.0619324	0.00383562		0.00383562
1043	35.0598	0.245722	0.0345127	0.541962	0		0.888123	0.354196	0.604732	0	0.958928	-0.0708051	0.00501337		0.00501337
1044	35.0546	0.243486	0.0326216	0.54356	0		0.89127	0.334788	0.606515	0	0.941303	-0.0500329	0.00250329		0.00250329
1045	35.0363	0.24611	0.033052	0.536091	0		0.881228	0.339206	0.598182	0	0.937387	-0.0561589	0.00315382		0.00315382
1046	35.0399	0.245363	0.0362112	0.540617	0		0.89319	0.371627	0.603231	0	0.974858	-0.0816685	0.00666974		0.00666974
1047	35.0518	0.243897	0.0305911	0.527567	0		0.913387	0.31395	0.58867	0	0.90262	0.0107672	0.000115933		0.000115933
1048	35.0542	0.24597	0.0321732	0.530344	0		0.924061	0.330186	0.591769	0	0.921955	0.00210573	4.43409e-06		4.43409e-06
1049	35.0428	0.248234	0.0373147	0.52353	0		0.920918	0.382952	0.584165	0	0.967118	-0.0461997	0.00213442		0.00213442
1050	35.0529	0.247598	0.0352484	0.522846	0		0.939381	0.361746	0.583402	0	0.945149	-0.00576772	3.32666e-05		3.32666e-05
1051	35.0639	0.247416	0.0350379	0.525155	0		0.958668	0.359586	0.585979	0	0.945565	0.013103	0.000171688		0.000171688
1052	35.0588	0.246589	0.037499	0.523255	0		0.96186	0.384844	0.583858	0	0.968702	-0.00684238	4.68182e-05		4.68182e-05
1053	35.051	0.247931	0.0355598	0.517879	0		0.962346	0.364943	0.57786	0	0.942803	0.0195433	0.000381941		0.000381941
1054	35.0576	0.246364	0.0338222	0.515212	0		0.9773	0.34711	0.574884	0	0.921994	0.0553066	0.00305882		0.00305882
1055	35.0741	0.24644	0.0406022	0.512973	0		1.00203	0.416691	0.572385	0	0.989076	0.0129572	0.000167889		0.000167889
1056	35.066	0.246813	0.0394975	0.508273	0		1.00223	0.405354	0.567141	0	0.972495	0.0297374	0.000884314		0.000884314
1057	35.0521	0.248179	0.0371592	0.502868	0		0.996677	0.381357	0.56111	0	0.942467	0.0542096	0.00293868		0.00293868
1058	35.066	0.244545	0.0409163	0.497449	0		1.01881	0.419915	0.555064	0	0.974979	0.043827	0.00192081		0.00192081
1059	35.0819	0.244053	0.0415505	0.500397	0		1.04301	0.426424	0.558353	0	0.984776	0.0582319	0.00339095		0.00339095
1060	35.0831	0.241473	0.0390713	0.502881	0		1.05252	0.40098	0.561125	0	0.962105	0.0904159	0.00817503		0.00817503
1061	35.0932	0.240909	0.0434428	0.516795	0		1.07091	0.445844	0.57665	0	1.02249	0.0484156	0.00234407		0.00234407
1062	35.1191	0.24021	0.0465786	0.527707	0		1.10515	0.478026	0.588826	0	1.06685	0.0382969	0.00146665		0.00146665
1063	35.1416	0.240372	0.0433892	0.535145	0		1.13593	0.445294	0.597125	0	1.04242	0.0935072	0.00874359		0.00874359
1064	35.1422	0.238059	0.0444391	0.544436	0		1.14483	0.456069	0.607492	0	1.06356	0.08127	0.00660481		0.00660481
1065	35.1483	0.240526	0.0482774	0.553602	0		1.15929	0.495461	0.61772	0	1.11318	0.046114	0.0021265		0.0021265
1066	35.1779	0.24121	0.0467866	0.561158	0		1.19719	0.48016	0.626152	0	1.10631	0.09088	0.00825918		0.00825918
1067	35.1981	0.24591	0.0477147	0.574229	0		1.22562	0.489685	0.640736	0	1.13042	0.0951968	0.00906243		0.00906243
1068	35.2011	0.24581	0.0543185	0.587485	0		1.23692	0.557458	0.655528	0	1.21299	0.023934	0.000572836		0.000572836
1069	35.215	0.248001	0.0514403	0.595256	0		1.25914	0.52792	0.664199	0	1.19212	0.0670196	0.00449163		0.00449163
1070	35.244	0.249394	0.0500788	0.605668	0		1.29649	0.513947	0.675816	0	1.18976	0.106721	0.0113895		0.0113895
1071	35.2704	0.253796	0.0538974	0.617572	0		1.33117	0.553137	0.689099	0	1.24224	0.0889305	0.00790864		0.00790864
1072	35.2778	0.258208	0.0548667	0.627496	0		1.34689	0.563085	0.700173	0	1.26326	0.083634	0.00699464		0.00699464
1073	35.2998	0.26098	0.0536757	0.643232	0		1.37714	0.550861	0.717731	0	1.26859	0.108543	0.0117817		0.0117817
1074	35.3349	0.2638	0.0600412	0.656799	0		1.42055	0.616189	0.732869	0	1.34906	0.0714916	0.00511105		0.00511105
1075	35.3568	0.270998	0.0592345	0.677545	0		1.45081	0.607911	0.756018	0	1.36393	0.0868848	0.00754896		0.00754896
1076	35.3732	0.278002	0.0559195	0.68222	0		1.47546	0.573889	0.761235	0	1.33512	0.140332	0.0196931		0.0196931
1077	35.4128	0.28275	0.0614011	0.69421	0		1.52342	0.630145	0.774613	0	1.40476	0.118663	0.0140808		0.0140808
1078	35.4564	0.294181	0.0637251	0.702828	0		1.57523	0.653997	0.78423	0	1.43823	0.137008	0.0187711		0.0187711
1079	35.4736	0.302325	0.0639492	0.72602	0		1.60077	0.656296	0.810107	0	1.4664	0.134366	0.0180541		0.0180541
1080	35.4818	0.309657	0.0663102	0.734581	0		1.61725	0.680527	0.819661	0	1.50019	0.117061	0.0137033		0.0137033
1081	35.5072	0.31964	0.0702229	0.750666	0		1.65098	0.720682	0.837608	0	1.55829	0.0926947	0.00859231		0.00859231
1082	35.5373	0.332401	0.0680715	0.770775	0		1.68935	0.698602	0.860046	0	1.55865	0.130697	0.0170817		0.0170817
1083	35.5431	0.346952	0.071366	0.789929	0		1.70347	0.732414	0.881419	0	1.61383	0.0896355	0.00803453		0.00803453
1084	35.5567	0.360674	0.0758356	0.814343	0		1.72534	0.778284	0.90866	0	1.68694	0.0383934	0.00147405		0.00147405
1085	35.6073	0.377741	0.0766321	0.850196	0		1.78432	0.786458	0.948666	0	1.73512	0.0491972	0.00242036		0.00242036
1086	35.6908	0.401421	0.0797465	0.888503	0		1.87613	0.81842	0.99141	0	1.80983	0.066296	0.00439516		0.00439516
1087	35.7772	0.430524	0.087983	0.950401	0		1.97076	0.90295	1.06048	0	1.96343	0.00733644	5.38233e-05		5.38233e-05
1088	35.8794	0.457302	0.0940367	1.0155	0		2.08128	0.965078	1.13312	0	2.0982	-0.0169195	0.000286268		0.000286268
1089	35.9924	0.464971	0.0996084	1.0661	0		2.20263	1.02226	1.18958	0	2.21184	-0.00920805	8.47882e-05		8.47882e-05
1090	36.0681	0.470233	0.106897	1.10403	0		2.28657	1.09707	1.2319	0	2.32896	-0.0423963	0.00179745		0.00179745
1091	36.1028	0.471701	0.108133	1.13157	0		2.32962	1.10974	1.26263	0	2.37237	-0.042753	0.00182782		0.00182782
1092	36.1268	0.477886	0.109905	1.15635	0		2.36185	1.12793	1.29027	0	2.41821	-0.0563591	0.00317635		0.00317635
1093	36.1638	0.478697	0.112559	1.16594	0		2.40722	1.15516	1.30098	0	2.45615	-0.0489224	0.0023934		0.0023934
1094	36.1841	0.483751	0.112374	1.17381	0		2.43579	1.15327	1.30976	0	2.46304	-0.0272508	0.000742605		0.000742605
1095	36.178	0.484348	0.111622	1.18196	0		2.43803	1.14555	1.31885	0	2.46441	-0.0263815	0.000695982		0.000695982
1096	36.1839	0.487784	0.115187	1.18731	0		2.45219	1.18214	1.32482	0	2.50697	-0.0547753	0.00300033		0.00300033
1097	36.2008	0.490338	0.120014	1.18585	0		2.47744	1.23168	1.3232	0	2.55488	-0.0774397	0.0059969		0.0059969
1098	36.186	0.487693	0.116026	1.19068	0		2.47093	1.19075	1.32858	0	2.51934	-0.0484013	0.00234268		0.00234268
1099	36.1547	0.490309	0.116128	1.17924	0		2.44792	1.19179	1.31582	0	2.50762	-0.0596971	0.00356374		0.00356374
1100	36.145	0.49408	0.117923	1.17818	0		2.44646	1.21022	1.31464	0	2.52485	-0.0783869	0.00614451		0.00614451
1101	36.1446	0.495527	0.116293	1.16755	0		2.45437	1.19349	1.30277	0	2.49626	-0.0418961	0.00175528		0.00175528
1102	36.1254	0.497553	0.116554	1.15613	0		2.44352	1.19617	1.29004	0	2.48621	-0.042683	0.00182184		0.00182184
1103	36.1053	0.502599	0.119783	1.15197	0		2.43169	1.2293	1.2854	0	2.5147	-0.0830099	0.00689064		0.00689064
1104	36.1024	0.513492	0.116043	1.14598	0		2.43708	1.19092	1.27871	0	2.46963	-0.0325477	0.00105935		0.00105935
1105	36.1195	0.523069	0.114941	1.14346	0		2.46248	1.17962	1.2759	0	2.45552	0.00695877	4.84244e-05		4.84244e-05
1106	36.1178	0.536993	0.119772	1.13408	0		2.46911	1.22919	1.26543	0	2.49462	-0.0255056	0.000650537		0.000650537
1107	36.1165	0.552409	0.118485	1.13407	0		2.47608	1.21599	1.26542	0	2.48141	-0.00532988	2.84077e-05		2.84077e-05
1108	36.1403	0.570301	0.118821	1.1341	0		2.50825	1.21943	1.26545	0	2.48489	0.0233634	0.000545849		0.000545849
1109	36.1634	0.591953	0.124624	1.13508	0		2.53956	1.27899	1.26655	0	2.54554	-0.0059785	3.57425e-05		3.57425e-05
1110	36.1706	0.60791	0.126992	1.13975	0		2.55513	1.30329	1.27175	0	2.57504	-0.0199134	0.000396543		0.000396543
1111	36.1886	0.631689	0.124024	1.14226	0		2.58138	1.27283	1.27456	0	2.54738	0.0340006	0.00115604		0.00115604
1112	36.2225	0.651867	0.128605	1.14328	0		2.62359	1.31985	1.2757	0	2.59555	0.0280423	0.000786373		0.000786373
1113	36.2621	0.676801	0.130845	1.14181	0		2.67148	1.34283	1.27406	0	2.61689	0.0545902	0.00298009		0.00298009
1114	36.2809	0.701571	0.131033	1.14756	0		2.6986	1.34477	1.28047	0	2.62524	0.0733579	0.00538137		0.00538137
1115	36.3043	0.722207	0.13587	1.1515	0		2.73032	1.39441	1.28487	0	2.67928	0.0510379	0.00260486		0.00260486
1116	36.3525	0.748577	0.140654	1.15338	0		2.7868	1.4435	1.28697	0	2.73047	0.0563382	0.00317399		0.00317399
1117	36.3868	0.776429	0.138399	1.15676	0		2.82943	1.42036	1.29074	0	2.7111	0.118338	0.0140038		0.0140038
1118	36.4054	0.802049	0.141615	1.16099	0		2.85629	1.45337	1.29545	0	2.74882	0.107474	0.0115508		0.0115508
1119	36.4349	0.827835	0.147464	1.16018	0		2.89413	1.51339	1.29455	0	2.80793	0.0861907	0.00742884		0.00742884
1120	36.4878	0.853025	0.149193	1.1651	0		2.9553	1.53114	1.30004	0	2.83118	0.12412	0.0154058		0.0154058
1121	36.5253	0.875067	0.151368	1.17225	0		3.00116	1.55345	1.30802	0	2.86148	0.13968	0.0195104		0.0195104
1122	36.547	0.900318	0.157694	1.18021	0		3.03113	1.61838	1.31691	0	2.93528	0.0958522	0.00918764		0.00918764
1123	36.5943	0.920948	0.158904	1.19035	0		3.08669	1.63079	1.32821	0	2.95901	0.127679	0.0163019		0.0163019
1124	36.6523	0.943376	0.158442	1.19854	0		3.15302	1.62606	1.33735	0	2.96341	0.189612	0.0359525		0.0359525
1125	36.6949	0.956009	0.167223	1.21219	0		3.20391	1.71617	1.35259	0	3.06876	0.135153	0.0182663		0.0182663
1126	36.7244	0.971168	0.169613	1.21419	0		3.24175	1.7407	1.35482	0	3.09552	0.146224	0.0213814		0.0213814
1127	36.7791	0.982525	0.172386	1.22724	0		3.30471	1.76916	1.36937	0	3.13853	0.166174	0.0276137		0.0276137
1128	36.8366	0.991678	0.176988	1.23919	0		3.37049	1.81639	1.38271	0	3.1991	0.171389	0.0293742		0.0293742
1129	36.8796	0.997516	0.179513	1.24848	0		3.42179	1.8423	1.39308	0	3.23537	0.186415	0.0347507		0.0347507
1130	36.9154	1	0.180321	1.25743	0		3.4659	1.8506	1.40306	0	3.25366	0.212237	0.0450445		0.0450445
1131	36.9769	1.0015	0.187338	1.27373	0		3.53575	1.92261	1.42126	0	3.34387	0.191879	0.0368174		0.0368174
1132	37.0362	0.999412	0.192262	1.28851	0		3.60337	1.97314	1.43774	0	3.41088	0.192489	0.0370518		0.0370518
1133	37.0738	0.992762	0.193939	1.30468	0		3.64926	1.99035	1.45579	0	3.44614	0.203121	0.0412581		0.0412581
1134	37.1125	0.985624	0.198133	1.32712	0		3.69622	2.03339	1.48083	0	3.51422	0.181995	0.033122		0.033122
1135	37.1795	0.978152	0.201031	1.3355	0		3.77155	2.06314	1.49018	0	3.55332	0.218227	0.047623		0.047623
1136	37.2473	0.968059	0.203853	1.35797	0		3.84759	2.0921	1.51525	0	3.60734	0.240247	0.0577188		0.0577188
1137	37.2924	0.953101	0.20726	1.37889	0		3.90104	2.12707	1.53859	0	3.66565	0.235389	0.0554082		0.0554082
1138	37.3361	0.938195	0.214787	1.39857	0		3.95306	2.20431	1.56055	0	3.76486	0.188194	0.0354168		0.0354168
1139	37.3981	0.921558	0.218569	1.42275	0		4.02332	2.24312	1.58754	0	3.83066	0.19266	0.0371179		0.0371179
1140	37.4515	0.907729	0.220651	1.44887	0		4.08509	2.26449	1.61668	0	3.88117	0.203921	0.0415838		0.0415838
1141	37.4864	0.886937	0.224696	1.47751	0		4.12823	2.30601	1.64864	0	3.95464	0.173582	0.0301307		0.0301307
1142	37.5364	0.872539	0.226261	1.50709	0		4.18653	2.32207	1.68164	0	4.00372	0.182818	0.0334226		0.0334226
1143	37.6133	0.853404	0.230328	1.5398	0		4.27174	2.36381	1.71814	0	4.08194	0.189799	0.0360236		0.0360236
1144	37.6798	0.834737	0.23854	1.57736	0		4.34658	2.44808	1.76005	0	4.20813	0.138447	0.0191675		0.0191675
1145	37.7373	0.812834	0.240503	1.62271	0		4.41231	2.46823	1.81065	0	4.27888	0.133425	0.0178022		0.0178022
1146	37.8149	0.794117	0.240977	1.67798	0		4.49826	2.47309	1.87232	0	4.34541	0.152849	0.0233628		0.0233628
1147	37.9133	0.778837	0.247401	1.74229	0		4.60493	2.53902	1.94408	0	4.4831	0.121839	0.0148446		0.0148446
1148	37.9934	0.771822	0.248914	1.79655	0		4.69335	2.55455	2.00462	0	4.55917	0.134181	0.0180045		0.0180045
1149	38.0618	0.762384	0.251877	1.84926	0		4.77001	2.58495	2.06344	0	4.6484	0.121618	0.014791		0.014791
1150	38.1466	0.754519	0.256929	1.89565	0		4.86317	2.6368	2.11521	0	4.75201	0.111154	0.0123552		0.0123552
1151	38.2408	0.748221	0.26184	1.9511	0.00460829		4.9657	2.68721	2.17708	0.00223678	4.86652	0.0991722	0.00983513		0.00983513
1152	38.3083	0.741801	0.25938	1.99979	0.00921659		5.04145	2.66196	2.2314	0.00447356	4.89784	0.143614	0.0206251		0.0206251
1153	38.3788	0.736381	0.264834	2.04679	0.0138249		5.12024	2.71794	2.28385	0.00671035	5.0085	0.111741	0.012486		0.012486
1154	38.4658	0.726601	0.271254	2.0831	0.0184332		5.21559	2.78382	2.32436	0.00894713	5.11713	0.0984639	0.00969513		0.00969513
1155	38.5616	0.721618	0.275266	2.11684	0.0230415		5.31965	2.82499	2.36201	0.0111839	5.19819	0.121463	0.0147532		0.0147532
1156	38.639	0.711992	0.278553	2.17294	0.0276498		5.40532	2.85873	2.42462	0.0134207	5.29676	0.10856	0.0117854		0.0117854
1157	38.7174	0.707415	0.285414	2.21875	0.0322581		5.49206	2.92914	2.47573	0.0156575	5.42053	0.071535	0.00511726		0.00511726
1158	38.8244	0.701953	0.287624	2.26001	0.0368664		5.60739	2.95182	2.52177	0.0178943	5.49148	0.115915	0.0134362		0.0134362
1159	38.9298	0.693701	0.290162	2.30918	0.0414747		5.72107	2.97787	2.57663	0.020131	5.57463	0.14644	0.0214447		0.0214447
1160	39.0167	0.685632	0.299034	2.36183	0.0460829		5.81629	3.06892	2.63538	0.0223678	5.72667	0.0896164	0.00803109		0.00803109
1161	39.1151	0.682777	0.305221	2.39793	0.0606759		5.92293	3.13241	2.67566	0.029451	5.83752	0.0854015	0.00729342		0.00729342
1162	39.2411	0.671173	0.30999	2.43915	0.0752688		6.05731	3.18136	2.72165	0.0365341	5.93954	0.117773	0.0138704		0.0138704
1163	39.3674	0.664732	0.316654	2.47335	0.0898618		6.19189	3.24975	2.75982	0.0436173	6.05318	0.138702	0.0192382		0.0192382
1164	39.4789	0.658339	0.322104	2.52094	0.104455		6.31168	3.30568	2.81292	0.0507004	6.1693	0.142385	0.0202735		0.0202735
1165	39.6162	0.648377	0.328675	2.5678	0.119048		6.45728	3.37312	2.86521	0.0577835	6.29611	0.161169	0.0259755		0.0259755
1166	39.7811	0.642736	0.340385	2.61421	0.133641		6.63048	3.4933	2.91698	0.0648667	6.47515	0.155335	0.024129		0.024129
1167	39.9138	0.630596	0.35037	2.64776	0.148233		6.77142	3.59577	2.95442	0.0719498	6.62214	0.149286	0.0222863		0.0222863
1168	40.0121	0.62438	0.356607	2.66648	0.162826		6.87803	3.65977	2.97531	0.079033	6.71412	0.163917	0.0268687		0.0268687
1169	40.114	0.620894	0.364099	2.69158	0.177419		6.98829	3.73667	3.00331	0.0861161	6.8261	0.162193	0.0263064		0.0263064
1170	40.2237	0.616556	0.370168	2.70673	0.192012		7.10626	3.79896	3.02022	0.0931993	6.91237	0.193891	0.0375939		0.0375939
1171	40.2959	0.608341	0.374409	2.6994	0.213134		7.18674	3.84248	3.01204	0.103451	6.95797	0.228772	0.0523367		0.0523367
1172	40.3442	0.605997	0.381051	2.69469	0.234255		7.24336	3.91064	3.00679	0.113703	7.03114	0.212223	0.0450385		0.0450385
1173	40.4057	0.598583	0.390889	2.68747	0.255376		7.31322	4.0116	2.99874	0.123955	7.13429	0.178921	0.0320129		0.0320129
1174	40.4729	0.594171	0.394922	2.67687	0.276498		7.38871	4.053	2.9869	0.134207	7.17411	0.214601	0.0460535		0.0460535
1175	40.505	0.588552	0.400871	2.66101	0.297619		7.42903	4.11405	2.96921	0.144459	7.22772	0.20131	0.0405259		0.0405259
1176	40.5128	0.583115	0.408826	2.63883	0.31874		7.44519	4.19569	2.94446	0.154711	7.29486	0.150323	0.0225969		0.0225969
1177	40.5257	0.578037	0.412092	2.61764	0.339862		7.46638	4.22921	2.92082	0.164963	7.31498	0.151399	0.0229216		0.0229216
1178	40.5338	0.571955	0.415977	2.57743	0.360983		7.48277	4.26908	2.87595	0.175215	7.32025	0.162527	0.0264151		0.0264151
1179	40.5103	0.569377	0.4236	2.54093	0.382104		7.46755	4.34731	2.83522	0.185467	7.368	0.0995492	0.00991005		0.00991005
1180	40.4796	0.564955	0.427864	2.51342	0.403226		7.44516	4.39107	2.80453	0.195718	7.39131	0.0538468	0.00289948		0.00289948
1181	40.4709	0.558719	0.429757	2.47736	0.418971		7.44479	4.4105	2.76429	0.203361	7.37816	0.066636	0.00444035		0.00444035
1182	40.4557	0.552621	0.4332	2.437	0.434716		7.43789	4.44584	2.71925	0.211003	7.37609	0.061798	0.00381899		0.00381899
1183	40.4077	0.547777	0.435138	2.3909	0.450461		7.39822	4.46573	2.66782	0.218645	7.35219	0.0460321	0.00211896		0.00211896
1184	40.3543	0.544473	0.436541	2.34732	0.466206		7.3531	4.48012	2.61919	0.226288	7.3256	0.0274981	0.000756148		0.000756148
1185	40.3289	0.539512	0.438246	2.31233	0.481951		7.33601	4.49763	2.58014	0.23393	7.3117	0.0243114	0.000591045		0.000591045
1186	40.3028	0.536072	0.440554	2.27957	0.497696		7.31815	4.52131	2.54359	0.241572	7.30648	0.0116703	0.000136196		0.000136196
1187	40.2608	0.530253	0.439092	2.24238	0.513441		7.28451	4.50631	2.50209	0.249215	7.25761	0.0268906	0.000723103		0.000723103
1188	40.233	0.525178	0.441678	2.19794	0.529186		7.26499	4.53284	2.4525	0.256857	7.2422	0.0227853	0.000519171		0.000519171
1189	40.2245	0.521802	0.444181	2.16887	0.544931		7.26477	4.55853	2.42006	0.264499	7.24309	0.021679	0.000469981		0.000469981
1190	40.2102	0.515849	0.446263	2.13291	0.560676		7.25877	4.5799	2.37994	0.272142	7.23199	0.026781	0.000717219		0.000717219
1191	40.1711	0.512582	0.449045	2.09581	0.582949		7.22797	4.60845	2.33854	0.282953	7.22994	-0.0019767	3.90733e-06		3.90733e-06
1192	40.1582	0.507673	0.453836	2.05883	0.605223		7.22337	4.65762	2.29728	0.293764	7.24866	-0.0252915	0.000639659		0.000639659
1193	40.1642	0.502709	0.453255	2.04204	0.627496		7.2377	4.65166	2.27855	0.304575	7.23478	0.00291855	8.51792e-06		8.51792e-06
1194	40.153	0.496492	0.455312	2.0107	0.64977		7.23485	4.67277	2.24358	0.315386	7.23174	0.00311076	9.67681e-06		9.67681e-06
1195	40.1267	0.492444	0.456991	1.97774	0.672043		7.2168	4.69	2.2068	0.326197	7.22299	-0.006192	3.83409e-05		3.83409e-05
1196	40.1199	0.489693	0.460318	1.94221	0.694316		7.21832	4.72414	2.16715	0.337009	7.2283	-0.00998289	9.96581e-05		9.96581e-05
1197	40.1279	0.484074	0.462867	1.9101	0.71659		7.23456	4.7503	2.13133	0.34782	7.22945	0.0051125	2.61377e-05		2.61377e-05
1198	40.1138	0.478472	0.466835	1.88798	0.738863		7.2288	4.79103	2.10665	0.358631	7.25631	-0.027507	0.000756634		0.000756634
1199	40.0879	0.474434	0.467333	1.86068	0.761137		7.21118	4.79614	2.07618	0.369442	7.24176	-0.0305738	0.000934756		0.000934756
1200	40.0811	0.469167	0.46734	1.82774	0.78341		7.21267	4.7962	2.03942	0.380253	7.21588	-0.00320967	1.0302e-05		1.0302e-05
1201	40.0885	0.466448	0.469821	1.79791	0.795699		7.2284	4.82167	2.00614	0.386218	7.21402	0.0143748	0.000206635		0.000206635
1202	40.0709	0.462269	0.474626	1.76582	0.807988		7.21906	4.87098	1.97034	0.392182	7.23351	-0.0144431	0.000208603		0.000208603
1203	40.0468	0.459532	0.477445	1.73957	0.820276		7.20336	4.89991	1.94105	0.398147	7.23911	-0.0357491	0.001278		0.001278
1204	40.0407	0.454264	0.47896	1.71012	0.832565		7.20556	4.91546	1.90818	0.404112	7.22775	-0.0221985	0.000492775		0.000492775
1205	40.0397	0.449563	0.479566	1.68344	0.844854		7.21278	4.92168	1.87842	0.410077	7.21017	0.00260281	6.77462e-06		6.77462e-06
1206	40.0121	0.444773	0.480349	1.65542	0.857143		7.19355	4.92972	1.84715	0.416041	7.19291	0.000643124	4.13608e-07		4.13608e-07
1207	39.9789	0.442635	0.481463	1.62069	0.869432		7.16863	4.94115	1.8084	0.422006	7.17155	-0.00291455	8.49461e-06		8.49461e-06
1208	39.9723	0.435978	0.486576	1.60305	0.88172		7.17034	4.99362	1.78872	0.427971	7.21031	-0.0399645	0.00159716		0.00159716
1209	39.9622	0.435465	0.487415	1.57771	0.894009		7.16851	5.00223	1.76044	0.433936	7.19661	-0.0280991	0.00078956		0.00078956
1210	39.9213	0.428805	0.485826	1.55382	0.906298		7.13593	4.98592	1.73378	0.4399	7.1596	-0.0236706	0.000560295		0.000560295
1211	39.8887	0.423552	0.487647	1.53742	0.91321		7.11162	5.00461	1.71548	0.443256	7.16335	-0.0517294	0.00267593		0.00267593
1212	39.8853	0.422328	0.486573	1.50627	0.920123		7.11655	4.99359	1.68072	0.446611	7.12093	-0.0043747	1.9138e-05		1.9138e-05
1213	39.8685	0.418863	0.486145	1.49077	0.927035		7.10803	4.9892	1.66344	0.449966	7.1026	0.00542895	2.94735e-05		2.94735e-05
1214	39.8152	0.416081	0.488668	1.46403	0.933948		7.06306	5.01509	1.6336	0.453321	7.10201	-0.0389473	0.00151689		0.00151689
1215	39.7668	0.411567	0.491567	1.44776	0.94086		7.02296	5.04484	1.61544	0.456676	7.11696	-0.0939966	0.00883535		0.00883535
1216	39.7407	0.409554	0.487651	1.42495	0.947773		7.00517	5.00465	1.58999	0.460032	7.05467	-0.0495028	0.00245053		0.00245053
1217	39.6988	0.408034	0.486351	1.40933	0.954685		6.97151	4.99131	1.57256	0.463387	7.02726	-0.0557453	0.00310754		0.00310754
1218	39.6407	0.405688	0.486122	1.38389	0.961598		6.92173	4.98897	1.54417	0.466742	6.99988	-0.0781475	0.00610703		0.00610703
1219	39.5852	0.399844	0.483383	1.36016	0.96851		6.87458	4.96085	1.51769	0.470097	6.94864	-0.0740627	0.00548528		0.00548528
1220	39.5375	0.396332	0.481647	1.33661	0.975422		6.83517	4.94303	1.49141	0.473452	6.9079	-0.0727279	0.00528935		0.00528935
1221	39.4651	0.391987	0.479917	1.31184	0.976959		6.77106	4.92528	1.46378	0.474198	6.86326	-0.0922037	0.00850153		0.00850153
1222	39.3621	0.385943	0.47497	1.28565	0.978495		6.67631	4.87452	1.43456	0.474943	6.78401	-0.107704	0.0116003		0.0116003
1223	39.2658	0.384037	0.47001	1.25821	0.980031		6.5883	4.82361	1.40394	0.475689	6.70323	-0.114931	0.013209		0.013209
1224	39.1752	0.379164	0.465282	1.22952	0.981567		6.506	4.77509	1.37193	0.476435	6.62345	-0.117451	0.0137947		0.0137947
1225	39.0527	0.377123	0.457837	1.19259	0.983103		6.39181	4.69868	1.33072	0.47718	6.50657	-0.114761	0.0131701		0.0131701
1226	38.9034	0.374115	0.452607	1.15223	0.984639		6.25084	4.645	1.28568	0.477926	6.4086	-0.157765	0.0248897		0.0248897
1227	38.7651	0.367846	0.443427	1.10936	0.986175		6.12081	4.55079	1.23785	0.478671	6.26731	-0.146504	0.0214633		0.0214633
1228	38.6629	0.360099	0.4327	1.06352	0.987711		6.0269	4.4407	1.1867	0.479417	6.10682	-0.0799187	0.006387		0.006387
1229	38.5896	0.349758	0.429934	1.04002	0.989247		5.96193	4.41232	1.16048	0.480163	6.05296	-0.0910325	0.00828691		0.00828691
1230	38.5459	0.342527	0.433932	1.02896	0.990783		5.92651	4.45334	1.14814	0.480908	6.08239	-0.155882	0.0242992		0.0242992
1231	38.5359	0.339236	0.434404	1.0257	0.991551		5.92487	4.45819	1.1445	0.481281	6.08397	-0.159101	0.0253131		0.0253131
1232	38.5194	0.337809	0.433258	1.02251	0.99232		5.91662	4.44643	1.14094	0.481654	6.06903	-0.152406	0.0232276		0.0232276
1233	38.4697	0.334688	0.429353	1.02245	0.993088		5.87525	4.40636	1.14087	0.482027	6.02925	-0.153997	0.023715		0.023715
1234	38.4201	0.332044	0.42311	1.02196	0.993856		5.83394	4.34228	1.14032	0.482399	5.965	-0.131065	0.017178		0.017178
1235	38.4112	0.331577	0.418802	1.0274	0.994624		5.83336	4.29807	1.14639	0.482772	5.92723	-0.0938696	0.00881151		0.00881151
1236	38.4194	0.335408	0.419248	1.02302	0.995392		5.84988	4.30264	1.14151	0.483145	5.9273	-0.0774181	0.00599356		0.00599356
1237	38.4138	0.337168	0.423111	1.02722	0.99616		5.85255	4.3423	1.14619	0.483518	5.97201	-0.119453	0.0142691		0.0142691
1238	38.406	0.336788	0.423514	1.02983	0.996928		5.85304	4.34643	1.14911	0.483891	5.97943	-0.126388	0.0159739		0.0159739
1239	38.4141	0.333697	0.422851	1.03841	0.997696		5.86944	4.33963	1.15868	0.484263	5.98257	-0.113131	0.0127985		0.0127985
1240	38.4077	0.333626	0.423342	1.04407	0.998464		5.87135	4.34467	1.16499	0.484636	5.99429	-0.122943	0.0151149		0.0151149
1241	38.373	0.333357	0.419842	1.03911	0.998464		5.84497	4.30874	1.15945	0.484636	5.95284	-0.107869	0.0116357		0.0116357
1242	38.3412	0.332267	0.4182	1.03689	0.998464		5.82142	4.2919	1.15698	0.484636	5.93351	-0.112093	0.0125648		0.0125648
1243	38.3362	0.328331	0.417487	1.03076	0.998464		5.8247	4.28458	1.15014	0.484636	5.91935	-0.0946492	0.00895848		0.00895848
1244	38.3445	0.328088	0.415893	1.01848	0.998464		5.84134	4.26822	1.13645	0.484636	5.8893	-0.0479603	0.00230019		0.00230019
1245	38.3448	0.325519	0.415727	1.01568	0.998464		5.84993	4.26652	1.13332	0.484636	5.88447	-0.0345391	0.00119295		0.00119295
1246	38.3666	0.324424	0.419874	1.01669	0.998464		5.88004	4.30908	1.13445	0.484636	5.92816	-0.0481155	0.0023151		0.0023151
1247	38.4087	0.322119	0.421877	1.01566	0.998464		5.93049	4.32963	1.13329	0.484636	5.94756	-0.0170646	0.000291199		0.000291199
1248	38.4378	0.322246	0.42478	1.01097	0.998464		5.96782	4.35942	1.12806	0.484636	5.97212	-0.00430026	1.84922e-05		1.84922e-05
1249	38.4407	0.321115	0.431218	1.01194	0.998464		5.97909	4.42549	1.12915	0.484636	6.03928	-0.0601843	0.00362215		0.00362215
1250	38.4524	0.32077	0.435761	1.00763	0.998464		5.99903	4.47212	1.12434	0.484636	6.08109	-0.0820657	0.00673478		0.00673478
1251	38.4817	0.320685	0.434164	1.00787	0.99808		6.03663	4.45573	1.1246	0.48445	6.06478	-0.0281508	0.000792466		0.000792466
1252	38.5113	0.319222	0.440266	1.01005	0.997696		6.07451	4.51835	1.12703	0.484263	6.12965	-0.0551362	0.00304		0.00304
1253	38.5458	0.319556	0.446692	1.0105	0.997312		6.11732	4.5843	1.12753	0.484077	6.19591	-0.0785965	0.0061774		0.0061774
1254	38.616	0.320718	0.453969	1.01	0.996928		6.19584	4.65898	1.12698	0.483891	6.26985	-0.0740108	0.0054776		0.0054776
1255	38.7102	0.323076	0.462677	1.01474	0.996544		6.29833	4.74835	1.13227	0.483704	6.36432	-0.0659917	0.00435491		0.00435491
1256	38.7923	0.323815	0.471538	1.01955	0.99616		6.38879	4.83929	1.13763	0.483518	6.46044	-0.0716499	0.0051337		0.0051337
1257	38.8754	0.322557	0.482977	1.02649	0.995776		6.48012	4.95669	1.14538	0.483331	6.5854	-0.105278	0.0110835		0.0110835
1258	39.0037	0.322255	0.491296	1.03224	0.995392		6.6168	5.04207	1.1518	0.483145	6.67701	-0.0602099	0.00362523		0.00362523
1259	39.1799	0.323024	0.50623	1.02772	0.995008		6.80127	5.19533	1.14675	0.482959	6.82504	-0.0237647	0.000564762		0.000564762
1260	39.4025	0.321034	0.522789	1.01963	0.994624		7.03218	5.36527	1.13772	0.482772	6.98576	0.0464157	0.00215442		0.00215442
1261	39.6678	0.31893	0.545501	1.00636	0.994624		7.30577	5.59836	1.12292	0.482772	7.20405	0.101723	0.0103476		0.0103476
1262	39.9803	0.321379	0.5773	0.998058	0.994624		7.62662	5.9247	1.11365	0.482772	7.52113	0.10549	0.0111282		0.0111282
1263	40.2985	0.32166	0.609195	0.994474	0.994624		7.95311	6.25203	1.10965	0.482772	7.84446	0.108649	0.0118046		0.0118046
1264	40.5995	0.320856	0.64245	0.998684	0.994624		8.26233	6.59332	1.11435	0.482772	8.19045	0.0718823	0.00516706		0.00516706
1265	40.9122	0.323163	0.671737	0.999481	0.994624		8.58335	6.89389	1.11524	0.482772	8.4919	0.0914466	0.00836248		0.00836248
1266	41.2524	0.323196	0.70223	0.996789	0.994624		8.93187	7.20683	1.11224	0.482772	8.80184	0.13003	0.0169077		0.0169077
1267	41.5692	0.323095	0.7306	1.0006	0.994624		9.25695	7.49799	1.11649	0.482772	9.09725	0.159699	0.0255038		0.0255038
1268	41.8474	0.323779	0.760709	1.00258	0.994624		9.54344	7.80699	1.1187	0.482772	9.40847	0.134971	0.0182171		0.0182171
1269	42.1339	0.325171	0.788545	1.00152	0.994624		9.83824	8.09266	1.11752	0.482772	9.69295	0.145293	0.02111		0.02111
1270	42.443	0.326071	0.816872	1.00277	0.994624		10.1557	8.38338	1.11891	0.482772	9.98507	0.170631	0.0291149		0.0291149
1271	42.7298	0.325025	0.840494	1.00419	0.994624		10.4508	8.62581	1.12049	0.482772	10.2291	0.221685	0.049144		0.049144
1272	42.9774	0.326878	0.869421	1.00347	0.994624		10.7067	8.92268	1.11969	0.482772	10.5251	0.181532	0.0329539		0.0329539
1273	43.2182	0.328141	0.89212	1.00221	0.994624		10.9557	9.15563	1.11829	0.482772	10.7567	0.199066	0.0396271		0.0396271
1274	43.4366	0.329332	0.914894	0.999207	0.994624		11.1825	9.38935	1.11494	0.482772	10.9871	0.195411	0.0381855		0.0381855
1275	43.6018	0.329116	0.935487	1.0009	0.994624		11.3559	9.60069	1.11682	0.482772	11.2003	0.155662	0.0242307		0.0242307
1276	43.7375	0.328604	0.949868	1.00662	0.994624		11.5	9.74828	1.1232	0.482772	11.3543	0.145713	0.0212323		0.0212323
1277	43.8888	0.326885	0.962466	1.00595	0.994624		11.6596	9.87757	1.12246	0.482772	11.4828	0.176749	0.0312401		0.0312401
1278	44.0241	0.329314	0.979109	1.00268	0.994624		11.8032	10.0484	1.11881	0.482772	11.65	0.153214	0.0234747		0.0234747
1279	44.0938	0.330757	0.989529	0.997844	0.994624		11.8812	10.1553	1.11341	0.482772	11.7515	0.129682	0.0168175		0.0168175
1280	44.1278	0.329779	0.997032	1.00053	0.994624		11.9235	10.2323	1.11642	0.482772	11.8315	0.0920008	0.00846415		0.00846415
1281	44.1691	0.330183	0.999739	1.00127	0.997312		11.9731	10.2601	1.11724	0.484077	11.8614	0.111653	0.0124665		0.0124665
1282	44.1751	0.331575	1	0.999984	1		11.9874	10.2628	1.1158	0.485382	11.864	0.123433	0.0152356		0.0152356
1283	44.106	0.33239	0.99807	0.999531	1.00269		11.9266	10.243	1.1153	0.486687	11.845	0.0816156	0.00666111		0.00666111
1284	44.0127	0.333003	0.993238	0.997262	1.00538		11.8416	10.1934	1.11277	0.487991	11.7941	0.0475084	0.00225705		0.00225705
1285	43.9313	0.33144	0.987421	0.995945	1.00806		11.7685	10.1337	1.1113	0.489296	11.7343	0.0342039	0.0011699		0.0011699
1286	43.8216	0.333567	0.978147	0.99856	1.01075		11.6671	10.0385	1.11421	0.490601	11.6433	0.0237434	0.000563748		0.000563748
1287	43.6611	0.332253	0.965957	0.996863	1.01344		11.5149	9.9134	1.11232	0.491906	11.5176	-0.0027595	7.61486e-06		7.61486e-06
1288	43.5025	0.333886	0.952348	0.99246	1.01613		11.3646	9.77373	1.10741	0.49321	11.3743	-0.00971556	9.43921e-05		9.43921e-05
1289	43.3535	0.332118	0.937666	0.991213	1.01882		11.2239	9.62306	1.10602	0.494515	11.2236	0.000263287	6.932e-08		6.932e-08
1290	43.1579	0.335347	0.918708	0.994081	1.02151		11.0366	9.42849	1.10922	0.49582	11.0335	0.00303542	9.21379e-06		9.21379e-06
1291	42.906	0.334224	0.902301	0.994196	1.02611		10.793	9.26012	1.10934	0.498057	10.8675	-0.0744721	0.00554609		0.00554609
1292	42.672	0.333454	0.884091	0.986692	1.03072		10.5673	9.07323	1.10097	0.500294	10.6745	-0.107214	0.0114948		0.0114948
1293	42.4619	0.332212	0.862614	0.998043	1.03533		10.3655	8.85282	1.11364	0.50253	10.469	-0.103524	0.0107173		0.0107173
1294	42.2197	0.331914	0.841381	0.99014	1.03994		10.1316	8.6349	1.10482	0.504767	10.2445	-0.112907	0.0127479		0.0127479
1295	41.948	0.332464	0.818362	0.987773	1.04455		9.86818	8.39867	1.10218	0.507004	10.0078	-0.139668	0.0195072		0.0195072
1296	41.7154	0.332083	0.796619	0.987474	1.04916		9.64388	8.17552	1.10184	0.509241	9.7866	-0.14272	0.0203689		0.0203689
1297	41.5084	0.332192	0.776425	0.983601	1.05376		9.44525	7.96828	1.09752	0.511478	9.57728	-0.132032	0.0174325		0.0174325
1298	41.2631	0.329631	0.753152	0.982072	1.05837		9.20824	7.72943	1.09582	0.513714	9.33896	-0.13072	0.0170876		0.0170876
1299	40.9878	0.328984	0.730696	0.984578	1.06298		8.94117	7.49898	1.09861	0.515951	9.11354	-0.172366	0.0297099		0.0297099
1300	40.7532	0.327416	0.70658	0.985063	1.06759		8.71493	7.25147	1.09915	0.518188	8.86882	-0.153889	0.0236819		0.0236819
1301	40.5433	0.327498	0.685224	0.984171	1.07591		8.51331	7.03231	1.09816	0.522226	8.65269	-0.139376	0.0194257		0.0194257
1302	40.3055	0.326667	0.662265	0.979885	1.08423		8.28385	6.79668	1.09337	0.526265	8.41632	-0.132477	0.0175502		0.0175502
1303	40.0549	0.325117	0.644043	0.9787	1.09255		8.04155	6.60967	1.09205	0.530304	8.23202	-0.190476	0.0362811		0.0362811
1304	39.8399	0.321957	0.622389	0.98181	1.10087		7.83481	6.38744	1.09552	0.534342	8.01731	-0.182497	0.0333051		0.0333051
1305	39.6406	0.321191	0.599859	0.983498	1.10919		7.64386	6.15622	1.09741	0.538381	7.79201	-0.148153	0.0219493		0.0219493
1306	39.4112	0.317434	0.578491	0.982344	1.11751		7.4227	5.93692	1.09612	0.54242	7.57546	-0.152762	0.0233361		0.0233361
1307	39.1832	0.316604	0.559093	0.982498	1.12583		7.20299	5.73784	1.09629	0.546458	7.38059	-0.177605	0.0315436		0.0315436
1308	39.003	0.312311	0.538459	0.982229	1.13415		7.03113	5.52608	1.09599	0.550497	7.17257	-0.141441	0.0200055		0.0200055
1309	38.827	0.311182	0.519972	0.982936	1.14247		6.86345	5.33636	1.09678	0.554536	6.98768	-0.124231	0.0154334		0.0154334
1310	38.5934	0.309943	0.503072	0.985181	1.15079		6.63814	5.16291	1.09928	0.558574	6.82077	-0.182632	0.0333545		0.0333545
1311	38.3667	0.304417	0.481421	0.984407	1.16884		6.41968	4.94071	1.09842	0.567335	6.60647	-0.186792	0.0348914		0.0348914
1312	38.2202	0.303855	0.463016	0.984868	1.18689		6.28148	4.75183	1.09894	0.576096	6.42686	-0.14538	0.0211352		0.0211352
1313	38.1114	0.298893	0.444426	0.989602	1.20494		6.18103	4.56104	1.10422	0.584856	6.25012	-0.0690916	0.00477365		0.00477365
1314	37.9447	0.292887	0.430806	0.99766	1.22299		6.02266	4.42127	1.11321	0.593617	6.12809	-0.105437	0.0111169		0.0111169
1315	37.7435	0.292826	0.412515	1.00145	1.24104		5.82971	4.23354	1.11744	0.602378	5.95336	-0.123656	0.0152908		0.0152908
1316	37.5668	0.288653	0.397506	1.00456	1.25909		5.66135	4.07952	1.1209	0.611139	5.81156	-0.15021	0.0225631		0.0225631
1317	37.4204	0.282259	0.379259	1.00972	1.27714		5.5232	3.89225	1.12667	0.619899	5.63882	-0.115614	0.0133665		0.0133665
1318	37.2906	0.277466	0.363568	1.01846	1.29519		5.40169	3.73121	1.13642	0.62866	5.4963	-0.0946107	0.00895118		0.00895118
1319	37.1929	0.274194	0.347948	1.02461	1.31324		5.31235	3.57091	1.14328	0.637421	5.35161	-0.0392604	0.00154138		0.00154138
1320	37.1004	0.268848	0.334949	1.04003	1.33129		5.22813	3.43751	1.16048	0.646181	5.24418	-0.016047	0.000257505		0.000257505
1321	36.9417	0.262154	0.321875	1.05804	1.34793		5.07771	3.30333	1.18058	0.654259	5.13817	-0.0604631	0.00365579		0.00365579
1322	36.7247	0.256993	0.306238	1.0758	1.36457		4.86901	3.14285	1.2004	0.662336	5.00558	-0.13657	0.0186512		0.0186512
1323	36.5457	0.252052	0.293204	1.10285	1.38121		4.6983	3.00908	1.23059	0.670413	4.91008	-0.211789	0.0448547		0.0448547
1324	36.4345	0.24683	0.277898	1.11863	1.39785		4.59545	2.852	1.24819	0.678491	4.77868	-0.183231	0.0335735		0.0335735
1325	36.3212	0.237995	0.265379	1.15483	1.41449		4.49045	2.72352	1.28859	0.686568	4.69868	-0.208224	0.0433571		0.0433571
1326	36.1867	0.232935	0.255047	1.19167	1.43113		4.36421	2.61749	1.32969	0.694645	4.64183	-0.277615	0.0770701		0.0770701
1327	36.0897	0.22556	0.243004	1.23845	1.44777		4.27559	2.4939	1.38189	0.702722	4.57851	-0.302918	0.0917594		0.0917594
1328	36.0418	0.219905	0.230179	1.30884	1.46441		4.23593	2.36227	1.46043	0.7108	4.5335	-0.297571	0.0885483		0.0885483
1329	36.0072	0.211775	0.217273	1.40949	1.48105		4.2096	2.22982	1.57273	0.718877	4.52143	-0.311832	0.0972393		0.0972393
1330	35.9829	0.205269	0.205912	1.54234	1.4977		4.1936	2.11323	1.72097	0.726954	4.56115	-0.367556	0.135097		0.135097
1331	35.9633	0.194254	0.195096	1.70886	1.37481		4.18238	2.00222	1.90678	0.667307	4.57631	-0.393922	0.155174		0.155174
1332	35.87	0.177813	0.186195	1.77516	1.25192		4.09734	1.91088	1.98076	0.607659	4.4993	-0.401964	0.161575		0.161575
1333	35.5662	0.153261	0.175455	1.61373	1.12903		3.80186	1.80066	1.80063	0.548012	4.1493	-0.347444	0.120717		0.120717
1334	35.0679	0.127812	0.164657	1.31905	1.00614		3.31183	1.68983	1.47182	0.488364	3.65002	-0.33819	0.114372		0.114372
1335	34.5187	0.109815	0.147496	0.985601	0.883257		2.77091	1.51372	1.09975	0.428717	3.04219	-0.271277	0.0735912		0.0735912
1336	34.0298	0.0919064	0.125282	0.675451	0.760369		2.29035	1.28575	0.753682	0.369069	2.4085	-0.118147	0.0139587		0.0139587
1337	33.6319	0.0854015	0.105914	0.467781	0.637481		1.90076	1.08697	0.52196	0.309422	1.91836	-0.017599	0.000309726		0.000309726
1338	33.3658	0.0865171	0.0923496	0.350213	0.514593		1.643	0.947764	0.390775	0.249774	1.58831	0.0546894	0.00299093		0.00299093
1339	33.2879	0.0879425	0.0806155	0.26966	0.391705		1.57333	0.827339	0.300892	0.190126	1.31836	0.254977	0.0650134		0.0650134
1340	33.2691	0.0934085	0.0648628	0.210614	0.268817		1.56286	0.665673	0.235007	0.130479	1.03116	0.531703	0.282708		0.282708
1341	33.0807	0.0982773	0.051426	0.163945	0.249616		1.3828	0.527774	0.182933	0.121159	0.831866	0.550937	0.303531		0.303531
1342	32.7459	0.119448	0.0347092	0.126675	0.230415		1.05629	0.356213	0.141346	0.111839	0.609398	0.446894	0.199715		0.199715
1343	32.4606	0.248587	0.0184605	0.0977777	0.211214		0.779248	0.189456	0.109102	0.102519	0.401077	0.378171	0.143013		0.143013
1344	32.3146	0.624333	0.0154099	0.0796164	0.192012		0.64152	0.158149	0.0888376	0.0931993	0.340185	0.301335	0.0908026		0.0908026
1345	32.2458	0.556086	0.0132484	0.069774	0.172811		0.581058	0.135966	0.0778552	0.0838793	0.2977	0.283358	0.0802917		0.0802917
1346	32.1801	0.194089	0.0110085	0.0639439	0.15361		0.523686	0.112978	0.0713499	0.0745594	0.258887	0.264799	0.0701187		0.0701187
1347	32.1462	0.0861991	0.00960298	0.0591288	0.134409		0.498077	0.0985532	0.0659771	0.0652395	0.22977	0.268307	0.0719886		0.0719886
1348	32.1657	0.0481328	0.00815649	0.0514884	0.115207		0.52585	0.0837082	0.0574518	0.0559196	0.19708	0.328771	0.10809		0.10809
1349	32.2036	0.0315555	0.00845162	0.0478257	0.0960061		0.572022	0.0867371	0.0533649	0.0465996	0.186702	0.38532	0.148472		0.148472
1350	32.2346	0.0209127	0.00782783	0.0377365	0.0768049		0.611328	0.0803353	0.0421072	0.0372797	0.159722	0.451606	0.203948		0.203948
1351	32.2792	0.0157089	0.00779769	0.0375414	0.0691244		0.664252	0.0800259	0.0418894	0.0335517	0.155467	0.508785	0.258862		0.258862
1352	32.3332	0.0142884	0.00646429	0.0417505	0.0614439		0.726536	0.0663416	0.046586	0.0298238	0.142751	0.583785	0.340805		0.340805
1353	32.4196	0.013764	0.00499292	0.0344971	0.0537634		0.821229	0.0512412	0.0384926	0.0260958	0.11583	0.705399	0.497588		0.497588
1354	32.5839	0.0108351	0.00410754	0.0318389	0.0460829		0.993889	0.0421547	0.0355265	0.0223678	0.100049	0.89384	0.798951		0.798951
1355	32.8904	0.00961092	0.00516534	0.0303238	0.0384025		1.3087	0.0530107	0.0338359	0.0186399	0.105486	1.20322	1.44773		1.44773
1356	33.2978	0.00721491	0.0058104	0.0286363	0.030722		1.72437	0.0596308	0.031953	0.0149119	0.106496	1.61787	2.61751		2.61751
1357	33.7997	0.00690627	0.00437691	0.0294451	0.0230415		2.23459	0.0449193	0.0328554	0.0111839	0.0889586	2.14563	4.60372		4.60372
1358	34.4826	0.00556799	0.00543525	0.0295777	0.015361		2.92581	0.0557807	0.0330034	0.00745594	0.0962401	2.82957	8.00646		8.00646
1359	35.36	0.00639054	0.00383347	0.0288471	0.00768049		3.81143	0.039342	0.0321881	0.00372797	0.0752581	3.73617	13.959		13.959
1360	36.2556	0.00634269	0.00248564	0.0282194	-2.68318e-13		4.71535	0.0255096	0.0314877	-1.30237e-13	0.0569973	4.65835	21.7002		21.7002
1361	36.9775	0.00709533	0.00468362	0.0328019	0		5.44558	0.0480669	0.036601	0	0.084668	5.36091	28.7394		28.7394
1362	37.3205	0.00646337	0.0044649	0.0382743	0		5.79692	0.0458223	0.0427072	0	0.0885295	5.70839	32.5857		32.5857
1363	36.977	0.00447865	0.00391403	0.0402471	0		5.46172	0.0401688	0.0449085	0	0.0850773	5.37664	28.9082		28.9082
1364	36.01	0.00463892	0.0052873	0.0488495	0		4.50301	0.0542624	0.0545073	0	0.10877	4.39424	19.3093		19.3093
1365	34.9375	0.00273369	0.00469396	0.0578126	0		3.43876	0.0481731	0.0645084	0	0.112681	3.32608	11.0628		11.0628
1366	34.0813	0.00363701	0.00476374	0.0569876	0		2.59089	0.0488892	0.0635879	0	0.112477	2.47841	6.14251		6.14251
1367	33.5019	0.00322495	0.00691792	0.051311	0		2.01981	0.0709971	0.0572539	0	0.128251	1.89156	3.578		3.578
1368	33.1533	0.00241415	0.00662474	0.0466966	0		1.67949	0.0679883	0.052105	0	0.120093	1.5594	2.43172		2.43172
1369	32.9177	0.00288274	0.00691575	0.0391697	0		1.45219	0.0709748	0.0437063	0	0.114681	1.33751	1.78894		1.78894
1370	32.6917	0.0025172	0.0058009	0.0380245	0		1.23449	0.0595333	0.0424285	0	0.101962	1.13253	1.28261		1.28261
1371	32.4187	0.00285707	0.00432093	0.0309645	0		0.969797	0.0443447	0.0345508	0	0.0788955	0.890901	0.793705		0.793705
1372	32.1652	0.0016181	0.00468428	0.0251869	0		0.724567	0.0480737	0.028104	0	0.0761778	0.64839	0.420409		0.420409
1373	32.0836	0.00218851	0.00525892	0.01866	0		0.651308	0.0539711	0.0208212	0	0.0747924	0.576516	0.33237		0.33237
1374	32.2672	0.00358202	0.00438719	0.00806828	0		0.843217	0.0450247	0.00900275	0	0.0540275	0.789189	0.622819		0.622819
1375	32.4406	0.00279903	0.00339158	0.0134021	0		1.02487	0.034807	0.0149543	0	0.0497613	0.975104	0.950827		0.950827
1376	32.3081	0.00232295	0.00293766	0.0147873	0		0.900697	0.0301486	0.0165	0	0.0466486	0.854049	0.7294		0.7294
1377	32.0437	0.0010907	0.00273996	0.012585	0		0.64455	0.0281196	0.0140426	0	0.0421622	0.602388	0.362871		0.362871
1378	31.9019	0.00177131	0.00260896	0.0100314	0		0.511081	0.0267752	0.0111932	0	0.0379684	0.473113	0.223836		0.223836
1379	31.8944	0.00133217	0.00284898	0.00652702	0		0.511863	0.0292384	0.00728298	0	0.0365214	0.475341	0.225949		0.225949
1380	31.8466	0.000893853	0.0041716	0.00787594	0		0.472362	0.0428122	0.00878813	0	0.0516003	0.420761	0.17704		0.17704
1381	31.7426	0.00157888	0.00200406	0.00815295	0		0.376675	0.0205673	0.00909722	0	0.0296645	0.347011	0.120417		0.120417
1382	31.699	0.00132828	-4.68111e-06	0.00962927	0		0.341397	-4.80412e-05	0.0107445	0	0.0106965	0.330701	0.109363		0.109363
1383	31.6842	0.00227069	0.000936059	0.00358393	0		0.334899	0.00960656	0.00399902	0	0.0136056	0.321294	0.10323		0.10323
1384	31.5805	0.0021014	0.00168784	0.000689257	0		0.239491	0.0173219	0.000769087	0	0.018091	0.2214	0.0490179		0.0490179
1385	31.4302	0.00153374	0.000747931	0.000335605	0		0.0975466	0.00767585	0.000374475	0	0.00805033	0.0894963	0.00800959		0.00800959
1386	31.4641	0.000872732	0.00196282	-0.00196147	0		0.139714	0.020144	-0.00218865	0	0.0179553	0.121759	0.0148252		0.0148252
1387	31.7472	0.000737442	0.00267946	-0.00667528	0		0.431133	0.0274987	-0.00744842	0	0.0200503	0.411083	0.168989		0.168989
1388	31.9314	0.00120874	-0.000254182	-0.0032391	0		0.623591	-0.00260861	-0.00361425	0	-0.00622287	0.629814	0.396665		0.396665
1389	31.8405	0.000337243	7.02053e-05	0.00101191	0		0.541055	0.000720501	0.00112911	0	0.00184961	0.539206	0.290743		0.290743
1390	31.6508	0.000685	0.000294398	-0.000940333	0		0.359635	0.00302134	-0.00104924	0	0.0019721	0.357663	0.127923		0.127923
1391	31.4705	0.00202706	0.000123416	-0.000765734	0		0.18764	0.00126659	-0.000854422	0	0.000412169	0.187228	0.0350544		0.0350544
1392	31.2811	0.000834294	-6.61095e-05	-0.00226076	0		0.00646728	-0.000678467	-0.0025226	0	-0.00320107	0.00966835	9.34769e-05		9.34769e-05
1393	31.1735	0.000935402	0.000513373	-0.00170036	0		-0.0928257	0.00526863	-0.00189729	0	0.00337134	-0.096197	0.00925386		0.00925386
1394	31.3466	-0.000516486	-0.000858198	-0.00623324	0		0.088648	-0.00880749	-0.00695518	0	-0.0157627	0.104411	0.0109016		0.0109016
1395	31.7154	0.000703664	-0.00239733	-0.00497217	0		0.465695	-0.0246033	-0.00554805	0	-0.0301513	0.495847	0.245864		0.245864
1396	31.8252	-9.21874e-06	-0.00172234	-0.00671194	0		0.583794	-0.017676	-0.00748931	0	-0.0251654	0.608959	0.370832		0.370832
1397	31.6416	0.000817869	-0.000136206	-0.00517549	0		0.408539	-0.00139785	-0.00577491	0	-0.00717276	0.415712	0.172816		0.172816
1398	31.5449	0.000575874	-0.000982769	-0.00810497	0		0.320165	-0.0100859	-0.00904368	0	-0.0191296	0.339295	0.115121		0.115121
1399	31.7144	-0.00193411	-0.00259368	-0.0135136	0		0.497895	-0.0266183	-0.0150788	0	-0.0416971	0.539592	0.291159		0.291159

## Sheet: Platelets
This sheet calculates the area of any platelet peak that is present, as well as its height and position. It also calculates the height of the Hydrogen related band at 1405cm-1 if present.
ACTION: Answer the questions in column A, by selecting options in the yellow cells; use the data presented in the graphs to answer the questions. The rest is done automatically.
Is there a discernable platelet feature?				PLATELET AREA	MAX PEAK	MAX PEAK	H@1405cm-1
YES				I(B') (cm-2)	POSITION	HEIGHT	HEIGHT
					(cm-1)	(cm-1)	(cm-1)
Is there a discernable H-related feature at 1405cm-1?
YES				2.71669	1362	0	0.146855
Which baseline gives the best fit to the data?
BASELINE 3
			1345-1350		SUM	SUM	1351-1357		SUM	SUM	1366		SUM	SUM
			1416-1430		52.9021	50.8162	1416-1430		17.0145	17.0145	1414		0	2.71669
wavenumber	raw data - T2	POLYNOMIAL	BASELINE 1	Data - baseline	Area	Area without	BASELINE 2	Data - baseline	Area	Area without	BASELINE 3	Data - baseline	Area	Area without
	* abs coeff	to remove 1405				1405 feature				1405 feature				1405 feature
1340	33.2691		32.4274	0.841706			28.2891	4.98			38.6501	-5.381	0
1341	33.0807		32.3926	0.68817			28.7218	4.35898			38.5486	-5.46782	0
1342	32.7459		32.3588	0.387117			29.1365	3.60947			38.447	-5.70109	0
1343	32.4606		32.3261	0.134485			29.5335	2.92708			38.3455	-5.8849	0
1344	32.3146		32.2944	0.0201447			29.9132	2.40136			38.2439	-5.92938	0
1345	32.2458		32.2637	-0.0179328			30.2759	1.96994			38.1424	-5.8966	0
1346	32.1801		32.234	-0.0539027			30.6218	1.55836			38.0409	-5.86074	0
1347	32.1462		32.2053	-0.0590724			30.9512	1.19497			37.9393	-5.7931	0
1348	32.1657		32.1775	-0.0118001			31.2646	0.901083			37.8378	-5.67209	0
1349	32.2036		32.1506	0.0529496			31.5621	0.641417			37.7362	-5.53268	0
1350	32.2346		32.1246	0.109934	0.109934	0.109934	31.8442	0.390399	0.390399	0.390399	37.6347	-5.40013	0	-5.40013
1351	32.2792		32.0995	0.179658	0.179658	0.179658	32.111	0.168208	0.168208	0.168208	37.5332	-5.25397	0	-5.25397
1352	32.3332		32.0753	0.257883	0.257883	0.257883	32.3629	-0.0297222	-0.0297222	-0.0297222	37.4316	-5.09844	0	-5.09844
1353	32.4196		32.0519	0.367679	0.367679	0.367679	32.6002	-0.180648	-0.180648	-0.180648	37.3301	-4.91051	0	-4.91051
1354	32.5839		32.0293	0.554627	0.554627	0.554627	32.8232	-0.239315	-0.239315	-0.239315	37.2285	-4.64461	0	-4.64461
1355	32.8904		32.0075	0.882933	0.882933	0.882933	33.0323	-0.141843	-0.141843	-0.141843	37.127	-4.23655	0	-4.23655
1356	33.2978		31.9865	1.31131	1.31131	1.31131	33.2276	0.0701549	0.0701549	0.0701549	37.0254	-3.72765	0	-3.72765
1357	33.7997		31.9662	1.83349	1.83349	1.83349	33.4096	0.390081	0.390081	0.390081	36.9239	-3.12419	0	-3.12419
1358	34.4826		31.9467	2.53594	2.53594	2.53594	33.5786	0.904075	0.904075	0.904075	36.8224	-2.33973	0	-2.33973
1359	35.36		31.9279	3.43208	3.43208	3.43208	33.7347	1.62523	1.62523	1.62523	36.7208	-1.36086	0	-1.36086
1360	36.2556		31.9098	4.34582	4.34582	4.34582	33.8784	2.37714	2.37714	2.37714	36.6193	-0.363705	0	-0.363705
1361	36.9775		31.8923	5.0852	5.0852	5.0852	34.01	2.9675	2.9675	2.9675	36.5177	0.459765	0	0.459765
1362	37.3205		31.8755	5.44504	5.44504	5.44504	34.1297	3.19083	3.19083	3.19083	36.4162	0.904348	0	0.904348
1363	36.977		31.8593	5.11771	5.11771	5.11771	34.2379	2.73914	2.73914	2.73914	36.3147	0.662385	0	0.662385
1364	36.01		31.8438	4.16626	4.16626	4.16626	34.3348	1.67518	1.67518	1.67518	36.2131	-0.203083	0	-0.203083
1365	34.9375		31.8288	3.10868	3.10868	3.10868	34.4209	0.516603	0.516603	0.516603	36.1116	-1.17409	0	-1.17409
1366	34.0813		31.8144	2.26691	2.26691	2.26691	34.4963	-0.414981	-0.414981	-0.414981	36.01	-1.92872	0	-1.92872
1367	33.5019		31.8005	1.70139	1.70139	1.70139	34.5614	-1.05945	-1.05945	-1.05945	35.9085	-2.40656	-2.40656	-2.40656
1368	33.1533		31.7872	1.3661	1.3661	1.3661	34.6165	-1.46316	-1.46316	-1.46316	35.8069	-2.65364	-2.65364	-2.65364
1369	32.9177		31.7744	1.14333	1.14333	1.14333	34.6618	-1.74414	-1.74414	-1.74414	35.7054	-2.78769	-2.78769	-2.78769
1370	32.6917		31.762	0.929665	0.929665	0.929665	34.6978	-2.00614	-2.00614	-2.00614	35.6039	-2.91216	-2.91216	-2.91216
1371	32.4187		31.7502	0.668551	0.668551	0.668551	34.7247	-2.30603	-2.30603	-2.30603	35.5023	-3.08361	-3.08361	-3.08361
1372	32.1652		31.7387	0.426455	0.426455	0.426455	34.7429	-2.57768	-2.57768	-2.57768	35.4008	-3.2356	-3.2356	-3.2356
1373	32.0836		31.7277	0.355905	0.355905	0.355905	34.7525	-2.66888	-2.66888	-2.66888	35.2992	-3.21562	-3.21562	-3.21562
1374	32.2672		31.7171	0.550122	0.550122	0.550122	34.754	-2.48674	-2.48674	-2.48674	35.1977	-2.93047	-2.93047	-2.93047
1375	32.4406		31.7069	0.733698	0.733698	0.733698	34.7476	-2.307	-2.307	-2.307	35.0962	-2.65558	-2.65558	-2.65558
1376	32.3081		31.697	0.611097	0.611097	0.611097	34.7336	-2.42551	-2.42551	-2.42551	34.9946	-2.68651	-2.68651	-2.68651
1377	32.0437		31.6875	0.356177	0.356177	0.356177	34.7124	-2.66874	-2.66874	-2.66874	34.8931	-2.84941	-2.84941	-2.84941
1378	31.9019		31.6783	0.223616	0.223616	0.223616	34.6842	-2.78235	-2.78235	-2.78235	34.7915	-2.88964	-2.88964	-2.88964
1379	31.8944		31.6694	0.225008	0.225008	0.225008	34.6494	-2.75507	-2.75507	-2.75507	34.69	-2.79562	-2.79562	-2.79562
1380	31.8466		31.6607	0.18584	0.18584	0.18584	34.6083	-2.76173	-2.76173	-2.76173	34.5884	-2.74188	-2.74188	-2.74188
1381	31.7426	31.7885	31.6523	0.0902301	0.0902301	0.136193	34.5611	-2.81855	-2.81855	-2.77259	34.4869	-2.74432	-2.74432	-2.69836
1382	31.699	31.7429	31.6442	0.0547923	0.0547923	0.0987307	34.5082	-2.80924	-2.80924	-2.7653	34.3854	-2.68636	-2.68636	-2.64242
1383	31.6842	31.7008	31.6363	0.0479193	0.0479193	0.0645007	34.4499	-2.76572	-2.76572	-2.74914	34.2838	-2.59962	-2.59962	-2.58304
1384	31.5805	31.6619	31.6285	-0.0480582	-0.0480582	0.0333868	34.3865	-2.80601	-2.80601	-2.72456	34.1823	-2.60179	-2.60179	-2.52034
1385	31.4302	31.6263	31.621	-0.190745	-0.190745	0.00527291	34.3183	-2.88802	-2.88802	-2.69201	34.0807	-2.65049	-2.65049	-2.45447
1386	31.4641	31.5936	31.6136	-0.149474	-0.149474	-0.0199567	34.2455	-2.78143	-2.78143	-2.65191	33.9792	-2.51508	-2.51508	-2.38557
1387	31.7472	31.5639	31.6063	0.140917	0.140917	-0.0424179	34.1686	-2.42138	-2.42138	-2.60472	33.8777	-2.13042	-2.13042	-2.31376
[truncated: 174 more rows]

## Sheet: Baselining
The purpose of this sheet is to create a spectrum for publication / presentation purposes which has been baselined. THIS BASELINE IS NOT USED IN ANY CALCULATIONS.
[truncated: 3,607 more rows]
