# Supplementary material for: Diamond-inclusion system recording old deep lithosphere conditions at Udachnaya (Siberia)
Source: Sci Rep. 2019 Aug 29;9:12586. doi: 10.1038/s41598-019-48778-x (PMC6715805; doi:10.1038/s41598-019-48778-x)
Supplement: Supplementary file 5 — Supplementary dataset n. 5 [file 41598_2019_48778_MOESM5_ESM.xlsx]

## Sheet: RUSSIA_5
Column1	Column2
649.904	0.359599
650.386	0.359714
650.868	0.359725
651.35	0.359613
651.832	0.359435
652.315	0.359291
652.797	0.359269
653.279	0.359393
653.761	0.35961
654.243	0.359829
654.725	0.359965
655.207	0.359987
655.689	0.35993
656.172	0.359872
656.654	0.359888
657.136	0.360009
657.618	0.360202
658.1	0.360396
658.582	0.360522
659.064	0.360548
659.547	0.360496
660.029	0.360427
660.511	0.360405
660.993	0.360463
661.475	0.360585
661.957	0.360725
662.439	0.360832
662.921	0.360881
663.404	0.360888
663.886	0.360897
664.368	0.360957
664.85	0.361094
665.332	0.361305
665.814	0.361554
666.296	0.361774
666.778	0.361839
667.26	0.361542
667.743	0.36064
668.225	0.359175
668.707	0.35773
669.189	0.356871
669.671	0.356613
670.153	0.356708
670.635	0.356963
671.117	0.357278
671.6	0.357592
672.082	0.357854
672.564	0.358006
673.046	0.358001
673.528	0.357827
674.01	0.357521
674.492	0.357161
674.975	0.356838
675.457	0.356625
675.939	0.356551
676.421	0.356593
676.903	0.356687
677.385	0.356765
677.867	0.356789
678.349	0.356768
678.832	0.356746
679.314	0.356773
679.796	0.356875
680.278	0.357038
680.76	0.357214
681.242	0.357353
681.724	0.357432
682.206	0.357468
682.688	0.357504
683.171	0.357584
683.653	0.357726
684.135	0.357909
684.617	0.358082
685.099	0.358199
685.581	0.35824
686.063	0.358228
686.545	0.35821
687.028	0.358234
687.51	0.358325
687.992	0.358473
688.474	0.358638
688.956	0.358779
689.438	0.358879
689.92	0.35895
690.403	0.359027
690.885	0.35914
691.367	0.359295
691.849	0.35947
692.331	0.359625
692.813	0.359731
693.295	0.359783
693.777	0.359814
694.26	0.359865
694.742	0.359974
695.224	0.360146
695.706	0.360354
696.188	0.360553
696.67	0.360708
697.152	0.360813
697.634	0.360897
698.116	0.361005
698.599	0.361171
699.081	0.361396
699.563	0.361644
700.045	0.361863
700.527	0.36201
701.009	0.362076
701.491	0.362091
701.973	0.362105
702.456	0.362163
702.938	0.362284
703.42	0.362449
703.902	0.362615
704.384	0.362742
704.866	0.362815
705.348	0.36285
705.83	0.362883
706.313	0.362948
706.795	0.363054
707.277	0.363185
707.759	0.363304
708.241	0.363383
708.723	0.363418
709.205	0.363431
709.687	0.363461
710.17	0.363537
710.652	0.363662
711.134	0.363811
711.616	0.363938
712.098	0.364007
712.58	0.36401
713.062	0.363969
713.544	0.363928
714.027	0.363924
714.509	0.363972
714.991	0.364053
715.473	0.364127
715.955	0.364149
716.437	0.364092
716.919	0.363952
717.401	0.363743
717.884	0.363486
718.366	0.363204
718.848	0.362925
719.33	0.362681
719.812	0.362519
720.294	0.362492
720.776	0.362638
721.258	0.362957
721.74	0.3634
722.223	0.363877
722.705	0.364283
723.187	0.364536
723.669	0.364608
724.151	0.36453
724.633	0.364381
725.115	0.364249
725.597	0.364198
726.08	0.364236
726.562	0.364325
727.044	0.364403
727.526	0.364424
728.008	0.364385
728.49	0.364324
728.972	0.364297
729.455	0.36434
729.937	0.364446
730.419	0.36457
730.901	0.364646
731.383	0.364632
731.865	0.364529
732.347	0.364384
732.829	0.364259
733.312	0.364203
733.794	0.364221
734.276	0.364273
734.758	0.3643
735.24	0.364256
735.722	0.36414
736.204	0.363992
736.686	0.363877
737.168	0.363842
737.651	0.363895
738.133	0.363996
738.615	0.364081
739.097	0.3641
739.579	0.364045
740.061	0.363957
740.543	0.363899
741.025	0.363922
741.508	0.364035
741.99	0.364195
742.472	0.364332
742.954	0.364387
743.436	0.364345
743.918	0.364241
744.4	0.364141
744.883	0.364106
745.365	0.364158
745.847	0.364266
746.329	0.364369
746.811	0.36441
747.293	0.364369
747.775	0.364273
748.257	0.364181
748.74	0.364149
749.222	0.364193
749.704	0.364286
750.186	0.364368
750.668	0.364383
751.15	0.364312
751.632	0.364186
752.114	0.364066
752.597	0.36401
753.079	0.364043
753.561	0.36414
754.043	0.364242
754.525	0.36429
755.007	0.36426
755.489	0.364175
755.971	0.364092
756.454	0.364065
756.936	0.364119
757.418	0.364226
757.9	0.364328
758.382	0.364367
758.864	0.36432
759.346	0.364209
759.828	0.364094
760.311	0.364035
760.793	0.364059
761.275	0.364146
761.757	0.364239
762.239	0.36428
762.721	0.364242
763.203	0.364146
763.685	0.364048
764.168	0.36401
764.65	0.364061
765.132	0.364182
765.614	0.364313
766.096	0.364392
766.578	0.364382
767.06	0.364296
767.542	0.364185
768.024	0.364109
768.507	0.364101
768.989	0.36415
769.471	0.364209
769.953	0.364222
770.435	0.36416
770.917	0.364041
771.399	0.36392
771.881	0.363857
772.364	0.363892
772.846	0.364012
773.328	0.364168
773.81	0.364295
774.292	0.364354
774.774	0.364348
775.256	0.364317
775.739	0.364315
776.221	0.364375
776.703	0.364488
777.185	0.36461
777.667	0.364683
778.149	0.364673
778.631	0.364586
779.113	0.36447
779.596	0.364381
780.078	0.364358
780.56	0.364403
781.042	0.364475
781.524	0.364523
782.006	0.364513
782.488	0.364449
782.97	0.364369
783.452	0.364326
783.935	0.364351
784.417	0.364437
784.899	0.36454
785.381	0.364605
785.863	0.364594
786.345	0.364509
786.827	0.364392
787.309	0.364299
787.792	0.36427
788.274	0.364308
788.756	0.364373
789.238	0.364412
789.72	0.364386
790.202	0.364291
790.684	0.364163
791.167	0.364059
791.649	0.364021
792.131	0.364057
792.613	0.364138
793.095	0.36421
793.577	0.364232
794.059	0.364195
794.541	0.364124
795.024	0.364068
795.506	0.364066
795.988	0.364125
796.47	0.364219
796.952	0.364298
797.434	0.364321
797.916	0.364275
798.398	0.364181
798.88	0.36408
799.363	0.364009
799.845	0.36398
800.327	0.363974
800.809	0.363956
801.291	0.363896
801.773	0.363791
802.255	0.363667
802.737	0.363565
803.22	0.363517
803.702	0.36353
804.184	0.363578
804.666	0.363619
805.148	0.363618
805.63	0.363565
806.112	0.36348
806.595	0.363403
807.077	0.363366
807.559	0.363377
808.041	0.363416
808.523	0.363445
809.005	0.363431
809.487	0.363364
809.969	0.363264
810.452	0.363167
810.934	0.363108
811.416	0.363098
811.898	0.36312
812.38	0.36314
812.862	0.363128
813.344	0.363073
813.826	0.362989
814.308	0.36291
814.791	0.362866
815.273	0.36287
815.755	0.362908
816.237	0.36295
816.719	0.362965
817.201	0.36294
817.683	0.362882
818.165	0.362813
818.648	0.362757
819.13	0.362722
819.612	0.362696
820.094	0.362657
820.576	0.362585
821.058	0.362477
821.54	0.362348
822.023	0.362225
822.505	0.362133
822.987	0.362077
823.469	0.362046
823.951	0.362015
824.433	0.361965
824.915	0.361892
825.397	0.361813
825.88	0.361754
826.362	0.361737
826.844	0.361764
827.326	0.361819
827.808	0.361874
828.29	0.361905
828.772	0.361905
829.254	0.361886
829.736	0.361868
830.219	0.36187
830.701	0.361892
831.183	0.361918
831.665	0.361925
832.147	0.361893
832.629	0.361824
833.111	0.361737
833.593	0.361661
834.076	0.361621
834.558	0.361625
835.04	0.361662
835.522	0.361707
836.004	0.361738
836.486	0.361748
836.968	0.361743
837.45	0.361742
837.933	0.361758
838.415	0.361791
838.897	0.361828
839.379	0.36185
839.861	0.36184
840.343	0.361799
840.825	0.361739
841.307	0.361683
841.79	0.361646
842.272	0.361632
842.754	0.361634
843.236	0.361635
843.718	0.361626
844.2	0.361609
844.682	0.361598
845.164	0.361609
845.647	0.361651
846.129	0.36172
846.611	0.361798
847.093	0.361862
847.575	0.361901
848.057	0.361915
848.539	0.361919
849.021	0.36193
849.504	0.361959
849.986	0.361998
850.468	0.362031
850.95	0.362037
851.432	0.362006
851.914	0.361944
852.396	0.361869
852.878	0.361806
853.361	0.361772
853.843	0.361767
854.325	0.36178
854.807	0.361794
855.289	0.361801
855.771	0.361806
856.253	0.361822
856.736	0.361866
857.218	0.36194
857.7	0.362032
858.182	0.362119
858.664	0.362175
859.146	0.36219
859.628	0.362169
860.11	0.362132
860.592	0.362103
861.075	0.362092
861.557	0.362096
862.039	0.362095
862.521	0.362071
863.003	0.362016
863.485	0.36194
863.967	0.361865
864.449	0.361816
864.932	0.361805
865.414	0.361826
865.896	0.361857
866.378	0.361876
866.86	0.361871
867.342	0.361849
867.824	0.361831
868.307	0.36184
868.789	0.361886
869.271	0.361959
869.753	0.362034
870.235	0.362081
870.717	0.362086
871.199	0.362052
871.681	0.362001
872.163	0.361955
872.646	0.361929
873.128	0.361916
873.61	0.361899
874.092	0.361856
874.574	0.361782
875.056	0.361687
875.538	0.361599
876.02	0.361543
876.503	0.36153
876.985	0.36155
877.467	0.361574
877.949	0.361573
878.431	0.361533
878.913	0.36146
879.395	0.361379
879.877	0.361316
880.36	0.361285
880.842	0.361279
881.324	0.361275
881.806	0.361247
882.288	0.361183
882.77	0.361089
883.252	0.360989
883.734	0.360909
884.217	0.360864
884.699	0.360848
885.181	0.36084
885.663	0.360816
886.145	0.360766
886.627	0.360697
887.109	0.360633
887.591	0.3606
888.073	0.360612
888.556	0.360659
889.038	0.360715
889.52	0.36075
890.002	0.360745
890.484	0.360705
890.966	0.360651
891.448	0.360609
891.931	0.360594
892.413	0.360605
892.895	0.360619
893.377	0.360613
893.859	0.360573
894.341	0.360505
894.823	0.360434
895.305	0.360384
895.788	0.360373
896.27	0.360394
896.752	0.360424
897.234	0.360437
897.716	0.360417
898.198	0.360369
898.68	0.360316
899.162	0.360287
899.644	0.360298
900.127	0.360343
900.609	0.360398
901.091	0.360431
901.573	0.360423
902.055	0.360374
902.537	0.360306
903.019	0.360247
903.501	0.360216
903.984	0.360215
904.466	0.360227
904.948	0.360225
905.43	0.360195
905.912	0.360139
906.394	0.360076
906.876	0.360032
907.359	0.360024
907.841	0.360049
908.323	0.360088
908.805	0.360113
909.287	0.360108
909.769	0.360071
910.251	0.360022
910.733	0.359983
911.216	0.359969
911.698	0.359977
912.18	0.359987
912.662	0.359976
913.144	0.359929
913.626	0.359853
914.108	0.35977
914.59	0.359707
915.072	0.359681
915.555	0.359692
916.037	0.359719
916.519	0.359737
917.001	0.359728
917.483	0.359694
917.965	0.359655
918.447	0.359633
918.929	0.359641
919.412	0.359674
919.894	0.35971
920.376	0.359722
920.858	0.359694
921.34	0.359633
921.822	0.359561
922.304	0.359507
922.787	0.35949
923.269	0.359507
923.751	0.359536
924.233	0.35955
924.715	0.35953
925.197	0.359476
925.679	0.359408
926.161	0.359356
926.644	0.359337
927.126	0.359351
927.608	0.359378
928.09	0.359393
928.572	0.359375
929.054	0.359324
929.536	0.35926
930.018	0.359207
930.5	0.359186
930.983	0.359197
931.465	0.359221
931.947	0.359234
932.429	0.359217
932.911	0.359171
933.393	0.359111
933.875	0.359063
934.357	0.359044
934.84	0.359053
935.322	0.359074
935.804	0.359083
936.286	0.359067
936.768	0.359027
937.25	0.358984
937.732	0.358961
938.215	0.358973
938.697	0.359017
939.179	0.35907
939.661	0.359101
940.143	0.359093
940.625	0.359044
941.107	0.358974
941.589	0.358911
942.072	0.358874
942.554	0.358868
943.036	0.358877
943.518	0.35888
944	0.358859
944.482	0.358815
944.964	0.358763
945.446	0.358724
945.928	0.358714
946.411	0.358731
946.893	0.358755
947.375	0.358761
947.857	0.358734
948.339	0.358674
948.821	0.358598
949.303	0.358529
949.785	0.358484
950.268	0.358463
950.75	0.35845
951.232	0.358424
951.714	0.358374
952.196	0.358301
952.678	0.358228
953.16	0.358177
953.643	0.358165
954.125	0.358187
954.607	0.358221
955.089	0.35824
955.571	0.358227
956.053	0.358182
956.535	0.358126
957.017	0.358083
957.5	0.358073
957.982	0.358096
958.464	0.358135
958.946	0.358163
959.428	0.358164
959.91	0.358136
960.392	0.358094
960.874	0.358062
961.356	0.358054
961.839	0.35807
962.321	0.358092
962.803	0.358099
963.285	0.358075
963.767	0.358024
964.249	0.357966
964.731	0.357928
965.213	0.357925
965.696	0.357956
966.178	0.358001
966.66	0.358035
967.142	0.358038
967.624	0.35801
968.106	0.357969
968.588	0.357938
969.071	0.357935
969.553	0.35796
970.035	0.357996
970.517	0.358018
970.999	0.358008
971.481	0.357963
971.963	0.357901
972.445	0.357846
972.928	0.357816
973.41	0.357815
973.892	0.357833
974.374	0.35785
974.856	0.357853
975.338	0.357841
975.82	0.357829
976.302	0.357833
976.784	0.357864
977.267	0.357918
977.749	0.357975
978.231	0.358012
978.713	0.358014
979.195	0.357985
979.677	0.357942
980.159	0.357907
980.641	0.357893
981.124	0.357901
981.606	0.357914
982.088	0.357913
982.57	0.357887
983.052	0.357843
983.534	0.357801
984.016	0.357785
984.499	0.357809
984.981	0.357866
985.463	0.357936
985.945	0.357992
986.427	0.358016
986.909	0.358007
987.391	0.357981
987.873	0.357962
988.356	0.357963
988.838	0.357984
989.32	0.358007
989.802	0.358011
990.284	0.357983
990.766	0.357929
991.248	0.357868
991.73	0.357824
992.212	0.357816
992.695	0.357842
993.177	0.357886
993.659	0.357924
994.141	0.357943
994.623	0.357942
995.105	0.357936
995.587	0.357946
996.069	0.357983
996.552	0.358043
997.034	0.358109
997.516	0.358158
997.998	0.358176
998.48	0.358169
998.962	0.358154
999.444	0.358155
999.927	0.358187
1000.41	0.358247
1000.89	0.358316
1001.37	0.358372
1001.86	0.358398
1002.34	0.358396
1002.82	0.358379
1003.3	0.358368
1003.78	0.358375
1004.27	0.358395
1004.75	0.358414
1005.23	0.35841
1005.71	0.358375
1006.19	0.358316
1006.68	0.358252
1007.16	0.358206
1007.64	0.358192
1008.12	0.358205
1008.61	0.358223
1009.09	0.358223
1009.57	0.358188
1010.05	0.358119
1010.53	0.358033
1011.01	0.35795
1011.5	0.357882
1011.98	0.357826
1012.46	0.357762
1012.94	0.357673
1013.43	0.357547
1013.91	0.357393
1014.39	0.357233
1014.87	0.357094
1015.35	0.35699
1015.84	0.356917
1016.32	0.356852
1016.8	0.356768
1017.28	0.356648
1017.76	0.356492
1018.25	0.356321
1018.73	0.356163
1019.21	0.356036
1019.69	0.355944
1020.18	0.35587
1020.66	0.355791
1021.14	0.355689
1021.62	0.355563
1022.1	0.355428
1022.59	0.355305
1023.07	0.355208
1023.55	0.355137
1024.03	0.355074
1024.52	0.354999
1025	0.354898
1025.48	0.354775
1025.96	0.354648
1026.44	0.354542
1026.92	0.354472
1027.41	0.354435
1027.89	0.354412
1028.37	0.354377
1028.85	0.354312
1029.34	0.354218
1029.82	0.35411
1030.3	0.354013
1030.78	0.35394
1031.27	0.353892
1031.75	0.353848
1032.23	0.353785
1032.71	0.353686
1033.19	0.353554
1033.67	0.353407
1034.16	0.353271
1034.64	0.353165
1035.12	0.353093
1035.6	0.353038
1036.09	0.352979
1036.57	0.352899
1037.05	0.352797
1037.53	0.352687
1038.01	0.35259
1038.5	0.352519
1038.98	0.35247
1039.46	0.352424
1039.94	0.352359
1040.42	0.352258
1040.91	0.352126
1041.39	0.351983
1041.87	0.351853
1042.35	0.351758
1042.84	0.351695
1043.32	0.351651
1043.8	0.351601
1044.28	0.351527
1044.76	0.351431
1045.25	0.351327
1045.73	0.351237
1046.21	0.351177
1046.69	0.351143
1047.17	0.351118
1047.66	0.351079
1048.14	0.351011
1048.62	0.350916
1049.1	0.350812
1049.59	0.350723
1050.07	0.350664
1050.55	0.350634
1051.03	0.350614
1051.51	0.350582
1052	0.350523
1052.48	0.350442
1052.96	0.350356
1053.44	0.350292
1053.92	0.350263
1054.41	0.350264
1054.89	0.350273
1055.37	0.350262
1055.85	0.350212
1056.34	0.350127
1056.82	0.35003
1057.3	0.349951
1057.78	0.349913
1058.26	0.349919
1058.75	0.349951
1059.23	0.349984
1059.71	0.349999
1060.19	0.349994
1060.67	0.349984
1061.16	0.349992
1061.64	0.350034
1062.12	0.35011
1062.6	0.350202
1063.09	0.350282
1063.57	0.350336
1064.05	0.350363
1064.53	0.35038
1065.01	0.350411
1065.49	0.350471
1065.98	0.35056
1066.46	0.350659
1066.94	0.350745
1067.42	0.350804
1067.91	0.35084
1068.39	0.350875
1068.87	0.350933
1069.35	0.351032
1069.83	0.351169
1070.32	0.351324
1070.8	0.35147
1071.28	0.351589
1071.76	0.351684
1072.24	0.351773
1072.73	0.35188
1073.21	0.352021
1073.69	0.352194
1074.17	0.35238
1074.66	0.352551
1075.14	0.352691
1075.62	0.352802
1076.1	0.352903
1076.58	0.35302
1077.07	0.353169
1077.55	0.35335
1078.03	0.353543
1078.51	0.353724
1078.99	0.353874
1079.48	0.353994
1079.96	0.354101
1080.44	0.354218
1080.92	0.354362
1081.41	0.354531
1081.89	0.354708
1082.37	0.354872
1082.85	0.355015
1083.33	0.355143
1083.82	0.355284
1084.3	0.355472
1084.78	0.355734
1085.26	0.356079
1085.74	0.356497
1086.23	0.356967
1086.71	0.357468
1087.19	0.357988
1087.67	0.35852
1088.15	0.359059
1088.64	0.359592
1089.12	0.360094
1089.6	0.360539
1090.08	0.360908
1090.57	0.361199
1091.05	0.361432
1091.53	0.361637
1092.01	0.361841
1092.49	0.362055
1092.98	0.362273
1093.46	0.362472
1093.94	0.362631
1094.42	0.362741
1094.9	0.362808
1095.39	0.362857
1095.87	0.362909
1096.35	0.362978
1096.83	0.363058
1097.32	0.363131
1097.8	0.36318
1098.28	0.363194
1098.76	0.363183
1099.24	0.363165
1099.73	0.363161
1100.21	0.363184
1100.69	0.363229
1101.17	0.36328
1101.65	0.36332
1102.14	0.363342
1102.62	0.363352
1103.1	0.363368
1103.58	0.36341
1104.07	0.363487
1104.55	0.363593
1105.03	0.363709
1105.51	0.363817
1105.99	0.363908
1106.48	0.363987
1106.96	0.364072
1107.44	0.36418
1107.92	0.36432
1108.4	0.364489
1108.89	0.364671
1109.37	0.364851
1109.85	0.365022
1110.33	0.365191
1110.82	0.365371
1111.3	0.365574
1111.78	0.365804
1112.26	0.36605
1112.74	0.366291
1113.23	0.366514
1113.71	0.366712
1114.19	0.366895
1114.67	0.367081
1115.15	0.367283
1115.64	0.367504
1116.12	0.367736
1116.6	0.367961
1117.08	0.368165
1117.57	0.36835
1118.05	0.368528
1118.53	0.368721
1119.01	0.368946
1119.49	0.369207
1119.97	0.369492
1120.46	0.36978
1120.94	0.370054
1121.42	0.370306
1121.9	0.370546
1122.39	0.370789
1122.87	0.371051
1123.35	0.371335
1123.83	0.371633
1124.32	0.371931
1124.8	0.372217
1125.28	0.37249
1125.76	0.372757
1126.24	0.373032
1126.72	0.373325
1127.21	0.373634
1127.69	0.373949
1128.17	0.374255
1128.65	0.374544
1129.14	0.374821
1129.62	0.375099
1130.1	0.375395
1130.58	0.375718
1131.06	0.376062
1131.55	0.376411
1132.03	0.376746
1132.51	0.377055
1132.99	0.377343
1133.47	0.377624
1133.96	0.377918
1134.44	0.378236
1134.92	0.378576
1135.4	0.378922
1135.89	0.379256
1136.37	0.379568
1136.85	0.37986
1137.33	0.380147
1137.81	0.380447
1138.3	0.38077
1138.78	0.381113
1139.26	0.381462
1139.74	0.381804
1140.22	0.382128
1140.71	0.382441
1141.19	0.382757
1141.67	0.38309
1142.15	0.383448
1142.63	0.383824
1143.12	0.384205
1143.6	0.384578
1144.08	0.38494
1144.56	0.385305
1145.05	0.38569
1145.53	0.386111
1146.01	0.38657
1146.49	0.387053
1146.97	0.387531
1147.46	0.387983
1147.94	0.388398
1148.42	0.388786
1148.9	0.38917
1149.38	0.389573
1149.87	0.390006
1150.35	0.390463
1150.83	0.390927
1151.31	0.391378
1151.8	0.391809
1152.28	0.392227
1152.76	0.392648
1153.24	0.393089
1153.72	0.393554
1154.21	0.394034
1154.69	0.39451
1155.17	0.394967
1155.65	0.395404
1156.13	0.395834
1156.62	0.396278
1157.1	0.396751
1157.58	0.397256
1158.06	0.397781
1158.55	0.398305
1159.03	0.398815
1159.51	0.399311
1159.99	0.399813
1160.47	0.400341
1160.96	0.400912
1161.44	0.401525
1161.92	0.402159
1162.4	0.402793
1162.88	0.403411
1163.37	0.404016
1163.85	0.404631
1164.33	0.405282
1164.81	0.405985
1165.3	0.406731
1165.78	0.40749
1166.26	0.408222
1166.74	0.408899
1167.22	0.409515
1167.71	0.410085
1168.19	0.410637
1168.67	0.411191
1169.15	0.411747
1169.63	0.412286
1170.12	0.412781
1170.6	0.413217
1171.08	0.413598
1171.56	0.413947
1172.05	0.414291
1172.53	0.414648
1173.01	0.415013
1173.49	0.41536
1173.97	0.41566
1174.46	0.415896
1174.94	0.41607
1175.42	0.416207
1175.9	0.416334
1176.38	0.41647
1176.87	0.416611
1177.35	0.416735
1177.83	0.41682
1178.31	0.416854
1178.8	0.416847
1179.28	0.416826
1179.76	0.41682
1180.24	0.416841
1180.72	0.416878
1181.2	0.416904
1181.69	0.416888
1182.17	0.416812
1182.65	0.416688
1183.13	0.416542
1183.62	0.416405
1184.1	0.416298
1184.58	0.416217
1185.06	0.416142
1185.54	0.41605
1186.03	0.41593
1186.51	0.415796
1186.99	0.415672
1187.47	0.415586
1187.95	0.41555
1188.44	0.415553
1188.92	0.415568
1189.4	0.415565
1189.88	0.415531
1190.37	0.415474
1190.85	0.415419
1191.33	0.415395
1191.81	0.415415
1192.29	0.415467
1192.78	0.415525
1193.26	0.415557
1193.74	0.415549
1194.22	0.415508
1194.7	0.415461
1195.19	0.415437
1195.67	0.415451
1196.15	0.415496
1196.63	0.415549
1197.12	0.41558
1197.6	0.415577
1198.08	0.415549
1198.56	0.415521
1199.04	0.415521
1199.53	0.415563
1200.01	0.415636
1200.49	0.415712
1200.97	0.415762
1201.45	0.415771
1201.94	0.415747
1202.42	0.415716
1202.9	0.415706
1203.38	0.415731
1203.87	0.415782
1204.35	0.415832
1204.83	0.415854
1205.31	0.415832
1205.79	0.415777
1206.28	0.415714
1206.76	0.415673
1207.24	0.415667
1207.72	0.415685
1208.2	0.415702
1208.69	0.415689
1209.17	0.41563
1209.65	0.415537
1210.13	0.415438
1210.62	0.415364
1211.1	0.415328
1211.58	0.415324
1212.06	0.415323
1212.54	0.415292
1213.03	0.415216
1213.51	0.415099
1213.99	0.414964
1214.47	0.41484
1214.95	0.414739
1215.44	0.414655
1215.92	0.414562
1216.4	0.414433
1216.88	0.414255
1217.37	0.414035
1217.85	0.413798
1218.33	0.413571
1218.81	0.413366
1219.29	0.413178
1219.78	0.41298
1220.26	0.412749
1220.74	0.412468
1221.22	0.412144
1221.7	0.411795
1222.19	0.411441
1222.67	0.411087
1223.15	0.410716
1223.63	0.410302
1224.11	0.409816
1224.6	0.409248
1225.08	0.408612
1225.56	0.407944
1226.04	0.407285
1226.53	0.406672
1227.01	0.406127
1227.49	0.405658
1227.97	0.405267
1228.45	0.404957
1228.94	0.404735
1229.42	0.404604
1229.9	0.404559
1230.38	0.404573
1230.86	0.404607
1231.35	0.404612
1231.83	0.404555
1232.31	0.404427
1232.79	0.404249
1233.28	0.404064
1233.76	0.403915
1234.24	0.403829
1234.72	0.403807
1235.2	0.403827
1235.68	0.40386
1236.17	0.403883
1236.65	0.403892
1237.13	0.4039
1237.61	0.403922
1238.1	0.403966
1238.58	0.404024
1239.06	0.404073
1239.54	0.404091
1240.03	0.404064
1240.51	0.403999
1240.99	0.403917
1241.47	0.403841
1241.95	0.403788
1242.43	0.403757
1242.92	0.403741
1243.4	0.403728
1243.88	0.403722
1244.36	0.403737
1244.85	0.403796
1245.33	0.403915
1245.81	0.404093
1246.29	0.404308
1246.77	0.404525
1247.26	0.404711
1247.74	0.40485
1248.22	0.404951
1248.7	0.405041
1249.18	0.405149
1249.67	0.405294
1250.15	0.405473
1250.63	0.405672
1251.11	0.405873
1251.6	0.406071
1252.08	0.40628
1252.56	0.406525
1253.04	0.406828
1253.52	0.407196
1254.01	0.407614
1254.49	0.408056
1254.97	0.408494
1255.45	0.408918
1255.93	0.409342
1256.42	0.409795
1256.9	0.410311
1257.38	0.410907
1257.86	0.411584
1258.35	0.412332
1258.83	0.413145
1259.31	0.414032
1259.79	0.415024
1260.27	0.416158
1260.76	0.417459
1261.24	0.418918
1261.72	0.420493
1262.2	0.422119
1262.68	0.423734
1263.17	0.425306
1263.65	0.426838
1264.13	0.428362
1264.61	0.429909
1265.1	0.43149
1265.58	0.433084
1266.06	0.43465
1266.54	0.436148
1267.02	0.437569
1267.51	0.438937
1267.99	0.440302
1268.47	0.441706
1268.95	0.443163
1269.43	0.444647
1269.92	0.446107
1270.4	0.447497
1270.88	0.448804
1271.36	0.450053
1271.85	0.451291
1272.33	0.452554
1272.81	0.45384
1273.29	0.455104
1273.77	0.456279
1274.26	0.457315
1274.74	0.458205
1275.22	0.458989
1275.7	0.459734
1276.18	0.460493
1276.67	0.461271
1277.15	0.462029
1277.63	0.462696
1278.11	0.463217
1278.59	0.463584
1279.08	0.463839
1279.56	0.464052
1280.04	0.464279
1280.52	0.464527
1281.01	0.464751
1281.49	0.464878
1281.97	0.464851
1282.45	0.464661
1282.93	0.464352
1283.42	0.463995
1283.9	0.463645
1284.38	0.463312
1284.86	0.462955
1285.34	0.462508
1285.83	0.461921
1286.31	0.461194
1286.79	0.460377
1287.27	0.459547
1287.76	0.458762
1288.24	0.458033
1288.72	0.457317
1289.2	0.456544
1289.68	0.455661
1290.16	0.454665
1290.65	0.453598
1291.13	0.452528
1291.61	0.451505
1292.09	0.450538
1292.58	0.449587
1293.06	0.448592
1293.54	0.447504
1294.02	0.446323
1294.51	0.445089
1294.99	0.443867
1295.47	0.442706
1295.95	0.441615
1296.43	0.44056
1296.91	0.439485
1297.4	0.438349
1297.88	0.437148
1298.36	0.435922
1298.84	0.434728
1299.33	0.433607
1299.81	0.432566
1300.29	0.431567
1300.77	0.430554
1301.25	0.429482
1301.74	0.428341
1302.22	0.427163
1302.7	0.426001
1303.18	0.424899
1303.66	0.423866
1304.15	0.422879
1304.63	0.421889
1305.11	0.420859
1305.59	0.419781
1306.08	0.418679
1306.56	0.4176
1307.04	0.416583
1307.52	0.415637
1308	0.414741
1308.49	0.413853
1308.97	0.412934
1309.45	0.411973
1309.93	0.410987
1310.41	0.410012
1310.9	0.409079
1311.38	0.408198
1311.86	0.407352
1312.34	0.406513
1312.83	0.405654
1313.31	0.404774
1313.79	0.403898
1314.27	0.403058
1314.75	0.402278
1315.24	0.401556
1315.72	0.400862
1316.2	0.400153
1316.68	0.399399
1317.16	0.398595
1317.65	0.39777
1318.13	0.396973
1318.61	0.396246
1319.09	0.395609
1319.58	0.395041
1320.06	0.3945
1320.54	0.393944
1321.02	0.393352
1321.5	0.392731
1321.99	0.392105
1322.47	0.391502
1322.95	0.390932
1323.43	0.390389
1323.91	0.389849
1324.4	0.389294
1324.88	0.38872
1325.36	0.388144
1325.84	0.387596
1326.33	0.387104
1326.81	0.386685
1327.29	0.386337
1327.77	0.386048
1328.25	0.385807
1328.73	0.385617
1329.22	0.385488
1329.7	0.385423
1330.18	0.3854
1330.66	0.385347
1331.15	0.385152
1331.63	0.38468
1332.11	0.38382
1332.59	0.38252
1333.08	0.380801
1333.56	0.37874
1334.04	0.376444
1334.52	0.374023
1335	0.371579
1335.48	0.369201
1335.97	0.366961
1336.45	0.364905
1336.93	0.363055
1337.41	0.361411
1337.9	0.359963
1338.38	0.358701
1338.86	0.357612
1339.34	0.356678
1339.82	0.35587
1340.31	0.355144
1340.79	0.354461
1341.27	0.3538
1341.75	0.353161
1342.23	0.35256
1342.72	0.352017
1343.2	0.351547
1343.68	0.351151
1344.16	0.35082
1344.65	0.350533
1345.13	0.350278
1345.61	0.350055
1346.09	0.349876
1346.57	0.34976
1347.06	0.349717
1347.54	0.349742
1348.02	0.349816
1348.5	0.349915
1348.98	0.350029
1349.47	0.350164
1349.95	0.350343
1350.43	0.350591
1350.91	0.350919
1351.39	0.351316
1351.88	0.351759
1352.36	0.352233
1352.84	0.352747
1353.32	0.353343
1353.81	0.354092
1354.29	0.355073
1354.77	0.356345
1355.25	0.357938
1355.73	0.359858
1356.22	0.362112
1356.7	0.364728
1357.18	0.367753
1357.66	0.371217
1358.14	0.375096
1358.63	0.379268
1359.11	0.383519
1359.59	0.387575
1360.07	0.391147
1360.56	0.39395
1361.04	0.395698
1361.52	0.396092
1362	0.394896
1362.48	0.392109
1362.97	0.388109
1363.45	0.38357
1363.93	0.379147
1364.41	0.375222
1364.89	0.371885
1365.38	0.369046
1365.86	0.366568
1366.34	0.364333
1366.82	0.362281
1367.31	0.360406
1367.79	0.35874
1368.27	0.357315
1368.75	0.356137
1369.23	0.355174
1369.72	0.354376
1370.2	0.353684
1370.68	0.353053
1371.16	0.352455
1371.64	0.351874
1372.13	0.351307
1372.61	0.350762
1373.09	0.350261
1373.57	0.349838
1374.06	0.349525
1374.54	0.349332
1375.02	0.34923
1375.5	0.349169
1375.98	0.349101
1376.47	0.348998
1376.95	0.348859
1377.43	0.348693
1377.91	0.348522
1378.39	0.348363
1378.88	0.348229
1379.36	0.34812
1379.84	0.348028
1380.32	0.347942
1380.81	0.347859
1381.29	0.347779
1381.77	0.3477
1382.25	0.347617
1382.73	0.347516
1383.21	0.34738
1383.7	0.347195
1384.18	0.346959
1384.66	0.346685
1385.14	0.346396
1385.63	0.346133
1386.11	0.345939
1386.59	0.345849
1387.07	0.345863
1387.56	0.345942
1388.04	0.346027
1388.52	0.346075
1389	0.346069
1389.48	0.346012
1389.96	0.345915
1390.45	0.345786
1390.93	0.345628
1391.41	0.345442
1391.89	0.345226
1392.38	0.344987
1392.86	0.344737
1393.34	0.3445
1393.82	0.344306
1394.3	0.344183
1394.79	0.344135
1395.27	0.344136
1395.75	0.344147
1396.23	0.344141
1396.71	0.344114
1397.2	0.344086
1397.68	0.344083
1398.16	0.344134
1398.64	0.344247
1399.13	0.344402
1399.61	0.344557
1400.09	0.344667
1400.57	0.344713
1401.05	0.344701
1401.54	0.344649
1402.02	0.344583
1402.5	0.344529
1402.98	0.344512
1403.46	0.344554
1403.95	0.344661
1404.43	0.344819
1404.91	0.34499
1405.39	0.345125
1405.88	0.345187
1406.36	0.34516
1406.84	0.345057
1407.32	0.344905
1407.8	0.344733
1408.29	0.34457
1408.77	0.344436
1409.25	0.344337
1409.73	0.344272
1410.21	0.344234
1410.7	0.344215
1411.18	0.344211
1411.66	0.34422
1412.14	0.344238
1412.62	0.344253
1413.11	0.344245
1413.59	0.344192
1414.07	0.344073
1414.55	0.343883
1415.04	0.343632
1415.52	0.343347
1416	0.343066
1416.48	0.34283
1416.96	0.342682
1417.45	0.342655
1417.93	0.342779
1418.41	0.343052
1418.89	0.343418
1419.38	0.343776
1419.86	0.34403
1420.34	0.344141
1420.82	0.344124
1421.3	0.344011
1421.79	0.343835
1422.27	0.34363
1422.75	0.343435
1423.23	0.343297
1423.71	0.343256
1424.2	0.343322
1424.68	0.343454
1425.16	0.343584
1425.64	0.343658
1426.12	0.343656
1426.61	0.343586
1427.09	0.343475
1427.57	0.343358
1428.05	0.34327
1428.54	0.343235
1429.02	0.343256
1429.5	0.343315
1429.98	0.343382
1430.46	0.343434
1430.95	0.343463
1431.43	0.343466
1431.91	0.343441
1432.39	0.343382
1432.87	0.34328
1433.36	0.343132
1433.84	0.342944
1434.32	0.342739
1434.8	0.342557
1435.29	0.342463
1435.77	0.342528
1436.25	0.342784
1436.73	0.343158
1437.21	0.343506
1437.7	0.343728
1438.18	0.34382
1438.66	0.343828
1439.14	0.343802
1439.62	0.343774
1440.11	0.343755
1440.59	0.343737
1441.07	0.343706
1441.55	0.343651
1442.04	0.343575
1442.52	0.343492
1443	0.343419
1443.48	0.343368
1443.96	0.343332
1444.44	0.343293
1444.93	0.343233
1445.41	0.343143
1445.89	0.343036
1446.37	0.342947
1446.86	0.342923
1447.34	0.342999
1447.82	0.343172
1448.3	0.343386
1448.78	0.343566
1449.27	0.34366
1449.75	0.343658
1450.23	0.343584
1450.71	0.343468
1451.19	0.343334
1451.68	0.343191
1452.16	0.34303
1452.64	0.342831
1453.12	0.342582
1453.61	0.342282
1454.09	0.341947
1454.57	0.341607
1455.05	0.341311
1455.53	0.341133
1456.02	0.341173
1456.5	0.341508
1456.98	0.34207
1457.46	0.342639
1457.94	0.343052
1458.43	0.343324
1458.91	0.343527
1459.39	0.343702
1459.87	0.343845
1460.36	0.343932
1460.84	0.343942
1461.32	0.343873
1461.8	0.343738
1462.28	0.343565
1462.77	0.343391
1463.25	0.343258
1463.73	0.343207
1464.21	0.34326
1464.69	0.343395
1465.18	0.34356
1465.66	0.343701
1466.14	0.343794
1466.62	0.343835
1467.11	0.343826
1467.59	0.343762
1468.07	0.343633
1468.55	0.343432
1469.03	0.343158
1469.52	0.342819
1470	0.342432
1470.48	0.342026
1470.96	0.341641
1471.44	0.34134
1471.93	0.341202
1472.41	0.341265
1472.89	0.341474
1473.37	0.34171
1473.86	0.341893
1474.34	0.342012
1474.82	0.342088
1475.3	0.34215
1475.78	0.342212
1476.27	0.342277
1476.75	0.342332
1477.23	0.342365
1477.71	0.342365
1478.19	0.34233
1478.68	0.342263
1479.16	0.34217
1479.64	0.34206
1480.12	0.341951
1480.61	0.341866
1481.09	0.341829
1481.57	0.341848
1482.05	0.341908
1482.53	0.341974
1483.02	0.342009
1483.5	0.341983
1483.98	0.341882
1484.46	0.341708
1484.94	0.341477
1485.43	0.341214
1485.91	0.340948
1486.39	0.340703
1486.87	0.340488
1487.35	0.340301
1487.84	0.340144
1488.32	0.340036
1488.8	0.340027
1489.28	0.340179
1489.77	0.340519
1490.25	0.340985
1490.73	0.341442
1491.21	0.341776
1491.69	0.341941
1492.18	0.34195
1492.66	0.341846
1493.14	0.341668
1493.62	0.341448
1494.1	0.341207
1494.59	0.340964
1495.07	0.340737
1495.55	0.340553
1496.03	0.340448
1496.52	0.340453
1497	0.340575
1497.48	0.340788
1497.96	0.341039
1498.44	0.341271
1498.92	0.34144
1499.41	0.341519
1499.89	0.341506
1500.37	0.341415
1500.85	0.34127
1501.34	0.341093
1501.82	0.340898
1502.3	0.340687
1502.78	0.340454
1503.27	0.340195
1503.75	0.339904
1504.23	0.339586
1504.71	0.339258
1505.19	0.33896
1505.67	0.338776
1506.16	0.338838
1506.64	0.339232
1507.12	0.339779
1507.6	0.340177
1508.09	0.340357
1508.57	0.340418
1509.05	0.340446
1509.53	0.340476
1510.01	0.340512
1510.5	0.340541
1510.98	0.340551
1511.46	0.340534
1511.94	0.340491
1512.42	0.340426
1512.91	0.340345
1513.39	0.340243
1513.87	0.340115
1514.35	0.339951
1514.84	0.339753
1515.32	0.339543
1515.8	0.339379
1516.28	0.339337
1516.76	0.339464
1517.25	0.339712
1517.73	0.339965
1518.21	0.340128
1518.69	0.340166
1519.17	0.340089
1519.66	0.339938
1520.14	0.339775
1520.62	0.339697
1521.1	0.339798
1521.59	0.340063
1522.07	0.34034
1522.55	0.340501
1523.03	0.340538
1523.51	0.34051
1524	0.340482
1524.48	0.340503
1524.96	0.340596
1525.44	0.340752
1525.92	0.340929
1526.41	0.34108
1526.89	0.341187
1527.37	0.341269
1527.85	0.341361
1528.34	0.34148
1528.82	0.341614
1529.3	0.341724
1529.78	0.341766
1530.26	0.341713
1530.75	0.341566
1531.23	0.341351
1531.71	0.341124
1532.19	0.34097
1532.67	0.34099
1533.16	0.341236
1533.64	0.341619
1534.12	0.341947
1534.6	0.342096
1535.09	0.342074
1535.57	0.341945
1536.05	0.341765
1536.53	0.341565
1537.01	0.341357
1537.49	0.341132
1537.98	0.340871
1538.46	0.340558
1538.94	0.340213
1539.42	0.33994
1539.91	0.339916
1540.39	0.340217
1540.87	0.340687
1541.35	0.34108
1541.83	0.341273
1542.32	0.341278
1542.8	0.341179
1543.28	0.341078
1543.76	0.341072
1544.24	0.341224
1544.73	0.341527
1545.21	0.341892
1545.69	0.342207
1546.17	0.342401
1546.66	0.342463
1547.14	0.342416
1547.62	0.342294
1548.1	0.342131
1548.58	0.341961
1549.07	0.341823
1549.55	0.341752
1550.03	0.341761
1550.51	0.341828
1550.99	0.341918
1551.48	0.341998
1551.96	0.342045
1552.44	0.342038
1552.92	0.341956
1553.41	0.341781
1553.89	0.341515
1554.37	0.341198
1554.85	0.340892
1555.33	0.340648
1555.82	0.340489
1556.3	0.340419
1556.78	0.340443
1557.26	0.340606
1557.74	0.34103
1558.23	0.341922
1558.71	0.343254
1559.19	0.344234
1559.67	0.34433
1560.15	0.343967
1560.64	0.343539
1561.12	0.343164
1561.6	0.342853
1562.08	0.342595
1562.57	0.34238
1563.05	0.342204
1563.53	0.342065
1564.01	0.341963
1564.49	0.341894
1564.98	0.341851
1565.46	0.341819
1565.94	0.341785
1566.42	0.341743
1566.9	0.34169
1567.39	0.341629
1567.87	0.341574
1568.35	0.341552
1568.83	0.341604
1569.32	0.341764
1569.8	0.342015
1570.28	0.342284
1570.76	0.342492
1571.24	0.3426
1571.73	0.342602
1572.21	0.342505
1572.69	0.342323
1573.17	0.342073
1573.65	0.34178
1574.14	0.341478
1574.62	0.341219
1575.1	0.341069
1575.58	0.3411
1576.07	0.341336
1576.55	0.341708
1577.03	0.342091
1577.51	0.3424
1577.99	0.342624
1578.48	0.342778
1578.96	0.342881
1579.44	0.34294
1579.92	0.342954
1580.4	0.342925
1580.89	0.342863
1581.37	0.342791
1581.85	0.342737
1582.33	0.342722
1582.82	0.34275
1583.3	0.342811
1583.78	0.342882
1584.26	0.342945
1584.74	0.342988
1585.23	0.343013
1585.71	0.343032
1586.19	0.343058
1586.67	0.343093
1587.15	0.343133
1587.64	0.343166
1588.12	0.343181
1588.6	0.343175
1589.08	0.34316
1589.57	0.34315
1590.05	0.343159
1590.53	0.343189
1591.01	0.343225
1591.49	0.343249
1591.97	0.343242
1592.46	0.343202
1592.94	0.343141
1593.42	0.343085
1593.9	0.343062
1594.39	0.34309
1594.87	0.343166
1595.35	0.343273
1595.83	0.343386
1596.32	0.343484
1596.8	0.34356
1597.28	0.343614
1597.76	0.343654
1598.24	0.34368
1598.72	0.343687
1599.21	0.343667
1599.69	0.34361
1600.17	0.34352
1600.65	0.343414
1601.14	0.34332
1601.62	0.343262
1602.1	0.343255
1602.58	0.343292
1603.06	0.343355
1603.55	0.343414
1604.03	0.343451
1604.51	0.343456
1604.99	0.343437
1605.47	0.343406
1605.96	0.343375
1606.44	0.34335
1606.92	0.343336
1607.4	0.343334
1607.89	0.343352
1608.37	0.3434
1608.85	0.34349
1609.33	0.34362
1609.81	0.343779
1610.3	0.343939
1610.78	0.344067
1611.26	0.344135
1611.74	0.344127
1612.22	0.344048
1612.71	0.343916
1613.19	0.343758
[truncated: 4,951 more rows]

## Sheet: INFO
Diamond-inclusion system recording old deep lithosphere conditions at Udachnaya (Siberia)
Nestola Fabrizio1, Zaffiro Gabriele2, Mazzucchelli Mattia L.2, Nimis Paolo1, Andreozzi Giovanni B.3, Periotto Benedetta1, Princivalle Francesco4, Lenaz Davide4, Secco Luciano1, Pasqualetto Leonardo1, Logvinova Alla M.5,6, Sobolev Nikolay V.5,6, Lorenzetti Alessandra7, Harris Jeffrey W.8
DiaMap_v18_001
Instructions:
Start at the 'Interpolation' sheet, and work through the sheets in order. The final sheet 'baselining' is just for visual purposes, providing a baselined spectrum for publication. It is not utilised in any of the calculations.
Instructions are provided at the top of each sheet in black cells.
References:
This worksheet has been built by Dr Daniel Howell. It utilises the Nitrogen fitting least-squares fitting approach, first developed by Dr David Fisher (De Beers Technologies, UK) in the CAXBD97.xls sheet.
This work was first published in the paper "Howell, D., O'Neill, C. J., Grant, K. J., Griffin, W. L., Pearson, N. J., & O'Reilly, S. Y. (2012). μ-FTIR mapping: distribution of impurities in different types of diamond growth. Diamond and Related Materials, 29, 29-36."
A second paper utilising the DiaMap code followed "Howell, D., C. J. O’Neill, K. J. Grant, W. L. Griffin, S. Y. O’Reilly, N. J. Pearson, R. A. Stern, and T. Stachel (2012). "Platelet development in cuboid diamonds: insights from micro-FTIR mapping." Contributions to Mineralogy and Petrology 164 (6), 1011-1025."
If you use this DiaMap workbook in your research, please acknowledge it in your publications and cite these two papers.
This workbook is regularly evolving and improving. Please check DDLRS.CO to find the latest version and see any notices of changes.
Acknowledgements of funding:
The DiaMap project is a constant work in progress, below are all the funding agencies that have supported me over the years and contributed to this project.
The analytical work used instrumentation in the Geochemical Analysis Unit (GAU) of the GEMOC key centre, supported by DEST Systemic Infrastructure Grants, ARC LIEF, NCRIS, industry partners and Macquarie University.
Funding from a DAAD PRIME fellowship while working at Goethe University, Frankfurt, and the University of Bristol.
Support from ERC Starting Grant 307322 awarded to Prof. Fabrizio Nestola, Univeristy of Padua.
Funding from the DCO to Prof. D. Graham Pearson and Prof. Thomas Stachel, University of Alberta.
Financial Support from the Diamond Durability Laboratory.

## Sheet: RESULTS
Results generated from all the other sheets in this workbook are presented here and plotted on the graphs. No actions required. Start the deconvolution process at the 'interpolation' sheet. Ages and Temperatures of the isotherms are editable - see cells directly below the graph.
SAMPLE	NITROGEN						HYDROGEN		Platelets
NAME	Na	Nb	d	N total	% IaB	Fit	H	H	Area	Peak	Peak
	(ppm)	(ppm)		(ppm)			@3107	@1405	I(B')	Position	Height
							(cm-1)	(cm-1)	(cm-2)	(cm-1)	(cm-1)
	185.041	86.3102	0.472858	271.351	31.8075	17.2977	0.636803	0.141167	4.34702	1362	0
	time in Ma	1000	1000	1000	1000
	Temp (oC)	1100	1125	1150	1175
							Average Platelet Diameter		110.5	μm
	* edit time and temperatures as you see fit
	** This chart is only provided for A->B aggregation, not C->A.						Platelet Aspect Ratio		0.491468
							Platelet Density		1.04763e-05	nm2/nm3
Formula used in this sheet
										Sample Data
E	6.88	7.03						uB	I(B')	uB	I(B')
R	8.61733e-05
-E/R	-81579.8							0	0	1.08703	4.34702
C0								10	500
C
	273.15									=N-B/79.4
A	294000
	time in secs	3.15576e+16	3.15576e+16	3.15576e+16	3.15576e+16
	C0	%B	%B	%B	%B
	10	0.146247	0.42193	1.16714	3.07905
	11	0.160848	0.463928	1.28236	3.37656
	12	0.175445	0.50589	1.39731	3.67225
	13	0.190038	0.547816	1.51199	3.96613
	14	0.204626	0.589707	1.62641	4.25823
	15	0.21921	0.631563	1.74056	4.54855
	16	0.23379	0.673384	1.85444	4.83712
	17	0.248365	0.715169	1.96807	5.12395
	18	0.262937	0.75692	2.08142	5.40906
	19	0.277504	0.798635	2.19452	5.69245
	20	0.292067	0.840315	2.30736	5.97416
	21	0.306625	0.88196	2.41993	6.25418
	22	0.32118	0.923571	2.53225	6.53255
	23	0.33573	0.965146	2.64431	6.80926
	24	0.350275	1.00669	2.75611	7.08434
	25	0.364817	1.04819	2.86765	7.3578
	26	0.379354	1.08966	2.97894	7.62966
	27	0.393887	1.1311	3.08998	7.89993
	28	0.408416	1.1725	3.20076	8.16862
	29	0.422941	1.21387	3.31129	8.43574
	30	0.437461	1.2552	3.42156	8.70132
	31	0.451977	1.2965	3.53159	8.96536
	32	0.466489	1.33776	3.64136	9.22788
	33	0.480997	1.37899	3.75088	9.48889
	34	0.4955	1.42018	3.86016	9.7484
	35	0.51	1.46134	3.96919	10.0064
	36	0.524495	1.50247	4.07797	10.263
	37	0.538985	1.54356	4.1865	10.5181
	38	0.553472	1.58461	4.29479	10.7717
	39	0.567954	1.62564	4.40284	11.0239
	40	0.582432	1.66663	4.51064	11.2747
	41	0.596906	1.70758	4.6182	11.5241
	42	0.611376	1.7485	4.72551	11.7721
	43	0.625841	1.78939	4.83259	12.0187
	44	0.640303	1.83024	4.93942	12.2639
	45	0.65476	1.87106	5.04602	12.5078
	46	0.669212	1.91184	5.15237	12.7503
	47	0.683661	1.95259	5.25849	12.9915
	48	0.698106	1.99331	5.36437	13.2313
	49	0.712546	2.03399	5.47002	13.4699
	50	0.726982	2.07464	5.57543	13.7071
	51	0.741414	2.11525	5.6806	13.943
	52	0.755841	2.15583	5.78554	14.1776
	53	0.770265	2.19638	5.89025	14.411
	54	0.784684	2.2369	5.99472	14.6431
	55	0.799099	2.27738	6.09896	14.8739
	56	0.81351	2.31782	6.20298	15.1035
	57	0.827917	2.35824	6.30676	15.3318
	58	0.842319	2.39862	6.41031	15.559
	59	0.856717	2.43896	6.51363	15.7849
	60	0.871112	2.47928	6.61673	16.0096
	61	0.885502	2.51956	6.7196	16.2331
	62	0.899887	2.55981	6.82224	16.4554
	63	0.914269	2.60002	6.92466	16.6766
	64	0.928646	2.6402	7.02685	16.8966
	65	0.94302	2.68035	7.12881	17.1154
	66	0.957389	2.72046	7.23056	17.3331
	67	0.971754	2.76054	7.33208	17.5496
	68	0.986114	2.80059	7.43338	17.765
	69	1.00047	2.84061	7.53446	17.9793
	70	1.01482	2.88059	7.63532	18.1924
	71	1.02917	2.92054	7.73595	18.4045
	72	1.04352	2.96045	7.83637	18.6155
	73	1.05786	3.00034	7.93657	18.8253
	74	1.07219	3.04019	8.03656	19.0341
	75	1.08652	3.08001	8.13632	19.2419
	76	1.10085	3.11979	8.23587	19.4485
	77	1.11517	3.15955	8.3352	19.6541
	78	1.12949	3.19927	8.43432	19.8587
	79	1.14381	3.23895	8.53323	20.0622
	80	1.15812	3.27861	8.63192	20.2647
	81	1.17243	3.31823	8.7304	20.4662
	82	1.18673	3.35782	8.82867	20.6666
	83	1.20103	3.39738	8.92672	20.8661
	84	1.21532	3.43691	9.02457	21.0645
	85	1.22961	3.4764	9.1222	21.2619
	86	1.2439	3.51586	9.21963	21.4584
	87	1.25818	3.55529	9.31684	21.6539
	88	1.27246	3.59468	9.41385	21.8484
	89	1.28673	3.63405	9.51065	22.042
	90	1.301	3.67338	9.60725	22.2346
	91	1.31527	3.71268	9.70364	22.4262
	92	1.32953	3.75195	9.79982	22.6169
	93	1.34378	3.79118	9.8958	22.8067
	94	1.35804	3.83039	9.99158	22.9955
	95	1.37229	3.86956	10.0871	23.1834
	96	1.38653	3.9087	10.1825	23.3704
	97	1.40077	3.94781	10.2777	23.5565
	98	1.41501	3.98689	10.3726	23.7417
	99	1.42924	4.02593	10.4674	23.926
	100	1.44347	4.06494	10.562	24.1094
	110	1.58553	4.45333	11.4967	25.896
	120	1.72718	4.83859	12.4122	27.6005
	130	1.86842	5.22076	13.3089	29.2282
	140	2.00926	5.59987	14.1874	30.7844
	150	2.14969	5.97595	15.0483	32.2737
	160	2.28972	6.34906	15.8921	33.7002
	170	2.42935	6.71921	16.7192	35.0678
	180	2.56858	7.08645	17.5303	36.3802
	190	2.70742	7.45081	18.3257	37.6405
	200	2.84586	7.81232	19.106	38.8519
	210	2.98391	8.17102	19.8714	40.0171
	220	3.12156	8.52694	20.6226	41.1388
	230	3.25883	8.88011	21.3597	42.2192
	240	3.39571	9.23056	22.0833	43.2608
	250	3.5322	9.57833	22.7937	44.2654
	260	3.6683	9.92344	23.4913	45.2351
	270	3.80402	10.2659	24.1764	46.1716
	280	3.93936	10.6058	24.8493	47.0766
	290	4.07432	10.9432	25.5104	47.9517
	300	4.2089	11.2779	26.1599	48.7983
	310	4.3431	11.6102	26.7982	49.6178
	320	4.47693	11.94	27.4256	50.4115
	330	4.61039	12.2674	28.0423	51.1806
	340	4.74347	12.5923	28.6486	51.9262
	350	4.87618	12.9148	29.2448	52.6494
	360	5.00852	13.235	29.8311	53.3511
	370	5.14049	13.5528	30.4078	54.0323
	380	5.2721	13.8683	30.9751	54.6939
	390	5.40334	14.1815	31.5332	55.3368
	400	5.53422	14.4924	32.0823	55.9616
	410	5.66474	14.8011	32.6227	56.5693
	420	5.7949	15.1076	33.1546	57.1603
	430	5.9247	15.4119	33.6781	57.7355
	440	6.05414	15.714	34.1935	58.2955
	450	6.18323	16.0139	34.701	58.8408
	460	6.31196	16.3117	35.2007	59.3721
	470	6.44034	16.6074	35.6928	59.8898
	480	6.56837	16.9011	36.1775	60.3944
	490	6.69605	17.1926	36.6549	60.8866
	500	6.82338	17.4822	37.1252	61.3666
	510	6.95036	17.7697	37.5886	61.835
	520	7.07699	18.0552	38.0453	62.2922
	530	7.20329	18.3387	38.4953	62.7386
	540	7.32924	18.6203	38.9388	63.1745
	550	7.45485	18.9	39.3759	63.6003
	560	7.58011	19.1777	39.8069	64.0164
	570	7.70504	19.4535	40.2317	64.4231
	580	7.82964	19.7275	40.6506	64.8207
	590	7.95389	19.9996	41.0637	65.2096
	600	8.07781	20.2699	41.471	65.5899
	610	8.2014	20.5383	41.8728	65.962
	620	8.32466	20.805	42.2691	66.3261
	630	8.44759	21.0698	42.66	66.6825
	640	8.57018	21.3329	43.0457	67.0315
	650	8.69245	21.5943	43.4262	67.3732
	660	8.8144	21.8539	43.8017	67.7079
	670	8.93601	22.1118	44.1722	68.0358
	680	9.05731	22.368	44.5378	68.3571
	690	9.17828	22.6225	44.8987	68.6721
	700	9.29893	22.8754	45.2549	68.9808
	710	9.41925	23.1266	45.6066	69.2835
	720	9.53926	23.3762	45.9538	69.5803
	730	9.65896	23.6241	46.2965	69.8715
	740	9.77833	23.8705	46.635	70.1571
	750	9.89739	24.1153	46.9692	70.4374
	760	10.0161	24.3585	47.2992	70.7125
	770	10.1346	24.6002	47.6252	70.9824
	780	10.2527	24.8403	47.9471	71.2475
	790	10.3705	25.0789	48.2651	71.5078
	800	10.488	25.316	48.5793	71.7633
	810	10.6052	25.5516	48.8896	72.0144
	820	10.7221	25.7857	49.1963	72.261
	830	10.8387	26.0183	49.4993	72.5033
	840	10.955	26.2495	49.7987	72.7414
	850	11.0709	26.4793	50.0945	72.9754
	860	11.1866	26.7076	50.3869	73.2055
	870	11.302	26.9345	50.6759	73.4316
	880	11.4171	27.16	50.9615	73.654
	890	11.5319	27.3841	51.2439	73.8727
	900	11.6463	27.6069	51.523	74.0878
	910	11.7605	27.8282	51.7989	74.2993
	920	11.8744	28.0483	52.0718	74.5075
	930	11.988	28.267	52.3415	74.7123
	940	12.1013	28.4843	52.6082	74.9138
	950	12.2143	28.7004	52.872	75.1122
	960	12.327	28.9151	53.1328	75.3074
	970	12.4395	29.1286	53.3908	75.4996
	980	12.5516	29.3408	53.6459	75.6888
	990	12.6635	29.5517	53.8983	75.8751
	1000	12.7751	29.7614	54.1479	76.0586
	1100	13.8753	31.7914	56.5032	77.7509
	1200	14.9481	33.7073	58.6283	79.2197
	1300	15.9946	35.5186	60.5555	80.5066
	1400	17.0156	37.2335	62.311	81.6434
	1500	18.0121	38.8595	63.917	82.6549
	1600	18.9849	40.4034	65.3917	83.5607
	1700	19.9349	41.8713	66.7506	84.3767
	1800	20.8629	43.2686	68.0068	85.1154
	1900	21.7696	44.6003	69.1716	85.7875
	2000	22.6558	45.8709	70.2545	86.4015
	2100	23.5222	47.0846	71.2639	86.9646
	2200	24.3693	48.245	72.2071	87.483
	2300	25.1979	49.3556	73.0903	87.9617
	2400	26.0085	50.4195	73.9191	88.4051
	2500	26.8017	51.4397	74.6984	88.817
	2600	27.5782	52.4187	75.4324	89.2007
	2700	28.3383	53.3591	76.1251	89.5589
	2800	29.0826	54.2629	76.7798	89.8941
	2900	29.8116	55.1325	77.3995	90.2085
	3000	30.5258	55.9695	77.987	90.5039
	3100	31.2256	56.7759	78.5448	90.782
	3200	31.9114	57.5533	79.075	91.0442
	3300	32.5837	58.3033	79.5796	91.292
	3400	33.2429	59.0272	80.0604	91.5264
	3500	33.8893	59.7264	80.5191	91.7485
	3600	34.5233	60.4021	80.9572	91.9593
	3700	35.1452	61.0555	81.376	92.1596
	3800	35.7554	61.6877	81.7768	92.3501
	3900	36.3543	62.2997	82.1607	92.5316
	4000	36.9421	62.8925	82.5288	92.7047
	4100	37.5192	63.4669	82.882	92.87
	4200	38.0857	64.0238	83.2212	93.0279
	4300	38.6421	64.564	83.5472	93.179
	4400	39.1886	65.0882	83.8608	93.3236
	4500	39.7254	65.5971	84.1626	93.4623
	4600	40.2529	66.0914	84.4534	93.5953
	4700	40.7712	66.5717	84.7337	93.723
	4800	41.2806	67.0386	85.004	93.8458
	4900	41.7812	67.4926	85.265	93.9638
	5000	42.2735	67.9342	85.517	94.0774
	5100	42.7574	68.3641	85.7605	94.1867
	5200	43.2334	68.7825	85.996	94.2921
	5300	43.7014	69.1901	86.2238	94.3938
	5400	44.1618	69.5871	86.4444	94.4919
	5500	44.6148	69.974	86.6579	94.5866
	5600	45.0604	70.3512	86.8649	94.6782
	5700	45.499	70.7191	87.0655	94.7666
	5800	45.9306	71.0779	87.2601	94.8522
	5900	46.3554	71.4281	87.449	94.935
	6000	46.7736	71.7698	87.6323	95.0153
	6100	47.1853	72.1035	87.8103	95.093
	6200	47.5907	72.4294	87.9833	95.1683
	6300	47.9899	72.7478	88.1514	95.2413
	6400	48.3831	73.0589	88.3149	95.3122
	6500	48.7704	73.3629	88.474	95.381
	6600	49.1519	73.6602	88.6288	95.4478
	6700	49.5278	73.951	88.7794	95.5127
	6800	49.8982	74.2353	88.9262	95.5758
	6900	50.2631	74.5136	89.0691	95.6371
	7000	50.6228	74.7859	89.2084	95.6967
	7100	50.9774	75.0524	89.3442	95.7548
	7200	51.3268	75.3133	89.4766	95.8112
	7300	51.6714	75.5689	89.6058	95.8663
	7400	52.011	75.8192	89.7319	95.9198
	7500	52.346	76.0645	89.8549	95.972
	7600	52.6763	76.3048	89.975	96.0229
	7700	53.002	76.5403	90.0923	96.0726
	7800	53.3233	76.7712	90.2069	96.121
	7900	53.6402	76.9976	90.3188	96.1682
	8000	53.9529	77.2196	90.4283	96.2143
	8100	54.2614	77.4374	90.5352	96.2593
	8200	54.5657	77.6511	90.6399	96.3032
	8300	54.8661	77.8607	90.7422	96.3461
	8400	55.1624	78.0665	90.8423	96.388
	8500	55.455	78.2684	90.9403	96.429
	8600	55.7437	78.4667	91.0362	96.4691
	8700	56.0287	78.6614	91.1301	96.5082
	8800	56.3101	78.8526	91.222	96.5465
	8900	56.5879	79.0404	91.3121	96.584
	9000	56.8622	79.2249	91.4003	96.6207
	9100	57.133	79.4062	91.4868	96.6566
	9200	57.4004	79.5844	91.5715	96.6917
	9300	57.6646	79.7595	91.6546	96.7261
	9400	57.9255	79.9316	91.736	96.7598
	9500	58.1831	80.1008	91.8159	96.7928
	9600	58.4377	80.2672	91.8942	96.8252
	9700	58.6892	80.4308	91.9711	96.8569
	9800	58.9376	80.5917	92.0465	96.888
	9900	59.1831	80.75	92.1205	96.9184
	10000	59.4256	80.9058	92.1932	96.9483

## Sheet: interpolation
649.904	0.359599	The purpose of this work sheet it to interpolate any raw data to integer wavenumbers with 1cm-1 spacing (columns D and E).
650.386	0.359714	ACTION: Copy worksheet of raw data into this workbook. Save this as a new file so not to overwrite the template. Copy and paste your raw spectral data in to columns A (wavenumbers) and B (absorbance) of this worksheet. Check the graph that the interpolated data looks ok.
650.868	0.359725		401	#N/A
651.35	0.359613		402	#N/A		Spectral Resolution		0.4821	cm-1	0.5
651.832	0.359435		403	#N/A
652.315	0.359291		404	#N/A
652.797	0.359269		405	#N/A
653.279	0.359393		406	#N/A
653.761	0.35961		407	#N/A
654.243	0.359829		408	#N/A
654.725	0.359965		409	#N/A
655.207	0.359987		410	#N/A
655.689	0.35993		411	#N/A
656.172	0.359872		412	#N/A
656.654	0.359888		413	#N/A
657.136	0.360009		414	#N/A
657.618	0.360202		415	#N/A
658.1	0.360396		416	#N/A
658.582	0.360522		417	#N/A
659.064	0.360548		418	#N/A
659.547	0.360496		419	#N/A
660.029	0.360427		420	#N/A
660.511	0.360405		421	#N/A
660.993	0.360463		422	#N/A
661.475	0.360585		423	#N/A
661.957	0.360725		424	#N/A
662.439	0.360832		425	#N/A
662.921	0.360881		426	#N/A
663.404	0.360888		427	#N/A
663.886	0.360897		428	#N/A
664.368	0.360957		429	#N/A
664.85	0.361094		430	#N/A
665.332	0.361305		431	#N/A
665.814	0.361554		432	#N/A
666.296	0.361774		433	#N/A
666.778	0.361839		434	#N/A
667.26	0.361542		435	#N/A
667.743	0.36064		436	#N/A
668.225	0.359175		437	#N/A
668.707	0.35773		438	#N/A
669.189	0.356871		439	#N/A
669.671	0.356613		440	#N/A
670.153	0.356708		441	#N/A
670.635	0.356963		442	#N/A
671.117	0.357278		443	#N/A
671.6	0.357592		444	#N/A
672.082	0.357854		445	#N/A
672.564	0.358006		446	#N/A
673.046	0.358001		447	#N/A
673.528	0.357827		448	#N/A
674.01	0.357521		449	#N/A
674.492	0.357161		450	#N/A
674.975	0.356838		451	#N/A
675.457	0.356625		452	#N/A
675.939	0.356551		453	#N/A
676.421	0.356593		454	#N/A
676.903	0.356687		455	#N/A
677.385	0.356765		456	#N/A
677.867	0.356789		457	#N/A
678.349	0.356768		458	#N/A
678.832	0.356746		459	#N/A
679.314	0.356773		460	#N/A
679.796	0.356875		461	#N/A
680.278	0.357038		462	#N/A
680.76	0.357214		463	#N/A
681.242	0.357353		464	#N/A
681.724	0.357432		465	#N/A
682.206	0.357468		466	#N/A
682.688	0.357504		467	#N/A
683.171	0.357584		468	#N/A
683.653	0.357726		469	#N/A
684.135	0.357909		470	#N/A
684.617	0.358082		471	#N/A
685.099	0.358199		472	#N/A
685.581	0.35824		473	#N/A
686.063	0.358228		474	#N/A
686.545	0.35821		475	#N/A
687.028	0.358234		476	#N/A
687.51	0.358325		477	#N/A
687.992	0.358473		478	#N/A
688.474	0.358638		479	#N/A
688.956	0.358779		480	#N/A
689.438	0.358879		481	#N/A
689.92	0.35895		482	#N/A
690.403	0.359027		483	#N/A
690.885	0.35914		484	#N/A
691.367	0.359295		485	#N/A
691.849	0.35947		486	#N/A
692.331	0.359625		487	#N/A
692.813	0.359731		488	#N/A
693.295	0.359783		489	#N/A
693.777	0.359814		490	#N/A
694.26	0.359865		491	#N/A
694.742	0.359974		492	#N/A
695.224	0.360146		493	#N/A
695.706	0.360354		494	#N/A
696.188	0.360553		495	#N/A
696.67	0.360708		496	#N/A
697.152	0.360813		497	#N/A
697.634	0.360897		498	#N/A
698.116	0.361005		499	#N/A
698.599	0.361171		500	#N/A
699.081	0.361396		501	#N/A
699.563	0.361644		502	#N/A
700.045	0.361863		503	#N/A
700.527	0.36201		504	#N/A
701.009	0.362076		505	#N/A
701.491	0.362091		506	#N/A
701.973	0.362105		507	#N/A
702.456	0.362163		508	#N/A
702.938	0.362284		509	#N/A
703.42	0.362449		510	#N/A
703.902	0.362615		511	#N/A
704.384	0.362742		512	#N/A
704.866	0.362815		513	#N/A
705.348	0.36285		514	#N/A
705.83	0.362883		515	#N/A
706.313	0.362948		516	#N/A
706.795	0.363054		517	#N/A
707.277	0.363185		518	#N/A
707.759	0.363304		519	#N/A
708.241	0.363383		520	#N/A
708.723	0.363418		521	#N/A
709.205	0.363431		522	#N/A
709.687	0.363461		523	#N/A
710.17	0.363537		524	#N/A
710.652	0.363662		525	#N/A
711.134	0.363811		526	#N/A
711.616	0.363938		527	#N/A
712.098	0.364007		528	#N/A
712.58	0.36401		529	#N/A
713.062	0.363969		530	#N/A
713.544	0.363928		531	#N/A
714.027	0.363924		532	#N/A
714.509	0.363972		533	#N/A
714.991	0.364053		534	#N/A
715.473	0.364127		535	#N/A
715.955	0.364149		536	#N/A
716.437	0.364092		537	#N/A
716.919	0.363952		538	#N/A
717.401	0.363743		539	#N/A
717.884	0.363486		540	#N/A
718.366	0.363204		541	#N/A
718.848	0.362925		542	#N/A
719.33	0.362681		543	#N/A
719.812	0.362519		544	#N/A
720.294	0.362492		545	#N/A
720.776	0.362638		546	#N/A
721.258	0.362957		547	#N/A
721.74	0.3634		548	#N/A
722.223	0.363877		549	#N/A
722.705	0.364283		550	#N/A
723.187	0.364536		551	#N/A
723.669	0.364608		552	#N/A
724.151	0.36453		553	#N/A
724.633	0.364381		554	#N/A
725.115	0.364249		555	#N/A
725.597	0.364198		556	#N/A
726.08	0.364236		557	#N/A
726.562	0.364325		558	#N/A
727.044	0.364403		559	#N/A
727.526	0.364424		560	#N/A
728.008	0.364385		561	#N/A
728.49	0.364324		562	#N/A
728.972	0.364297		563	#N/A
729.455	0.36434		564	#N/A
729.937	0.364446		565	#N/A
730.419	0.36457		566	#N/A
730.901	0.364646		567	#N/A
731.383	0.364632		568	#N/A
731.865	0.364529		569	#N/A
732.347	0.364384		570	#N/A
732.829	0.364259		571	#N/A
733.312	0.364203		572	#N/A
733.794	0.364221		573	#N/A
734.276	0.364273		574	#N/A
734.758	0.3643		575	#N/A
735.24	0.364256		576	#N/A
735.722	0.36414		577	#N/A
736.204	0.363992		578	#N/A
736.686	0.363877		579	#N/A
737.168	0.363842		580	#N/A
737.651	0.363895		581	#N/A
738.133	0.363996		582	#N/A
738.615	0.364081		583	#N/A
739.097	0.3641		584	#N/A
739.579	0.364045		585	#N/A
740.061	0.363957		586	#N/A
740.543	0.363899		587	#N/A
741.025	0.363922		588	#N/A
741.508	0.364035		589	#N/A
741.99	0.364195		590	#N/A
742.472	0.364332		591	#N/A
742.954	0.364387		592	#N/A
743.436	0.364345		593	#N/A
743.918	0.364241		594	#N/A
744.4	0.364141		595	#N/A
744.883	0.364106		596	#N/A
745.365	0.364158		597	#N/A
745.847	0.364266		598	#N/A
746.329	0.364369		599	#N/A
746.811	0.36441		600	#N/A
747.293	0.364369		601	#N/A
747.775	0.364273		602	#N/A
748.257	0.364181		603	#N/A
748.74	0.364149		604	#N/A
749.222	0.364193		605	#N/A
749.704	0.364286		606	#N/A
750.186	0.364368		607	#N/A
750.668	0.364383		608	#N/A
751.15	0.364312		609	#N/A
751.632	0.364186		610	#N/A
752.114	0.364066		611	#N/A
752.597	0.36401		612	#N/A
753.079	0.364043		613	#N/A
753.561	0.36414		614	#N/A
754.043	0.364242		615	#N/A
754.525	0.36429		616	#N/A
755.007	0.36426		617	#N/A
755.489	0.364175		618	#N/A
755.971	0.364092		619	#N/A
756.454	0.364065		620	#N/A
756.936	0.364119		621	#N/A
757.418	0.364226		622	#N/A
757.9	0.364328		623	#N/A
758.382	0.364367		624	#N/A
758.864	0.36432		625	#N/A
759.346	0.364209		626	#N/A
759.828	0.364094		627	#N/A
760.311	0.364035		628	#N/A
760.793	0.364059		629	#N/A
761.275	0.364146		630	#N/A
761.757	0.364239		631	#N/A
762.239	0.36428		632	#N/A
762.721	0.364242		633	#N/A
763.203	0.364146		634	#N/A
763.685	0.364048		635	#N/A
764.168	0.36401		636	#N/A
764.65	0.364061		637	#N/A
765.132	0.364182		638	#N/A
765.614	0.364313		639	#N/A
766.096	0.364392		640	#N/A
766.578	0.364382		641	#N/A
767.06	0.364296		642	#N/A
767.542	0.364185		643	#N/A
768.024	0.364109		644	#N/A
768.507	0.364101		645	#N/A
768.989	0.36415		646	#N/A
769.471	0.364209		647	#N/A
769.953	0.364222		648	#N/A
770.435	0.36416		649	#N/A
770.917	0.364041		650	0.359622
771.399	0.36392		651	0.359694
771.881	0.363857		652	0.359385
772.364	0.363892		653	0.359321
772.846	0.364012		654	0.359719
773.328	0.364168		655	0.359977
773.81	0.364295		656	0.359892
774.292	0.364354		657	0.359975
774.774	0.364348		658	0.360356
775.256	0.364317		659	0.360545
775.739	0.364315		660	0.360431
776.221	0.364375		661	0.360465
776.703	0.364488		662	0.360735
777.185	0.36461		663	0.360882
777.667	0.364683		664	0.360911
778.149	0.364673		665	0.36116
778.631	0.364586		666	0.361639
779.113	0.36447		667	0.361703
779.596	0.364381		668	0.359858
780.078	0.364358		669	0.357208
780.56	0.364403		670	0.356677
781.042	0.364475		671	0.357201
781.524	0.364523		672	0.35781
782.006	0.364513		673	0.358002
782.488	0.364449		674	0.357528
782.97	0.364369		675	0.356827
783.452	0.364326		676	0.356556
783.935	0.364351		677	0.356703
784.417	0.364437		678	0.356783
784.899	0.36454		679	0.356755
785.381	0.364605		680	0.356944
785.863	0.364594		681	0.357283
786.345	0.364509		682	0.357452
786.827	0.364392		683	0.357556
787.309	0.364299		684	0.357858
787.792	0.36427		685	0.358175
788.274	0.364308		686	0.35823
788.756	0.364373		687	0.358232
789.238	0.364412		688	0.358476
789.72	0.364386		689	0.358789
790.202	0.364291		690	0.358963
790.684	0.364163		691	0.359177
791.167	0.364059		692	0.359518
791.649	0.364021		693	0.359751
792.131	0.364057		694	0.359837
792.613	0.364138		695	0.360066
793.095	0.36421		696	0.360476
793.577	0.364232		697	0.36078
794.059	0.364195		698	0.360979
794.541	0.364124		699	0.361358
795.024	0.364068		700	0.361843
795.506	0.364066		701	0.362075
795.988	0.364125		702	0.362108
796.47	0.364219		703	0.362306
796.952	0.364298		704	0.362641
797.434	0.364321		705	0.362825
797.916	0.364275		706	0.362906
798.398	0.364181		707	0.36311
798.88	0.36408		708	0.363343
799.363	0.364009		709	0.363425
799.845	0.36398		710	0.36351
800.327	0.363974		711	0.36377
800.809	0.363956		712	0.363993
801.291	0.363896		713	0.363974
801.773	0.363791		714	0.363924
802.255	0.363667		715	0.364055
802.737	0.363565		716	0.364143
803.22	0.363517		717	0.363917
803.702	0.36353		718	0.363418
804.184	0.363578		719	0.362848
804.666	0.363619		720	0.362509
805.148	0.363618		721	0.362786
805.63	0.363565		722	0.363657
806.112	0.36348		723	0.364438
806.595	0.363403		724	0.364554
807.077	0.363366		725	0.364281
807.559	0.363377		726	0.36423
808.041	0.363416		727	0.364396
808.523	0.363445		728	0.364385
809.005	0.363431		729	0.3643
809.487	0.363364		730	0.364463
809.969	0.363264		731	0.364643
810.452	0.363167		732	0.364489
810.934	0.363108		733	0.364239
811.416	0.363098		734	0.364243
811.898	0.36312		735	0.364278
812.38	0.36314		736	0.364055
812.862	0.363128		737	0.363854
813.344	0.363073		738	0.363968
813.826	0.362989		739	0.364096
814.308	0.36291		740	0.363968
814.791	0.362866		741	0.36392
815.273	0.36287		742	0.364198
815.755	0.362908		743	0.364383
816.237	0.36295		744	0.364224
816.719	0.362965		745	0.364119
817.201	0.36294		746	0.364299
817.683	0.362882		747	0.364394
818.165	0.362813		748	0.36423
818.648	0.362757		749	0.364173
819.13	0.362722		750	0.364337
819.612	0.362696		751	0.364334
820.094	0.362657		752	0.364094
820.576	0.362585		753	0.364038
821.058	0.362477		754	0.364233
821.54	0.362348		755	0.36426
822.023	0.362225		756	0.36409
822.505	0.362133		757	0.364133
822.987	0.362077		758	0.364336
823.469	0.362046		759	0.364288
823.951	0.362015		760	0.364073
824.433	0.361965		761	0.364096
824.915	0.361892		762	0.36426
825.397	0.361813		763	0.364186
825.88	0.361754		764	0.364024
826.362	0.361737		765	0.364149
826.844	0.361764		766	0.364376
827.326	0.361819		767	0.364307
827.808	0.361874		768	0.364113
828.29	0.361905		769	0.364152
828.772	0.361905		770	0.364216
829.254	0.361886		771	0.36402
829.736	0.361868		772	0.363866
830.219	0.36187		773	0.364062
830.701	0.361892		774	0.364319
831.183	0.361918		775	0.364333
831.665	0.361925		776	0.364347
832.147	0.361893		777	0.364563
832.629	0.361824		778	0.364676
833.111	0.361737		779	0.364497
833.593	0.361661		780	0.364362
834.076	0.361621		781	0.364469
834.558	0.361625		782	0.364513
835.04	0.361662		783	0.364367
835.522	0.361707		784	0.364362
836.004	0.361738		785	0.364554
836.486	0.361748		786	0.36457
836.968	0.361743		787	0.364359
837.45	0.361742		788	0.364287
837.933	0.361758		789	0.364393
838.415	0.361791		790	0.364331
838.897	0.361828		791	0.364095
839.379	0.36185		792	0.364047
839.861	0.36184		793	0.364196
840.343	0.361799		794	0.364199
840.825	0.361739		795	0.364071
841.307	0.361683		796	0.364128
841.79	0.361646		797	0.3643
842.272	0.361632		798	0.364259
842.754	0.361634		799	0.364062
843.236	0.361635		800	0.363978
843.718	0.361626		801	0.363932
844.2	0.361609		802	0.363733
844.682	0.361598		803	0.363538
845.164	0.361609		804	0.36356
845.647	0.361651		805	0.363618
846.129	0.36172		806	0.3635
846.611	0.361798		807	0.363372
847.093	0.361862		808	0.363413
847.575	0.361901		809	0.363431
848.057	0.361915		810	0.363257
848.539	0.361919		811	0.363106
849.021	0.36193		812	0.363124
849.504	0.361959		813	0.363112
849.986	0.361998		814	0.362961
850.468	0.362031		815	0.362868
850.95	0.362037		816	0.362929
851.432	0.362006		817	0.36295
851.914	0.361944		818	0.362837
852.396	0.361869		819	0.362731
852.878	0.361806		820	0.362664
853.361	0.361772		821	0.36249
853.843	0.361767		822	0.362231
854.325	0.36178		823	0.362076
854.807	0.361794		824	0.36201
855.289	0.361801		825	0.361878
855.771	0.361806		826	0.36175
856.253	0.361822		827	0.361782
856.736	0.361866		828	0.361886
857.218	0.36194		829	0.361896
857.7	0.362032		830	0.361869
858.182	0.362119		831	0.361908
858.664	0.362175		832	0.361903
859.146	0.36219		833	0.361757
859.628	0.362169		834	0.361627
860.11	0.362132		835	0.361659
860.592	0.362103		836	0.361738
861.075	0.362092		837	0.361743
861.557	0.362096		838	0.361762
862.039	0.362095		839	0.361833
862.521	0.362071		840	0.361828
863.003	0.362016		841	0.361719
863.485	0.36194		842	0.36164
863.967	0.361865		843	0.361634
864.449	0.361816		844	0.361616
864.932	0.361805		845	0.361605
865.414	0.361826		846	0.361702
865.896	0.361857		847	0.36185
866.378	0.361876		848	0.361914
866.86	0.361871		849	0.36193
867.342	0.361849		850	0.361999
867.824	0.361831		851	0.362034
868.307	0.36184		852	0.36193
868.789	0.361886		853	0.361798
869.271	0.361959		854	0.361771
869.753	0.362034		855	0.361797
870.235	0.362081		856	0.361814
870.717	0.362086		857	0.361906
871.199	0.362052		858	0.362086
871.681	0.362001		859	0.362185
872.163	0.361955		860	0.36214
872.646	0.361929		861	0.362094
873.128	0.361916		862	0.362095
873.61	0.361899		863	0.362016
874.092	0.361856		864	0.361862
874.574	0.361782		865	0.361808
875.056	0.361687		866	0.361862
875.538	0.361599		867	0.361865
876.02	0.361543		868	0.361834
876.503	0.36153		869	0.361918
876.985	0.36155		870	0.362058
877.467	0.361574		871	0.362066
877.949	0.361573		872	0.36197
878.431	0.361533		873	0.36192
878.913	0.36146		874	0.361864
879.395	0.361379		875	0.361698
879.877	0.361316		876	0.361546
880.36	0.361285		877	0.361551
880.842	0.361279		878	0.361569
881.324	0.361275		879	0.361445
881.806	0.361247		880	0.361308
882.288	0.361183		881	0.361277
882.77	0.361089		882	0.361221
883.252	0.360989		883	0.361041
883.734	0.360909		884	0.360884
884.217	0.360864		885	0.360843
884.699	0.360848		886	0.360781
885.181	0.36084		887	0.360647
885.663	0.360816		888	0.36061
886.145	0.360766		889	0.360711
886.627	0.360697		890	0.360745
887.109	0.360633		891	0.360648
887.591	0.3606		892	0.360596
888.073	0.360612		893	0.360617
888.556	0.360659		894	0.360553
889.038	0.360715		895	0.360416
889.52	0.36075		896	0.360382
890.002	0.360745		897	0.360431
890.484	0.360705		898	0.360388
890.966	0.360651		899	0.360297
891.448	0.360609		900	0.360331
891.931	0.360594		901	0.360425
892.413	0.360605		902	0.36038
892.895	0.360619		903	0.360249
893.377	0.360613		904	0.360216
893.859	0.360573		905	0.360222
894.341	0.360505		906	0.360127
894.823	0.360434		907	0.36003
895.305	0.360384		908	0.360062
895.788	0.360373		909	0.360111
896.27	0.360394		910	0.360048
896.752	0.360424		911	0.359975
897.234	0.360437		912	0.359983
897.716	0.360417		913	0.359943
898.198	0.360369		914	0.359789
898.68	0.360316		915	0.359685
899.162	0.360287		916	0.359717
899.644	0.360298		917	0.359728
900.127	0.360343		918	0.359653
900.609	0.360398		919	0.359646
901.091	0.360431		920	0.359712
901.573	0.360423		921	0.359676
902.055	0.360374		922	0.359541
902.537	0.360306		923	0.359497
903.019	0.360247		924	0.359544
903.501	0.360216		925	0.359498
903.984	0.360215		926	0.359373
904.466	0.360227		927	0.359347
904.948	0.360225		928	0.35939
905.43	0.360195		929	0.35933
905.912	0.360139		930	0.359209
906.394	0.360076		931	0.359198
906.876	0.360032		932	0.359232
907.359	0.360024		933	0.35916
907.841	0.360049		934	0.359058
908.323	0.360088		935	0.35906
908.805	0.360113		936	0.359076
909.287	0.360108		937	0.359006
909.769	0.360071		938	0.358968
910.251	0.360022		939	0.35905
910.733	0.359983		940	0.359096
911.216	0.359969		941	0.35899
911.698	0.359977		942	0.358879
912.18	0.359987		943	0.358876
912.662	0.359976		944	0.358859
913.144	0.359929		945	0.35876
913.626	0.359853		946	0.358717
914.108	0.35977		947	0.358756
914.59	0.359707		948	0.358716
915.072	0.359681		949	0.358572
915.555	0.359692		950	0.358474
916.037	0.359719		951	0.358437
916.519	0.359737		952	0.358331
917.001	0.359728		953	0.358194
917.483	0.359694		954	0.358181
917.965	0.359655		955	0.358236
918.447	0.359633		956	0.358187
918.929	0.359641		957	0.358085
919.412	0.359674		958	0.358098
919.894	0.35971		959	0.358163
920.376	0.359722		960	0.358128
920.858	0.359694		961	0.35806
921.34	0.359633		962	0.358078
921.822	0.359561		963	0.358089
922.304	0.359507		964	0.357996
922.787	0.35949		965	0.357926
923.269	0.359507		966	0.357984
923.751	0.359536		967	0.358037
924.233	0.35955		968	0.357978
924.715	0.35953		969	0.357935
925.197	0.359476		970	0.357994
925.679	0.359408		971	0.358008
926.161	0.359356		972	0.357897
926.644	0.359337		973	0.357816
927.126	0.359351		974	0.357837
927.608	0.359378		975	0.35785
928.09	0.359393		976	0.35783
928.572	0.359375		977	0.357888
929.054	0.359324		978	0.357994
929.536	0.35926		979	0.357997
930.018	0.359207		980	0.357918
930.5	0.359186		981	0.357899
930.983	0.359197		982	0.357913
931.465	0.359221		983	0.357848
931.947	0.359234		984	0.357786
932.429	0.359217		985	0.357869
932.911	0.359171		986	0.357995
933.393	0.359111		987	0.358002
933.875	0.359063		988	0.357962
934.357	0.359044		989	0.357991
934.84	0.359053		990	0.357999
935.322	0.359074		991	0.357899
935.804	0.359083		992	0.35782
936.286	0.359067		993	0.35787
936.768	0.359027		994	0.357938
937.25	0.358984		995	0.357937
937.732	0.358961		996	0.357977
938.215	0.358973		997	0.358104
938.697	0.359017		998	0.358176
939.179	0.35907		999	0.358154
939.661	0.359101		1000	0.358196
940.143	0.359093		1001	0.358329
940.625	0.359044		1002	0.358398
941.107	0.358974		1003	0.358375
941.589	0.358911		1004	0.358384
942.072	0.358874		1005	0.358412
942.554	0.358868		1006	0.35834
943.036	0.358877		1007	0.358221
943.518	0.35888		1008	0.358202
944	0.358859		1009	0.358223
944.482	0.358815		1010	0.358126
944.964	0.358763		1011	0.357953
945.446	0.358724		1012	0.357823
945.928	0.358714		1013	0.357658
946.411	0.358731		1014	0.357363
946.893	0.358755		1015	0.357067
947.375	0.358761		1016	0.356895
947.857	0.358734		1017	0.356718
948.339	0.358674		1018	0.356409
948.821	0.358598		1019	0.356092
949.303	0.358529		1020	0.355897
949.785	0.358484		1021	0.355719
950.268	0.358463		1022	0.355457
950.75	0.35845		1023	0.355222
951.232	0.358424		1024	0.355078
951.714	0.358374		1025	0.354897
952.196	0.358301		1026	0.354639
952.678	0.358228		1027	0.354466
953.16	0.358177		1028	0.354404
953.643	0.358165		1029	0.354283
954.125	0.358187		1030	0.354073
954.607	0.358221		1031	0.353918
955.089	0.35824		1032	0.353815
955.571	0.358227		1033	0.353607
956.053	0.358182		1034	0.353315
956.535	0.358126		1035	0.353111
957.017	0.358083		1036	0.352989
957.5	0.358073		1037	0.352807
957.982	0.358096		1038	0.352593
958.464	0.358135		1039	0.352468
958.946	0.358163		1040	0.352347
959.428	0.358164		1041	0.352098
959.91	0.358136		1042	0.351828
960.392	0.358094		1043	0.35168
960.874	0.358062		1044	0.35157
961.356	0.358054		1045	0.35138
961.839	0.35807		1046	0.351203
962.321	0.358092		1047	0.351127
962.803	0.358099		1048	0.351031
963.285	0.358075		1049	0.350834
963.767	0.358024		1050	0.350672
964.249	0.357966		1051	0.350616
964.731	0.357928		1052	0.350523
965.213	0.357925		1053	0.350351
965.696	0.357956		1054	0.350263
966.178	0.358001		1055	0.350271
966.66	0.358035		1056	0.350186
967.142	0.358038		1057	0.35
967.624	0.35801		1058	0.349916
968.106	0.357969		1059	0.349969
968.588	0.357938		1060	0.349996
969.071	0.357935		1061	0.349989
969.553	0.35796		1062	0.350091
970.035	0.357996		1063	0.350268
970.517	0.358018		1064	0.35036
970.999	0.358008		1065	0.35041
971.481	0.357963		1066	0.350564
971.963	0.357901		1067	0.350752
972.445	0.357846		1068	0.350847
972.928	0.357816		1069	0.35096
973.41	0.357815		1070	0.351222
973.892	0.357833		1071	0.35152
974.374	0.35785		1072	0.351728
974.856	0.357853		1073	0.35196
975.338	0.357841		1074	0.352313
975.82	0.357829		1075	0.352651
976.302	0.357833		1076	0.352882
976.784	0.357864		1077	0.353149
977.267	0.357918		1078	0.353531
977.749	0.357975		1079	0.353875
978.231	0.358012		1080	0.354111
978.713	0.358014		1081	0.354389
979.195	0.357985		1082	0.354746
979.677	0.357942		1083	0.355054
980.159	0.357907		1084	0.355356
980.641	0.357893		1085	0.355891
981.124	0.357901		1086	0.356745
981.606	0.357914		1087	0.357782
982.088	0.357913		1088	0.358886
982.57	0.357887		1089	0.35997
983.052	0.357843		1090	0.360844
983.534	0.357801		1091	0.361409
984.016	0.357785		1092	0.361835
984.499	0.357809		1093	0.362283
984.981	0.357866		1094	0.362645
985.463	0.357936		1095	0.362818
985.945	0.357992		1096	0.362928
986.427	0.358016		1097	0.363083
986.909	0.358007		1098	0.363186
987.391	0.357981		1099	0.363174
987.873	0.357962		1100	0.363174
988.356	0.357963		1101	0.363262
988.838	0.357984		1102	0.363336
989.32	0.358007		1103	0.363365
989.802	0.358011		1104	0.363477
990.284	0.357983		1105	0.363702
990.766	0.357929		1106	0.363909
991.248	0.357868		1107	0.364081
991.73	0.357824		1108	0.364347
992.212	0.357816		1109	0.364713
992.695	0.357842		1110	0.365074
993.177	0.357886		1111	0.365449
993.659	0.357924		1112	0.365917
994.141	0.357943		1113	0.366409
994.623	0.357942		1114	0.366823
995.105	0.357936		1115	0.367218
995.587	0.357946		1116	0.367679
996.069	0.357983		1117	0.36813
996.552	0.358043		1118	0.368511
997.034	0.358109		1119	0.368941
997.516	0.358158		1120	0.369507
997.998	0.358176		1121	0.370085
998.48	0.358169		1122	0.370595
998.962	0.358154		1123	0.371129
999.444	0.358155		1124	0.371736
999.927	0.358187		1125	0.372332
1000.41	0.358247		1126	0.372894
1000.89	0.358316		1127	0.373502
1001.37	0.358372		1128	0.374146
1001.86	0.358398		1129	0.374743
1002.34	0.358396		1130	0.375334
1002.82	0.358379		1131	0.376016
1003.3	0.358368		1132	0.376725
1003.78	0.358375		1133	0.377347
1004.27	0.358395		1134	0.377946
1004.75	0.358414		1135	0.378632
1005.23	0.35841		1136	0.379329
1005.71	0.358375		1137	0.379949
1006.19	0.358316		1138	0.380571
1006.68	0.358252		1139	0.381274
1007.16	0.358206		1140	0.381977
1007.64	0.358192		1141	0.382633
1008.12	0.358205		1142	0.383334
1008.61	0.358223		1143	0.384112
1009.09	0.358223		1144	0.384879
1009.57	0.358188		1145	0.385653
1010.05	0.358119		1146	0.386561
1010.53	0.358033		1147	0.387556
1011.01	0.35795		1148	0.388447
1011.5	0.357882		1149	0.389251
1011.98	0.357826		1150	0.390132
1012.46	0.357762		1151	0.391085
1012.94	0.357673		1152	0.391986
1013.43	0.357547		1153	0.392868
1013.91	0.357393		1154	0.393829
1014.39	0.357233		1155	0.394805
1014.87	0.357094		1156	0.395714
1015.35	0.35699		1157	0.396654
1015.84	0.356917		1158	0.397712
1016.32	0.356852		1159	0.398785
1016.8	0.356768		1160	0.399821
1017.28	0.356648		1161	0.400968
1017.76	0.356492		1162	0.402265
1018.25	0.356321		1163	0.403555
1018.73	0.356163		1164	0.404835
1019.21	0.356036		1165	0.406274
1019.69	0.355944		1166	0.407829
1020.18	0.35587		1167	0.409229
1020.66	0.355791		1168	0.410422
1021.14	0.355689		1169	0.411572
1021.62	0.355563		1170	0.412662
1022.1	0.355428		1171	0.413534
1022.59	0.355305		1172	0.414259
1023.07	0.355208		1173	0.415006
1023.55	0.355137		1174	0.415674
1024.03	0.355074		1175	0.416087
1024.52	0.354999		1176	0.416362
1025	0.354898		1177	0.416646
1025.48	0.354775		1178	0.416832
1025.96	0.354648		1179	0.416838
1026.44	0.354542		1180	0.41683
1026.92	0.354472		1181	0.416893
1027.41	0.354435		1182	0.416839
1027.89	0.354412		1183	0.416582
1028.37	0.354377		1184	0.41632
1028.85	0.354312		1185	0.416151
1029.34	0.354218		1186	0.415937
1029.82	0.35411		1187	0.41567
1030.3	0.354013		1188	0.41555
1030.78	0.35394		1189	0.415567
1031.27	0.353892		1190	0.415517
1031.75	0.353848		1191	0.415412
1032.23	0.353785		1192	0.415435
1032.71	0.353686		1193	0.41554
1033.19	0.353554		1194	0.415527
1033.67	0.353407		1195	0.415446
1034.16	0.353271		1196	0.415482
1034.64	0.353165		1197	0.415573
1035.12	0.353093		1198	0.415554
1035.6	0.353038		1199	0.415521
1036.09	0.352979		1200	0.415634
1036.57	0.352899		1201	0.415763
1037.05	0.352797		1202	0.415743
1037.53	0.352687		1203	0.415711
1038.01	0.35259		1204	0.415796
1038.5	0.352519		1205	0.415846
1038.98	0.35247		1206	0.41575
1039.46	0.352424		1207	0.41567
1039.94	0.352359		1208	0.415695
1040.42	0.352258		1209	0.415651
1040.91	0.352126		1210	0.415466
1041.39	0.351983		1211	0.415336
1041.87	0.351853		1212	0.415323
1042.35	0.351758		1213	0.41522
1042.84	0.351695		1214	0.414962
1043.32	0.351651		1215	0.414731
1043.8	0.351601		1216	0.41454
1044.28	0.351527		1217	0.414201
1044.76	0.351431		1218	0.413726
1045.25	0.351327		1219	0.413292
1045.73	0.351237		1220	0.412872
1046.21	0.351177		1221	0.412293
1046.69	0.351143		1222	0.411578
1047.17	0.351118		1223	0.410832
1047.66	0.351079		1224	0.409931
1048.14	0.351011		1225	0.408716
1048.62	0.350916		1226	0.407344
1049.1	0.350812		1227	0.406135
1049.59	0.350723		1228	0.405248
1050.07	0.350664		1229	0.404718
1050.55	0.350634		1230	0.404562
1051.03	0.350614		1231	0.404608
1051.51	0.350582		1232	0.40451
1052	0.350523		1233	0.40417
1052.48	0.350442		1234	0.403872
1052.96	0.350356		1235	0.403819
1053.44	0.350292		1236	0.403875
1053.92	0.350263		1237	0.403898
1054.41	0.350264		1238	0.403957
1054.89	0.350273		1239	0.404067
1055.37	0.350262		1240	0.404066
1055.85	0.350212		1241	0.403915
1056.34	0.350127		1242	0.403785
1056.82	0.35003		1243	0.403738
1057.3	0.349951		1244	0.403726
1057.78	0.349913		1245	0.403834
1058.26	0.349919		1246	0.404178
1058.75	0.349951		1247	0.404612
1059.23	0.349984		1248	0.404905
1059.71	0.349999		1249	0.405108
1060.19	0.349994		1250	0.405418
1060.67	0.349984		1251	0.405826
1061.16	0.349992		1252	0.406246
1061.64	0.350034		1253	0.406801
1062.12	0.35011		1254	0.407609
1062.6	0.350202		1255	0.40852
1063.09	0.350282		1256	0.409403
1063.57	0.350336		1257	0.410436
1064.05	0.350363		1258	0.411797
1064.53	0.35038		1259	0.413463
1065.01	0.350411		1260	0.415513
1065.49	0.350471		1261	0.418198
1065.98	0.35056		1262	0.421438
1066.46	0.350659		1263	0.424762
1066.94	0.350745		1264	0.427947
1067.42	0.350804		1265	0.431178
1067.91	0.35084		1266	0.434458
1068.39	0.350875		1267	0.437501
1068.87	0.350933		1268	0.440337
1069.35	0.351032		1269	0.443311
1069.83	0.351169		1270	0.446349
1070.32	0.351324		1271	0.449114
1070.8	0.35147		1272	0.451697
1071.28	0.351589		1273	0.454341
1071.76	0.351684		1274	0.456767
1072.24	0.351773		1275	0.458632
1072.73	0.35188		1276	0.460203
1073.21	0.352021		1277	0.461796
1073.69	0.352194		1278	0.463096
1074.17	0.35238		1279	0.463798
1074.66	0.352551		1280	0.46426
1075.14	0.352691		1281	0.464749
1075.62	0.352802		1282	0.464839
1076.1	0.352903		1283	0.464303
1076.58	0.35302		1284	0.463575
1077.07	0.353169		1285	0.462827
1077.55	0.35335		1286	0.461659
1078.03	0.353543		1287	0.460017
1078.51	0.353724		1288	0.458392
1078.99	0.353874		1289	0.456866
1079.48	0.353994		1290	0.455006
1079.96	0.354101		1291	0.452816
1080.44	0.354218		1292	0.450727
1080.92	0.354362		1293	0.448711
1081.41	0.354531		1294	0.446377
1081.89	0.354708		1295	0.443836
1082.37	0.354872		1296	0.441507
1082.85	0.355015		1297	0.439285
1083.33	0.355143		1298	0.436841
1083.82	0.355284		1299	0.434365
1084.3	0.355472		1300	0.432168
1084.78	0.355734		1301	0.430047
1085.26	0.356079		1302	0.427697
1085.74	0.356497		1303	0.425318
1086.23	0.356967		1304	0.42318
1086.71	0.357468		1305	0.421097
1087.19	0.357988		1306	0.418852
1087.67	0.35852		1307	0.416667
1088.15	0.359059		1308	0.414749
1088.64	0.359592		1309	0.41287
1089.12	0.360094		1310	0.410851
1089.6	0.360539		1311	0.408891
1090.08	0.360908		1312	0.40711
1090.57	0.361199		1313	0.405335
1091.05	0.361432		1314	0.403532
1091.53	0.361637		1315	0.40191
1092.01	0.361841		1316	0.400447
1092.49	0.362055		1317	0.398869
1092.98	0.362273		1318	0.397186
1093.46	0.362472		1319	0.395732
1093.94	0.362631		1320	0.394564
1094.42	0.362741		1321	0.393378
1094.9	0.362808		1322	0.392088
1095.39	0.362857		1323	0.390876
1095.87	0.362909		1324	0.38975
1096.35	0.362978		1325	0.388575
1096.83	0.363058		1326	0.387436
1097.32	0.363131		1327	0.386546
1097.8	0.36318		1328	0.385933
1098.28	0.363194		1329	0.385546
1098.76	0.363183		1330	0.385409
1099.24	0.363165		1331	0.385211
1099.73	0.363161		1332	0.384016
1100.21	0.363184		1333	0.381068
1100.69	0.363229		1334	0.37663
1101.17	0.36328		1335	0.371594
1101.65	0.36332		1336	0.36682
1102.14	0.363342		1337	0.362823
1102.62	0.363352		1338	0.359691
1103.1	0.363368		1339	0.357341
1103.58	0.36341		1340	0.355605
1104.07	0.363487		1341	0.354171
1104.55	0.363593		1342	0.352853
1105.03	0.363709		1343	0.351741
1105.51	0.363817		1344	0.350932
1105.99	0.363908		1345	0.350346
1106.48	0.363987		1346	0.34991
1106.96	0.364072		1347	0.349722
1107.44	0.36418		1348	0.349813
1107.92	0.36432		1349	0.350033
1108.4	0.364489		1350	0.350369
1108.89	0.364671		1351	0.350991
1109.37	0.364851		1352	0.35188
1109.85	0.365022		1353	0.352942
1110.33	0.365191		1354	0.354487
1110.82	0.365371		1355	0.357105
1111.3	0.365574		1356	0.361099
1111.78	0.365804		1357	0.366617
1112.26	0.36605		1358	0.373929
1112.74	0.366291		1359	0.382558
1113.23	0.366514		1360	0.390606
1113.71	0.366712		1361	0.395561
1114.19	0.366895		1362	0.394901
1114.67	0.367081		1363	0.387789
1115.15	0.367283		1364	0.378585
1115.64	0.367504		1365	0.371266
1116.12	0.367736		1366	0.365914
1116.6	0.367961		1367	0.361592
1117.08	0.368165		1368	0.358112
1117.57	0.36835		1369	0.355641
1118.05	0.368528		1370	0.353968
1118.53	0.368721		1371	0.352656
1119.01	0.368946		1372	0.351456
1119.49	0.369207		1373	0.350355
1119.97	0.369492		1374	0.34956
1120.46	0.36978		1375	0.349234
1120.94	0.370054		1376	0.349097
1121.42	0.370306		1377	0.348841
1121.9	0.370546		1378	0.348493
1122.39	0.370789		1379	0.348201
1122.87	0.371051		1380	0.347999
1123.35	0.371335		1381	0.347827
1123.83	0.371633		1382	0.34766
1124.32	0.371931		1383	0.347441
1124.8	0.372217		1384	0.347048
1125.28	0.37249		1385	0.346482
1125.76	0.372757		1386	0.345983
1126.24	0.373032		1387	0.345861
1126.72	0.373325		1388	0.346021
1127.21	0.373634		1389	0.346069
1127.69	0.373949		1390	0.345905
1128.17	0.374255		1391	0.345601
1128.65	0.374544		1392	0.345174
1129.14	0.374821		1393	0.344667
1129.62	0.375099		1394	0.344261
1130.1	0.375395		1395	0.344135
1130.58	0.375718		1396	0.344144
1131.06	0.376062		1397	0.344097
1131.55	0.376411		1398	0.344117
1132.03	0.376746		1399	0.344362
1132.51	0.377055		1400	0.344646
1132.99	0.377343		1401	0.344702
1133.47	0.377624		1402	0.344585
1133.96	0.377918		1403	0.344514
1134.44	0.378236		1404	0.344678
1134.92	0.378576		1405	0.345015
1135.4	0.378922		1406	0.34518
1135.89	0.379256		1407	0.345007
1136.37	0.379568		1408	0.344667
1136.85	0.37986		1409	0.344388
1137.33	0.380147		1410	0.344251
1137.81	0.380447		1411	0.344213
1138.3	0.38077		1412	0.344233
1138.78	0.381113		1413	0.344247
1139.26	0.381462		1414	0.344091
1139.74	0.381804		1415	0.343651
1140.22	0.382128		1416	0.343066
1140.71	0.382441		1417	0.34268
1141.19	0.382757		1418	0.34282
1141.67	0.38309		1419	0.343498
1142.15	0.383448		1420	0.344063
1142.63	0.383824		1421	0.344082
1143.12	0.384205		1422	0.343744
1143.6	0.384578		1423	0.343363
1144.08	0.38494		1424	0.343295
1144.56	0.385305		1425	0.343541
1145.05	0.38569		1426	0.343657
1145.53	0.386111		1427	0.343496
1146.01	0.38657		1428	0.343279
1146.49	0.387053		1429	0.343256
1146.97	0.387531		1430	0.343384
1147.46	0.387983		1431	0.343463
1147.94	0.388398		1432	0.34343
1148.42	0.388786		1433	0.343241
1148.9	0.38917		1434	0.342876
1149.38	0.389573		1435	0.342518
1149.87	0.390006		1436	0.342652
1150.35	0.390463		1437	0.343351
1150.83	0.390927		1438	0.343787
1151.31	0.391378		1439	0.34381
1151.8	0.391809		1440	0.343759
1152.28	0.392227		1441	0.343711
1152.76	0.392648		1442	0.343581
1153.24	0.393089		1443	0.343419
1153.72	0.393554		1444	0.343329
1154.21	0.394034		1445	0.34322
1154.69	0.39451		1446	0.343016
1155.17	0.394967		1447	0.342945
1155.65	0.395404		1448	0.343252
1156.13	0.395834		1449	0.343608
1156.62	0.396278		1450	0.34362
1157.1	0.396751		1451	0.343388
1157.58	0.397256		1452	0.343083
1158.06	0.397781		1453	0.342646
1158.55	0.398305		1454	0.342008
1159.03	0.398815		1455	0.341343
1159.51	0.399311		1456	0.341172
1159.99	0.399813		1457	0.342093
1160.47	0.400341		1458	0.343083
1160.96	0.400912		1459	0.34356
1161.44	0.401525		1460	0.343868
1161.92	0.402159		1461	0.343919
1162.4	0.402793		1462	0.343667
1162.88	0.403411		1463	0.343326
1163.37	0.404016		1464	0.343237
1163.85	0.404631		1465	0.3435
1164.33	0.405282		1466	0.343767
1164.81	0.405985		1467	0.343827
1165.3	0.406731		1468	0.343652
1165.78	0.40749		1469	0.343177
1166.26	0.408222		1470	0.342431
1166.74	0.408899		1471	0.341617
1167.22	0.409515		1472	0.341212
1167.71	0.410085		1473	0.341527
1168.19	0.410637		1474	0.341929
1168.67	0.411191		1475	0.342111
1169.15	0.411747		1476	0.342241
1169.63	0.412286		1477	0.342349
1170.12	0.412781		1478	0.342344
1170.6	0.413217		1479	0.342201
1171.08	0.413598		1480	0.341979
1171.56	0.413947		1481	0.341836
1172.05	0.414291		1482	0.341902
1172.53	0.414648		1483	0.342008
1173.01	0.415013		1484	0.341875
1173.49	0.41536		1485	0.341446
1173.97	0.41566		1486	0.340901
1174.46	0.415896		1487	0.340438
1174.94	0.41607		1488	0.340108
1175.42	0.416207		1489	0.34009
1175.9	0.416334		1490	0.340746
1176.38	0.41647		1491	0.34163
1176.87	0.416611		1492	0.341947
1177.35	0.416735		1493	0.34172
1177.83	0.41682		1494	0.341259
1178.31	0.416854		1495	0.340769
1178.8	0.416847		1496	0.340455
1179.28	0.416826		1497	0.340576
1179.76	0.41682		1498	0.341057
1180.24	0.416841		1499	0.341452
1180.72	0.416878		1500	0.341485
1181.2	0.416904		1501	0.341216
1181.69	0.416888		1502	0.340818
1182.17	0.416812		1503	0.340337
1182.65	0.416688		1504	0.339737
1183.13	0.416542		1505	0.339079
1183.62	0.416405		1506	0.338818
1184.1	0.416298		1507	0.339641
1184.58	0.416217		1508	0.340325
1185.06	0.416142		1509	0.340443
1185.54	0.41605		1510	0.340511
1186.03	0.41593		1511	0.340551
1186.51	0.415796		1512	0.340483
1186.99	0.415672		1513	0.340325
1187.47	0.415586		1514	0.340071
1187.95	0.41555		1515	0.339682
1188.44	0.415553		1516	0.339362
1188.92	0.415568		1517	0.339585
1189.4	0.415565		1518	0.340057
1189.88	0.415531		1519	0.340117
1190.37	0.415474		1520	0.339822
1190.85	0.415419		1521	0.339776
1191.33	0.415395		1522	0.340302
1191.81	0.415415		1523	0.340535
1192.29	0.415467		1524	0.340482
1192.78	0.415525		1525	0.340609
1193.26	0.415557		1526	0.340953
1193.74	0.415549		1527	0.341206
1194.22	0.415508		1528	0.341397
1194.7	0.415461		1529	0.341655
1195.19	0.415437		1530	0.341742
1195.67	0.415451		1531	0.341452
1196.15	0.415496		1532	0.341032
1196.63	0.415549		1533	0.341156
1197.12	0.41558		1534	0.341865
1197.6	0.415577		1535	0.342078
1198.08	0.415549		1536	0.341783
1198.56	0.415521		1537	0.341362
1199.04	0.415521		1538	0.340857
1199.53	0.415563		1539	0.34018
1200.01	0.415636		1540	0.339975
1200.49	0.415712		1541	0.340793
1200.97	0.415762		1542	0.341275
1201.45	0.415771		1543	0.341137
1201.94	0.415747		1544	0.341147
1202.42	0.415716		1545	0.341734
1202.9	0.415706		1546	0.342331
1203.38	0.415731		1547	0.342429
1203.87	0.415782		1548	0.342165
1204.35	0.415832		1549	0.341842
1204.83	0.415854		1550	0.34176
1205.31	0.415832		1551	0.341918
1205.79	0.415777		1552	0.342044
1206.28	0.415714		1553	0.341928
1206.76	0.415673		1554	0.341441
1207.24	0.415667		1555	0.340817
1207.72	0.415685		1556	0.340462
1208.2	0.415702		1557	0.340517
1208.69	0.415689		1558	0.341502
1209.17	0.41563		1559	0.343846
1209.65	0.415537		1560	0.344084
1210.13	0.415438		1561	0.343257
1210.62	0.415364		1562	0.34264
1211.1	0.415328		1563	0.342222
1211.58	0.415324		1564	0.341965
1212.06	0.415323		1565	0.341849
1212.54	0.415292		1566	0.34178
1213.03	0.415216		1567	0.341678
1213.51	0.415099		1568	0.341568
1213.99	0.414964		1569	0.34166
1214.47	0.41484		1570	0.342128
1214.95	0.414739		1571	0.342546
1215.44	0.414655		1572	0.342547
1215.92	0.414562		1573	0.342163
1216.4	0.414433		1574	0.341564
1216.88	0.414255		1575	0.3411
1217.37	0.414035		1576	0.341304
1217.85	0.413798		1577	0.342067
1218.33	0.413571		1578	0.342625
1218.81	0.413366		1579	0.342886
1219.29	0.413178		1580	0.342949
1219.78	0.41298		1581	0.342847
1220.26	0.412749		1582	0.342732
1220.74	0.412468		1583	0.342773
1221.22	0.412144		1584	0.342911
1221.7	0.411795		1585	0.343001
1222.19	0.411441		1586	0.343048
1222.67	0.411087		1587	0.34312
1223.15	0.410716		1588	0.343177
1223.63	0.410302		1589	0.343162
1224.11	0.409816		1590	0.343158
1224.6	0.409248		1591	0.343224
1225.08	0.408612		1592	0.34324
1225.56	0.407944		1593	0.343134
1226.04	0.407285		1594	0.343068
1226.53	0.406672		1595	0.343195
1227.01	0.406127		1596	0.34342
1227.49	0.405658		1597	0.343583
1227.97	0.405267		1598	0.343667
1228.45	0.404957		1599	0.343676
1228.94	0.404735		1600	0.343552
1229.42	0.404604		1601	0.343346
1229.9	0.404559		1602	0.343256
1230.38	0.404573		1603	0.343346
1230.86	0.404607		1604	0.343449
1231.35	0.404612		1605	0.343437
1231.83	0.404555		1606	0.343373
1232.31	0.404427		1607	0.343335
1232.79	0.404249		1608	0.343363
1233.28	0.404064		1609	0.34353
1233.76	0.403915		1610	0.343841
1234.24	0.403829		1611	0.344098
1234.72	0.403807		1612	0.344085
1235.2	0.403827		1613	0.34382
1235.68	0.40386		1614	0.343493
1236.17	0.403883		1615	0.34327
1236.65	0.403892		1616	0.343426
1237.13	0.4039		1617	0.344145
1237.61	0.403922		1618	0.344792
1238.1	0.403966		1619	0.34492
1238.58	0.404024		1620	0.344681
1239.06	0.404073		1621	0.344285
1239.54	0.404091		1622	0.343967
1240.03	0.404064		1623	0.344043
1240.51	0.403999		1624	0.344541
1240.99	0.403917		1625	0.345011
1241.47	0.403841		1626	0.345221
1241.95	0.403788		1627	0.34529
1242.43	0.403757		1628	0.345495
1242.92	0.403741		1629	0.345885
1243.4	0.403728		1630	0.346113
1243.88	0.403722		1631	0.345949
1244.36	0.403737		1632	0.345494
1244.85	0.403796		1633	0.345003
1245.33	0.403915		1634	0.344624
1245.81	0.404093		1635	0.34454
1246.29	0.404308		1636	0.345239
1246.77	0.404525		1637	0.346228
1247.26	0.404711		1638	0.346735
1247.74	0.40485		1639	0.346899
1248.22	0.404951		1640	0.34692
1248.7	0.405041		1641	0.346844
1249.18	0.405149		1642	0.346633
1249.67	0.405294		1643	0.346312
1250.15	0.405473		1644	0.345985
1250.63	0.405672		1645	0.345725
1251.11	0.405873		1646	0.345602
1251.6	0.406071		1647	0.345943
1252.08	0.40628		1648	0.346579
1252.56	0.406525		1649	0.346788
1253.04	0.406828		1650	0.346522
1253.52	0.407196		1651	0.345976
1254.01	0.407614		1652	0.345569
1254.49	0.408056		1653	0.346482
1254.97	0.408494		1654	0.347773
1255.45	0.408918		1655	0.348008
1255.93	0.409342		1656	0.348086
1256.42	0.409795		1657	0.348151
1256.9	0.410311		1658	0.348035
1257.38	0.410907		1659	0.347735
1257.86	0.411584		1660	0.347434
1258.35	0.412332		1661	0.347248
1258.83	0.413145		1662	0.347285
1259.31	0.414032		1663	0.347713
1259.79	0.415024		1664	0.348239
1260.27	0.416158		1665	0.348373
1260.76	0.417459		1666	0.348075
1261.24	0.418918		1667	0.347542
1261.72	0.420493		1668	0.347068
1262.2	0.422119		1669	0.346929
1262.68	0.423734		1670	0.34722
1263.17	0.425306		1671	0.347762
1263.65	0.426838		1672	0.348159
1264.13	0.428362		1673	0.348208
1264.61	0.429909		1674	0.348075
1265.1	0.43149		1675	0.348233
1265.58	0.433084		1676	0.348718
1266.06	0.43465		1677	0.348864
1266.54	0.436148		1678	0.348564
1267.02	0.437569		1679	0.348033
1267.51	0.438937		1680	0.347484
1267.99	0.440302		1681	0.347043
1268.47	0.441706		1682	0.346723
1268.95	0.443163		1683	0.346789
1269.43	0.444647		1684	0.347903
1269.92	0.446107		1685	0.348843
1270.4	0.447497		1686	0.348854
1270.88	0.448804		1687	0.348809
1271.36	0.450053		1688	0.34886
1271.85	0.451291		1689	0.348922
1272.33	0.452554		1690	0.349055
1272.81	0.45384		1691	0.349285
1273.29	0.455104		1692	0.349388
1273.77	0.456279		1693	0.349206
1274.26	0.457315		1694	0.348834
1274.74	0.458205		1695	0.348481
1275.22	0.458989		1696	0.348256
1275.7	0.459734		1697	0.348143
1276.18	0.460493		1698	0.348292
1276.67	0.461271		1699	0.349002
1277.15	0.462029		1700	0.350188
1277.63	0.462696		1701	0.350448
1278.11	0.463217		1702	0.350054
1278.59	0.463584		1703	0.349815
1279.08	0.463839		1704	0.349654
1279.56	0.464052		1705	0.349575
1280.04	0.464279		1706	0.349941
1280.52	0.464527		1707	0.350646
1281.01	0.464751		1708	0.351174
1281.49	0.464878		1709	0.351378
1281.97	0.464851		1710	0.351409
1282.45	0.464661		1711	0.351358
1282.93	0.464352		1712	0.35109
1283.42	0.463995		1713	0.350524
1283.9	0.463645		1714	0.349927
1284.38	0.463312		1715	0.349698
1284.86	0.462955		1716	0.349877
1285.34	0.462508		1717	0.350478
1285.83	0.461921		1718	0.351591
1286.31	0.461194		1719	0.352478
1286.79	0.460377		1720	0.352749
1287.27	0.459547		1721	0.352752
1287.76	0.458762		1722	0.35277
1288.24	0.458033		1723	0.352884
1288.72	0.457317		1724	0.353079
1289.2	0.456544		1725	0.353379
1289.68	0.455661		1726	0.353726
1290.16	0.454665		1727	0.353886
1290.65	0.453598		1728	0.353691
1291.13	0.452528		1729	0.353306
1291.61	0.451505		1730	0.353085
1292.09	0.450538		1731	0.353115
1292.58	0.449587		1732	0.353238
1293.06	0.448592		1733	0.353595
1293.54	0.447504		1734	0.354593
1294.02	0.446323		1735	0.355504
1294.51	0.445089		1736	0.35568
1294.99	0.443867		1737	0.355589
1295.47	0.442706		1738	0.355457
1295.95	0.441615		1739	0.355336
1296.43	0.44056		1740	0.355376
1296.91	0.439485		1741	0.35556
1297.4	0.438349		1742	0.355626
1297.88	0.437148		1743	0.355452
1298.36	0.435922		1744	0.355213
1298.84	0.434728		1745	0.35505
1299.33	0.433607		1746	0.354752
1299.81	0.432566		1747	0.354185
1300.29	0.431567		1748	0.353758
1300.77	0.430554		1749	0.353953
1301.25	0.429482		1750	0.354476
1301.74	0.428341		1751	0.354861
1302.22	0.427163		1752	0.355147
1302.7	0.426001		1753	0.355395
1303.18	0.424899		1754	0.355418
1303.66	0.423866		1755	0.355143
1304.15	0.422879		1756	0.354797
1304.63	0.421889		1757	0.354731
1305.11	0.420859		1758	0.354862
1305.59	0.419781		1759	0.35493
1306.08	0.418679		1760	0.354966
1306.56	0.4176		1761	0.355101
1307.04	0.416583		1762	0.355345
1307.52	0.415637		1763	0.355646
1308	0.414741		1764	0.355947
1308.49	0.413853		1765	0.3561
1308.97	0.412934		1766	0.355959
1309.45	0.411973		1767	0.355619
1309.93	0.410987		1768	0.355431
1310.41	0.410012		1769	0.355404
1310.9	0.409079		1770	0.355223
1311.38	0.408198		1771	0.354994
1311.86	0.407352		1772	0.355365
1312.34	0.406513		1773	0.356264
1312.83	0.405654		1774	0.356833
1313.31	0.404774		1775	0.35712
1313.79	0.403898		1776	0.357431
1314.27	0.403058		1777	0.357656
1314.75	0.402278		1778	0.357601
1315.24	0.401556		1779	0.357435
1315.72	0.400862		1780	0.357524
1316.2	0.400153		1781	0.357904
1316.68	0.399399		1782	0.358256
1317.16	0.398595		1783	0.358526
1317.65	0.39777		1784	0.358817
1318.13	0.396973		1785	0.359071
1318.61	0.396246		1786	0.359214
1319.09	0.395609		1787	0.35931
1319.58	0.395041		1788	0.359319
1320.06	0.3945		1789	0.359077
1320.54	0.393944		1790	0.358638
1321.02	0.393352		1791	0.358462
1321.5	0.392731		1792	0.35896
1321.99	0.392105		1793	0.359672
1322.47	0.391502		1794	0.360008
1322.95	0.390932		1795	0.360135
1323.43	0.390389		1796	0.36024
1323.91	0.389849		1797	0.3603
1324.4	0.389294		1798	0.36034
1324.88	0.38872		1799	0.360464
1325.36	0.388144		1800	0.360698
1325.84	0.387596		1801	0.361023
1326.33	0.387104		1802	0.361497
1326.81	0.386685		1803	0.362076
1327.29	0.386337		1804	0.362533
1327.77	0.386048		1805	0.362739
1328.25	0.385807		1806	0.362852
1328.73	0.385617		1807	0.363046
1329.22	0.385488		1808	0.363257
1329.7	0.385423		1809	0.36343
1330.18	0.3854		1810	0.363762
1330.66	0.385347		1811	0.364399
1331.15	0.385152		1812	0.36517
1331.63	0.38468		1813	0.365904
1332.11	0.38382		1814	0.366667
1332.59	0.38252		1815	0.36751
1333.08	0.380801		1816	0.368347
1333.56	0.37874		1817	0.369133
1334.04	0.376444		1818	0.369919
1334.52	0.374023		1819	0.370597
1335	0.371579		1820	0.370946
1335.48	0.369201		1821	0.371023
1335.97	0.366961		1822	0.371124
1336.45	0.364905		1823	0.371289
1336.93	0.363055		1824	0.371381
1337.41	0.361411		1825	0.37154
1337.9	0.359963		1826	0.371939
1338.38	0.358701		1827	0.372255
1338.86	0.357612		1828	0.372199
1339.34	0.356678		1829	0.372099
1339.82	0.35587		1830	0.372642
1340.31	0.355144		1831	0.37357
1340.79	0.354461		1832	0.374163
1341.27	0.3538		1833	0.374483
1341.75	0.353161		1834	0.374819
1342.23	0.35256		1835	0.375129
1342.72	0.352017		1836	0.375311
1343.2	0.351547		1837	0.375603
1343.68	0.351151		1838	0.376161
1344.16	0.35082		1839	0.376659
1344.65	0.350533		1840	0.376809
1345.13	0.350278		1841	0.376795
1345.61	0.350055		1842	0.376877
1346.09	0.349876		1843	0.377065
1346.57	0.34976		1844	0.377383
1347.06	0.349717		1845	0.377989
1347.54	0.349742		1846	0.378677
1348.02	0.349816		1847	0.379115
1348.5	0.349915		1848	0.379382
1348.98	0.350029		1849	0.379798
1349.47	0.350164		1850	0.380333
1349.95	0.350343		1851	0.3807
1350.43	0.350591		1852	0.380916
1350.91	0.350919		1853	0.381249
1351.39	0.351316		1854	0.381699
1351.88	0.351759		1855	0.382035
1352.36	0.352233		1856	0.382274
1352.84	0.352747		1857	0.382612
1353.32	0.353343		1858	0.382996
1353.81	0.354092		1859	0.383253
1354.29	0.355073		1860	0.38349
1354.77	0.356345		1861	0.383871
1355.25	0.357938		1862	0.384222
1355.73	0.359858		1863	0.384345
1356.22	0.362112		1864	0.384382
1356.7	0.364728		1865	0.384466
1357.18	0.367753		1866	0.384439
1357.66	0.371217		1867	0.384254
1358.14	0.375096		1868	0.38438
1358.63	0.379268		1869	0.385181
1359.11	0.383519		1870	0.386103
1359.59	0.387575		1871	0.386677
1360.07	0.391147		1872	0.38711
1360.56	0.39395		1873	0.387538
1361.04	0.395698		1874	0.387821
1361.52	0.396092		1875	0.387992
1362	0.394896		1876	0.38833
1362.48	0.392109		1877	0.388826
1362.97	0.388109		1878	0.389197
1363.45	0.38357		1879	0.389451
1363.93	0.379147		1880	0.389856
1364.41	0.375222		1881	0.390375
1364.89	0.371885		1882	0.390727
1365.38	0.369046		1883	0.390941
1365.86	0.366568		1884	0.39127
1366.34	0.364333		1885	0.391683
1366.82	0.362281		1886	0.391956
1367.31	0.360406		1887	0.392148
1367.79	0.35874		1888	0.392456
1368.27	0.357315		1889	0.392845
1368.75	0.356137		1890	0.39322
1369.23	0.355174		1891	0.393715
1369.72	0.354376		1892	0.394303
1370.2	0.353684		1893	0.394687
1370.68	0.353053		1894	0.394806
1371.16	0.352455		1895	0.395057
1371.64	0.351874		1896	0.395657
1372.13	0.351307		1897	0.396265
1372.61	0.350762		1898	0.396665
1373.09	0.350261		1899	0.397078
1373.57	0.349838		1900	0.397603
1374.06	0.349525		1901	0.398006
1374.54	0.349332		1902	0.398251
1375.02	0.34923		1903	0.398647
1375.5	0.349169		1904	0.399209
1375.98	0.349101		1905	0.399611
1376.47	0.348998		1906	0.399813
1376.95	0.348859		1907	0.400107
1377.43	0.348693		1908	0.400542
1377.91	0.348522		1909	0.400934
1378.39	0.348363		1910	0.401378
1378.88	0.348229		1911	0.402067
1379.36	0.34812		1912	0.402763
1379.84	0.348028		1913	0.403158
1380.32	0.347942		1914	0.403412
1380.81	0.347859		1915	0.403824
1381.29	0.347779		1916	0.404257
1381.77	0.3477		1917	0.404483
1382.25	0.347617		1918	0.404786
1382.73	0.347516		1919	0.405433
1383.21	0.34738		1920	0.406027
1383.7	0.347195		1921	0.406302
1384.18	0.346959		1922	0.406638
1384.66	0.346685		1923	0.407483
1385.14	0.346396		1924	0.408567
1385.63	0.346133		1925	0.409469
1386.11	0.345939		1926	0.410301
1386.59	0.345849		1927	0.411188
1387.07	0.345863		1928	0.411943
1387.56	0.345942		1929	0.412545
1388.04	0.346027		1930	0.413293
1388.52	0.346075		1931	0.414201
1389	0.346069		1932	0.414968
1389.48	0.346012		1933	0.415604
1389.96	0.345915		1934	0.416421
1390.45	0.345786		1935	0.417377
1390.93	0.345628		1936	0.418152
1391.41	0.345442		1937	0.418787
1391.89	0.345226		1938	0.41955
1392.38	0.344987		1939	0.420328
1392.86	0.344737		1940	0.420838
1393.34	0.3445		1941	0.421262
1393.82	0.344306		1942	0.422054
1394.3	0.344183		1943	0.423135
1394.79	0.344135		1944	0.424049
1395.27	0.344136		1945	0.42486
1395.75	0.344147		1946	0.425799
1396.23	0.344141		1947	0.426726
1396.71	0.344114		1948	0.427487
1397.2	0.344086		1949	0.42829
1397.68	0.344083		1950	0.429262
1398.16	0.344134		1951	0.430156
1398.64	0.344247		1952	0.430857
1399.13	0.344402		1953	0.431656
1399.61	0.344557		1954	0.432705
1400.09	0.344667		1955	0.433796
1400.57	0.344713		1956	0.434915
1401.05	0.344701		1957	0.436344
1401.54	0.344649		1958	0.437977
1402.02	0.344583		1959	0.439345
1402.5	0.344529		1960	0.440377
1402.98	0.344512		1961	0.441408
1403.46	0.344554		1962	0.44244
1403.95	0.344661		1963	0.44319
1404.43	0.344819		1964	0.443754
1404.91	0.34499		1965	0.44446
1405.39	0.345125		1966	0.445275
1405.88	0.345187		1967	0.446
1406.36	0.34516		1968	0.446824
1406.84	0.345057		1969	0.447916
1407.32	0.344905		1970	0.44892
1407.8	0.344733		1971	0.449587
1408.29	0.34457		1972	0.450241
1408.77	0.344436		1973	0.451151
1409.25	0.344337		1974	0.452031
1409.73	0.344272		1975	0.452602
1410.21	0.344234		1976	0.452939
1410.7	0.344215		1977	0.452861
1411.18	0.344211		1978	0.451827
1411.66	0.34422		1979	0.44989
1412.14	0.344238		1980	0.447928
1412.62	0.344253		1981	0.446507
1413.11	0.344245		1982	0.445368
1413.59	0.344192		1983	0.444285
1414.07	0.344073		1984	0.44351
1414.55	0.343883		1985	0.443055
1415.04	0.343632		1986	0.44252
1415.52	0.343347		1987	0.44185
1416	0.343066		1988	0.441423
1416.48	0.34283		1989	0.441272
1416.96	0.342682		1990	0.441001
1417.45	0.342655		1991	0.440574
1417.93	0.342779		1992	0.440397
1418.41	0.343052		1993	0.440542
1418.89	0.343418		1994	0.440662
1419.38	0.343776		1995	0.440718
1419.86	0.34403		1996	0.44092
1420.34	0.344141		1997	0.441198
1420.82	0.344124		1998	0.44139
1421.3	0.344011		1999	0.441708
1421.79	0.343835		2000	0.442385
1422.27	0.34363		2001	0.443219
1422.75	0.343435		2002	0.444001
1423.23	0.343297		2003	0.444977
1423.71	0.343256		2004	0.446344
1424.2	0.343322		2005	0.447742
1424.68	0.343454		2006	0.448754
1425.16	0.343584		2007	0.449423
1425.64	0.343658		2008	0.449866
1426.12	0.343656		2009	0.449977
1426.61	0.343586		2010	0.449866
1427.09	0.343475		2011	0.449921
1427.57	0.343358		2012	0.450169
1428.05	0.34327		2013	0.450295
1428.54	0.343235		2014	0.450288
1429.02	0.343256		2015	0.450433
1429.5	0.343315		2016	0.450706
1429.98	0.343382		2017	0.450846
1430.46	0.343434		2018	0.450953
1430.95	0.343463		2019	0.451295
1431.43	0.343466		2020	0.451686
1431.91	0.343441		2021	0.451794
1432.39	0.343382		2022	0.451775
1432.87	0.34328		2023	0.451961
1433.36	0.343132		2024	0.452202
1433.84	0.342944		2025	0.452211
1434.32	0.342739		2026	0.452174
1434.8	0.342557		2027	0.452329
1435.29	0.342463		2028	0.45246
1435.77	0.342528		2029	0.452345
1436.25	0.342784		2030	0.452209
1436.73	0.343158		2031	0.452229
1437.21	0.343506		2032	0.452122
1437.7	0.343728		2033	0.451638
1438.18	0.34382		2034	0.45094
1438.66	0.343828		2035	0.450134
1439.14	0.343802		2036	0.449034
1439.62	0.343774		2037	0.447692
1440.11	0.343755		2038	0.446508
1440.59	0.343737		2039	0.445555
1441.07	0.343706		2040	0.444532
1441.55	0.343651		2041	0.443416
1442.04	0.343575		2042	0.442515
1442.52	0.343492		2043	0.441826
1443	0.343419		2044	0.441025
1443.48	0.343368		2045	0.440078
1443.96	0.343332		2046	0.439219
1444.44	0.343293		2047	0.438334
1444.93	0.343233		2048	0.436956
1445.41	0.343143		2049	0.434934
1445.89	0.343036		2050	0.432634
1446.37	0.342947		2051	0.430543
1446.86	0.342923		2052	0.428967
1447.34	0.342999		2053	0.427973
1447.82	0.343172		2054	0.427311
1448.3	0.343386		2055	0.426581
1448.78	0.343566		2056	0.425702
1449.27	0.34366		2057	0.424958
1449.75	0.343658		2058	0.424462
1450.23	0.343584		2059	0.42397
1450.71	0.343468		2060	0.423348
1451.19	0.343334		2061	0.422793
1451.68	0.343191		2062	0.422384
1452.16	0.34303		2063	0.421906
1452.64	0.342831		2064	0.421287
1453.12	0.342582		2065	0.420767
1453.61	0.342282		2066	0.420415
1454.09	0.341947		2067	0.420009
1454.57	0.341607		2068	0.419473
1455.05	0.341311		2069	0.418958
1455.53	0.341133		2070	0.418472
1456.02	0.341173		2071	0.417872
1456.5	0.341508		2072	0.417204
1456.98	0.34207		2073	0.416636
1457.46	0.342639		2074	0.416115
1457.94	0.343052		2075	0.41546
1458.43	0.343324		2076	0.414738
1458.91	0.343527		2077	0.414136
1459.39	0.343702		2078	0.413598
1459.87	0.343845		2079	0.412972
1460.36	0.343932		2080	0.412339
1460.84	0.343942		2081	0.411834
1461.32	0.343873		2082	0.411364
1461.8	0.343738		2083	0.410819
1462.28	0.343565		2084	0.410328
1462.77	0.343391		2085	0.410019
1463.25	0.343258		2086	0.409775
1463.73	0.343207		2087	0.409472
1464.21	0.34326		2088	0.409218
1464.69	0.343395		2089	0.40912
1465.18	0.34356		2090	0.409104
1465.66	0.343701		2091	0.409157
1466.14	0.343794		2092	0.409436
1466.62	0.343835		2093	0.409926
1467.11	0.343826		2094	0.410335
1467.59	0.343762		2095	0.410485
1468.07	0.343633		2096	0.410477
1468.55	0.343432		2097	0.410388
1469.03	0.343158		2098	0.410163
1469.52	0.342819		2099	0.409855
1470	0.342432		2100	0.409622
1470.48	0.342026		2101	0.409451
1470.96	0.341641		2102	0.409202
1471.44	0.34134		2103	0.408901
1471.93	0.341202		2104	0.408692
1472.41	0.341265		2105	0.408549
1472.89	0.341474		2106	0.408342
1473.37	0.34171		2107	0.408106
1473.86	0.341893		2108	0.407928
1474.34	0.342012		2109	0.407742
1474.82	0.342088		2110	0.407474
1475.3	0.34215		2111	0.407215
1475.78	0.342212		2112	0.407033
1476.27	0.342277		2113	0.406829
1476.75	0.342332		2114	0.406576
1477.23	0.342365		2115	0.406451
1477.71	0.342365		2116	0.406554
1478.19	0.34233		2117	0.406745
1478.68	0.342263		2118	0.406925
1479.16	0.34217		2119	0.407206
1479.64	0.34206		2120	0.407628
1480.12	0.341951		2121	0.408058
1480.61	0.341866		2122	0.408476
1481.09	0.341829		2123	0.409027
1481.57	0.341848		2124	0.409737
1482.05	0.341908		2125	0.410489
1482.53	0.341974		2126	0.411305
1483.02	0.342009		2127	0.41233
1483.5	0.341983		2128	0.413535
1483.98	0.341882		2129	0.414776
1484.46	0.341708		2130	0.416132
1484.94	0.341477		2131	0.41779
1485.43	0.341214		2132	0.419643
1485.91	0.340948		2133	0.42138
1486.39	0.340703		2134	0.422916
1486.87	0.340488		2135	0.42432
1487.35	0.340301		2136	0.425545
1487.84	0.340144		2137	0.426569
1488.32	0.340036		2138	0.427577
1488.8	0.340027		2139	0.428695
1489.28	0.340179		2140	0.429797
1489.77	0.340519		2141	0.430821
1490.25	0.340985		2142	0.431945
1490.73	0.341442		2143	0.433239
1491.21	0.341776		2144	0.434486
1491.69	0.341941		2145	0.4356
1492.18	0.34195		2146	0.436782
1492.66	0.341846		2147	0.438072
1493.14	0.341668		2148	0.439254
1493.62	0.341448		2149	0.44031
1494.1	0.341207		2150	0.441496
1494.59	0.340964		2151	0.442909
1495.07	0.340737		2152	0.444426
1495.55	0.340553		2153	0.446111
1496.03	0.340448		2154	0.44821
1496.52	0.340453		2155	0.450741
1497	0.340575		2156	0.453403
1497.48	0.340788		2157	0.455796
1497.96	0.341039		2158	0.45734
1498.44	0.341271		2159	0.457359
1498.92	0.34144		2160	0.45588
1499.41	0.341519		2161	0.45382
1499.89	0.341506		2162	0.452004
1500.37	0.341415		2163	0.450456
1500.85	0.34127		2164	0.448906
1501.34	0.341093		2165	0.447411
1501.82	0.340898		2166	0.446092
1502.3	0.340687		2167	0.44483
1502.78	0.340454		2168	0.443597
1503.27	0.340195		2169	0.442644
1503.75	0.339904		2170	0.442071
1504.23	0.339586		2171	0.441659
1504.71	0.339258		2172	0.441318
1505.19	0.33896		2173	0.441215
1505.67	0.338776		2174	0.441266
1506.16	0.338838		2175	0.441111
1506.64	0.339232		2176	0.440679
1507.12	0.339779		2177	0.440272
1507.6	0.340177		2178	0.440042
1508.09	0.340357		2179	0.439862
1508.57	0.340418		2180	0.439687
1509.05	0.340446		2181	0.439554
1509.53	0.340476		2182	0.439271
1510.01	0.340512		2183	0.438618
1510.5	0.340541		2184	0.437761
1510.98	0.340551		2185	0.437014
1511.46	0.340534		2186	0.436339
1511.94	0.340491		2187	0.435559
1512.42	0.340426		2188	0.434785
1512.91	0.340345		2189	0.434183
1513.39	0.340243		2190	0.433627
1513.87	0.340115		2191	0.432968
1514.35	0.339951		2192	0.432332
1514.84	0.339753		2193	0.431841
1515.32	0.339543		2194	0.431347
1515.8	0.339379		2195	0.430742
1516.28	0.339337		2196	0.430185
1516.76	0.339464		2197	0.429772
1517.25	0.339712		2198	0.429325
1517.73	0.339965		2199	0.428755
1518.21	0.340128		2200	0.42825
1518.69	0.340166		2201	0.42789
1519.17	0.340089		2202	0.427508
1519.66	0.339938		2203	0.427047
1520.14	0.339775		2204	0.426654
1520.62	0.339697		2205	0.426343
1521.1	0.339798		2206	0.425966
1521.59	0.340063		2207	0.425521
1522.07	0.34034		2208	0.425147
1522.55	0.340501		2209	0.424804
1523.03	0.340538		2210	0.424342
1523.51	0.34051		2211	0.423827
1524	0.340482		2212	0.423436
1524.48	0.340503		2213	0.423106
1524.96	0.340596		2214	0.422671
1525.44	0.340752		2215	0.422197
1525.92	0.340929		2216	0.421813
1526.41	0.34108		2217	0.421441
1526.89	0.341187		2218	0.42097
1527.37	0.341269		2219	0.420491
1527.85	0.341361		2220	0.420107
1528.34	0.34148		2221	0.419714
1528.82	0.341614		2222	0.419221
1529.3	0.341724		2223	0.418731
1529.78	0.341766		2224	0.418306
1530.26	0.341713		2225	0.417832
1530.75	0.341566		2226	0.417268
1531.23	0.341351		2227	0.41676
1531.71	0.341124		2228	0.416335
1532.19	0.34097		2229	0.415845
1532.67	0.34099		2230	0.41527
1533.16	0.341236		2231	0.414755
1533.64	0.341619		2232	0.414311
1534.12	0.341947		2233	0.413793
1534.6	0.342096		2234	0.413198
1535.09	0.342074		2235	0.412662
1535.57	0.341945		2236	0.412179
1536.05	0.341765		2237	0.411624
1536.53	0.341565		2238	0.411022
1537.01	0.341357		2239	0.410499
1537.49	0.341132		2240	0.410008
1537.98	0.340871		2241	0.409437
1538.46	0.340558		2242	0.408851
1538.94	0.340213		2243	0.408352
1539.42	0.33994		2244	0.407862
1539.91	0.339916		2245	0.407277
1540.39	0.340217		2246	0.40668
1540.87	0.340687		2247	0.406172
1541.35	0.34108		2248	0.40568
1541.83	0.341273		2249	0.405132
1542.32	0.341278		2250	0.404622
1542.8	0.341179		2251	0.404223
1543.28	0.341078		2252	0.403827
1543.76	0.341072		2253	0.403331
1544.24	0.341224		2254	0.402775
1544.73	0.341527		2255	0.402164
1545.21	0.341892		2256	0.401423
1545.69	0.342207		2257	0.400592
1546.17	0.342401		2258	0.399834
1546.66	0.342463		2259	0.399189
1547.14	0.342416		2260	0.398558
1547.62	0.342294		2261	0.397919
1548.1	0.342131		2262	0.397346
1548.58	0.341961		2263	0.396804
1549.07	0.341823		2264	0.396189
1549.55	0.341752		2265	0.395519
1550.03	0.341761		2266	0.394877
1550.51	0.341828		2267	0.394214
1550.99	0.341918		2268	0.393458
1551.48	0.341998		2269	0.392689
1551.96	0.342045		2270	0.391998
1552.44	0.342038		2271	0.391302
1552.92	0.341956		2272	0.390509
1553.41	0.341781		2273	0.389701
1553.89	0.341515		2274	0.388984
1554.37	0.341198		2275	0.388295
1554.85	0.340892		2276	0.387558
1555.33	0.340648		2277	0.386828
1555.82	0.340489		2278	0.386157
1556.3	0.340419		2279	0.385459
1556.78	0.340443		2280	0.384679
1557.26	0.340606		2281	0.383888
1557.74	0.34103		2282	0.383068
1558.23	0.341922		2283	0.382047
1558.71	0.343254		2284	0.380735
1559.19	0.344234		2285	0.37925
1559.67	0.34433		2286	0.377722
1560.15	0.343967		2287	0.376176
1560.64	0.343539		2288	0.374631
1561.12	0.343164		2289	0.37317
1561.6	0.342853		2290	0.371801
1562.08	0.342595		2291	0.370439
1562.57	0.34238		2292	0.369047
1563.05	0.342204		2293	0.367692
1563.53	0.342065		2294	0.366389
1564.01	0.341963		2295	0.365088
1564.49	0.341894		2296	0.363819
1564.98	0.341851		2297	0.362664
1565.46	0.341819		2298	0.361584
1565.94	0.341785		2299	0.360435
1566.42	0.341743		2300	0.359196
1566.9	0.34169		2301	0.358021
1567.39	0.341629		2302	0.356999
1567.87	0.341574		2303	0.355987
1568.35	0.341552		2304	0.354745
1568.83	0.341604		2305	0.353154
1569.32	0.341764		2306	0.35127
1569.8	0.342015		2307	0.349259
1570.28	0.342284		2308	0.34731
1570.76	0.342492		2309	0.345527
1571.24	0.3426		2310	0.343918
1571.73	0.342602		2311	0.342481
1572.21	0.342505		2312	0.341245
1572.69	0.342323		2313	0.34016
1573.17	0.342073		2314	0.338997
1573.65	0.34178		2315	0.337489
1574.14	0.341478		2316	0.335575
1574.62	0.341219		2317	0.333392
1575.1	0.341069		2318	0.331071
1575.58	0.3411		2319	0.328622
1576.07	0.341336		2320	0.326043
1576.55	0.341708		2321	0.323348
1577.03	0.342091		2322	0.320452
1577.51	0.3424		2323	0.317252
1577.99	0.342624		2324	0.313981
1578.48	0.342778		2325	0.311153
1578.96	0.342881		2326	0.309058
1579.44	0.34294		2327	0.307573
1579.92	0.342954		2328	0.306594
1580.4	0.342925		2329	0.306162
1580.89	0.342863		2330	0.306021
1581.37	0.342791		2331	0.305668
1581.85	0.342737		2332	0.305054
1582.33	0.342722		2333	0.304563
1582.82	0.34275		2334	0.304183
1583.3	0.342811		2335	0.3035
1583.78	0.342882		2336	0.302572
1584.26	0.342945		2337	0.302004
1584.74	0.342988		2338	0.301923
1585.23	0.343013		2339	0.30158
1585.71	0.343032		2340	0.300436
1586.19	0.343058		2341	0.299092
1586.67	0.343093		2342	0.298745
1587.15	0.343133		2343	0.299813
1587.64	0.343166		2344	0.301957
1588.12	0.343181		2345	0.305153
1588.6	0.343175		2346	0.309277
1589.08	0.34316		2347	0.313163
1589.57	0.34315		2348	0.315536
1590.05	0.343159		2349	0.315807
1590.53	0.343189		2350	0.313766
1591.01	0.343225		2351	0.30978
1591.49	0.343249		2352	0.305462
1591.97	0.343242		2353	0.302569
1592.46	0.343202		2354	0.300582
1592.94	0.343141		2355	0.298169
1593.42	0.343085		2356	0.295764
1593.9	0.343062		2357	0.294321
1594.39	0.34309		2358	0.293281
1594.87	0.343166		2359	0.29226
1595.35	0.343273		2360	0.292178
1595.83	0.343386		2361	0.293021
1596.32	0.343484		2362	0.293652
1596.8	0.34356		2363	0.294195
1597.28	0.343614		2364	0.295515
1597.76	0.343654		2365	0.297435
1598.24	0.34368		2366	0.29946
1598.72	0.343687		2367	0.301854
1599.21	0.343667		2368	0.304805
1599.69	0.34361		2369	0.30792
1600.17	0.34352		2370	0.311052
1600.65	0.343414		2371	0.314441
1601.14	0.34332		2372	0.318071
1601.62	0.343262		2373	0.321697
1602.1	0.343255		2374	0.325247
1602.58	0.343292		2375	0.32873
1603.06	0.343355		2376	0.332052
1603.55	0.343414		2377	0.335136
1604.03	0.343451		2378	0.338
1604.51	0.343456		2379	0.34066
1604.99	0.343437		2380	0.343132
1605.47	0.343406		2381	0.345515
1605.96	0.343375		2382	0.347873
1606.44	0.34335		2383	0.350123
1606.92	0.343336		2384	0.352116
1607.4	0.343334		2385	0.353791
1607.89	0.343352		2386	0.355153
1608.37	0.3434		2387	0.356219
1608.85	0.34349		2388	0.357036
1609.33	0.34362		2389	0.35769
1609.81	0.343779		2390	0.358212
1610.3	0.343939		2391	0.358597
1610.78	0.344067		2392	0.358901
1611.26	0.344135		2393	0.359211
1611.74	0.344127		2394	0.359531
1612.22	0.344048		2395	0.359812
1612.71	0.343916		2396	0.360068
1613.19	0.343758		2397	0.360351
1613.67	0.343596		2398	0.360637
[truncated: 4,950 more rows]

## Sheet: Normalisation
This sheet normalises the spectrum, calculates the factor to convert to units of absorption coefficient, and can determine the thickness of the diamond. If known, you can enter the thickness of the diamond in cell A5.
ACTION: Run the solver function, minimizing the value in I14 (red cell) by changing the values in cells C-E6 (orange cells). Check the lefthand graph that the fit is good. The rest is automatically calcualted, including the removal of the Type IIa spectrum, and the calculation of any peak at 3107cm-1
Sample Thickness (cm)		Equation of 'baseline'		TYPE II		Conversion factor		Sample thickness check			H@3107cm-1
		mX	c	component		Absorption Coefficient		Type II comp	Thickness (cm)		peak height
0.0220068		-1.68579e-05	0.359836	0.00955572		104.649		0	0		0.636803	cm-1
								0.00955572	0.0220068
															Conversion
					TYPE II							Fitted			to
	TYPE II			corrected	comp						TYPE II	TYPE II	Raw	Raw Data	Absorption
wavenumbers	spectrum	DATA		Data	FIT	Residual	Squares	SUM		wavenumbers	spectrum	spectrum	Data	- Type II	Coefficient
1600	0.815044	0.343552		0.0106884	0.00778834	0.00290005	8.41031e-06	0.00392738
1601	0.823372	0.343346		0.0104996	0.00786791	0.00263172	6.92595e-06			401	0.136758	0.00130683	#N/A	#N/A	#N/A		3097	32.7787
1602	0.827386	0.343256		0.0104264	0.00790627	0.00252017	6.35128e-06			402	0.115748	0.00110606	#N/A	#N/A	#N/A		3098	32.7751
1603	0.832108	0.343346		0.0105334	0.00795139	0.00258203	6.66689e-06			403	0.0551034	0.000526553	#N/A	#N/A	#N/A		3099	32.7676
1604	0.837381	0.343449		0.0106526	0.00800178	0.00265078	7.02664e-06			404	-0.0553289	-0.000528708	#N/A	#N/A	#N/A		3100	32.7624
1605	0.843336	0.343437		0.0106576	0.00805869	0.00259896	6.75459e-06			405	0.0212793	0.000203339	#N/A	#N/A	#N/A		3101	32.7697
1606	0.852075	0.343373		0.0106102	0.00814219	0.00246799	6.09097e-06			406	0.118743	0.00113467	#N/A	#N/A	#N/A		3102	32.7872
1607	0.858341	0.343335		0.0105899	0.00820207	0.00238786	5.70185e-06			407	0.0541982	0.000517903	#N/A	#N/A	#N/A		3103	32.8355
1608	0.863812	0.343363		0.0106347	0.00825434	0.00238033	5.66595e-06			408	0.100035	0.000955903	#N/A	#N/A	#N/A		3104	32.9543
1609	0.868918	0.34353		0.0108187	0.00830314	0.00251553	6.32791e-06			409	0.10862	0.00103794	#N/A	#N/A	#N/A		3105	33.1549
1610	0.87516	0.343841		0.0111457	0.00836278	0.00278291	7.7446e-06			410	0.0088925	8.49742e-05	#N/A	#N/A	#N/A		3106	33.3505
1611	0.882467	0.344098		0.0114204	0.00843261	0.00298782	8.92709e-06			411	0.0504104	0.000481707	#N/A	#N/A	#N/A		3107	33.394
1612	0.890507	0.344085		0.0114234	0.00850944	0.00291398	8.49126e-06			412	0.0881978	0.000842794	#N/A	#N/A	#N/A		3108	33.2818
1613	0.895476	0.34382		0.0111758	0.00855692	0.00261892	6.85874e-06			413	0.140439	0.00134199	#N/A	#N/A	#N/A		3109	33.0702
1614	0.902421	0.343493		0.0108655	0.00862328	0.00224218	5.02736e-06			414	0.0771314	0.000737046	#N/A	#N/A	#N/A		3110	32.8971
1615	0.906874	0.34327		0.0106596	0.00866583	0.00199372	3.97491e-06			415	0.106343	0.00101619	#N/A	#N/A	#N/A		3111	32.8145
1616	0.912304	0.343426		0.0108319	0.00871772	0.00211417	4.4697e-06			416	0.0769626	0.000735433	#N/A	#N/A	#N/A		3112	32.7811
1617	0.92008	0.344145		0.0115684	0.00879203	0.00277634	7.70805e-06			417	0.078052	0.000745843	#N/A	#N/A	#N/A		3113	32.7555
1618	0.929868	0.344792		0.0122321	0.00888556	0.00334651	1.11991e-05			418	0.0777933	0.000743371	#N/A	#N/A	#N/A		3114	32.7438
1619	0.9371	0.34492		0.0123771	0.00895467	0.00342247	1.17133e-05			419	0.058735	0.000561255	#N/A	#N/A	#N/A		3115	32.746
1620	0.943128	0.344681		0.0121544	0.00901227	0.00314217	9.87322e-06			420	-0.102133	-0.000975956	#N/A	#N/A	#N/A		3116	32.7364
1621	0.948271	0.344285		0.0117758	0.00906141	0.00271442	7.36806e-06			421	-0.0235469	-0.000225007	#N/A	#N/A	#N/A		3117	32.7358
1622	0.95679	0.343967		0.0114746	0.00914282	0.00233181	5.43733e-06			422	0.0859577	0.000821388	#N/A	#N/A	#N/A
1623	0.961685	0.344043		0.0115669	0.00918959	0.00237735	5.65181e-06			423	0.0338732	0.000323683	#N/A	#N/A	#N/A
1624	0.969894	0.344541		0.0120821	0.00926803	0.00281405	7.91888e-06			424	0.0625557	0.000597764	#N/A	#N/A	#N/A
1625	0.978862	0.345011		0.0125693	0.00935373	0.00321559	1.034e-05			425	0.0540749	0.000516725	#N/A	#N/A	#N/A
1626	0.986778	0.345221		0.0127962	0.00942938	0.0033668	1.13353e-05			426	-0.0151432	-0.000144704	#N/A	#N/A	#N/A
1627	0.991473	0.34529		0.012882	0.00947424	0.00340776	1.16128e-05			427	0.015609	0.000149155	#N/A	#N/A	#N/A
1628	0.997745	0.345495		0.0131033	0.00953417	0.00356914	1.27388e-05			428	0.0160742	0.000153601	#N/A	#N/A	#N/A
1629	1.00809	0.345885		0.0135107	0.00963301	0.0038777	1.50365e-05			429	0.0340953	0.000325805	#N/A	#N/A	#N/A
1630	1.01507	0.346113		0.0137552	0.0096997	0.00405547	1.64468e-05			430	-0.0214535	-0.000205004	#N/A	#N/A	#N/A
1631	1.02503	0.345949		0.0136079	0.00979488	0.00381304	1.45393e-05			431	0.00813285	7.77153e-05	#N/A	#N/A	#N/A
1632	1.03308	0.345494		0.0131702	0.00987181	0.00329837	1.08792e-05			432	-0.0167554	-0.00016011	#N/A	#N/A	#N/A
1633	1.03689	0.345003		0.0126957	0.00990826	0.00278741	7.76968e-06			433	-0.0147796	-0.000141229	#N/A	#N/A	#N/A
1634	1.04355	0.344624		0.0123335	0.00997187	0.0023616	5.57715e-06			434	-0.0305873	-0.000292284	#N/A	#N/A	#N/A
1635	1.04976	0.34454		0.0122668	0.0100312	0.00223558	4.99782e-06			435	0.0106523	0.00010179	#N/A	#N/A	#N/A
1636	1.06321	0.345239		0.0129825	0.0101597	0.00282282	7.96832e-06			436	0.0147669	0.000141108	#N/A	#N/A	#N/A
1637	1.06925	0.346228		0.0139879	0.0102175	0.00377037	1.42157e-05			437	0.00266839	2.54984e-05	#N/A	#N/A	#N/A
1638	1.0762	0.346735		0.014512	0.0102839	0.0042281	1.78768e-05			438	0.0266348	0.000254515	#N/A	#N/A	#N/A
1639	1.08242	0.346899		0.0146926	0.0103433	0.00434926	1.89161e-05			439	0.0596979	0.000570456	#N/A	#N/A	#N/A
1640	1.0936	0.34692		0.0147311	0.0104501	0.00428094	1.83265e-05			440	0.0175569	0.000167769	#N/A	#N/A	#N/A
1641	1.1013	0.346844		0.0146716	0.0105238	0.00414784	1.72046e-05			441	0.0270443	0.000258427	#N/A	#N/A	#N/A
1642	1.10826	0.346633		0.0144777	0.0105902	0.00388746	1.51123e-05			442	-0.00722925	-6.90807e-05	#N/A	#N/A	#N/A
1643	1.11775	0.346312		0.0141739	0.0106809	0.00349303	1.22013e-05			443	-0.0245049	-0.000234162	#N/A	#N/A	#N/A
1644	1.12404	0.345985		0.0138637	0.010741	0.00312267	9.75107e-06			444	0.0245681	0.000234766	#N/A	#N/A	#N/A
1645	1.13263	0.345725		0.0136201	0.0108231	0.00279693	7.82284e-06			445	0.0468332	0.000447525	#N/A	#N/A	#N/A
1646	1.14093	0.345602		0.0135142	0.0109024	0.0026118	6.82151e-06			446	0.0158138	0.000151112	#N/A	#N/A	#N/A
1647	1.14852	0.345943		0.0138723	0.010975	0.00289734	8.39459e-06			447	0.00392877	3.75422e-05	#N/A	#N/A	#N/A
1648	1.15717	0.346579		0.0145248	0.0110576	0.00346719	1.20214e-05			448	0.0529254	0.00050574	#N/A	#N/A	#N/A
1649	1.16759	0.346788		0.0147501	0.0111572	0.00359292	1.29091e-05			449	-0.00700263	-6.69151e-05	#N/A	#N/A	#N/A
1650	1.17266	0.346522		0.0145012	0.0112056	0.00329564	1.08612e-05			450	0.0247102	0.000236124	#N/A	#N/A	#N/A
1651	1.18056	0.345976		0.0139725	0.0112811	0.00269141	7.24367e-06			451	-0.0330094	-0.000315429	#N/A	#N/A	#N/A
1652	1.18839	0.345569		0.0135822	0.0113559	0.0022263	4.95642e-06			452	0.0138946	0.000132773	#N/A	#N/A	#N/A
1653	1.19655	0.346482		0.0145124	0.0114339	0.00307849	9.47709e-06			453	0.0191935	0.000183407	#N/A	#N/A	#N/A
1654	1.20433	0.347773		0.0158198	0.0115082	0.00431161	1.85899e-05			454	-0.00479659	-4.58349e-05	#N/A	#N/A	#N/A
1655	1.21515	0.348008		0.0160719	0.0116116	0.00446026	1.98939e-05			455	-0.0159073	-0.000152006	#N/A	#N/A	#N/A
1656	1.22431	0.348086		0.0161666	0.0116992	0.00446737	1.99574e-05			456	-0.0198015	-0.000189218	#N/A	#N/A	#N/A
1657	1.23136	0.348151		0.0162482	0.0117666	0.00448162	2.00849e-05			457	0.00464213	4.43589e-05	#N/A	#N/A	#N/A
1658	1.23969	0.348035		0.016149	0.0118462	0.00430279	1.8514e-05			458	0.0111476	0.000106523	#N/A	#N/A	#N/A
1659	1.25153	0.347735		0.0158666	0.0119593	0.00390732	1.52671e-05			459	0.0244047	0.000233204	#N/A	#N/A	#N/A
1660	1.26256	0.347434		0.0155815	0.0120646	0.0035169	1.23686e-05			460	0.011551	0.000110378	#N/A	#N/A	#N/A
1661	1.26946	0.347248		0.0154129	0.0121306	0.00328231	1.07735e-05			461	0.0240634	0.000229943	#N/A	#N/A	#N/A
1662	1.27706	0.347285		0.0154664	0.0122032	0.00326324	1.06487e-05			462	-0.02018	-0.000192835	#N/A	#N/A	#N/A
1663	1.28588	0.347713		0.0159113	0.0122875	0.00362387	1.31324e-05			463	-0.00172319	-1.64663e-05	#N/A	#N/A	#N/A
1664	1.29279	0.348239		0.016454	0.0123536	0.00410044	1.68136e-05			464	-0.00397212	-3.79565e-05	#N/A	#N/A	#N/A
1665	1.30485	0.348373		0.0166055	0.0124688	0.00413677	1.71128e-05			465	-0.00476417	-4.55251e-05	#N/A	#N/A	#N/A
1666	1.31182	0.348075		0.0163242	0.0125354	0.00378881	1.43551e-05			466	-0.0175285	-0.000167497	#N/A	#N/A	#N/A
1667	1.32274	0.347542		0.0158083	0.0126398	0.00316854	1.00397e-05			467	-0.00853943	-8.16004e-05	#N/A	#N/A	#N/A
1668	1.32975	0.347068		0.0153508	0.0127067	0.00264404	6.99094e-06			468	-0.00240158	-2.29489e-05	#N/A	#N/A	#N/A
1669	1.33845	0.346929		0.0152292	0.0127898	0.00243934	5.95039e-06			469	-0.00800541	-7.64975e-05	#N/A	#N/A	#N/A
1670	1.34792	0.34722		0.0155365	0.0128803	0.00265623	7.05554e-06			470	-0.0266295	-0.000254464	#N/A	#N/A	#N/A
1671	1.35956	0.347762		0.0160952	0.0129916	0.0031036	9.63234e-06			471	-0.012476	-0.000119217	#N/A	#N/A	#N/A
1672	1.36741	0.348159		0.0165093	0.0130666	0.00344272	1.18523e-05			472	-0.000786398	-7.5146e-06	#N/A	#N/A	#N/A
1673	1.37597	0.348208		0.0165748	0.0131484	0.00342643	1.17404e-05			473	-0.0111407	-0.000106457	#N/A	#N/A	#N/A
1674	1.38565	0.348075		0.0164594	0.0132409	0.00321854	1.0359e-05			474	-0.0251154	-0.000239996	#N/A	#N/A	#N/A
1675	1.39364	0.348233		0.0166343	0.0133172	0.00331705	1.10029e-05			475	0.0138249	0.000132107	#N/A	#N/A	#N/A
1676	1.40417	0.348718		0.017136	0.0134179	0.00371814	1.38245e-05			476	-0.0255474	-0.000244124	#N/A	#N/A	#N/A
1677	1.4135	0.348864		0.017299	0.013507	0.00379198	1.43791e-05			477	0.022882	0.000218654	#N/A	#N/A	#N/A
1678	1.42345	0.348564		0.0170156	0.0136021	0.00341351	1.16521e-05			478	0.0185442	0.000177203	#N/A	#N/A	#N/A
1679	1.43214	0.348033		0.0165011	0.0136851	0.00281595	7.92959e-06			479	-0.00320187	-3.05962e-05	#N/A	#N/A	#N/A
1680	1.43945	0.347484		0.0159693	0.013755	0.00221428	4.90301e-06			480	0.00764437	7.30475e-05	#N/A	#N/A	#N/A
1681	1.45031	0.347043		0.0155454	0.0138588	0.00168669	2.84492e-06			481	-0.0238646	-0.000228043	#N/A	#N/A	#N/A
1682	1.46169	0.346723		0.0152419	0.0139675	0.00127444	1.6242e-06			482	-0.0188245	-0.000179882	#N/A	#N/A	#N/A
1683	1.47256	0.346789		0.0153245	0.0140714	0.00125313	1.57033e-06			483	-0.0164268	-0.00015697	#N/A	#N/A	#N/A
1684	1.48226	0.347903		0.0164556	0.0141641	0.00229157	5.25131e-06			484	-0.0231726	-0.000221431	#N/A	#N/A	#N/A
1685	1.4997	0.348843		0.017412	0.0143307	0.00308124	9.49404e-06			485	-0.025627	-0.000244885	#N/A	#N/A	#N/A
1686	1.49888	0.348854		0.0174405	0.0143229	0.00311763	9.71962e-06			486	-0.00253785	-2.4251e-05	#N/A	#N/A	#N/A
1687	1.50999	0.348809		0.0174123	0.014429	0.00298333	8.90027e-06			487	-0.00581774	-5.55927e-05	#N/A	#N/A	#N/A
1688	1.51886	0.34886		0.0174798	0.0145138	0.00296596	8.79694e-06			488	-0.0196192	-0.000187476	#N/A	#N/A	#N/A
1689	1.53357	0.348922		0.0175585	0.0146544	0.00290414	8.43405e-06			489	-0.00525595	-5.02244e-05	#N/A	#N/A	#N/A
1690	1.54141	0.349055		0.0177084	0.0147293	0.00297906	8.87479e-06			490	-0.0154312	-0.000147456	#N/A	#N/A	#N/A
1691	1.55277	0.349285		0.0179558	0.0148378	0.00311797	9.72175e-06			491	-0.0234238	-0.000223831	#N/A	#N/A	#N/A
1692	1.56155	0.349388		0.0180759	0.0149218	0.00315412	9.94849e-06			492	-0.0102677	-9.8115e-05	#N/A	#N/A	#N/A
1693	1.57187	0.349206		0.0179102	0.0150204	0.00288982	8.35106e-06			493	-0.0133405	-0.000127478	#N/A	#N/A	#N/A
1694	1.5837	0.348834		0.0175556	0.0151334	0.0024222	5.86705e-06			494	-0.0045735	-4.37031e-05	#N/A	#N/A	#N/A
1695	1.59387	0.348481		0.0172185	0.0152305	0.00198799	3.95212e-06			495	-0.0232789	-0.000222447	#N/A	#N/A	#N/A
1696	1.61211	0.348256		0.0170108	0.0154049	0.00160589	2.57889e-06			496	-0.0206825	-0.000197636	#N/A	#N/A	#N/A
1697	1.61316	0.348143		0.0169143	0.0154149	0.00149935	2.24804e-06			497	-0.0163816	-0.000156538	#N/A	#N/A	#N/A
1698	1.62482	0.348292		0.0170802	0.0155263	0.00155391	2.41463e-06			498	-0.0159379	-0.000152298	#N/A	#N/A	#N/A
1699	1.63516	0.349002		0.0178073	0.0156252	0.00218213	4.76169e-06			499	0.0366927	0.000350625	#N/A	#N/A	#N/A
1700	1.64752	0.350188		0.0190099	0.0157433	0.00326665	1.0671e-05			500	-0.0587035	-0.000560954	#N/A	#N/A	#N/A
1701	1.65534	0.350448		0.0192877	0.0158179	0.00346973	1.2039e-05			501	0.0146162	0.000139669	#N/A	#N/A	#N/A
1702	1.66722	0.350054		0.0189105	0.0159315	0.00297892	8.87397e-06			502	-0.00633005	-6.04882e-05	#N/A	#N/A	#N/A
1703	1.67941	0.349815		0.0186883	0.016048	0.00264031	6.97122e-06			503	-0.0373124	-0.000356547	#N/A	#N/A	#N/A
1704	1.68816	0.349654		0.0185439	0.0161316	0.00241231	5.81922e-06			504	-0.0281604	-0.000269093	#N/A	#N/A	#N/A
1705	1.70141	0.349575		0.0184817	0.0162582	0.00222344	4.94368e-06			505	0.0112657	0.000107652	#N/A	#N/A	#N/A
1706	1.71	0.349941		0.0188645	0.0163403	0.0025242	6.3716e-06			506	-0.0253334	-0.000242079	#N/A	#N/A	#N/A
1707	1.72468	0.350646		0.019586	0.0164806	0.00310538	9.64335e-06			507	-0.033503	-0.000320146	#N/A	#N/A	#N/A
1708	1.73607	0.351174		0.0201315	0.0165894	0.00354206	1.25462e-05			508	-0.0250721	-0.000239582	#N/A	#N/A	#N/A
1709	1.74509	0.351378		0.0203516	0.0166756	0.00367594	1.35125e-05			509	-0.0192246	-0.000183705	#N/A	#N/A	#N/A
1710	1.75634	0.351409		0.0204	0.0167831	0.00361692	1.30821e-05			510	0.00507542	4.84993e-05	#N/A	#N/A	#N/A
1711	1.77009	0.351358		0.0203657	0.0169145	0.00345117	1.19106e-05			511	-0.0274333	-0.000262145	#N/A	#N/A	#N/A
1712	1.78191	0.35109		0.0201142	0.0170275	0.00308675	9.528e-06			512	-0.0148797	-0.000142186	#N/A	#N/A	#N/A
1713	1.79327	0.350524		0.0195656	0.017136	0.00242958	5.90285e-06			513	-0.0299546	-0.000286238	#N/A	#N/A	#N/A
1714	1.80649	0.349927		0.0189854	0.0172623	0.00172307	2.96898e-06			514	-0.0342207	-0.000327003	#N/A	#N/A	#N/A
1715	1.81322	0.349698		0.0187732	0.0173266	0.00144664	2.09275e-06			515	-0.00366777	-3.50481e-05	#N/A	#N/A	#N/A
1716	1.82809	0.349877		0.0189692	0.0174687	0.00150042	2.25127e-06			516	-0.00268254	-2.56336e-05	#N/A	#N/A	#N/A
1717	1.83997	0.350478		0.0195866	0.0175823	0.00200437	4.0175e-06			517	0.0167286	0.000159854	#N/A	#N/A	#N/A
1718	1.85033	0.351591		0.0207168	0.0176812	0.00303556	9.21461e-06			518	0.0145676	0.000139204	#N/A	#N/A	#N/A
1719	1.86299	0.352478		0.0216206	0.0178022	0.00381842	1.45803e-05			519	-0.0263026	-0.000251341	#N/A	#N/A	#N/A
1720	1.87746	0.352749		0.0219088	0.0179405	0.00396835	1.57478e-05			520	-0.0264044	-0.000252313	#N/A	#N/A	#N/A
1721	1.88767	0.352752		0.021928	0.018038	0.00388994	1.51316e-05			521	0.000275448	2.63211e-06	#N/A	#N/A	#N/A
1722	1.8992	0.35277		0.0219628	0.0181483	0.00381456	1.45508e-05			522	-0.00362229	-3.46136e-05	#N/A	#N/A	#N/A
1723	1.90911	0.352884		0.0220936	0.0182429	0.0038507	1.48279e-05			523	-0.0222346	-0.000212468	#N/A	#N/A	#N/A
1724	1.92599	0.353079		0.0223063	0.0184043	0.00390208	1.52262e-05			524	-0.0403857	-0.000385915	#N/A	#N/A	#N/A
1725	1.93664	0.353379		0.0226225	0.018506	0.00411655	1.6946e-05			525	0.00560065	5.35183e-05	#N/A	#N/A	#N/A
1726	1.9483	0.353726		0.0229868	0.0186174	0.00436943	1.90919e-05			526	-0.00765831	-7.31806e-05	#N/A	#N/A	#N/A
1727	1.96366	0.353886		0.0231632	0.0187641	0.00439903	1.93514e-05			527	-0.0203486	-0.000194446	#N/A	#N/A	#N/A
1728	1.97273	0.353691		0.0229852	0.0188509	0.00413429	1.70924e-05			528	-0.0145363	-0.000138905	#N/A	#N/A	#N/A
1729	1.98626	0.353306		0.0226172	0.0189802	0.00363703	1.3228e-05			529	0.0017975	1.71764e-05	#N/A	#N/A	#N/A
1730	2.00017	0.353085		0.0224131	0.0191131	0.00329997	1.08898e-05			530	-0.0197838	-0.000189049	#N/A	#N/A	#N/A
1731	2.01313	0.353115		0.02246	0.0192369	0.00322318	1.03889e-05			531	-0.0049515	-4.73152e-05	#N/A	#N/A	#N/A
1732	2.02383	0.353238		0.0226001	0.0193392	0.0032609	1.06335e-05			532	-0.0250222	-0.000239105	#N/A	#N/A	#N/A
1733	2.03534	0.353595		0.0229734	0.0194492	0.00352426	1.24204e-05			533	-0.0164982	-0.000157652	#N/A	#N/A	#N/A
1734	2.04428	0.354593		0.0239886	0.0195346	0.00445396	1.98378e-05			534	-0.0227989	-0.00021786	#N/A	#N/A	#N/A
1735	2.06104	0.355504		0.0249167	0.0196947	0.00522202	2.72695e-05			535	-0.00436675	-4.17274e-05	#N/A	#N/A	#N/A
1736	2.07138	0.35568		0.0251089	0.0197935	0.00531543	2.82538e-05			536	0.00188217	1.79855e-05	#N/A	#N/A	#N/A
1737	2.08902	0.355589		0.025035	0.0199621	0.00507288	2.57341e-05			537	0.0035047	3.349e-05	#N/A	#N/A	#N/A
1738	2.09885	0.355457		0.0249197	0.0200561	0.00486365	2.36551e-05			538	-0.0211499	-0.000202102	#N/A	#N/A	#N/A
1739	2.10948	0.355336		0.0248157	0.0201576	0.00465804	2.16974e-05			539	-0.00765784	-7.31762e-05	#N/A	#N/A	#N/A
1740	2.12081	0.355376		0.0248728	0.0202659	0.00460688	2.12233e-05			540	0.0122775	0.00011732	#N/A	#N/A	#N/A
1741	2.13553	0.35556		0.0250739	0.0204065	0.00466743	2.17849e-05			541	-0.00919187	-8.78349e-05	#N/A	#N/A	#N/A
1742	2.14819	0.355626		0.0251566	0.0205275	0.00462913	2.14288e-05			542	-0.0152754	-0.000145968	#N/A	#N/A	#N/A
1743	2.16234	0.355452		0.024999	0.0206628	0.00433629	1.88034e-05			543	0.00830987	7.94068e-05	#N/A	#N/A	#N/A
1744	2.1768	0.355213		0.0247772	0.0208009	0.00397633	1.58112e-05			544	-0.00901488	-8.61437e-05	#N/A	#N/A	#N/A
1745	2.18568	0.35505		0.0246309	0.0208858	0.00374508	1.40257e-05			545	-0.00449851	-4.29865e-05	#N/A	#N/A	#N/A
1746	2.20179	0.354752		0.0243501	0.0210397	0.00331044	1.0959e-05			546	-0.00472541	-4.51547e-05	#N/A	#N/A	#N/A
1747	2.21502	0.354185		0.0237993	0.0211662	0.0026331	6.93323e-06			547	0.0144797	0.000138364	#N/A	#N/A	#N/A
1748	2.22868	0.353758		0.0233894	0.0212966	0.00209273	4.37954e-06			548	0.0179092	0.000171135	#N/A	#N/A	#N/A
1749	2.24284	0.353953		0.0236014	0.021432	0.00216943	4.70644e-06			549	0.0109338	0.000104481	#N/A	#N/A	#N/A
1750	2.25959	0.354476		0.0241412	0.021592	0.00254925	6.4987e-06			550	0.00382392	3.65403e-05	#N/A	#N/A	#N/A
1751	2.27044	0.354861		0.0245436	0.0216957	0.00284782	8.11007e-06			551	0.010183	9.73055e-05	#N/A	#N/A	#N/A
1752	2.28539	0.355147		0.024846	0.0218385	0.0030075	9.04507e-06			552	0.0107972	0.000103175	#N/A	#N/A	#N/A
1753	2.3006	0.355395		0.0251107	0.0219839	0.00312682	9.77702e-06			553	0.00823272	7.86696e-05	#N/A	#N/A	#N/A
1754	2.31542	0.355418		0.0251503	0.0221255	0.0030248	9.14941e-06			554	0.0182144	0.000174052	#N/A	#N/A	#N/A
1755	2.33287	0.355143		0.024893	0.0222922	0.00260076	6.76393e-06			555	0.0122405	0.000116967	#N/A	#N/A	#N/A
1756	2.34974	0.354797		0.0245638	0.0224535	0.00211035	4.45357e-06			556	-0.00372842	-3.56278e-05	#N/A	#N/A	#N/A
1757	2.35992	0.354731		0.0245137	0.0225507	0.00196298	3.8533e-06			557	0.00375644	3.58955e-05	#N/A	#N/A	#N/A
1758	2.37299	0.354862		0.0246625	0.0226756	0.0019869	3.94778e-06			558	0.0149121	0.000142496	#N/A	#N/A	#N/A
1759	2.39153	0.35493		0.0247474	0.0228528	0.00189463	3.58961e-06			559	0.00600738	5.74048e-05	#N/A	#N/A	#N/A
1760	2.40865	0.354966		0.0248001	0.0230164	0.00178368	3.1815e-06			560	0.00227316	2.17216e-05	#N/A	#N/A	#N/A
1761	2.42625	0.355101		0.0249518	0.0231846	0.00176722	3.12307e-06			561	0.00650153	6.21268e-05	#N/A	#N/A	#N/A
1762	2.43883	0.355345		0.0252126	0.0233048	0.00190787	3.63998e-06			562	0.0180123	0.00017212	#N/A	#N/A	#N/A
1763	2.45588	0.355646		0.0255301	0.0234677	0.0020623	4.2531e-06			563	0.00223158	2.13243e-05	#N/A	#N/A	#N/A
1764	2.47201	0.355947		0.0258487	0.0236218	0.00222686	4.95891e-06			564	0.00192218	1.83678e-05	#N/A	#N/A	#N/A
1765	2.49187	0.3561		0.0260181	0.0238116	0.00220648	4.86856e-06			565	0.0154657	0.000147786	#N/A	#N/A	#N/A
1766	2.51045	0.355959		0.0258936	0.0239892	0.00190446	3.62697e-06			566	0.0116873	0.000111681	#N/A	#N/A	#N/A
1767	2.52802	0.355619		0.0255709	0.0241571	0.00141388	1.99906e-06			567	0.00125896	1.20303e-05	#N/A	#N/A	#N/A
1768	2.5493	0.355431		0.0253999	0.0243604	0.00103949	1.08055e-06			568	0.00675399	6.45393e-05	#N/A	#N/A	#N/A
1769	2.56449	0.355404		0.0253898	0.0245056	0.000884273	7.81938e-07			569	0.0256658	0.000245255	#N/A	#N/A	#N/A
1770	2.58316	0.355223		0.0252256	0.0246839	0.000541722	2.93462e-07			570	0.00159753	1.52655e-05	#N/A	#N/A	#N/A
1771	2.60523	0.354994		0.0250128	0.0248948	0.000117967	1.39161e-08			571	0.0184579	0.000176378	#N/A	#N/A	#N/A
1772	2.628	0.355365		0.0254011	0.0251124	0.000288717	8.33576e-08			572	0.0129976	0.000124201	#N/A	#N/A	#N/A
1773	2.64919	0.356264		0.0263169	0.0253149	0.00100198	1.00396e-06			573	0.011131	0.000106364	#N/A	#N/A	#N/A
1774	2.6764	0.356833		0.0269025	0.0255749	0.00132759	1.76249e-06			574	0.0212924	0.000203464	#N/A	#N/A	#N/A
1775	2.70152	0.35712		0.027207	0.0258149	0.00139206	1.93783e-06			575	0.0084775	8.10086e-05	#N/A	#N/A	#N/A
1776	2.73298	0.357431		0.0275345	0.0261156	0.00141883	2.01308e-06			576	0.0167634	0.000160186	#N/A	#N/A	#N/A
1777	2.76633	0.357656		0.027776	0.0264342	0.00134177	1.80034e-06			577	0.00538922	5.14979e-05	#N/A	#N/A	#N/A
1778	2.78825	0.357601		0.0277379	0.0266437	0.00109418	1.19722e-06			578	0.021761	0.000207942	#N/A	#N/A	#N/A
1779	2.80699	0.357435		0.0275895	0.0268228	0.000766772	5.87939e-07			579	0.016702	0.0001596	#N/A	#N/A	#N/A
1780	2.82366	0.357524		0.0276951	0.0269821	0.00071297	5.08326e-07			580	0.0209926	0.000200599	#N/A	#N/A	#N/A
1781	2.83962	0.357904		0.0280923	0.0271347	0.000957619	9.17033e-07			581	0.0104211	9.95816e-05	#N/A	#N/A	#N/A
1782	2.8583	0.358256		0.0284604	0.0273131	0.0011473	1.3163e-06			582	0.00348993	3.33488e-05	#N/A	#N/A	#N/A
1783	2.87486	0.358526		0.0287472	0.0274714	0.00127575	1.62755e-06			583	0.00419249	4.00622e-05	#N/A	#N/A	#N/A
1784	2.89443	0.358817		0.0290554	0.0276584	0.00139704	1.95172e-06			584	0.0151039	0.000144328	#N/A	#N/A	#N/A
1785	2.91018	0.359071		0.0293266	0.0278088	0.0015178	2.30373e-06			585	0.0131297	0.000125464	#N/A	#N/A	#N/A
1786	2.93027	0.359214		0.0294859	0.0280008	0.00148509	2.20548e-06			586	-0.00124431	-1.18903e-05	#N/A	#N/A	#N/A
1787	2.94594	0.35931		0.0295985	0.0281506	0.0014479	2.0964e-06			587	0.0161777	0.00015459	#N/A	#N/A	#N/A
1788	2.96268	0.359319		0.0296247	0.0283106	0.00131413	1.72693e-06			588	0.0126941	0.000121301	#N/A	#N/A	#N/A
1789	2.98577	0.359077		0.0293993	0.0285312	0.000868156	7.53695e-07			589	0.000343849	3.28573e-06	#N/A	#N/A	#N/A
1790	3.00479	0.358638		0.0289779	0.0287129	0.000264991	7.02202e-08			590	0.0104074	9.945e-05	#N/A	#N/A	#N/A
1791	3.02418	0.358462		0.0288179	0.0288982	-8.02683e-05	6.44299e-09			591	0.0174668	0.000166908	#N/A	#N/A	#N/A
1792	3.04157	0.35896		0.029333	0.0290644	0.000268589	7.21402e-08			592	0.0064034	6.11891e-05	#N/A	#N/A	#N/A
1793	3.06161	0.359672		0.030062	0.0292559	0.000806122	6.49833e-07			593	0.0120816	0.000115448	#N/A	#N/A	#N/A
1794	3.08526	0.360008		0.0304151	0.0294819	0.000933189	8.70842e-07			594	0.00809402	7.73442e-05	#N/A	#N/A	#N/A
1795	3.10842	0.360135		0.0305588	0.0297031	0.000855668	7.32167e-07			595	0.0108564	0.000103741	#N/A	#N/A	#N/A
1796	3.13031	0.36024		0.0306807	0.0299124	0.000768372	5.90396e-07			596	0.0179026	0.000171073	#N/A	#N/A	#N/A
1797	3.15541	0.3603		0.0307579	0.0301522	0.000605687	3.66857e-07			597	0.00846948	8.0932e-05	#N/A	#N/A	#N/A
1798	3.17922	0.36034		0.030814	0.0303798	0.000434272	1.88593e-07			598	0.019709	0.000188334	#N/A	#N/A	#N/A
1799	3.19954	0.360464		0.0309555	0.0305739	0.000381584	1.45606e-07			599	0.0217746	0.000208072	#N/A	#N/A	#N/A
1800	3.22524	0.360698		0.0312056	0.0308195	0.000386098	1.49072e-07			600	0.00970613	9.2749e-05	#N/A	#N/A	#N/A
1801	3.25194	0.361023		0.0315478	0.0310747	0.000473093	2.23817e-07			601	0.00689355	6.58729e-05	#N/A	#N/A	#N/A
1802	3.28371	0.361497		0.0320393	0.0313783	0.000661029	4.36959e-07			602	0.0215272	0.000205708	#N/A	#N/A	#N/A
1803	3.30984	0.362076		0.0326348	0.0316279	0.00100689	1.01382e-06			603	0.0157726	0.000150719	#N/A	#N/A	#N/A
1804	3.33887	0.362533		0.0331082	0.0319053	0.00120288	1.44693e-06			604	0.00226881	2.16802e-05	#N/A	#N/A	#N/A
1805	3.36936	0.362739		0.0333315	0.0321966	0.00113488	1.28796e-06			605	0.0107126	0.000102366	#N/A	#N/A	#N/A
1806	3.40727	0.362852		0.0334617	0.0325589	0.000902779	8.15009e-07			606	0.0276431	0.00026415	#N/A	#N/A	#N/A
1807	3.4379	0.363046		0.0336724	0.0328516	0.000820874	6.73834e-07			607	-0.00316081	-3.02038e-05	#N/A	#N/A	#N/A
1808	3.47527	0.363257		0.0339002	0.0332087	0.000691482	4.78148e-07			608	-0.00238427	-2.27835e-05	#N/A	#N/A	#N/A
1809	3.5149	0.36343		0.0340903	0.0335874	0.000502838	2.52846e-07			609	0.0180172	0.000172167	#N/A	#N/A	#N/A
1810	3.55637	0.363762		0.0344392	0.0339837	0.000455445	2.0743e-07			610	0.0125755	0.000120168	#N/A	#N/A	#N/A
1811	3.60239	0.364399		0.0350921	0.0344234	0.000668707	4.4717e-07			611	-0.00188256	-1.79892e-05	#N/A	#N/A	#N/A
1812	3.6526	0.36517		0.03588	0.0349032	0.000976747	9.54035e-07			612	0.0104107	9.94815e-05	#N/A	#N/A	#N/A
1813	3.71054	0.365904		0.0366309	0.0354569	0.00117396	1.37818e-06			613	0.0107294	0.000102527	#N/A	#N/A	#N/A
1814	3.77776	0.366667		0.0374111	0.0360993	0.00131181	1.72083e-06			614	0.0179855	0.000171865	#N/A	#N/A	#N/A
1815	3.8497	0.36751		0.0382714	0.0367867	0.00148476	2.2045e-06			615	0.0181345	0.000173288	#N/A	#N/A	#N/A
1816	3.95264	0.368347		0.0391248	0.0377703	0.00135443	1.83447e-06			616	0.0127087	0.000121441	#N/A	#N/A	#N/A
1817	4.10219	0.369133		0.0399279	0.0391994	0.000728496	5.30707e-07			617	0.0223623	0.000213688	#N/A	#N/A	#N/A
1818	4.18132	0.369919		0.0407309	0.0399555	0.000775417	6.01272e-07			618	0.0198302	0.000189492	#N/A	#N/A	#N/A
1819	4.22675	0.370597		0.0414252	0.0403896	0.00103551	1.07228e-06			619	0.0150544	0.000143856	#N/A	#N/A	#N/A
1820	4.26524	0.370946		0.0417915	0.0407575	0.00103398	1.06912e-06			620	0.018239	0.000174287	#N/A	#N/A	#N/A
1821	4.30575	0.371023		0.0418851	0.0411445	0.000740612	5.48506e-07			621	0.0115966	0.000110814	#N/A	#N/A	#N/A
1822	4.32682	0.371124		0.0420025	0.0413459	0.000656685	4.31236e-07			622	0.0148117	0.000141537	#N/A	#N/A	#N/A
1823	4.35189	0.371289		0.0421844	0.0415855	0.000598872	3.58647e-07			623	-0.00120989	-1.15614e-05	#N/A	#N/A	#N/A
1824	4.37904	0.371381		0.0422932	0.0418449	0.000448309	2.00981e-07			624	0.0216112	0.000206511	#N/A	#N/A	#N/A
1825	4.41008	0.37154		0.0424699	0.0421415	0.000328441	1.07873e-07			625	0.015257	0.000145791	#N/A	#N/A	#N/A
1826	4.44201	0.371939		0.0428856	0.0424466	0.000439001	1.92722e-07			626	0.00838478	8.01226e-05	#N/A	#N/A	#N/A
1827	4.47514	0.372255		0.0432183	0.0427631	0.000455156	2.07167e-07			627	0.0186202	0.000177929	#N/A	#N/A	#N/A
1828	4.508	0.372199		0.0431787	0.0430772	0.000101483	1.02988e-08			628	0.0262187	0.000250539	#N/A	#N/A	#N/A
1829	4.54142	0.372099		0.0430962	0.0433966	-0.000300358	9.02151e-08			629	0.0173306	0.000165607	#N/A	#N/A	#N/A
1830	4.57269	0.372642		0.0436554	0.0436954	-3.99835e-05	1.59868e-09			630	0.0173297	0.000165598	#N/A	#N/A	#N/A
1831	4.60858	0.37357		0.0446008	0.0440383	0.000562536	3.16446e-07			631	0.0246681	0.000235721	#N/A	#N/A	#N/A
1832	4.64497	0.374163		0.045211	0.044386	0.000825056	6.80717e-07			632	0.0124125	0.00011861	#N/A	#N/A	#N/A
1833	4.6811	0.374483		0.0455473	0.0447313	0.000815988	6.65836e-07			633	0.0163916	0.000156634	#N/A	#N/A	#N/A
1834	4.72189	0.374819		0.0459006	0.045121	0.000779523	6.07656e-07			634	0.0148289	0.000141701	#N/A	#N/A	#N/A
1835	4.7647	0.375129		0.0462271	0.0455301	0.000697025	4.85844e-07			635	0.0253282	0.000242029	#N/A	#N/A	#N/A
1836	4.80103	0.375311		0.0464264	0.0458773	0.00054907	3.01477e-07			636	0.028549	0.000272806	#N/A	#N/A	#N/A
1837	4.83891	0.375603		0.0467351	0.0462392	0.000495877	2.45894e-07			637	0.0165021	0.000157689	#N/A	#N/A	#N/A
1838	4.8824	0.376161		0.0473097	0.0466548	0.000654853	4.28833e-07			638	0.0101091	9.65998e-05	#N/A	#N/A	#N/A
1839	4.92174	0.376659		0.0478242	0.0470307	0.000793447	6.29557e-07			639	0.0235227	0.000224776	#N/A	#N/A	#N/A
1840	4.95746	0.376809		0.047991	0.0473721	0.000618935	3.8308e-07			640	0.0173006	0.00016532	#N/A	#N/A	#N/A
1841	4.9968	0.376795		0.0479945	0.047748	0.000246471	6.07478e-08			641	0.0198477	0.000189659	#N/A	#N/A	#N/A
1842	5.03429	0.376877		0.0480929	0.0481063	-1.3336e-05	1.7785e-10			642	0.0226632	0.000216563	#N/A	#N/A	#N/A
1843	5.07125	0.377065		0.0482978	0.0484594	-0.000161607	2.61169e-08			643	0.0302011	0.000288594	#N/A	#N/A	#N/A
1844	5.11309	0.377383		0.0486328	0.0488592	-0.000226408	5.12605e-08			644	0.0296387	0.000283219	#N/A	#N/A	#N/A
1845	5.14916	0.377989		0.0492557	0.049204	5.17083e-05	2.67375e-09			645	0.0205479	0.00019635	#N/A	#N/A	#N/A
1846	5.18719	0.378677		0.0499602	0.0495673	0.000392932	1.54396e-07			646	0.0182608	0.000174495	#N/A	#N/A	#N/A
1847	5.22503	0.379115		0.0504151	0.0499289	0.00048622	2.3641e-07			647	0.0303128	0.000289661	#N/A	#N/A	#N/A
1848	5.25994	0.379382		0.0506992	0.0502625	0.000436656	1.90668e-07			648	0.0216469	0.000206851	#N/A	#N/A	#N/A
1849	5.30024	0.379798		0.0511321	0.0506476	0.000484512	2.34752e-07			649	0.0272956	0.000260829	#N/A	#N/A	#N/A
1850	5.33633	0.380333		0.0516844	0.0509925	0.000691878	4.78695e-07			650	0.0219913	0.000210143	0.359622	0.359412	37.6122
1851	5.37073	0.3807		0.0520675	0.0513212	0.000746295	5.56956e-07			651	0.0209291	0.000199993	0.359694	0.359494	37.6208
1852	5.40819	0.380916		0.0523009	0.0516792	0.000621708	3.8652e-07			652	0.025938	0.000247856	0.359385	0.359137	37.5834
1853	5.44103	0.381249		0.0526509	0.0519929	0.000657986	4.32946e-07			653	0.0253299	0.000242046	0.359321	0.359079	37.5774
1854	5.47796	0.381699		0.0531178	0.0523458	0.000771944	5.95898e-07			654	0.021485	0.000205305	0.359719	0.359513	37.6228
1855	5.51763	0.382035		0.0534698	0.0527249	0.000744926	5.54914e-07			655	0.0349232	0.000333717	0.359977	0.359644	37.6365
1856	5.54929	0.382274		0.0537259	0.0530275	0.000698401	4.87764e-07			656	0.0268066	0.000256156	0.359892	0.359636	37.6357
1857	5.5818	0.382612		0.0540813	0.0533382	0.000743101	5.52199e-07			657	0.0271912	0.000259831	0.359975	0.359715	37.6439
1858	5.61943	0.382996		0.0544818	0.0536977	0.000784028	6.147e-07			658	0.0340843	0.0003257	0.360356	0.36003	37.6769
1859	5.65243	0.383253		0.0547553	0.054013	0.000742233	5.50909e-07			659	0.0272643	0.00026053	0.360545	0.360284	37.7035
1860	5.68435	0.38349		0.0550093	0.054318	0.000691234	4.77805e-07			660	0.0333377	0.000318566	0.360431	0.360112	37.6855
1861	5.72095	0.383871		0.0554077	0.0546678	0.000739951	5.47528e-07			661	0.0344093	0.000328806	0.360465	0.360136	37.688
1862	5.75407	0.384222		0.0557756	0.0549843	0.000791348	6.26231e-07			662	0.0254279	0.000242982	0.360735	0.360492	37.7252
1863	5.78376	0.384345		0.0559155	0.055268	0.000647497	4.19252e-07			663	0.0317835	0.000303715	0.360882	0.360578	37.7343
1864	5.81424	0.384382		0.055969	0.0555593	0.000409673	1.67832e-07			664	0.0336629	0.000321673	0.360911	0.360589	37.7354
1865	5.8558	0.384466		0.0560695	0.0559564	0.000113091	1.27897e-08			665	0.0302323	0.000288892	0.36116	0.360871	37.7649
1866	5.88724	0.384439		0.0560596	0.0562568	-0.000197144	3.88659e-08			666	0.0414582	0.000396163	0.361639	0.361242	37.8038
1867	5.92015	0.384254		0.0558915	0.0565713	-0.000679781	4.62102e-07			667	0.026485	0.000253083	0.361703	0.361449	37.8255
1868	5.95467	0.38438		0.0560341	0.0569012	-0.000867083	7.51834e-07			668	0.046693	0.000446185	0.359858	0.359412	37.6122
1869	5.98991	0.385181		0.0568528	0.0572379	-0.000385142	1.48334e-07			669	0.03632	0.000347064	0.357208	0.356861	37.3452
1870	6.02335	0.386103		0.0577907	0.0575575	0.000233204	5.43839e-08			670	0.0355423	0.000339632	0.356677	0.356338	37.2905
1871	6.06037	0.386677		0.0583817	0.0579112	0.000470434	2.21308e-07			671	0.0315775	0.000301746	0.357201	0.3569	37.3493
1872	6.09681	0.38711		0.0588321	0.0582594	0.000572648	3.27926e-07			672	0.0338166	0.000323142	0.35781	0.357487	37.4108
1873	6.13246	0.387538		0.0592771	0.0586001	0.000677039	4.58381e-07			673	0.0387589	0.000370369	0.358002	0.357631	37.4259
1874	6.16813	0.387821		0.059577	0.0589409	0.000636134	4.04667e-07			674	0.0360924	0.000344889	0.357528	0.357183	37.3789
1875	6.20341	0.387992		0.0597647	0.059278	0.000486617	2.36796e-07			675	0.0357968	0.000342064	0.356827	0.356485	37.3059
1876	6.24024	0.38833		0.0601193	0.05963	0.000489329	2.39443e-07			676	0.0391486	0.000374093	0.356556	0.356182	37.2742
1877	6.27874	0.388826		0.0606318	0.0599979	0.000633883	4.01807e-07			677	0.0410398	0.000392165	0.356703	0.356311	37.2877
1878	6.31722	0.389197		0.0610197	0.0603656	0.000654079	4.27819e-07			678	0.0372392	0.000355847	0.356783	0.356427	37.2999
1879	6.35702	0.389451		0.0612912	0.0607459	0.000545349	2.97406e-07			679	0.0374141	0.000357519	0.356755	0.356398	37.2968
1880	6.39601	0.389856		0.0617131	0.0611185	0.000594529	3.53465e-07			680	0.0386954	0.000369762	0.356944	0.356575	37.3153
1881	6.43329	0.390375		0.0622481	0.0614747	0.000773418	5.98175e-07			681	0.0466547	0.000445819	0.357283	0.356837	37.3428
1882	6.47163	0.390727		0.0626176	0.0618411	0.000776514	6.02973e-07			682	0.0478525	0.000457265	0.357452	0.356995	37.3593
1883	6.51332	0.390941		0.062848	0.0622395	0.000608539	3.70319e-07			683	0.0359943	0.000343951	0.357556	0.357212	37.382
1884	6.54825	0.39127		0.0631942	0.0625732	0.000620968	3.85602e-07			684	0.0460415	0.00043996	0.357858	0.357418	37.4035
1885	6.59381	0.391683		0.0636239	0.0630086	0.000615322	3.78622e-07			685	0.0376666	0.000359931	0.358175	0.357815	37.4451
1886	6.6342	0.391956		0.0639138	0.0633946	0.000519174	2.69542e-07			686	0.0415467	0.000397008	0.35823	0.357833	37.447
1887	6.6682	0.392148		0.0641223	0.0637195	0.000402759	1.62215e-07			687	0.0447279	0.000427407	0.358232	0.357805	37.4441
1888	6.71663	0.392456		0.0644481	0.0641822	0.000265859	7.06812e-08			688	0.0427079	0.000408105	0.358476	0.358068	37.4715
1889	6.75344	0.392845		0.0648538	0.064534	0.000319861	1.02311e-07			689	0.0420287	0.000401615	0.358789	0.358387	37.505
1890	6.79366	0.39322		0.065245	0.0649183	0.000326705	1.06736e-07			690	0.0418632	0.000400033	0.358963	0.358563	37.5233
1891	6.83891	0.393715		0.0657567	0.0653507	0.000406006	1.64841e-07			691	0.0452058	0.000431974	0.359177	0.358745	37.5424
1892	6.87558	0.394303		0.0663618	0.0657011	0.000660672	4.36487e-07			692	0.0444796	0.000425035	0.359518	0.359093	37.5789
1893	6.92633	0.394687		0.0667632	0.0661861	0.000577074	3.33015e-07			693	0.0446307	0.000426478	0.359751	0.359325	37.6031
1894	6.96375	0.394806		0.0668988	0.0665436	0.000355158	1.26137e-07			694	0.0493068	0.000471162	0.359837	0.359366	37.6074
1895	7.00486	0.395057		0.0671663	0.0669365	0.000229839	5.2826e-08			695	0.0424005	0.000405167	0.360066	0.359661	37.6383
1896	7.04604	0.395657		0.0677834	0.06733	0.000453375	2.05549e-07			696	0.0499536	0.000477342	0.360476	0.359998	37.6736
1897	7.09162	0.396265		0.0684084	0.0677655	0.000642861	4.1327e-07			697	0.0337803	0.000322796	0.36078	0.360457	37.7216
1898	7.13927	0.396665		0.0688252	0.0682209	0.000604377	3.65271e-07			698	0.0524794	0.000501479	0.360979	0.360478	37.7238
1899	7.17589	0.397078		0.0692545	0.0685708	0.000683753	4.67518e-07			699	0.0514323	0.000491473	0.361358	0.360867	37.7645
1900	7.22187	0.397603		0.0697973	0.0690102	0.000787111	6.19544e-07			700	0.0499871	0.000477663	0.361843	0.361365	37.8166
1901	7.2652	0.398006		0.070217	0.0694242	0.000792833	6.28583e-07			701	0.0448813	0.000428873	0.362075	0.361646	37.846
1902	7.31037	0.398251		0.0704788	0.0698559	0.000622882	3.87982e-07			702	0.0403353	0.000385433	0.362108	0.361723	37.854
1903	7.35578	0.398647		0.0708916	0.0702898	0.000601853	3.62226e-07			703	0.0442878	0.000423202	0.362306	0.361882	37.8708
1904	7.39007	0.399209		0.0714706	0.0706174	0.000853166	7.27893e-07			704	0.0495253	0.00047325	0.362641	0.362168	37.9006
1905	7.44764	0.399611		0.0718887	0.0711676	0.00072113	5.20029e-07			705	0.0488882	0.000467162	0.362825	0.362358	37.9205
1906	7.48933	0.399813		0.0721079	0.0715659	0.00054202	2.93786e-07			706	0.0617292	0.000589867	0.362906	0.362316	37.9161
1907	7.53486	0.400107		0.0724191	0.072001	0.000418126	1.74829e-07			707	0.0501751	0.000479459	0.36311	0.36263	37.949
1908	7.58252	0.400542		0.0728711	0.0724565	0.000414615	1.71906e-07			708	0.0480058	0.00045873	0.363343	0.362885	37.9756
1909	7.62704	0.400934		0.0732798	0.0728819	0.000397926	1.58345e-07			709	0.0443023	0.00042334	0.363425	0.363002	37.9879
1910	7.67764	0.401378		0.0737408	0.0733654	0.000375338	1.40879e-07			710	0.0566105	0.000540954	0.36351	0.362969	37.9845
1911	7.72339	0.402067		0.074446	0.0738026	0.000643427	4.13998e-07			711	0.0514801	0.00049193	0.36377	0.363278	38.0168
1912	7.77418	0.402763		0.0751592	0.0742879	0.000871306	7.59174e-07			712	0.0493706	0.000471772	0.363993	0.363521	38.0423
1913	7.81449	0.403158		0.075571	0.0746731	0.000897926	8.06272e-07			713	0.0516469	0.000493523	0.363974	0.363481	38.038
1914	7.8665	0.403412		0.0758418	0.0751701	0.000671765	4.51268e-07			714	0.0504892	0.00048246	0.363924	0.363442	38.034
1915	7.91786	0.403824		0.0762706	0.0756608	0.000609816	3.71876e-07			715	0.0477438	0.000456227	0.364055	0.363599	38.0504
1916	7.96282	0.404257		0.0767204	0.0760905	0.000629959	3.96849e-07			716	0.0408169	0.000390035	0.364143	0.363753	38.0665
1917	8.01407	0.404483		0.0769638	0.0765802	0.000383535	1.47099e-07			717	0.0497341	0.000475246	0.363917	0.363441	38.0339
1918	8.06475	0.404786		0.0772838	0.0770645	0.000219268	4.80785e-08			718	0.0506178	0.00048369	0.363418	0.362934	37.9808
1919	8.11301	0.405433		0.077947	0.0775257	0.000421373	1.77555e-07			719	0.0510174	0.000487508	0.362848	0.36236	37.9207
1920	8.14873	0.406027		0.078558	0.077867	0.000691067	4.77573e-07			720	0.0506632	0.000484124	0.362509	0.362024	37.8856
1921	8.19804	0.406302		0.0788499	0.0783382	0.000511656	2.61792e-07			721	0.0536521	0.000512685	0.362786	0.362273	37.9117
1922	8.27189	0.406638		0.0792024	0.0790439	0.000158446	2.51052e-08			722	0.0555123	0.00053046	0.363657	0.363126	38.0009
1923	8.34963	0.407483		0.0800648	0.0797867	0.000278036	7.73043e-08			723	0.0502459	0.000480136	0.364438	0.363957	38.0879
1924	8.426	0.408567		0.0811654	0.0805165	0.000648935	4.21117e-07			724	0.0538988	0.000515042	0.364554	0.364039	38.0965
1925	8.50449	0.409469		0.0820845	0.0812665	0.000817997	6.69119e-07			725	0.0613478	0.000586223	0.364281	0.363694	38.0604
1926	8.59162	0.410301		0.0829336	0.0820992	0.000834393	6.96212e-07			726	0.0451908	0.00043183	0.36423	0.363798	38.0712
1927	8.66955	0.411188		0.0838367	0.0828438	0.0009929	9.8585e-07			727	0.0488321	0.000466626	0.364396	0.363929	38.0849
1928	8.74362	0.411943		0.0846089	0.0835516	0.00105727	1.11783e-06			728	0.0490979	0.000469166	0.364385	0.363916	38.0836
1929	8.82919	0.412545		0.0852281	0.0843693	0.000858765	7.37477e-07			729	0.0527906	0.000504452	0.3643	0.363795	38.0709
1930	8.91491	0.413293		0.0859926	0.0851884	0.000804184	6.46712e-07			730	0.050575	0.00048328	0.364463	0.363979	38.0902
1931	8.99101	0.414201		0.086918	0.0859156	0.00100235	1.00471e-06			731	0.0490154	0.000468377	0.364643	0.364174	38.1106
1932	9.07464	0.414968		0.0877011	0.0867148	0.000986314	9.72816e-07			732	0.0514426	0.000491571	0.364489	0.363997	38.0921
1933	9.15498	0.415604		0.0883542	0.0874825	0.000871753	7.59954e-07			733	0.0557864	0.000533079	0.364239	0.363706	38.0616
1934	9.23101	0.416421		0.089188	0.088209	0.000979002	9.58445e-07			734	0.0573097	0.000547635	0.364243	0.363695	38.0605
1935	9.3207	0.417377		0.090161	0.089066	0.00109503	1.19909e-06			735	0.0488936	0.000467214	0.364278	0.363811	38.0726
1936	9.39745	0.418152		0.0909532	0.0897995	0.00115372	1.33106e-06			736	0.0526421	0.000503033	0.364055	0.363552	38.0455
1937	9.48124	0.418787		0.0916045	0.0906	0.00100447	1.00897e-06			737	0.0571915	0.000546506	0.363854	0.363307	38.0199
1938	9.56581	0.41955		0.0923846	0.0914082	0.000976333	9.53226e-07			738	0.0481137	0.000459761	0.363968	0.363508	38.0409
1939	9.65218	0.420328		0.0931794	0.0922335	0.000945891	8.94711e-07			739	0.0487186	0.000465542	0.364096	0.363631	38.0537
1940	9.73982	0.420838		0.0937066	0.093071	0.000635577	4.03958e-07			740	0.0514414	0.00049156	0.363968	0.363477	38.0376
1941	9.81918	0.421262		0.0941472	0.0938293	0.00031789	1.01054e-07			741	0.0533155	0.000509468	0.36392	0.363411	38.0307
1942	9.90296	0.422054		0.0949559	0.0946299	0.000325951	1.06244e-07			742	0.0509551	0.000486913	0.364198	0.363711	38.0621
1943	9.99219	0.423135		0.096054	0.0954826	0.000571399	3.26497e-07			743	0.0471179	0.000450245	0.364383	0.363933	38.0853
1944	10.0826	0.424049		0.0969842	0.0963469	0.000637318	4.06174e-07			744	0.050853	0.000485937	0.364224	0.363738	38.0649
1945	10.1554	0.42486		0.0978123	0.0970417	0.00077056	5.93763e-07			745	0.0519218	0.00049615	0.364119	0.363623	38.0529
1946	10.259	0.425799		0.0987681	0.0980317	0.000736364	5.42232e-07			746	0.0628905	0.000600964	0.364299	0.363698	38.0608
1947	10.3435	0.426726		0.0997117	0.0988394	0.000872328	7.60956e-07			747	0.0608116	0.000581099	0.364394	0.363813	38.0728
1948	10.4302	0.427487		0.10049	0.0996678	0.000822227	6.76057e-07			748	0.0513243	0.000490441	0.36423	0.36374	38.0651
1949	10.5114	0.42829		0.10131	0.100444	0.000865645	7.49342e-07			749	0.0485265	0.000463706	0.364173	0.363709	38.0619
1950	10.603	0.429262		0.102299	0.101319	0.000979772	9.59954e-07			750	0.0478702	0.000457435	0.364337	0.363879	38.0797
1951	10.6934	0.430156		0.103209	0.102183	0.00102653	1.05377e-06			751	0.0516059	0.000493132	0.364334	0.363841	38.0757
1952	10.788	0.430857		0.103927	0.103087	0.000840148	7.05849e-07			752	0.0585803	0.000559777	0.364094	0.363534	38.0436
1953	10.8772	0.431656		0.104744	0.103939	0.000804534	6.47274e-07			753	0.0568755	0.000543486	0.364038	0.363494	38.0395
1954	10.9682	0.432705		0.10581	0.104809	0.00100071	1.00141e-06			754	0.0571457	0.000546068	0.364233	0.363687	38.0596
1955	11.067	0.433796		0.106917	0.105753	0.00116351	1.35375e-06			755	0.0549576	0.000525159	0.36426	0.363735	38.0646
1956	11.1925	0.434915		0.108053	0.106953	0.00110015	1.21033e-06			756	0.0574793	0.000549256	0.36409	0.363541	38.0443
1957	11.3528	0.436344		0.109498	0.108484	0.00101447	1.02915e-06			757	0.0562385	0.000537399	0.364133	0.363596	38.05
1958	11.5189	0.437977		0.111149	0.110071	0.00107737	1.16073e-06			758	0.064422	0.000615599	0.364336	0.363721	38.0631
1959	11.7046	0.439345		0.112534	0.111846	0.00068778	4.73041e-07			759	0.0583235	0.000557323	0.364288	0.363731	38.0642
1960	11.8397	0.440377		0.113583	0.113137	0.000445359	1.98344e-07			760	0.0597116	0.000570587	0.364073	0.363502	38.0403
1961	11.9434	0.441408		0.11463	0.114128	0.000502263	2.52268e-07			761	0.0611632	0.000584459	0.364096	0.363512	38.0413
1962	12.0292	0.44244		0.115679	0.114948	0.000731009	5.34375e-07			762	0.0646023	0.000617322	0.36426	0.363642	38.0549
1963	12.1146	0.44319		0.116446	0.115764	0.000681487	4.64425e-07			763	0.0612772	0.000585548	0.364186	0.363601	38.0506
1964	12.1972	0.443754		0.117026	0.116553	0.000473152	2.23873e-07			764	0.0641575	0.000613071	0.364024	0.36341	38.0307
1965	12.2926	0.44446		0.11775	0.117465	0.000285309	8.14014e-08			765	0.0601591	0.000574864	0.364149	0.363574	38.0478
1966	12.3771	0.445275		0.118581	0.118272	0.000309105	9.55459e-08			766	0.0586747	0.000560679	0.364376	0.363815	38.073
1967	12.455	0.446		0.119323	0.119016	0.000306781	9.41144e-08			767	0.064081	0.00061234	0.364307	0.363694	38.0604
1968	12.5493	0.446824		0.120164	0.119917	0.000246913	6.0966e-08			768	0.0595733	0.000569266	0.364113	0.363544	38.0446
1969	12.6378	0.447916		0.121273	0.120763	0.000510141	2.60244e-07			769	0.0650288	0.000621397	0.364152	0.36353	38.0432
1970	12.7169	0.44892		0.122294	0.121519	0.000775308	6.01102e-07			770	0.0708619	0.000677137	0.364216	0.363539	38.0441
1971	12.8005	0.449587		0.122978	0.122318	0.00065968	4.35177e-07			771	0.0641421	0.000612924	0.36402	0.363407	38.0304
1972	12.9045	0.450241		0.123649	0.123311	0.000337257	1.13742e-07			772	0.0609182	0.000582117	0.363866	0.363284	38.0174
1973	12.9794	0.451151		0.124576	0.124028	0.000547791	3.00075e-07			773	0.066893	0.000639211	0.364062	0.363423	38.032
1974	13.0791	0.452031		0.125472	0.124981	0.000491689	2.41758e-07			774	0.0682999	0.000652654	0.364319	0.363666	38.0574
1975	13.1586	0.452602		0.12606	0.12574	0.000319923	1.0235e-07			775	0.0611973	0.000584785	0.364333	0.363749	38.066
1976	13.2386	0.452939		0.126414	0.126505	-9.10013e-05	8.28123e-09			776	0.0640345	0.000611896	0.364347	0.363735	38.0647
1977	13.3144	0.452861		0.126353	0.127229	-0.000875261	7.66082e-07			777	0.0691397	0.00066068	0.364563	0.363903	38.0822
1978	13.3046	0.451827		0.125336	0.127135	-0.00179911	3.23678e-06			778	0.0711293	0.000679691	0.364676	0.363996	38.092
1979	12.9634	0.44989		0.123416	0.123875	-0.000458857	2.1055e-07			779	0.060848	0.000581447	0.364497	0.363916	38.0835
1980	12.7008	0.447928		0.121471	0.121365	0.000105155	1.10576e-08			780	0.0690906	0.000660211	0.364362	0.363702	38.0612
1981	12.527	0.446507		0.120066	0.119704	0.000362145	1.31149e-07			781	0.0724746	0.000692547	0.364469	0.363776	38.0689
1982	12.4023	0.445368		0.118945	0.118513	0.000431292	1.86013e-07			782	0.0717044	0.000685187	0.364513	0.363828	38.0743
1983	12.3057	0.444285		0.117878	0.11759	0.000287745	8.27973e-08			783	0.0610551	0.000583426	0.364367	0.363783	38.0697
1984	12.2329	0.44351		0.11712	0.116895	0.000225122	5.06801e-08			784	0.0652506	0.000623517	0.364362	0.363739	38.065
1985	12.1712	0.443055		0.116682	0.116305	0.00037687	1.42031e-07			785	0.0678524	0.000648379	0.364554	0.363906	38.0825
1986	12.1157	0.44252		0.116164	0.115774	0.000389845	1.51979e-07			786	0.0653175	0.000624156	0.36457	0.363946	38.0867
1987	12.071	0.44185		0.11551	0.115348	0.000162547	2.64215e-08			787	0.076263	0.000728748	0.364359	0.36363	38.0537
1988	12.0414	0.441423		0.115101	0.115064	3.67513e-05	1.35066e-09			788	0.070537	0.000674032	0.364287	0.363613	38.0518
1989	12.0104	0.441272		0.114966	0.114768	0.000198128	3.92549e-08			789	0.0746022	0.000712878	0.364393	0.36368	38.0589
1990	11.9772	0.441001		0.114712	0.114451	0.000261023	6.81328e-08			790	0.067568	0.000645661	0.364331	0.363685	38.0594
1991	11.9608	0.440574		0.114302	0.114295	7.50506e-06	5.6326e-11			791	0.0657287	0.000628085	0.364095	0.363467	38.0366
1992	11.9412	0.440397		0.114142	0.114107	3.52388e-05	1.24177e-09			792	0.0688744	0.000658144	0.364047	0.363389	38.0284
1993	11.9365	0.440542		0.114304	0.114062	0.000241706	5.84216e-08			793	0.0747238	0.00071404	0.364196	0.363482	38.0381
1994	11.9404	0.440662		0.114441	0.114099	0.000341453	1.1659e-07			794	0.0771763	0.000737475	0.364199	0.363462	38.036
1995	11.9396	0.440718		0.114513	0.114092	0.000421284	1.7748e-07			795	0.0688748	0.000658148	0.364071	0.363413	38.0309
1996	11.9344	0.44092		0.114732	0.114042	0.000690017	4.76123e-07			796	0.0673833	0.000643896	0.364128	0.363484	38.0384
1997	11.9636	0.441198		0.115027	0.114321	0.000706434	4.99049e-07			797	0.0660033	0.000630709	0.3643	0.36367	38.0578
1998	11.9816	0.44139		0.115236	0.114493	0.000743523	5.52826e-07			798	0.0721117	0.00068908	0.364259	0.363569	38.0473
1999	12.0294	0.441708		0.115571	0.11495	0.000620831	3.85432e-07			799	0.0742864	0.000709861	0.364062	0.363352	38.0246
2000	12.0921	0.442385		0.116265	0.115549	0.000716028	5.12696e-07			800	0.0787598	0.000752607	0.363978	0.363225	38.0113
2001	12.1662	0.443219		0.117115	0.116257	0.000858768	7.37483e-07			801	0.0685144	0.000654704	0.363932	0.363277	38.0167
2002	12.2604	0.444001		0.117915	0.117157	0.000757812	5.74279e-07			802	0.0712017	0.000680384	0.363733	0.363053	37.9932
2003	12.356	0.444977		0.118907	0.11807	0.000836657	6.99994e-07			803	0.071051	0.000678943	0.363538	0.36286	37.973
2004	12.4896	0.446344		0.120291	0.119347	0.000943412	8.90026e-07			804	0.0699784	0.000668694	0.36356	0.362891	37.9763
2005	12.6436	0.447742		0.121706	0.120819	0.000887673	7.87963e-07			805	0.0768332	0.000734197	0.363618	0.362884	37.9756
2006	12.85	0.448754		0.122735	0.122791	-5.59315e-05	3.12834e-09			806	0.0722942	0.000690823	0.3635	0.362809	37.9677
2007	12.9648	0.449423		0.12342	0.123888	-0.000467524	2.18579e-07			807	0.0723262	0.000691129	0.363372	0.36268	37.9543
2008	12.9564	0.449866		0.12388	0.123807	7.28123e-05	5.30164e-09			808	0.0718292	0.000686379	0.363413	0.362727	37.9591
2009	12.9426	0.449977		0.124008	0.123676	0.000332335	1.10447e-07			809	0.0706622	0.000675228	0.363431	0.362756	37.9621
2010	12.94	0.449866		0.123915	0.123651	0.000263142	6.9244e-08			810	0.0718083	0.00068618	0.363257	0.362571	37.9428
2011	12.9573	0.449921		0.123986	0.123817	0.000169646	2.87798e-08			811	0.0743144	0.000710128	0.363106	0.362396	37.9245
2012	12.9569	0.450169		0.124251	0.123813	0.000438532	1.9231e-07			812	0.0743331	0.000710306	0.363124	0.362414	37.9264
2013	12.9942	0.450295		0.124394	0.124169	0.000224586	5.04388e-08			813	0.0697145	0.000666172	0.363112	0.362446	37.9298
2014	13.0038	0.450288		0.124404	0.124261	0.00014301	2.0452e-08			814	0.0720019	0.00068803	0.362961	0.362273	37.9116
2015	13.0233	0.450433		0.124565	0.124447	0.000118254	1.39839e-08			815	0.0743712	0.000710671	0.362868	0.362157	37.8995
2016	13.0658	0.450706		0.124856	0.124853	2.59043e-06	6.71031e-12			816	0.0756535	0.000722924	0.362929	0.362206	37.9047
2017	13.0833	0.450846		0.125013	0.125021	-8.13551e-06	6.61865e-11			817	0.0733055	0.000700487	0.36295	0.36225	37.9092
2018	13.1118	0.450953		0.125136	0.125293	-0.000156749	2.45703e-08			818	0.0736392	0.000703675	0.362837	0.362133	37.897
2019	13.1258	0.451295		0.125495	0.125427	6.80493e-05	4.6307e-09			819	0.0733806	0.000701204	0.362731	0.36203	37.8862
2020	13.1557	0.451686		0.125902	0.125712	0.000190305	3.62161e-08			820	0.0695108	0.000664226	0.362664	0.362	37.8831
2021	13.1873	0.451794		0.126027	0.126014	1.29346e-05	1.67304e-10			821	0.0671344	0.000641518	0.36249	0.361848	37.8672
2022	13.1962	0.451775		0.126026	0.126099	-7.3166e-05	5.35326e-09			822	0.0729865	0.000697439	0.362231	0.361534	37.8343
2023	13.2137	0.451961		0.126229	0.126267	-3.77816e-05	1.42745e-09			823	0.0775564	0.000741107	0.362076	0.361335	37.8135
2024	13.2303	0.452202		0.126486	0.126425	6.08256e-05	3.69975e-09			824	0.0709795	0.00067826	0.36201	0.361331	37.8131
2025	13.2376	0.452211		0.126512	0.126495	1.7969e-05	3.22886e-10			825	0.0724747	0.000692548	0.361878	0.361186	37.7978
2026	13.2605	0.452174		0.126492	0.126713	-0.000220991	4.88372e-08			826	0.0678034	0.000647911	0.36175	0.361102	37.7891
2027	13.2518	0.452329		0.126664	0.126631	3.30666e-05	1.0934e-09			827	0.0752589	0.000719153	0.361782	0.361063	37.785
2028	13.2605	0.45246		0.126812	0.126714	9.82974e-05	9.66238e-09			828	0.0748826	0.000715557	0.361886	0.361171	37.7963
2029	13.2739	0.452345		0.126714	0.126842	-0.000127859	1.63479e-08			829	0.0775503	0.000741049	0.361896	0.361155	37.7946
2030	13.2719	0.452209		0.126594	0.126823	-0.000228183	5.20673e-08			830	0.0723046	0.000690923	0.361869	0.361178	37.797
2031	13.2766	0.452229		0.126631	0.126867	-0.000235622	5.55177e-08			831	0.0686041	0.000655561	0.361908	0.361253	37.8049
2032	13.2527	0.452122		0.126541	0.126639	-9.82126e-05	9.64572e-09			832	0.0717772	0.000685882	0.361903	0.361217	37.8011
2033	13.2476	0.451638		0.126074	0.12659	-0.000516601	2.66877e-07			833	0.0754501	0.000720981	0.361757	0.361036	37.7822
2034	13.2096	0.45094		0.125393	0.126228	-0.000834787	6.9687e-07			834	0.074343	0.000710401	0.361627	0.360917	37.7697
2035	13.1073	0.450134		0.124604	0.12525	-0.000645913	4.17204e-07			835	0.0728447	0.000696083	0.361659	0.360963	37.7745
2036	12.9477	0.449034		0.123521	0.123724	-0.000203351	4.13516e-08			836	0.0757791	0.000724124	0.361738	0.361014	37.7799
2037	12.8277	0.447692		0.122195	0.122578	-0.000382507	1.46312e-07			837	0.0743703	0.000710662	0.361743	0.361032	37.7818
2038	12.6914	0.446508		0.121028	0.121275	-0.000246688	6.0855e-08			838	0.0717088	0.000685229	0.361762	0.361077	37.7865
2039	12.5919	0.445555		0.120092	0.120325	-0.00023303	5.4303e-08			839	0.0733541	0.000700952	0.361833	0.361132	37.7922
2040	12.4844	0.444532		0.119086	0.119297	-0.000211388	4.46847e-08			840	0.0690805	0.000660114	0.361828	0.361168	37.796
2041	12.3854	0.443416		0.117987	0.118352	-0.000364712	1.33015e-07			841	0.0744385	0.000711314	0.361719	0.361008	37.7792
2042	12.2885	0.442515		0.117102	0.117426	-0.000323245	1.04487e-07			842	0.078392	0.000749092	0.36164	0.360891	37.767
2043	12.2078	0.441826		0.116431	0.116654	-0.00022379	5.0082e-08			843	0.0794918	0.000759602	0.361634	0.360875	37.7653
2044	12.1234	0.441025		0.115646	0.115848	-0.000201652	4.06636e-08			844	0.071031	0.000678753	0.361616	0.360937	37.7719
2045	12.0438	0.440078		0.114716	0.115087	-0.000370694	1.37414e-07			845	0.0742777	0.000709777	0.361605	0.360895	37.7674
2046	11.9626	0.439219		0.113875	0.114311	-0.000436829	1.9082e-07			846	0.076296	0.000729064	0.361702	0.360973	37.7755
2047	11.8525	0.438334		0.113006	0.11326	-0.000253499	6.42615e-08			847	0.0793183	0.000757944	0.36185	0.361092	37.7881
2048	11.7606	0.436956		0.111645	0.112381	-0.000736543	5.42496e-07			848	0.0743548	0.000710514	0.361914	0.361203	37.7997
2049	11.6473	0.434934		0.10964	0.111299	-0.00165903	2.75239e-06			849	0.0738507	0.000705697	0.36193	0.361224	37.8019
2050	11.3959	0.432634		0.107356	0.108896	-0.00153967	2.3706e-06			850	0.0740799	0.000707887	0.361999	0.361291	37.8089
2051	10.9297	0.430543		0.105283	0.104441	0.000841269	7.07733e-07			851	0.075031	0.000716975	0.362034	0.361317	37.8116
2052	10.7551	0.428967		0.103723	0.102773	0.000950304	9.03077e-07			852	0.081204	0.000775963	0.36193	0.361154	37.7946
2053	10.7649	0.427973		0.102746	0.102866	-0.000120055	1.44131e-08			853	0.0801099	0.000765508	0.361798	0.361032	37.7818
2054	10.7572	0.427311		0.102101	0.102793	-0.000692138	4.79055e-07			854	0.0710844	0.000679263	0.361771	0.361092	37.7881
2055	10.598	0.426581		0.101388	0.101272	0.000116497	1.35715e-08			855	0.0716848	0.000685	0.361797	0.361112	37.7901
2056	10.5098	0.425702		0.100526	0.100429	9.71621e-05	9.44048e-09			856	0.0702318	0.000671116	0.361814	0.361143	37.7933
2057	10.4374	0.424958		0.0997988	0.0997373	6.14481e-05	3.77587e-09			857	0.0766393	0.000732344	0.361906	0.361174	37.7966
2058	10.3848	0.424462		0.0993194	0.0992343	8.51796e-05	7.25556e-09			858	0.0825695	0.000789011	0.362086	0.361297	37.8095
2059	10.332	0.42397		0.098844	0.0987301	0.000113918	1.29773e-08			859	0.0766986	0.000732911	0.362185	0.361452	37.8258
2060	10.2804	0.423348		0.0982397	0.0982365	3.14665e-06	9.9014e-12			860	0.0762618	0.000728737	0.36214	0.361412	37.8215
2061	10.2304	0.422793		0.0977011	0.097759	-5.78915e-05	3.35142e-09			861	0.0745504	0.000712383	0.362094	0.361381	37.8183
2062	10.182	0.422384		0.0973084	0.0972961	1.22835e-05	1.50883e-10			862	0.079725	0.00076183	0.362095	0.361333	37.8133
2063	10.133	0.421906		0.0968473	0.0968277	1.96826e-05	3.87405e-10			863	0.0769001	0.000734836	0.362016	0.361282	37.8079
2064	10.0941	0.421287		0.0962458	0.096456	-0.000210178	4.4175e-08			864	0.0804327	0.000768592	0.361862	0.361093	37.7881
2065	10.0385	0.420767		0.0957427	0.0959254	-0.000182636	3.33558e-08			865	0.0836311	0.000799156	0.361808	0.361009	37.7794
2066	9.98343	0.420415		0.0954073	0.0953989	8.48185e-06	7.19417e-11			866	0.0779292	0.00074467	0.361862	0.361117	37.7906
2067	9.94362	0.420009		0.0950178	0.0950185	-7.34927e-07	5.40118e-13			867	0.0771892	0.000737599	0.361865	0.361127	37.7917
2068	9.88763	0.419473		0.0944994	0.0944834	1.60238e-05	2.56762e-10			868	0.0759207	0.000725477	0.361834	0.361109	37.7898
2069	9.83557	0.418958		0.0940011	0.093986	1.51906e-05	2.30753e-10			869	0.0825983	0.000789286	0.361918	0.361129	37.7919
2070	9.77975	0.418472		0.0935317	0.0934526	7.91581e-05	6.266e-09			870	0.0861478	0.000823205	0.362058	0.361235	37.803
2071	9.72481	0.417872		0.0929489	0.0929276	2.12364e-05	4.50984e-10			871	0.0793272	0.000758029	0.362066	0.361308	37.8106
2072	9.66262	0.417204		0.0922973	0.0923333	-3.60545e-05	1.29993e-09			872	0.0760146	0.000726375	0.36197	0.361244	37.804
2073	9.60257	0.416636		0.0917465	0.0917595	-1.30647e-05	1.70685e-10			873	0.083228	0.000795303	0.36192	0.361124	37.7914
2074	9.54361	0.416115		0.0912418	0.0911961	4.57641e-05	2.09435e-09			874	0.0829181	0.000792342	0.361864	0.361072	37.786
2075	9.47649	0.41546		0.0906042	0.0905547	4.95164e-05	2.45188e-09			875	0.0825977	0.000789281	0.361698	0.360909	37.7689
2076	9.42087	0.414738		0.0898991	0.0900232	-0.000124115	1.54046e-08			876	0.0846907	0.000809281	0.361546	0.360736	37.7508
2077	9.34989	0.414136		0.0893135	0.0893449	-3.1481e-05	9.91052e-10			877	0.0850602	0.000812811	0.361551	0.360738	37.751
2078	9.29092	0.413598		0.0887931	0.0887815	1.16008e-05	1.34579e-10			878	0.081696	0.000780664	0.361569	0.360788	37.7562
2079	9.22083	0.412972		0.0881836	0.0881117	7.1878e-05	5.16645e-09			879	0.0804305	0.000768571	0.361445	0.360677	37.7446
2080	9.15788	0.412339		0.0875676	0.0875101	5.7472e-05	3.30303e-09			880	0.0874332	0.000835487	0.361308	0.360472	37.7232
2081	9.10271	0.411834		0.0870792	0.086983	9.61676e-05	9.24821e-09			881	0.0848167	0.000810485	0.361277	0.360467	37.7226
2082	9.04877	0.411364		0.0866257	0.0864675	0.000158211	2.50307e-08			882	0.0843014	0.00080556	0.361221	0.360416	37.7173
2083	9.0013	0.410819		0.0860976	0.0860139	8.37501e-05	7.01408e-09			883	0.0803855	0.000768141	0.361041	0.360273	37.7024
2084	8.95274	0.410328		0.0856233	0.0855499	7.33969e-05	5.3871e-09			884	0.079525	0.000759919	0.360884	0.360124	37.6868
2085	8.9094	0.410019		0.0853313	0.0851357	0.000195558	3.82429e-08			885	0.0847554	0.000809899	0.360843	0.360033	37.6773
2086	8.88175	0.409775		0.085104	0.0848715	0.000232477	5.40457e-08			886	0.0812107	0.000776027	0.360781	0.360005	37.6743
2087	8.85259	0.409472		0.0848181	0.0845929	0.000225213	5.07209e-08			887	0.0884829	0.000845517	0.360647	0.359802	37.653
2088	8.82763	0.409218		0.0845808	0.0843543	0.00022646	5.12842e-08			888	0.087064	0.000831959	0.36061	0.359778	37.6506
2089	8.81361	0.40912		0.0845001	0.0842204	0.0002797	7.82322e-08			889	0.0870275	0.00083161	0.360711	0.359879	37.6611
2090	8.81393	0.409104		0.084501	0.0842235	0.000277519	7.70169e-08			890	0.0840982	0.000803619	0.360745	0.359942	37.6677
2091	8.81518	0.409157		0.0845704	0.0842354	0.000335049	1.12258e-07			891	0.0829183	0.000792344	0.360648	0.359856	37.6587
2092	8.84215	0.409436		0.084867	0.0844931	0.000373915	1.39812e-07			892	0.0872199	0.000833449	0.360596	0.359763	37.6489
2093	8.87699	0.409926		0.0853731	0.0848261	0.000547039	2.99252e-07			893	0.0888387	0.000848918	0.360617	0.359769	37.6495
2094	8.9552	0.410335		0.0857991	0.0855734	0.000225667	5.09257e-08			894	0.084579	0.000808213	0.360553	0.359745	37.647
2095	9.00851	0.410485		0.0859662	0.0860828	-0.000116571	1.35887e-08			895	0.0857177	0.000819094	0.360416	0.359597	37.6315
2096	9.00348	0.410477		0.0859746	0.0860347	-6.01342e-05	3.61612e-09			896	0.0879	0.000839947	0.360382	0.359542	37.6259
2097	8.97735	0.410388		0.0859025	0.0857851	0.000117437	1.37915e-08			897	0.0864703	0.000826286	0.360431	0.359605	37.6324
2098	8.94887	0.410163		0.0856949	0.0855129	0.000181956	3.31081e-08			898	0.0901486	0.000861435	0.360388	0.359527	37.6243
2099	8.9367	0.409855		0.0854036	0.0853966	6.98923e-06	4.88493e-11			899	0.0922312	0.000881336	0.360297	0.359416	37.6126
2100	8.9039	0.409622		0.0851871	0.0850832	0.000103842	1.07832e-08			900	0.0883185	0.000843947	0.360331	0.359487	37.6201
2101	8.87427	0.409451		0.0850338	0.0848	0.000233727	5.46281e-08			901	0.0805109	0.000769339	0.360425	0.359655	37.6377
2102	8.85467	0.409202		0.0848016	0.0846128	0.000188844	3.5662e-08			902	0.0853682	0.000815755	0.36038	0.359564	37.6282
2103	8.84203	0.408901		0.0845167	0.084492	2.47635e-05	6.13231e-10			903	0.0857976	0.000819858	0.360249	0.35943	37.6141
2104	8.81357	0.408692		0.0843249	0.08422	0.000104906	1.10053e-08			904	0.088604	0.000846675	0.360216	0.359369	37.6077
2105	8.79893	0.408549		0.0841985	0.0840801	0.000118387	1.40155e-08			905	0.0918444	0.000877639	0.360222	0.359344	37.6051
2106	8.78218	0.408342		0.0840087	0.0839201	8.86055e-05	7.85093e-09			906	0.0910401	0.000869954	0.360127	0.359257	37.5961
2107	8.75579	0.408106		0.0837895	0.0836679	0.000121569	1.4779e-08			907	0.0917461	0.0008767	0.36003	0.359153	37.5852
2108	8.73563	0.407928		0.0836284	0.0834752	0.000153167	2.34601e-08			908	0.087529	0.000836403	0.360062	0.359226	37.5927
2109	8.71619	0.407742		0.0834593	0.0832895	0.000169866	2.88544e-08			909	0.0881816	0.000842639	0.360111	0.359268	37.5972
2110	8.69282	0.407474		0.0832082	0.0830662	0.000142045	2.01768e-08			910	0.0917171	0.000876423	0.360048	0.359171	37.5871
2111	8.67618	0.407215		0.0829658	0.0829072	5.86347e-05	3.43802e-09			911	0.094583	0.000903809	0.359975	0.359071	37.5766
2112	8.6467	0.407033		0.0828003	0.0826254	0.000174881	3.05833e-08			912	0.0908646	0.000868276	0.359983	0.359115	37.5811
2113	8.62267	0.406829		0.0826139	0.0823958	0.000218077	4.75574e-08			913	0.0858922	0.000820762	0.359943	0.359122	37.5819
2114	8.59602	0.406576		0.0823775	0.0821411	0.000236373	5.58722e-08			914	0.0875572	0.000836672	0.359789	0.358952	37.5641
2115	8.57542	0.406451		0.0822694	0.0819443	0.000325071	1.05671e-07			915	0.0940234	0.000898461	0.359685	0.358787	37.5468
2116	8.57639	0.406554		0.0823896	0.0819536	0.000436068	1.90156e-07			916	0.0901682	0.000861622	0.359717	0.358855	37.554
2117	8.59372	0.406745		0.0825967	0.0821192	0.000477496	2.28002e-07			917	0.0966501	0.000923562	0.359728	0.358804	37.5486
2118	8.62056	0.406925		0.0827935	0.0823756	0.000417866	1.74612e-07			918	0.0945201	0.000903208	0.359653	0.35875	37.543
2119	8.64737	0.407206		0.0830917	0.0826319	0.000459846	2.11458e-07			919	0.0900507	0.0008605	0.359646	0.358785	37.5466
2120	8.68	0.407628		0.0835302	0.0829437	0.000586512	3.43996e-07			920	0.0875891	0.000836977	0.359712	0.358875	37.5561
2121	8.72551	0.408058		0.0839777	0.0833786	0.000599173	3.59009e-07			921	0.0923639	0.000882603	0.359676	0.358794	37.5475
2122	8.78199	0.408476		0.0844127	0.0839182	0.000494504	2.44535e-07			922	0.0959904	0.000917257	0.359541	0.358624	37.5298
2123	8.83819	0.409027		0.0849801	0.0844552	0.000524859	2.75477e-07			923	0.0936408	0.000894805	0.359497	0.358603	37.5275
2124	8.91313	0.409737		0.0857071	0.0851714	0.000535667	2.86939e-07			924	0.0957563	0.000915021	0.359544	0.358629	37.5302
2125	8.98678	0.410489		0.0864755	0.0858751	0.000600367	3.60441e-07			925	0.0942276	0.000900413	0.359498	0.358597	37.527
2126	9.07225	0.411305		0.0873084	0.0866919	0.000616529	3.80108e-07			926	0.0922351	0.000881373	0.359373	0.358492	37.516
2127	9.176	0.41233		0.0883509	0.0876833	0.000667535	4.45604e-07			927	0.0944704	0.000902733	0.359347	0.358444	37.511
2128	9.28778	0.413535		0.0895723	0.0887514	0.00082093	6.73926e-07			928	0.0965699	0.000922795	0.35939	0.358467	37.5134
2129	9.41604	0.414776		0.0908308	0.089977	0.000853771	7.28926e-07			929	0.0951761	0.000909476	0.35933	0.35842	37.5084
2130	9.56651	0.416132		0.0922029	0.0914149	0.000788018	6.20973e-07			930	0.0999902	0.000955479	0.359209	0.358254	37.491
2131	9.72741	0.41779		0.0938785	0.0929524	0.000926029	8.5753e-07			931	0.0965961	0.000923045	0.359198	0.358275	37.4932
2132	9.91849	0.419643		0.0957476	0.0947783	0.000969302	9.39547e-07			932	0.0964023	0.000921194	0.359232	0.358311	37.497
2133	10.1385	0.42138		0.0975019	0.0968804	0.000621444	3.86193e-07			933	0.097274	0.000929524	0.35916	0.35823	37.4886
2134	10.3464	0.422916		0.0990544	0.0988677	0.000186625	3.4829e-08			934	0.0974351	0.000931062	0.359058	0.358127	37.4778
2135	10.4854	0.42432		0.100476	0.100195	0.000280619	7.87469e-08			935	0.0961562	0.000918842	0.35906	0.358141	37.4792
2136	10.599	0.425545		0.101717	0.101281	0.000436119	1.902e-07			936	0.0958464	0.000915881	0.359076	0.358161	37.4813
2137	10.7225	0.426569		0.102758	0.102461	0.000296772	8.80739e-08			937	0.0983604	0.000939905	0.359006	0.358066	37.4714
2138	10.826	0.427577		0.103783	0.10345	0.000333119	1.10968e-07			938	0.0973394	0.000930148	0.358968	0.358038	37.4684
2139	10.9419	0.428695		0.104918	0.104558	0.000360562	1.30005e-07			939	0.102118	0.000975808	0.35905	0.358074	37.4722
2140	11.0546	0.429797		0.106037	0.105634	0.000402814	1.62259e-07			940	0.102288	0.000977437	0.359096	0.358118	37.4768
2141	11.171	0.430821		0.107077	0.106747	0.000330322	1.09113e-07			941	0.099048	0.000946475	0.35899	0.358044	37.469
2142	11.2897	0.431945		0.108219	0.107881	0.000337548	1.13939e-07			942	0.098199	0.000938362	0.358879	0.357941	37.4583
2143	11.4223	0.433239		0.109529	0.109148	0.000380873	1.45064e-07			943	0.0979583	0.000936062	0.358876	0.35794	37.4582
2144	11.5457	0.434486		0.110793	0.110327	0.000466314	2.17448e-07			944	0.0985755	0.00094196	0.358859	0.357917	37.4558
2145	11.6889	0.4356		0.111924	0.111696	0.00022876	5.23311e-08			945	0.0983414	0.000939723	0.35876	0.35782	37.4456
2146	11.8289	0.436782		0.113123	0.113033	8.92329e-05	7.96251e-09			946	0.100629	0.000961583	0.358717	0.357755	37.4388
2147	11.9561	0.438072		0.11443	0.114249	0.000180721	3.26601e-08			947	0.0989456	0.000945497	0.358756	0.357811	37.4446
2148	12.0735	0.439254		0.115629	0.115371	0.000258061	6.65955e-08			948	0.103339	0.000987483	0.358716	0.357729	37.4361
2149	12.1849	0.44031		0.116702	0.116436	0.000265985	7.07478e-08			949	0.101969	0.000974385	0.358572	0.357598	37.4224
2150	12.3013	0.441496		0.117904	0.117548	0.000356407	1.27026e-07			950	0.101348	0.000968451	0.358474	0.357506	37.4127
2151	12.4469	0.442909		0.119334	0.118939	0.000394571	1.55686e-07			951	0.101866	0.0009734	0.358437	0.357463	37.4083
2152	12.6088	0.444426		0.120868	0.120486	0.000381969	1.459e-07			952	0.103212	0.000986265	0.358331	0.357345	37.3959
2153	12.7858	0.446111		0.12257	0.122177	0.000392939	1.54401e-07			953	0.09998	0.000955381	0.358194	0.357239	37.3848
2154	12.9934	0.44821		0.124686	0.124161	0.000525151	2.75783e-07			954	0.100605	0.000961356	0.358181	0.35722	37.3828
2155	13.255	0.450741		0.127233	0.126661	0.000571754	3.26902e-07			955	0.0999443	0.00095504	0.358236	0.357281	37.3893
2156	13.5255	0.453403		0.129912	0.129246	0.000666281	4.43931e-07			956	0.103002	0.000984262	0.358187	0.357203	37.3811
2157	13.8669	0.455796		0.132323	0.132508	-0.000185301	3.43363e-08			957	0.102663	0.000981018	0.358085	0.357104	37.3706
2158	14.2851	0.45734		0.133883	0.136504	-0.00262057	6.86741e-06			958	0.0991893	0.000947826	0.358098	0.35715	37.3755
2159	14.3888	0.457359		0.133919	0.137495	-0.00357622	1.27893e-05			959	0.103444	0.00098848	0.358163	0.357175	37.3781
2160	14.0726	0.45588		0.132457	0.134474	-0.00201718	4.06901e-06			960	0.105801	0.00101101	0.358128	0.357117	37.372
2161	13.7923	0.45382		0.130414	0.131795	-0.00138121	1.90774e-06			961	0.103987	0.000993668	0.35806	0.357066	37.3667
2162	13.5778	0.452004		0.128615	0.129746	-0.00113104	1.27925e-06			962	0.104179	0.000995505	0.358078	0.357082	37.3684
2163	13.3953	0.450456		0.127084	0.128002	-0.000917692	8.42158e-07			963	0.10683	0.00102084	0.358089	0.357068	37.3669
2164	13.2369	0.448906		0.125551	0.126488	-0.000936926	8.7783e-07			964	0.106941	0.0010219	0.357996	0.356974	37.3571
2165	13.1085	0.447411		0.124072	0.125262	-0.00118923	1.41427e-06			965	0.104749	0.00100096	0.357926	0.356925	37.352
2166	12.9557	0.446092		0.12277	0.123801	-0.00103152	1.06403e-06			966	0.10495	0.00100288	0.357984	0.356982	37.3579
2167	12.7897	0.44483		0.121525	0.122215	-0.000690055	4.76176e-07			967	0.105884	0.0010118	0.358037	0.357025	37.3625
2168	12.6574	0.443597		0.120309	0.12095	-0.000641186	4.11119e-07			968	0.1029	0.00098328	0.357978	0.356995	37.3592
2169	12.5491	0.442644		0.119373	0.119916	-0.000542714	2.94538e-07			969	0.106747	0.00102005	0.357935	0.356915	37.3509
2170	12.4584	0.442071		0.118817	0.119049	-0.000232071	5.38571e-08			970	0.107347	0.00102578	0.357994	0.356968	37.3564
2171	12.4195	0.441659		0.118421	0.118678	-0.000256806	6.59494e-08			971	0.108975	0.00104133	0.358008	0.356966	37.3563
2172	12.3743	0.441318		0.118097	0.118246	-0.00014826	2.19811e-08			972	0.103534	0.000989344	0.357897	0.356908	37.3501
2173	12.3796	0.441215		0.118011	0.118296	-0.000285244	8.13642e-08			973	0.109901	0.00105019	0.357816	0.356765	37.3353
2174	12.3863	0.441266		0.118079	0.11836	-0.000281029	7.89774e-08			974	0.107064	0.00102308	0.357837	0.356814	37.3404
2175	12.413	0.441111		0.117941	0.118615	-0.00067424	4.546e-07			975	0.105652	0.00100958	0.35785	0.35684	37.3431
2176	12.3722	0.440679		0.117525	0.118225	-0.000699757	4.8966e-07			976	0.109332	0.00104474	0.35783	0.356785	37.3374
2177	12.3191	0.440272		0.117136	0.117718	-0.00058199	3.38712e-07			977	0.10795	0.00103154	0.357888	0.356857	37.3448
2178	12.244	0.440042		0.116923	0.117	-7.71858e-05	5.95765e-09			978	0.104208	0.000995786	0.357994	0.356998	37.3596
2179	12.2259	0.439862		0.116759	0.116827	-6.84558e-05	4.6862e-09			979	0.107114	0.00102355	0.357997	0.356974	37.3571
2180	12.2578	0.439687		0.116601	0.117132	-0.000530926	2.81883e-07			980	0.108753	0.00103921	0.357918	0.356879	37.3472
2181	12.2702	0.439554		0.116485	0.117251	-0.000765868	5.86554e-07			981	0.111133	0.00106195	0.357899	0.356837	37.3428
2182	12.243	0.439271		0.116219	0.11699	-0.000771334	5.94956e-07			982	0.110177	0.00105282	0.357913	0.35686	37.3452
2183	12.1595	0.438618		0.115583	0.116193	-0.000609776	3.71827e-07			983	0.109721	0.00104847	0.357848	0.356799	37.3388
2184	12.0634	0.437761		0.114743	0.115274	-0.000531728	2.82735e-07			984	0.108057	0.00103256	0.357786	0.356753	37.334
2185	11.9821	0.437014		0.114012	0.114498	-0.000485348	2.35563e-07			985	0.110949	0.0010602	0.357869	0.356809	37.3398
2186	11.9053	0.436339		0.113354	0.113764	-0.000409547	1.67729e-07			986	0.109025	0.00104181	0.357995	0.356953	37.3549
2187	11.8247	0.435559		0.112592	0.112993	-0.000401596	1.6128e-07			987	0.113842	0.00108784	0.358002	0.356914	37.3508
2188	11.7521	0.434785		0.111834	0.1123	-0.000465459	2.16652e-07			988	0.114205	0.00109131	0.357962	0.356871	37.3463
2189	11.6797	0.434183		0.111249	0.111608	-0.000359139	1.28981e-07			989	0.111992	0.00107017	0.357991	0.356921	37.3516
2190	11.6333	0.433627		0.11071	0.111165	-0.000454605	2.06666e-07			990	0.109899	0.00105016	0.357999	0.356949	37.3545
2191	11.5461	0.432968		0.110068	0.110331	-0.000263488	6.9426e-08			991	0.11017	0.00105275	0.357899	0.356847	37.3438
2192	11.4936	0.432332		0.109448	0.10983	-0.00038137	1.45443e-07			992	0.112008	0.00107032	0.35782	0.356749	37.3336
2193	11.4323	0.431841		0.108974	0.109244	-0.000269473	7.26159e-08			993	0.114143	0.00109072	0.35787	0.356779	37.3367
2194	11.3716	0.431347		0.108498	0.108664	-0.000166002	2.75566e-08			994	0.113037	0.00108015	0.357938	0.356857	37.3449
2195	11.3168	0.430742		0.107909	0.10814	-0.000231075	5.33955e-08			995	0.113997	0.00108932	0.357937	0.356848	37.3439
2196	11.2614	0.430185		0.107369	0.10761	-0.000241427	5.82872e-08			996	0.113085	0.00108061	0.357977	0.356897	37.349
2197	11.2242	0.429772		0.106973	0.107255	-0.000282388	7.97427e-08			997	0.112886	0.00107871	0.358104	0.357026	37.3625
2198	11.1825	0.429325		0.106543	0.106857	-0.000314076	9.86436e-08			998	0.115223	0.00110104	0.358176	0.357075	37.3677
2199	11.127	0.428755		0.105989	0.106327	-0.000337873	1.14158e-07			999	0.116445	0.00111272	0.358154	0.357041	37.3641
2200	11.074	0.42825		0.105502	0.10582	-0.00031815	1.01219e-07			1000	0.116447	0.00111274	0.358196	0.357083	37.3685
2201	11.0273	0.42789		0.105158	0.105374	-0.000215692	4.6523e-08			1001	0.113722	0.00108669	0.358329	0.357242	37.3851
2202	10.9859	0.427508		0.104793	0.104978	-0.000185446	3.43901e-08			1002	0.114228	0.00109153	0.358398	0.357306	37.3918
2203	10.9533	0.427047		0.104349	0.104666	-0.000317213	1.00624e-07			1003	0.115521	0.00110388	0.358375	0.357271	37.3882
2204	10.8964	0.426654		0.103972	0.104123	-0.000150633	2.26903e-08			1004	0.121073	0.00115694	0.358384	0.357227	37.3836
2205	10.856	0.426343		0.103679	0.103737	-5.80063e-05	3.36473e-09			1005	0.117669	0.00112442	0.358412	0.357287	37.3899
2206	10.8189	0.425966		0.103318	0.103382	-6.39189e-05	4.08563e-09			1006	0.116507	0.00111331	0.35834	0.357227	37.3835
2207	10.7805	0.425521		0.10289	0.103015	-0.000125001	1.56252e-08			1007	0.117282	0.00112071	0.358221	0.357101	37.3703
2208	10.7414	0.425147		0.102533	0.102642	-0.000109326	1.19521e-08			1008	0.114938	0.00109832	0.358202	0.357103	37.3706
2209	10.7093	0.424804		0.102206	0.102335	-0.000128385	1.64827e-08			1009	0.120255	0.00114912	0.358223	0.357074	37.3676
2210	10.6603	0.424342		0.101762	0.101866	-0.000104881	1.09999e-08			1010	0.118956	0.00113671	0.358126	0.35699	37.3587
2211	10.6068	0.423827		0.101264	0.101356	-9.14235e-05	8.35825e-09			1011	0.124774	0.0011923	0.357953	0.35676	37.3347
2212	10.5761	0.423436		0.10089	0.101062	-0.000171879	2.95425e-08			1012	0.118055	0.0011281	0.357823	0.356695	37.3279
2213	10.5326	0.423106		0.100576	0.100647	-7.09483e-05	5.03366e-09			1013	0.122429	0.0011699	0.357658	0.356488	37.3063
2214	10.4986	0.422671		0.100159	0.100321	-0.000162671	2.64617e-08			1014	0.118403	0.00113143	0.357363	0.356231	37.2794
2215	10.4513	0.422197		0.099701	0.0998696	-0.000168601	2.84265e-08			1015	0.124079	0.00118566	0.357067	0.355881	37.2427
2216	10.4077	0.421813		0.0993337	0.0994528	-0.000119129	1.41917e-08			1016	0.122347	0.00116912	0.356895	0.355726	37.2265
2217	10.3667	0.421441		0.0989789	0.0990615	-8.26489e-05	6.83084e-09			1017	0.127205	0.00121553	0.356718	0.355503	37.2031
2218	10.3294	0.42097		0.0985244	0.0987045	-0.000180091	3.24327e-08			1018	0.124084	0.00118571	0.356409	0.355223	37.1739
2219	10.2784	0.420491		0.098063	0.098218	-0.00015495	2.40094e-08			1019	0.123757	0.00118259	0.356092	0.354909	37.141
2220	10.235	0.420107		0.0976954	0.0978026	-0.000107172	1.14859e-08			1020	0.123229	0.00117754	0.355897	0.35472	37.1212
2221	10.188	0.419714		0.0973191	0.0973541	-3.50884e-05	1.2312e-09			1021	0.126849	0.00121213	0.355719	0.354507	37.0989
2222	10.1429	0.419221		0.0968432	0.0969224	-7.9243e-05	6.27945e-09			1022	0.125519	0.00119943	0.355457	0.354258	37.0729
2223	10.0937	0.418731		0.0963698	0.0964526	-8.27441e-05	6.84659e-09			1023	0.125291	0.00119724	0.355222	0.354025	37.0484
2224	10.0396	0.418306		0.0959621	0.095936	2.61056e-05	6.815e-10			1024	0.125542	0.00119964	0.355078	0.353879	37.0332
2225	9.99977	0.417832		0.0955043	0.095555	-5.06368e-05	2.56409e-09			1025	0.126956	0.00121316	0.354897	0.353684	37.0128
2226	9.9473	0.417268		0.0949571	0.0950536	-9.646e-05	9.30452e-09			1026	0.12339	0.00117908	0.354639	0.35346	36.9894
2227	9.9046	0.41676		0.0944662	0.0946456	-0.000179362	3.21706e-08			1027	0.127218	0.00121566	0.354466	0.35325	36.9674
2228	9.85302	0.416335		0.0940579	0.0941527	-9.47335e-05	8.97444e-09			1028	0.130841	0.00125028	0.354404	0.353153	36.9573
2229	9.79683	0.415845		0.0935848	0.0936158	-3.0993e-05	9.60566e-10			1029	0.126557	0.00120934	0.354283	0.353074	36.949
2230	9.74915	0.41527		0.0930266	0.0931602	-0.000133607	1.78508e-08			1030	0.12675	0.00121119	0.354073	0.352862	36.9268
2231	9.7005	0.414755		0.0925293	0.0926953	-0.000165959	2.75422e-08			1031	0.124441	0.00118913	0.353918	0.352729	36.9129
2232	9.64443	0.414311		0.0921019	0.0921595	-5.75173e-05	3.30824e-09			1032	0.12337	0.00117889	0.353815	0.352636	36.9031
2233	9.59327	0.413793		0.0916006	0.0916706	-7.00632e-05	4.90885e-09			1033	0.127088	0.00121442	0.353607	0.352393	36.8777
2234	9.5424	0.413198		0.0910225	0.0911845	-0.000162076	2.62685e-08			1034	0.126391	0.00120776	0.353315	0.352107	36.8478
2235	9.4857	0.412662		0.0905034	0.0906427	-0.00013928	1.93989e-08			1035	0.128736	0.00123016	0.353111	0.351881	36.8241
2236	9.43245	0.412179		0.0900373	0.0901339	-9.66025e-05	9.33205e-09			1036	0.127487	0.00121823	0.352989	0.351771	36.8126
2237	9.36823	0.411624		0.0894986	0.0895202	-2.15895e-05	4.66107e-10			1037	0.122618	0.0011717	0.352807	0.351636	36.7984
2238	9.32208	0.411022		0.0889143	0.0890792	-0.000164841	2.71725e-08			1038	0.125907	0.00120313	0.352593	0.35139	36.7727
2239	9.26662	0.410499		0.0884077	0.0885492	-0.000141534	2.00319e-08			1039	0.127189	0.00121539	0.352468	0.351253	36.7583
2240	9.21297	0.410008		0.0879331	0.0880365	-0.000103389	1.06892e-08			1040	0.127981	0.00122295	0.352347	0.351124	36.7449
2241	9.15916	0.409437		0.0873791	0.0875223	-0.000143284	2.05304e-08			1041	0.124879	0.0011933	0.352098	0.350905	36.722
2242	9.10827	0.408851		0.0868099	0.0870361	-0.000226135	5.11369e-08			1042	0.128438	0.00122732	0.351828	0.3506	36.6901
2243	9.05455	0.408352		0.0863283	0.0865227	-0.000194449	3.78103e-08			1043	0.124011	0.00118501	0.35168	0.350495	36.6791
2244	9.00133	0.407862		0.085855	0.0860142	-0.000159217	2.53501e-08			1044	0.126043	0.00120443	0.35157	0.350366	36.6656
2245	8.95427	0.407277		0.0852869	0.0855645	-0.000277607	7.70654e-08			1045	0.130001	0.00124225	0.35138	0.350138	36.6417
2246	8.90499	0.40668		0.0847068	0.0850936	-0.000386748	1.49574e-07			1046	0.128118	0.00122426	0.351203	0.349979	36.6251
2247	8.85924	0.406172		0.0842154	0.0846564	-0.000441056	1.9453e-07			1047	0.131186	0.00125358	0.351127	0.349874	36.614
2248	8.80595	0.40568		0.0837406	0.0841472	-0.000406553	1.65286e-07			1048	0.128686	0.00122969	0.351031	0.349801	36.6065
2249	8.75823	0.405132		0.0832095	0.0836912	-0.00048167	2.32006e-07			1049	0.130519	0.0012472	0.350834	0.349587	36.5841
2250	8.7152	0.404622		0.0827158	0.08328	-0.000564142	3.18256e-07			1050	0.128098	0.00122407	0.350672	0.349448	36.5695
2251	8.6714	0.404223		0.0823336	0.0828614	-0.00052787	2.78647e-07			1051	0.131718	0.00125866	0.350616	0.349357	36.56
2252	8.6327	0.403827		0.0819549	0.0824917	-0.000536713	2.88061e-07			1052	0.131124	0.00125298	0.350523	0.34927	36.5508
2253	8.60152	0.403331		0.0814759	0.0821937	-0.000717779	5.15206e-07			1053	0.128305	0.00122604	0.350351	0.349125	36.5357
2254	8.57487	0.402775		0.0809367	0.0819391	-0.00100237	1.00475e-06			1054	0.132733	0.00126836	0.350263	0.348995	36.5221
2255	8.51729	0.402164		0.0803427	0.0813889	-0.00104613	1.09439e-06			1055	0.129834	0.00124066	0.350271	0.34903	36.5258
2256	8.45388	0.401423		0.0796184	0.0807829	-0.00116446	1.35598e-06			1056	0.129004	0.00123273	0.350186	0.348953	36.5177
2257	8.37776	0.400592		0.0788043	0.0800556	-0.00125124	1.5656e-06			1057	0.132878	0.00126974	0.35	0.348731	36.4944
2258	8.30406	0.399834		0.0780632	0.0793513	-0.00128816	1.65934e-06			1058	0.132377	0.00126496	0.349916	0.348651	36.4861
2259	8.24014	0.399189		0.0774352	0.0787405	-0.00130528	1.70375e-06			1059	0.132705	0.00126809	0.349969	0.348701	36.4913
2260	8.18272	0.398558		0.0768206	0.0781918	-0.00137117	1.88011e-06			1060	0.131594	0.00125748	0.349996	0.348739	36.4953
2261	8.13199	0.397919		0.076199	0.077707	-0.00150799	2.27404e-06			1061	0.129175	0.00123436	0.349989	0.348755	36.497
2262	8.07474	0.397346		0.0756421	0.0771599	-0.00151781	2.30374e-06			1062	0.13341	0.00127483	0.350091	0.348817	36.5034
2263	8.02652	0.396804		0.0751171	0.0766992	-0.00158207	2.50295e-06			1063	0.133904	0.00127955	0.350268	0.348989	36.5214
2264	7.97528	0.396189		0.074519	0.0762096	-0.00169056	2.85798e-06			1064	0.133212	0.00127293	0.35036	0.349088	36.5318
2265	7.92826	0.395519		0.0738658	0.0757603	-0.00189444	3.5889e-06			1065	0.134326	0.00128358	0.35041	0.349126	36.5358
2266	7.86876	0.394877		0.0732409	0.0751917	-0.00195077	3.8055e-06			1066	0.133943	0.00127992	0.350564	0.349284	36.5524
2267	7.8041	0.394214		0.0725951	0.0745738	-0.00197871	3.91528e-06			1067	0.134187	0.00128226	0.350752	0.34947	36.5718
2268	7.72604	0.393458		0.0718555	0.0738278	-0.00197232	3.89003e-06			1068	0.133916	0.00127966	0.350847	0.349568	36.582
2269	7.65175	0.392689		0.0711037	0.073118	-0.00201425	4.05721e-06			1069	0.135487	0.00129468	0.35096	0.349665	36.5922
2270	7.59147	0.391998		0.0704296	0.072542	-0.0021124	4.46222e-06			1070	0.139386	0.00133194	0.351222	0.34989	36.6158
2271	7.51541	0.391302		0.0697505	0.0718152	-0.00206462	4.26264e-06			1071	0.133488	0.00127557	0.35152	0.350244	36.6528
2272	7.44481	0.390509		0.0689738	0.0711405	-0.00216678	4.69493e-06			1072	0.133268	0.00127347	0.351728	0.350454	36.6748
2273	7.36871	0.389701		0.0681834	0.0704134	-0.00223	4.97292e-06			1073	0.134731	0.00128745	0.35196	0.350672	36.6976
2274	7.2956	0.388984		0.0674825	0.0697147	-0.00223221	4.98277e-06			1074	0.136813	0.00130735	0.352313	0.351005	36.7325
2275	7.21105	0.388295		0.0668111	0.0689068	-0.00209574	4.39212e-06			1075	0.137989	0.00131858	0.352651	0.351332	36.7667
2276	7.13651	0.387558		0.06609	0.0681945	-0.00210449	4.42887e-06			1076	0.138115	0.00131979	0.352882	0.351562	36.7907
2277	7.05415	0.386828		0.0653773	0.0674075	-0.00203016	4.12155e-06			1077	0.135132	0.00129128	0.353149	0.351858	36.8217
2278	6.97181	0.386157		0.0647234	0.0666207	-0.00189731	3.59978e-06			1078	0.134155	0.00128194	0.353531	0.352249	36.8626
2279	6.87831	0.385459		0.0640423	0.0657273	-0.00168495	2.83906e-06			1079	0.134716	0.00128731	0.353875	0.352587	36.898
2280	6.78791	0.384679		0.0632791	0.0648634	-0.00158429	2.50997e-06			1080	0.135646	0.00129619	0.354111	0.352815	36.9218
2281	6.69914	0.383888		0.0625044	0.0640151	-0.00151067	2.28213e-06			1081	0.139014	0.00132837	0.354389	0.353061	36.9476
2282	6.60036	0.383068		0.0617019	0.0630712	-0.00136934	1.8751e-06			1082	0.13849	0.00132337	0.354746	0.353423	36.9854
2283	6.48957	0.382047		0.0606973	0.0620125	-0.00131521	1.72978e-06			1083	0.139927	0.0013371	0.355054	0.353717	37.0163
2284	6.3817	0.380735		0.0594021	0.0609817	-0.00157965	2.4953e-06			1084	0.139008	0.00132832	0.355356	0.354028	37.0488
2285	6.25057	0.37925		0.0579338	0.0597287	-0.00179489	3.22164e-06			1085	0.140731	0.00134478	0.355891	0.354547	37.1031
2286	6.13396	0.377722		0.0564235	0.0586145	-0.00219095	4.80028e-06			1086	0.13784	0.00131716	0.356745	0.355428	37.1953
2287	6.016	0.376176		0.0548937	0.0574872	-0.00259349	6.72618e-06			1087	0.140412	0.00134174	0.357782	0.35644	37.3012
2288	5.91122	0.374631		0.0533656	0.056486	-0.00312042	9.73701e-06			1088	0.142488	0.00136158	0.358886	0.357524	37.4147
2289	5.80209	0.37317		0.0519213	0.0554432	-0.00352183	1.24033e-05			1089	0.140064	0.00133842	0.35997	0.358631	37.5305
2290	5.70042	0.371801		0.0505699	0.0544716	-0.0039017	1.52233e-05			1090	0.14038	0.00134143	0.360844	0.359502	37.6217
2291	5.60305	0.370439		0.0492239	0.0535412	-0.00431726	1.86388e-05			1091	0.13856	0.00132405	0.361409	0.360085	37.6827
2292	5.51265	0.369047		0.0478491	0.0526774	-0.00482829	2.33124e-05			1092	0.143844	0.00137453	0.361835	0.360461	37.722
2293	5.42797	0.367692		0.0465109	0.0518681	-0.00535724	2.87e-05			1093	0.145225	0.00138773	0.362283	0.360895	37.7675
2294	5.34795	0.366389		0.0452244	0.0511035	-0.00587904	3.45632e-05			1094	0.142563	0.00136229	0.362645	0.361282	37.808
2295	5.2725	0.365088		0.0439411	0.0503825	-0.00644141	4.14917e-05			1095	0.14506	0.00138616	0.362818	0.361432	37.8236
2296	5.19901	0.363819		0.0426884	0.0496803	-0.00699193	4.88871e-05			1096	0.145902	0.0013942	0.362928	0.361534	37.8343
2297	5.1324	0.362664		0.0415507	0.0490438	-0.0074931	5.61465e-05			1097	0.141943	0.00135637	0.363083	0.361727	37.8545
2298	5.05702	0.361584		0.0404877	0.0483235	-0.00783578	6.13994e-05			1098	0.14461	0.00138185	0.363186	0.361804	37.8625
2299	4.99665	0.360435		0.0393555	0.0477466	-0.00839107	7.041e-05			1099	0.147276	0.00140733	0.363174	0.361767	37.8586
2300	4.93054	0.359196		0.038133	0.0471149	-0.00898187	8.0674e-05			1100	0.145661	0.0013919	0.363174	0.361782	37.8603
2301	4.86406	0.358021		0.0369746	0.0464796	-0.00950508	9.03466e-05			1101	0.144841	0.00138406	0.363262	0.361878	37.8703
2302	4.79972	0.356999		0.0359699	0.0458648	-0.00989481	9.79073e-05			1102	0.144502	0.00138082	0.363336	0.361955	37.8783
2303	4.7325	0.355987		0.034975	0.0452225	-0.0102475	0.000105011			1103	0.141417	0.00135134	0.363365	0.362013	37.8845
2304	4.66994	0.354745		0.0337492	0.0446247	-0.0108754	0.000118275			1104	0.14851	0.00141912	0.363477	0.362058	37.8891
2305	4.6071	0.353154		0.0321758	0.0440242	-0.0118484	0.000140385			1105	0.147951	0.00141378	0.363702	0.362288	37.9132
2306	4.54053	0.35127		0.0303078	0.0433881	-0.0130803	0.000171094			1106	0.148471	0.00141874	0.363909	0.36249	37.9344
2307	4.48086	0.349259		0.0283144	0.0428179	-0.0145034	0.00021035			1107	0.147884	0.00141313	0.364081	0.362668	37.953
2308	4.41134	0.34731		0.0263823	0.0421535	-0.0157712	0.000248732			1108	0.146323	0.00139822	0.364347	0.362949	37.9824
2309	4.34671	0.345527		0.0246158	0.0415359	-0.0169202	0.000286292			1109	0.149294	0.00142661	0.364713	0.363286	38.0177
2310	4.27813	0.343918		0.0230236	0.0408806	-0.017857	0.000318872			1110	0.151411	0.00144684	0.365074	0.363627	38.0534
2311	4.21145	0.342481		0.0216036	0.0402435	-0.0186399	0.000347446			1111	0.149393	0.00142756	0.365449	0.364021	38.0946
2312	4.13799	0.341245		0.0203842	0.0395415	-0.0191573	0.000367002			1112	0.153943	0.00147104	0.365917	0.364446	38.139
2313	4.07307	0.34016		0.019316	0.0389211	-0.0196052	0.000384363			1113	0.148408	0.00141815	0.366409	0.364991	38.1961
2314	3.99548	0.338997		0.0181704	0.0381797	-0.0200093	0.000400374			1114	0.145996	0.00139509	0.366823	0.365428	38.2418
2315	3.92302	0.337489		0.0166789	0.0374873	-0.0208084	0.000432988			1115	0.150247	0.00143572	0.367218	0.365782	38.2789
2316	3.83569	0.335575		0.0147818	0.0366528	-0.021871	0.00047834			1116	0.150519	0.00143832	0.367679	0.366241	38.3268
2317	3.76173	0.333392		0.0126156	0.0359461	-0.0233304	0.000544308			1117	0.152488	0.00145713	0.36813	0.366673	38.3721
2318	3.67106	0.331071		0.010311	0.0350796	-0.0247686	0.000613484			1118	0.149619	0.00142972	0.368511	0.367081	38.4148
2319	3.5803	0.328622		0.00787934	0.0342123	-0.026333	0.000693426			1119	0.149655	0.00143007	0.368941	0.367511	38.4598
2320	3.47276	0.326043		0.00531737	0.0331848	-0.0278674	0.000776591			1120	0.147888	0.00141318	0.369507	0.368094	38.5208
2321	3.36917	0.323348		0.00263871	0.0321948	-0.0295561	0.000873563			1121	0.149855	0.00143198	0.370085	0.368653	38.5793
2322	3.22794	0.320452		-0.000240389	0.0308453	-0.0310857	0.000966319			1122	0.154868	0.00147987	0.370595	0.369115	38.6276
2323	3.0791	0.317252		-0.00342326	0.029423	-0.0328463	0.00107888			1123	0.15182	0.00145075	0.371129	0.369678	38.6865
2324	2.86055	0.313981		-0.00667767	0.0273346	-0.0340123	0.00115683			1124	0.151052	0.00144342	0.371736	0.370293	38.7509
2325	2.66434	0.311153		-0.0094886	0.0254597	-0.0349483	0.00122138			1125	0.148958	0.0014234	0.372332	0.370909	38.8154
2326	2.59852	0.309058		-0.0115666	0.0248307	-0.0363973	0.00132477			1126	0.151632	0.00144895	0.372894	0.371445	38.8714
2327	2.59295	0.307573		-0.0130347	0.0247775	-0.0378123	0.00142977			1127	0.149964	0.00143301	0.373502	0.372069	38.9367
2328	2.5789	0.306594		-0.0139974	0.0246432	-0.0386406	0.0014931			1128	0.154288	0.00147433	0.374146	0.372672	38.9999
2329	2.5858	0.306162		-0.0144123	0.0247092	-0.0391215	0.00153049			1129	0.153611	0.00146786	0.374743	0.373275	39.063
2330	2.57781	0.306021		-0.0145363	0.0246329	-0.0391692	0.00153422			1130	0.155181	0.00148286	0.375334	0.373851	39.1232
2331	2.58362	0.305668		-0.0148727	0.0246883	-0.039561	0.00156507			1131	0.151528	0.00144796	0.376016	0.374568	39.1983
2332	2.58924	0.305054		-0.0154694	0.0247421	-0.0402115	0.00161696			1132	0.151697	0.00144957	0.376725	0.375276	39.2724
2333	2.58606	0.304563		-0.0159438	0.0247116	-0.0406555	0.00165287			1133	0.152101	0.00145344	0.377347	0.375893	39.337
2334	2.60347	0.304183		-0.0163066	0.024878	-0.0411846	0.00169617			1134	0.155425	0.0014852	0.377946	0.376461	39.3964
2335	2.59288	0.3035		-0.0169733	0.0247768	-0.0417501	0.00174307			1135	0.156541	0.00149586	0.378632	0.377136	39.4671
2336	2.60897	0.302572		-0.0178844	0.0249306	-0.042815	0.00183312			1136	0.154475	0.00147612	0.379329	0.377853	39.5421
2337	2.60317	0.302004		-0.0184348	0.0248752	-0.04331	0.00187576			1137	0.151102	0.00144389	0.379949	0.378505	39.6103
2338	2.61075	0.301923		-0.0184995	0.0249476	-0.0434472	0.00188766			1138	0.151737	0.00144996	0.380571	0.379121	39.6748
2339	2.61257	0.30158		-0.0188256	0.024965	-0.0437906	0.00191762			1139	0.153072	0.00146271	0.381274	0.379811	39.747
2340	2.61535	0.300436		-0.0199527	0.0249915	-0.0449442	0.00201998			1140	0.154938	0.00148054	0.381977	0.380496	39.8187
2341	2.62962	0.299092		-0.0212801	0.0251279	-0.046408	0.0021537			1141	0.157378	0.00150386	0.382633	0.381129	39.8849
2342	2.62499	0.298745		-0.0216097	0.0250836	-0.0466933	0.00218027			1142	0.157725	0.00150718	0.383334	0.381827	39.9579
2343	2.63547	0.299813		-0.0205255	0.0251839	-0.0457093	0.00208934			1143	0.154274	0.0014742	0.384112	0.382638	40.0428
2344	2.63698	0.301957		-0.0183639	0.0251982	-0.0435622	0.00189766			1144	0.155298	0.00148399	0.384879	0.383395	40.122
2345	2.64192	0.305153		-0.0151514	0.0252454	-0.0403968	0.0016319			1145	0.156329	0.00149384	0.385653	0.384159	40.202
2346	2.65196	0.309277		-0.0110103	0.0253414	-0.0363517	0.00132145			1146	0.158796	0.00151741	0.386561	0.385044	40.2946
2347	2.65569	0.313163		-0.00710806	0.0253771	-0.0324851	0.00105528			1147	0.159004	0.0015194	0.387556	0.386036	40.3985
2348	2.66597	0.315536		-0.00471761	0.0254753	-0.0301929	0.000911611			1148	0.15946	0.00152376	0.388447	0.386923	40.4913
2349	2.67349	0.315807		-0.00442972	0.0255471	-0.0299768	0.000898611			1149	0.158442	0.00151403	0.389251	0.387737	40.5764
2350	2.68535	0.313766		-0.0064544	0.0256604	-0.0321148	0.00103136			1150	0.159073	0.00152005	0.390132	0.388612	40.668
2351	2.69505	0.30978		-0.0104227	0.0257531	-0.0361759	0.00130869			1151	0.158681	0.00151631	0.391085	0.389569	40.7681
2352	2.70466	0.305462		-0.014724	0.025845	-0.040569	0.00164584			1152	0.163924	0.00156641	0.391986	0.390419	40.8571
2353	2.72562	0.302569		-0.0176004	0.0260452	-0.0436456	0.00190494			1153	0.159939	0.00152834	0.392868	0.391339	40.9534
2354	2.73025	0.300582		-0.0195705	0.0260895	-0.0456601	0.00208484			1154	0.162148	0.00154944	0.393829	0.39228	41.0518
2355	2.74435	0.298169		-0.0219665	0.0262242	-0.0481907	0.00232234			1155	0.161646	0.00154464	0.394805	0.393261	41.1545
2356	2.76759	0.295764		-0.0243552	0.0264463	-0.0508015	0.00258079			1156	0.161124	0.00153965	0.395714	0.394174	41.2501
2357	2.77767	0.294321		-0.0257809	0.0265427	-0.0523236	0.00273776			1157	0.163659	0.00156388	0.396654	0.39509	41.3459
2358	2.78909	0.293281		-0.0268045	0.0266518	-0.0534563	0.00285757			1158	0.164387	0.00157084	0.397712	0.396141	41.4559
2359	2.81509	0.29226		-0.0278085	0.0269002	-0.0547088	0.00299305			1159	0.166032	0.00158655	0.398785	0.397198	41.5666
2360	2.84763	0.292178		-0.0278733	0.0272112	-0.0550844	0.0030343			1160	0.164715	0.00157397	0.399821	0.398247	41.6763
2361	2.86195	0.293021		-0.0270137	0.027348	-0.0543617	0.00295519			1161	0.163726	0.00156452	0.400968	0.399404	41.7973
2362	2.88572	0.293652		-0.0263656	0.0275752	-0.0539408	0.00290961			1162	0.165557	0.00158202	0.402265	0.400683	41.9312
2363	2.93071	0.294195		-0.0258064	0.028005	-0.0538114	0.00289567			1163	0.165422	0.00158073	0.403555	0.401974	42.0663
2364	2.97116	0.295515		-0.0244693	0.0283916	-0.0528609	0.00279427			1164	0.16775	0.00160297	0.404835	0.403232	42.1979
2365	3.00772	0.297435		-0.0225318	0.0287409	-0.0512728	0.0026289			1165	0.166692	0.00159286	0.406274	0.404681	42.3496
2366	3.05209	0.29946		-0.0204907	0.0291649	-0.0496556	0.00246568			1166	0.161946	0.00154751	0.407829	0.406281	42.5171
2367	3.10428	0.301854		-0.018079	0.0296636	-0.0477426	0.00227936			1167	0.165069	0.00157736	0.409229	0.407651	42.6605
2368	3.15518	0.304805		-0.015112	0.03015	-0.045262	0.00204864			1168	0.167035	0.00159614	0.410422	0.408826	42.7833
2369	3.1976	0.30792		-0.0119799	0.0305554	-0.0425353	0.00180925			1169	0.16768	0.00160231	0.411572	0.409969	42.903
2370	3.23416	0.311052		-0.00883039	0.0309048	-0.0397352	0.00157888			1170	0.165112	0.00157777	0.412662	0.411084	43.0197
2371	3.27471	0.314441		-0.00542539	0.0312922	-0.0367176	0.00134818			1171	0.166667	0.00159262	0.413534	0.411942	43.1094
2372	3.31237	0.318071		-0.001778	0.031652	-0.03343	0.00111757			1172	0.165119	0.00157783	0.414259	0.412681	43.1868
2373	3.35257	0.321697		0.00186487	0.0320362	-0.0301713	0.00091031			1173	0.165689	0.00158328	0.415006	0.413422	43.2644
2374	3.39334	0.325247		0.00543176	0.0324258	-0.026994	0.000728678			1174	0.16784	0.00160383	0.415674	0.41407	43.3321
2375	3.4286	0.32873		0.00893115	0.0327627	-0.0238316	0.000567944			1175	0.169105	0.00161592	0.416087	0.414471	43.3742
2376	3.46903	0.332052		0.0122701	0.0331491	-0.0208789	0.00043593			1176	0.16772	0.00160268	0.416362	0.414759	43.4043
2377	3.50311	0.335136		0.0153712	0.0334748	-0.0181035	0.000327738			1177	0.168214	0.0016074	0.416646	0.415038	43.4335
2378	3.54092	0.338		0.0182521	0.033836	-0.0155839	0.000242859			1178	0.16689	0.00159475	0.416832	0.415237	43.4543
2379	3.5724	0.34066		0.0209285	0.0341369	-0.0132084	0.000174462			1179	0.16605	0.00158673	0.416838	0.415251	43.4558
2380	3.6092	0.343132		0.0234177	0.0344885	-0.0110708	0.000122563			1180	0.167304	0.00159871	0.41683	0.415231	43.4537
2381	3.64179	0.345515		0.0258177	0.0347999	-0.0089822	8.068e-05			1181	0.168751	0.00161254	0.416893	0.415281	43.4589
2382	3.67822	0.347873		0.0281923	0.0351481	-0.00695577	4.83827e-05			1182	0.169145	0.00161631	0.416839	0.415223	43.4528
2383	3.71393	0.350123		0.0304594	0.0354892	-0.00502986	2.52995e-05			1183	0.166922	0.00159506	0.416582	0.414987	43.4281
2384	3.74507	0.352116		0.0324693	0.0357869	-0.00331755	1.10061e-05			1184	0.167305	0.00159872	0.41632	0.414721	43.4003
2385	3.78061	0.353791		0.0341605	0.0361264	-0.00196589	3.86471e-06			1185	0.167534	0.00160091	0.416151	0.41455	43.3824
2386	3.81458	0.355153		0.0355398	0.0364511	-0.000911252	8.3038e-07			1186	0.17076	0.00163173	0.415937	0.414305	43.3568
2387	3.84523	0.356219		0.036623	0.0367439	-0.000120972	1.46341e-08			1187	0.171019	0.00163421	0.41567	0.414036	43.3286
2388	3.87925	0.357036		0.0374563	0.037069	0.000387319	1.50016e-07			1188	0.16795	0.00160488	0.41555	0.413945	43.3191
2389	3.90945	0.35769		0.0381273	0.0373576	0.000769703	5.92443e-07			1189	0.168856	0.00161354	0.415567	0.413954	43.32
2390	3.93981	0.358212		0.0386661	0.0376477	0.00101843	1.0372e-06			1190	0.165761	0.00158397	0.415517	0.413933	43.3178
2391	3.97096	0.358597		0.039068	0.0379454	0.00112256	1.26015e-06			1191	0.170617	0.00163037	0.415412	0.413781	43.3019
2392	3.99872	0.358901		0.0393887	0.0382107	0.001178	1.38768e-06			1192	0.168192	0.00160719	0.415435	0.413828	43.3068
2393	4.0329	0.359211		0.0397157	0.0385372	0.00117843	1.3887e-06			1193	0.169557	0.00162024	0.41554	0.41392	43.3164
2394	4.06248	0.359531		0.0400528	0.0388199	0.00123287	1.51998e-06			1194	0.172727	0.00165054	0.415527	0.413877	43.3119
2395	4.09376	0.359812		0.0403506	0.0391189	0.00123171	1.51711e-06			1195	0.172823	0.00165145	0.415446	0.413795	43.3034
2396	4.12027	0.360068		0.0406238	0.0393721	0.00125166	1.56666e-06			1196	0.171401	0.00163786	0.415482	0.413844	43.3085
2397	4.15344	0.360351		0.0409232	0.0396891	0.00123407	1.52292e-06			1197	0.172012	0.0016437	0.415573	0.413929	43.3174
2398	4.181	0.360637		0.0412262	0.0399525	0.00127375	1.62244e-06			1198	0.174897	0.00167127	0.415554	0.413882	43.3125
2399	4.21185	0.36088		0.0414862	0.0402472	0.00123899	1.53511e-06			1199	0.17455	0.00166795	0.415521	0.413853	43.3095
2400	4.24228	0.361119		0.0417414	0.040538	0.00120337	1.4481e-06			1200	0.175276	0.00167489	0.415634	0.41396	43.3206
2401	4.27396	0.361408		0.0420482	0.0408407	0.00120744	1.45791e-06			1201	0.172509	0.00164845	0.415763	0.414114	43.3368
2402	4.30254	0.361707		0.0423635	0.0411139	0.00124955	1.56138e-06			1202	0.172003	0.00164362	0.415743	0.4141	43.3352
2403	4.33045	0.361961		0.0426345	0.0413806	0.00125386	1.57217e-06			1203	0.170918	0.00163325	0.415711	0.414078	43.333
2404	4.36417	0.362215		0.0429055	0.0417027	0.00120273	1.44655e-06			1204	0.174844	0.00167076	0.415796	0.414125	43.3379
2405	4.3972	0.362509		0.0432158	0.0420184	0.00119734	1.43363e-06			1205	0.175533	0.00167734	0.415846	0.414169	43.3425
2406	4.43304	0.362771		0.0434953	0.0423609	0.00113435	1.28675e-06			1206	0.175157	0.00167375	0.41575	0.414076	43.3328
2407	4.45347	0.362937		0.0436777	0.0425561	0.00112165	1.2581e-06			1207	0.176626	0.00168779	0.41567	0.413982	43.323
2408	4.46655	0.363055		0.0438125	0.0426811	0.00113133	1.27991e-06			1208	0.174827	0.0016706	0.415695	0.414025	43.3274
2409	4.47566	0.363187		0.0439619	0.0427681	0.00119381	1.42517e-06			1209	0.17417	0.00166432	0.415651	0.413986	43.3234
2410	4.48975	0.363313		0.0441048	0.0429028	0.00120198	1.44476e-06			1210	0.178454	0.00170526	0.415466	0.41376	43.2998
2411	4.50427	0.363419		0.0442276	0.0430415	0.00118606	1.40673e-06			1211	0.178949	0.00170999	0.415336	0.413626	43.2856
2412	4.52164	0.363562		0.044387	0.0432076	0.00117945	1.3911e-06			1212	0.175795	0.00167984	0.415323	0.413643	43.2875
2413	4.53957	0.363749		0.0445908	0.0433789	0.00121186	1.4686e-06			1213	0.175289	0.00167502	0.41522	0.413545	43.2772
2414	4.55326	0.363894		0.0447525	0.0435096	0.0012429	1.5448e-06			1214	0.17709	0.00169222	0.414962	0.413269	43.2484
2415	4.56876	0.36397		0.0448456	0.0436578	0.00118781	1.41089e-06			1215	0.176952	0.0016909	0.414731	0.41304	43.2244
2416	4.58841	0.36407		0.0449621	0.0438456	0.00111653	1.24664e-06			1216	0.177473	0.00169588	0.41454	0.412844	43.2039
2417	4.60212	0.364231		0.0451401	0.0439765	0.00116353	1.3538e-06			1217	0.18272	0.00174603	0.414201	0.412455	43.1632
2418	4.62014	0.364384		0.0453106	0.0441488	0.00116181	1.34979e-06			1218	0.178496	0.00170566	0.413726	0.41202	43.1176
2419	4.63893	0.364499		0.0454418	0.0443283	0.00111345	1.23977e-06			1219	0.177335	0.00169456	0.413292	0.411598	43.0734
2420	4.65413	0.364626		0.0455856	0.0444735	0.00111208	1.23673e-06			1220	0.179029	0.00171075	0.412872	0.411162	43.0278
2421	4.67011	0.364777		0.0457534	0.0446263	0.0011271	1.27035e-06			1221	0.179323	0.00171356	0.412293	0.41058	42.9669
2422	4.68317	0.3649		0.0458932	0.0447511	0.00114214	1.3045e-06			1222	0.179735	0.0017175	0.411578	0.40986	42.8916
2423	4.69681	0.364998		0.0460088	0.0448814	0.00112738	1.27099e-06			1223	0.179143	0.00171184	0.410832	0.40912	42.8141
2424	4.71112	0.365131		0.0461582	0.0450182	0.00114	1.2996e-06			1224	0.179915	0.00171922	0.409931	0.408212	42.7191
2425	4.72243	0.365285		0.0463295	0.0451262	0.00120328	1.44789e-06			1225	0.181957	0.00173873	0.408716	0.406978	42.5899
2426	4.73559	0.365392		0.0464527	0.045252	0.0012007	1.44168e-06			1226	0.180234	0.00172227	0.407344	0.405621	42.448
2427	4.74855	0.365447		0.0465249	0.0453758	0.00114908	1.32039e-06			1227	0.182003	0.00173917	0.406135	0.404396	42.3198
2428	4.75543	0.365506		0.0466008	0.0454416	0.00115924	1.34384e-06			1228	0.183668	0.00175508	0.405248	0.403493	42.2253
2429	4.76607	0.365572		0.0466834	0.0455432	0.00114024	1.30016e-06			1229	0.182616	0.00174503	0.404718	0.402973	42.1708
2430	4.78189	0.365625		0.0467538	0.0456944	0.00105944	1.12241e-06			1230	0.18318	0.00175042	0.404562	0.402811	42.1539
2431	4.78894	0.3657		0.0468451	0.0457618	0.00108332	1.17357e-06			1231	0.182495	0.00174387	0.404608	0.402864	42.1595
2432	4.79859	0.365813		0.0469749	0.045854	0.0011209	1.25641e-06			1232	0.183444	0.00175294	0.40451	0.402757	42.1482
2433	4.80653	0.365904		0.0470836	0.0459299	0.00115373	1.33109e-06			1233	0.184624	0.00176422	0.40417	0.402405	42.1115
2434	4.81042	0.365935		0.0471313	0.045967	0.00116425	1.35548e-06			1234	0.186025	0.0017776	0.403872	0.402094	42.0789
2435	4.81579	0.365955		0.0471679	0.0460183	0.00114962	1.32163e-06			1235	0.185737	0.00177485	0.403819	0.402044	42.0736
2436	4.82784	0.366001		0.047231	0.0461334	0.00109757	1.20467e-06			1236	0.187143	0.00178829	0.403875	0.402087	42.0781
2437	4.83023	0.366035		0.0472811	0.0461564	0.00112474	1.26504e-06			1237	0.187283	0.00178963	0.403898	0.402108	42.0804
2438	4.83245	0.366039		0.0473022	0.0461775	0.0011247	1.26495e-06			1238	0.187409	0.00179083	0.403957	0.402166	42.0865
2439	4.83476	0.366063		0.0473429	0.0461996	0.00114326	1.30705e-06			1239	0.186696	0.00178402	0.404067	0.402283	42.0987
2440	4.84005	0.366104		0.0474011	0.0462501	0.00115097	1.32473e-06			1240	0.189006	0.00180609	0.404066	0.402259	42.0962
2441	4.84098	0.366091		0.0474054	0.046259	0.00114633	1.31407e-06			1241	0.189173	0.00180768	0.403915	0.402108	42.0803
2442	4.84264	0.366032		0.0473633	0.046275	0.00108831	1.18441e-06			1242	0.189634	0.00181209	0.403785	0.401973	42.0662
2443	4.84118	0.366024		0.0473714	0.0462609	0.00111046	1.23312e-06			1243	0.191918	0.00183392	0.403738	0.401904	42.059
2444	4.84409	0.366067		0.0474313	0.0462888	0.00114254	1.30539e-06			1244	0.188572	0.00180194	0.403726	0.401924	42.0611
2445	4.83755	0.366058		0.0474393	0.0462263	0.00121303	1.47144e-06			1245	0.189989	0.00181548	0.403834	0.402018	42.071
2446	4.83842	0.365967		0.0473657	0.0462346	0.0011311	1.2794e-06			1246	0.19074	0.00182266	0.404178	0.402355	42.1062
2447	4.83217	0.365872		0.0472873	0.0461749	0.00111246	1.23758e-06			1247	0.192591	0.00184035	0.404612	0.402772	42.1498
2448	4.82714	0.365802		0.0472339	0.0461268	0.00110708	1.22562e-06			1248	0.191486	0.00182978	0.404905	0.403075	42.1815
2449	4.82391	0.365714		0.0471624	0.0460959	0.00106647	1.13736e-06			1249	0.191433	0.00182928	0.405108	0.403278	42.2028
2450	4.8175	0.365615		0.0470812	0.0460347	0.00104649	1.09514e-06			1250	0.190982	0.00182497	0.405418	0.403593	42.2357
2451	4.80858	0.365563		0.0470454	0.0459494	0.00109601	1.20125e-06			1251	0.192248	0.00183707	0.405826	0.403988	42.2771
2452	4.80243	0.36554		0.0470398	0.0458907	0.00114918	1.32061e-06			1252	0.192432	0.00183883	0.406246	0.404408	42.321
2453	4.79258	0.365485		0.0470011	0.0457966	0.00120449	1.45079e-06			1253	0.193713	0.00185107	0.406801	0.40495	42.3778
2454	4.78149	0.365401		0.0469347	0.0456906	0.00124404	1.54762e-06			1254	0.19395	0.00185333	0.407609	0.405756	42.4621
2455	4.7698	0.365331		0.0468809	0.0455789	0.00130207	1.69537e-06			1255	0.193469	0.00184874	0.40852	0.406672	42.5579
2456	4.75901	0.365247		0.046814	0.0454758	0.00133825	1.79091e-06			1256	0.193288	0.001847	0.409403	0.407556	42.6505
2457	4.75573	0.365122		0.0467062	0.0454444	0.00126178	1.59209e-06			1257	0.195102	0.00186434	0.410436	0.408571	42.7567
2458	4.74917	0.36501		0.0466107	0.0453818	0.00122896	1.51034e-06			1258	0.196322	0.001876	0.411797	0.409921	42.8979
2459	4.74788	0.364953		0.0465702	0.0453694	0.00120081	1.44194e-06			1259	0.200347	0.00191446	0.413463	0.411549	43.0683
2460	4.74838	0.364908		0.0465423	0.0453742	0.00116814	1.36454e-06			1260	0.194986	0.00186323	0.415513	0.41365	43.2882
2461	4.74597	0.364853		0.0465044	0.0453511	0.00115327	1.33004e-06			1261	0.195423	0.00186741	0.418198	0.41633	43.5687
2462	4.74773	0.364851		0.0465195	0.045368	0.00115156	1.32609e-06			1262	0.196831	0.00188086	0.421438	0.419557	43.9063
2463	4.74504	0.364925		0.0466103	0.0453423	0.00126802	1.60788e-06			1263	0.197609	0.0018883	0.424762	0.422874	44.2535
2464	4.74995	0.36499		0.0466916	0.0453892	0.00130237	1.69617e-06			1264	0.197785	0.00188998	0.427947	0.426057	44.5866
2465	4.75362	0.364994		0.0467126	0.0454243	0.00128828	1.65967e-06			1265	0.200066	0.00191178	0.431178	0.429266	44.9224
2466	4.75711	0.365001		0.0467366	0.0454576	0.001279	1.63585e-06			1266	0.199275	0.00190422	0.434458	0.432554	45.2665
2467	4.75945	0.365051		0.0468037	0.04548	0.00132369	1.75215e-06			1267	0.199175	0.00190326	0.437501	0.435598	45.585
2468	4.76141	0.365084		0.0468528	0.0454987	0.00135402	1.83337e-06			1268	0.198398	0.00189584	0.440337	0.438441	45.8826
2469	4.76652	0.365068		0.0468544	0.0455475	0.00130689	1.70797e-06			1269	0.200037	0.00191149	0.443311	0.4414	46.1922
2470	4.7686	0.365068		0.0468708	0.0455674	0.00130346	1.69902e-06			1270	0.202267	0.00193281	0.446349	0.444416	46.5079
2471	4.77464	0.365098		0.0469178	0.0456252	0.00129259	1.67079e-06			1271	0.201537	0.00192583	0.449114	0.447189	46.798
2472	4.77917	0.365102		0.0469385	0.0456684	0.00127009	1.61314e-06			1272	0.201255	0.00192314	0.451697	0.449774	47.0686
2473	4.78693	0.365082		0.0469356	0.0457426	0.00119304	1.42334e-06			1273	0.200557	0.00191647	0.454341	0.452425	47.3459
2474	4.78731	0.365106		0.0469767	0.0457462	0.00123059	1.51435e-06			1274	0.202846	0.00193834	0.456767	0.454829	47.5975
2475	4.79577	0.365168		0.047055	0.0458271	0.00122788	1.5077e-06			1275	0.203104	0.00194081	0.458632	0.456691	47.7924
2476	4.79736	0.365192		0.0470956	0.0458422	0.00125341	1.57104e-06			1276	0.203856	0.00194799	0.460203	0.458255	47.9561
2477	4.79832	0.365177		0.0470983	0.0458514	0.00124691	1.5548e-06			1277	0.203983	0.00194921	0.461796	0.459847	48.1227
2478	4.80662	0.36519		0.0471277	0.0459307	0.00119702	1.43287e-06			1278	0.203284	0.00194252	0.463096	0.461153	48.2594
2479	4.81423	0.365228		0.0471822	0.0460035	0.00117872	1.38939e-06			1279	0.20257	0.0019357	0.463798	0.461862	48.3336
2480	4.81258	0.365243		0.0472141	0.0459876	0.00122644	1.50416e-06			1280	0.204138	0.00195069	0.46426	0.462309	48.3803
2481	4.81193	0.36526		0.0472479	0.0459815	0.00126641	1.60379e-06			1281	0.206577	0.00197399	0.464749	0.462775	48.4291
2482	4.82426	0.365326		0.0473307	0.0460993	0.0012314	1.51635e-06			1282	0.207469	0.00198251	0.464839	0.462856	48.4376
2483	4.82111	0.365389		0.0474111	0.0460692	0.00134189	1.80067e-06			1283	0.207312	0.00198102	0.464303	0.462322	48.3817
2484	4.82618	0.365384		0.0474225	0.0461176	0.00130483	1.70257e-06			1284	0.205805	0.00196661	0.463575	0.461608	48.307
2485	4.83092	0.365351		0.0474068	0.0461629	0.00124389	1.54726e-06			1285	0.206071	0.00196915	0.462827	0.460858	48.2285
2486	4.82972	0.365353		0.0474253	0.0461514	0.00127393	1.62289e-06			1286	0.20681	0.00197622	0.461659	0.459683	48.1055
2487	4.83616	0.365354		0.0474436	0.046213	0.0012306	1.51437e-06			1287	0.209584	0.00200273	0.460017	0.458014	47.9309
2488	4.83334	0.365311		0.0474175	0.0461861	0.00123141	1.51638e-06			1288	0.210274	0.00200932	0.458392	0.456382	47.7601
2489	4.83839	0.365268		0.047391	0.0462343	0.0011567	1.33796e-06			1289	0.211271	0.00201884	0.456866	0.454847	47.5995
2490	4.83888	0.365263		0.0474033	0.046239	0.00116431	1.35563e-06			1290	0.209284	0.00199986	0.455006	0.453006	47.4068
2491	4.83764	0.365254		0.0474113	0.0462271	0.00118414	1.40218e-06			1291	0.210962	0.0020159	0.452816	0.4508	47.176
2492	4.83824	0.36522		0.0473939	0.0462329	0.00116098	1.34787e-06			1292	0.210778	0.00201414	0.450727	0.448713	46.9575
2493	4.83592	0.36522		0.0474103	0.0462107	0.00119957	1.43897e-06			1293	0.213087	0.0020362	0.448711	0.446675	46.7443
2494	4.83558	0.365262		0.0474698	0.0462074	0.0012624	1.59366e-06			1294	0.214009	0.00204501	0.446377	0.444332	46.499
2495	4.83232	0.365262		0.047486	0.0461763	0.00130969	1.71528e-06			1295	0.214031	0.00204522	0.443836	0.441791	46.2331
2496	4.83588	0.365192		0.0474334	0.0462104	0.00122299	1.49571e-06			1296	0.211493	0.00202097	0.441507	0.439486	45.992
2497	4.83676	0.365145		0.0474029	0.0462187	0.00118415	1.40222e-06			1297	0.212251	0.00202821	0.439285	0.437257	45.7586
2498	4.83221	0.365153		0.0474284	0.0461753	0.0012531	1.57026e-06			1298	0.21374	0.00204244	0.436841	0.434799	45.5014
2499	4.83412	0.365149		0.0474406	0.0461935	0.00124718	1.55546e-06			1299	0.217943	0.0020826	0.434365	0.432282	45.2381
2500	4.83006	0.36511		0.0474188	0.0461547	0.0012641	1.59795e-06			1300	0.216881	0.00207245	0.432168	0.430096	45.0092
2501	4.83429	0.365098		0.0474237	0.0461951	0.00122861	1.50949e-06			1301	0.217512	0.00207849	0.430047	0.427969	44.7866
2502	4.8371	0.365118		0.0474608	0.046222	0.00123882	1.53468e-06			1302	0.217335	0.00207679	0.427697	0.42562	44.5409
2503	4.83927	0.365104		0.0474634	0.0462427	0.00122071	1.49012e-06			1303	0.216835	0.00207202	0.425318	0.423246	44.2924
2504	4.83213	0.365053		0.0474291	0.0461745	0.00125459	1.574e-06			1304	0.218057	0.0020837	0.42318	0.421096	44.0675
2505	4.83344	0.365027		0.0474198	0.046187	0.0012328	1.5198e-06			1305	0.219164	0.00209427	0.421097	0.419002	43.8483
2506	4.83332	0.365024		0.0474339	0.0461858	0.00124806	1.55766e-06			1306	0.220132	0.00210352	0.418852	0.416749	43.6125
2507	4.8338	0.364992		0.0474186	0.0461905	0.00122812	1.50827e-06			1307	0.221059	0.00211237	0.416667	0.414555	43.3829
2508	4.83823	0.364947		0.0473901	0.0462328	0.0011573	1.33933e-06			1308	0.221282	0.00211451	0.414749	0.412634	43.1819
2509	4.83691	0.364937		0.0473971	0.0462202	0.00117694	1.38518e-06			1309	0.217668	0.00207997	0.41287	0.41079	42.9889
2510	4.83415	0.364927		0.0474042	0.0461938	0.00121045	1.4652e-06			1310	0.220887	0.00211074	0.410851	0.408741	42.7745
2511	4.83503	0.36487		0.0473644	0.0462022	0.0011622	1.35072e-06			1311	0.224352	0.00214384	0.408891	0.406747	42.5658
2512	4.83649	0.36482		0.0473314	0.0462162	0.00111525	1.24378e-06			1312	0.224968	0.00214973	0.40711	0.40496	42.3788
2513	4.83565	0.364837		0.0473646	0.0462081	0.00115645	1.33737e-06			1313	0.221019	0.002112	0.405335	0.403223	42.197
2514	4.83478	0.364868		0.0474123	0.0461998	0.00121245	1.47005e-06			1314	0.22364	0.00213705	0.403532	0.401395	42.0057
2515	4.83348	0.364844		0.0474058	0.0461874	0.00121843	1.48457e-06			1315	0.223808	0.00213865	0.40191	0.399771	41.8358
2516	4.8338	0.364794		0.0473728	0.0461904	0.00118231	1.39785e-06			1316	0.22398	0.00214029	0.400447	0.398307	41.6826
2517	4.82999	0.364755		0.0473499	0.046154	0.00119587	1.43011e-06			1317	0.225529	0.00215509	0.398869	0.396714	41.5158
2518	4.82802	0.364686		0.0472979	0.0461352	0.00116269	1.35185e-06			1318	0.228284	0.00218142	0.397186	0.395005	41.337
2519	4.83207	0.364576		0.047205	0.0461739	0.00103104	1.06305e-06			1319	0.227562	0.00217452	0.395732	0.393557	41.1855
2520	4.82848	0.364508		0.0471536	0.0461396	0.00101401	1.02821e-06			1320	0.225539	0.00215519	0.394564	0.392409	41.0653
2521	4.82531	0.36452		0.0471824	0.0461093	0.00107312	1.15158e-06			1321	0.22642	0.00216361	0.393378	0.391214	40.9403
2522	4.82045	0.364528		0.0472077	0.0460629	0.00114476	1.31049e-06			1322	0.231442	0.00221159	0.392088	0.389876	40.8003
2523	4.81684	0.364474		0.0471703	0.0460283	0.00114199	1.30414e-06			1323	0.233665	0.00223283	0.390876	0.388643	40.6713
2524	4.81832	0.364412		0.0471255	0.0460425	0.00108302	1.17294e-06			1324	0.230781	0.00220528	0.38975	0.387545	40.5563
2525	4.81164	0.364372		0.0471024	0.0459787	0.00112375	1.26282e-06			1325	0.231038	0.00220773	0.388575	0.386367	40.433
2526	4.80987	0.364299		0.0470459	0.0459617	0.00108419	1.17547e-06			1326	0.232081	0.0022177	0.387436	0.385218	40.3128
2527	4.80897	0.364182		0.0469461	0.0459531	0.000992996	9.8604e-07			1327	0.230395	0.00220159	0.386546	0.384344	40.2214
2528	4.80398	0.364094		0.0468748	0.0459055	0.000969364	9.39667e-07			1328	0.234544	0.00224124	0.385933	0.383692	40.1531
2529	4.80344	0.364055		0.0468522	0.0459004	0.000951814	9.05951e-07			1329	0.23801	0.00227435	0.385546	0.383272	40.1091
2530	4.79598	0.364003		0.0468174	0.045829	0.000988382	9.769e-07			1330	0.236328	0.00225829	0.385409	0.38315	40.0964
2531	4.79057	0.363921		0.0467518	0.0457773	0.000974499	9.49647e-07			1331	0.244044	0.00233202	0.385211	0.382879	40.068
2532	4.78907	0.363848		0.0466966	0.045763	0.000933625	8.71656e-07			1332	0.244883	0.00234003	0.384016	0.381676	39.9422
2533	4.78315	0.363783		0.0466479	0.0457065	0.000941424	8.8628e-07			1333	0.242459	0.00231687	0.381068	0.378751	39.6361
2534	4.77813	0.363689		0.0465712	0.0456584	0.000912763	8.33137e-07			1334	0.24066	0.00229968	0.37663	0.37433	39.1734
2535	4.77068	0.363604		0.0465022	0.0455872	0.000914935	8.37106e-07			1335	0.242026	0.00231274	0.371594	0.369281	38.645
2536	4.76266	0.363574		0.04649	0.0455107	0.000979285	9.59e-07			1336	0.241342	0.00230619	0.36682	0.364514	38.1462
2537	4.76002	0.363534		0.0464668	0.0454854	0.000981455	9.63253e-07			1337	0.236721	0.00226204	0.362823	0.360561	37.7324
2538	4.75784	0.363393		0.0463422	0.0454646	0.000877677	7.70317e-07			1338	0.237434	0.00226886	0.359691	0.357422	37.404
2539	4.74665	0.363198		0.0461638	0.0453577	0.000806125	6.49838e-07			1339	0.240094	0.00229427	0.357341	0.355046	37.1554
2540	4.73513	0.363059		0.0460416	0.0452475	0.000794013	6.30457e-07			1340	0.241167	0.00230452	0.355605	0.3533	36.9726
2541	4.7324	0.362984		0.0459837	0.0452215	0.000762171	5.80904e-07			1341	0.241411	0.00230686	0.354171	0.351865	36.8224
2542	4.72356	0.362916		0.0459324	0.045137	0.00079538	6.3263e-07			1342	0.243117	0.00232316	0.352853	0.35053	36.6827
2543	4.71825	0.362854		0.0458876	0.0450863	0.00080128	6.42049e-07			1343	0.243363	0.00232551	0.351741	0.349415	36.5661
2544	4.71059	0.362818		0.0458689	0.0450131	0.000855791	7.32378e-07			1344	0.243517	0.00232698	0.350932	0.348605	36.4813
2545	4.70027	0.36276		0.0458277	0.0449145	0.000913222	8.33974e-07			1345	0.243986	0.00233146	0.350346	0.348015	36.4195
2546	4.69303	0.362634		0.0457179	0.0448453	0.000872608	7.61445e-07			1346	0.24812	0.00237097	0.34991	0.347539	36.3698
2547	4.6812	0.36248		0.0455805	0.0447323	0.000848258	7.19542e-07			1347	0.248128	0.00237105	0.349722	0.347351	36.35
2548	4.67438	0.362347		0.0454646	0.0446671	0.000797533	6.36059e-07			1348	0.248371	0.00237337	0.349813	0.347439	36.3593
2549	4.66322	0.362209		0.0453441	0.0445604	0.000783681	6.14155e-07			1349	0.248189	0.00237163	0.350033	0.347662	36.3826
2550	4.65345	0.362049		0.0452004	0.044467	0.000733403	5.3788e-07			1350	0.2492	0.00238129	0.350369	0.347988	36.4167
2551	4.64187	0.361913		0.045081	0.0443564	0.000724566	5.24995e-07			1351	0.25004	0.00238932	0.350991	0.348601	36.4809
2552	4.62954	0.361814		0.0449993	0.0442386	0.00076065	5.78588e-07			1352	0.256362	0.00244973	0.35188	0.349431	36.5677
2553	4.61948	0.361694		0.0448963	0.0441425	0.000753801	5.68215e-07			1353	0.251162	0.00240003	0.352942	0.350542	36.684
2554	4.60757	0.361532		0.044751	0.0440287	0.000722339	5.21773e-07			1354	0.253891	0.00242611	0.354487	0.352061	36.8429
2555	4.59734	0.361383		0.0446192	0.0439309	0.00068831	4.73771e-07			1355	0.252995	0.00241755	0.357105	0.354688	37.1178
2556	4.58452	0.361273		0.0445255	0.0438084	0.000717093	5.14223e-07			1356	0.25455	0.00243241	0.361099	0.358667	37.5343
2557	4.56925	0.361154		0.0444235	0.0436625	0.000760999	5.79119e-07			1357	0.255518	0.00244166	0.366617	0.364175	38.1107
2558	4.55507	0.361009		0.0442951	0.043527	0.000768116	5.90003e-07			1358	0.257818	0.00246364	0.373929	0.371465	38.8736
2559	4.54369	0.360874		0.0441773	0.0434182	0.000759072	5.7619e-07			1359	0.25862	0.0024713	0.382558	0.380087	39.7758
2560	4.52873	0.360754		0.0440742	0.0432753	0.000798946	6.38314e-07			1360	0.259782	0.00248241	0.390606	0.388123	40.6169
2561	4.51577	0.360608		0.0439454	0.0431514	0.000793907	6.30289e-07			1361	0.255335	0.00243991	0.395561	0.393121	41.1398
2562	4.50206	0.360438		0.043792	0.0430205	0.00077148	5.95182e-07			1362	0.259655	0.00248119	0.394901	0.39242	41.0665
2563	4.48514	0.360282		0.0436528	0.0428587	0.000794093	6.30583e-07			1363	0.259228	0.00247711	0.387789	0.385312	40.3226
2564	4.46435	0.360129		0.043517	0.0426601	0.000856886	7.34253e-07			1364	0.261836	0.00250203	0.378585	0.376083	39.3568
2565	4.4552	0.359937		0.0433418	0.0425726	0.000769161	5.91608e-07			1365	0.263341	0.00251641	0.371266	0.36875	38.5894
2566	4.43562	0.359715		0.0431361	0.0423855	0.000750617	5.63426e-07			1366	0.263985	0.00252257	0.365914	0.363391	38.0287
2567	4.41865	0.359498		0.0429363	0.0422234	0.000712917	5.0825e-07			1367	0.265281	0.00253495	0.361592	0.359057	37.5751
2568	4.40129	0.359286		0.0427406	0.0420575	0.000683106	4.66634e-07			1368	0.264517	0.00252765	0.358112	0.355584	37.2117
2569	4.38191	0.359065		0.0425371	0.0418723	0.000664787	4.41942e-07			1369	0.268747	0.00256807	0.355641	0.353073	36.9489
2570	4.36572	0.358862		0.0423506	0.0417176	0.000632946	4.0062e-07			1370	0.268133	0.00256221	0.353968	0.351406	36.7744
2571	4.34398	0.358689		0.0421947	0.0415099	0.000684838	4.69003e-07			1371	0.270929	0.00258893	0.352656	0.350067	36.6343
2572	4.32629	0.35851		0.0420328	0.0413408	0.000692044	4.78925e-07			1372	0.269146	0.00257189	0.351456	0.348884	36.5105
2573	4.30587	0.3583		0.0418397	0.0411457	0.000693959	4.8158e-07			1373	0.269395	0.00257426	0.350355	0.347781	36.3951
2574	4.28792	0.358086		0.0416426	0.0409742	0.000668448	4.46822e-07			1374	0.269842	0.00257854	0.34956	0.346982	36.3114
2575	4.2673	0.357885		0.0414579	0.0407771	0.000680773	4.63452e-07			1375	0.272218	0.00260124	0.349234	0.346633	36.2749
2576	4.24552	0.357668		0.0412578	0.040569	0.000688734	4.74354e-07			1376	0.27543	0.00263193	0.349097	0.346465	36.2574
2577	4.22368	0.35743		0.0410364	0.0403603	0.000676129	4.5715e-07			1377	0.275237	0.00263009	0.348841	0.346211	36.2308
2578	4.19718	0.357203		0.0408262	0.0401071	0.000719054	5.17038e-07			1378	0.275438	0.00263201	0.348493	0.345861	36.1941
2579	4.17923	0.356986		0.040626	0.0399356	0.00069043	4.76694e-07			1379	0.273675	0.00261516	0.348201	0.345586	36.1654
2580	4.15546	0.356748		0.0404056	0.0397084	0.000697191	4.86075e-07			1380	0.27767	0.00265333	0.347999	0.345346	36.1403
2581	4.13071	0.356503		0.0401769	0.039472	0.000704911	4.96899e-07			1381	0.279892	0.00267457	0.347827	0.345152	36.12
2582	4.10314	0.35628		0.0399713	0.0392085	0.000762808	5.81875e-07			1382	0.277524	0.00265194	0.34766	0.345008	36.1049
2583	4.08153	0.356054		0.0397614	0.039002	0.000759436	5.76743e-07			1383	0.281915	0.0026939	0.347441	0.344747	36.0775
2584	4.05862	0.355773		0.0394973	0.038783	0.00071429	5.1021e-07			1384	0.281449	0.00268945	0.347048	0.344358	36.0368
2585	4.03369	0.35546		0.039202	0.0385448	0.000657213	4.31929e-07			1385	0.281929	0.00269403	0.346482	0.343788	35.9772
2586	4.0085	0.355178		0.0389369	0.0383041	0.000632825	4.00468e-07			1386	0.282705	0.00270145	0.345983	0.343281	35.9242
2587	3.98218	0.35492		0.0386957	0.0380526	0.000643097	4.13574e-07			1387	0.280393	0.00267935	0.345861	0.343182	35.9138
2588	3.95384	0.354634		0.0384266	0.0377818	0.000644842	4.15822e-07			1388	0.284895	0.00272237	0.346021	0.343298	35.926
2589	3.92739	0.35432		0.0381294	0.037529	0.000600342	3.6041e-07			1389	0.285667	0.00272975	0.346069	0.343339	35.9302
2590	3.90164	0.354012		0.0378382	0.037283	0.000555208	3.08256e-07			1390	0.285032	0.00272369	0.345905	0.343181	35.9137
2591	3.86943	0.353705		0.0375481	0.0369752	0.00057286	3.28168e-07			1391	0.28384	0.00271229	0.345601	0.342888	35.883
2592	3.84157	0.353387		0.0372467	0.036709	0.000537691	2.89112e-07			1392	0.287638	0.00274858	0.345174	0.342425	35.8346
2593	3.81321	0.353087		0.0369635	0.036438	0.000525518	2.7617e-07			1393	0.289624	0.00276757	0.344667	0.3419	35.7796
2594	3.78088	0.352819		0.0367122	0.0361291	0.000583136	3.40048e-07			1394	0.288705	0.00275878	0.344261	0.341502	35.7379
2595	3.75432	0.352539		0.0364488	0.0358752	0.000573637	3.29059e-07			1395	0.288905	0.00276069	0.344135	0.341375	35.7246
2596	3.72135	0.352218		0.0361455	0.0355601	0.000585364	3.42651e-07			1396	0.290578	0.00277668	0.344144	0.341367	35.7239
2597	3.68832	0.351892		0.035836	0.0352446	0.000591471	3.49838e-07			1397	0.290994	0.00278066	0.344097	0.341317	35.7186
2598	3.65628	0.35158		0.0355404	0.0349384	0.000601952	3.62346e-07			1398	0.291301	0.00278359	0.344117	0.341333	35.7203
2599	3.62194	0.351245		0.0352228	0.0346103	0.000612495	3.7515e-07			1399	0.294081	0.00281015	0.344362	0.341552	35.7432
2600	3.58766	0.350877		0.0348715	0.0342827	0.000588761	3.4664e-07			1400	0.295765	0.00282625	0.344646	0.34182	35.7713
2601	3.55773	0.350523		0.0345347	0.0339966	0.000538098	2.89549e-07			1401	0.295907	0.0028276	0.344702	0.341874	35.7769
2602	3.52195	0.350202		0.0342304	0.0336547	0.000575656	3.3138e-07			1402	0.295747	0.00282607	0.344585	0.341759	35.7649
2603	3.48983	0.349867		0.0339118	0.0333479	0.000563959	3.1805e-07			1403	0.295212	0.00282097	0.344514	0.341693	35.7579
2604	3.45258	0.3495		0.0335617	0.0329919	0.000569828	3.24704e-07			1404	0.30097	0.00287599	0.344678	0.341802	35.7694
2605	3.41454	0.349143		0.0332221	0.0326284	0.000593711	3.52492e-07			1405	0.307667	0.00293998	0.345015	0.342075	35.7979
2606	3.37873	0.348801		0.0328963	0.0322862	0.000610088	3.72208e-07			1406	0.306161	0.00292559	0.34518	0.342254	35.8167
2607	3.34082	0.348417		0.0325295	0.0319239	0.000605574	3.66719e-07			1407	0.303256	0.00289783	0.345007	0.342109	35.8015
2608	3.30613	0.347979		0.0321085	0.0315925	0.000516009	2.66265e-07			1408	0.303354	0.00289877	0.344667	0.341768	35.7658
2609	3.26696	0.347542		0.0316884	0.0312182	0.000470216	2.21103e-07			1409	0.301047	0.00287673	0.344388	0.341512	35.739
2610	3.22597	0.34714		0.0313026	0.0308265	0.000476095	2.26666e-07			1410	0.305949	0.00292357	0.344251	0.341328	35.7197
2611	3.18728	0.346748		0.0309281	0.0304568	0.000471331	2.22153e-07			1411	0.306655	0.00293031	0.344213	0.341282	35.715
2612	3.14582	0.346351		0.0305476	0.0300606	0.000487043	2.37211e-07			1412	0.309187	0.00295451	0.344233	0.341278	35.7145
2613	3.10891	0.34596		0.0301734	0.0297078	0.000465549	2.16736e-07			1413	0.308155	0.00294464	0.344247	0.341302	35.717
2614	3.06857	0.345577		0.0298075	0.0293224	0.000485136	2.35357e-07			1414	0.309468	0.00295719	0.344091	0.341134	35.6994
2615	3.02539	0.345189		0.0294365	0.0289098	0.000526714	2.77427e-07			1415	0.30836	0.0029466	0.343651	0.340704	35.6545
2616	2.9848	0.344798		0.0290624	0.0285219	0.000540465	2.92102e-07			1416	0.310743	0.00296937	0.343066	0.340097	35.5909
2617	2.93821	0.344401		0.0286819	0.0280767	0.000605155	3.66212e-07			1417	0.312136	0.00298268	0.34268	0.339697	35.5491
2618	2.89841	0.34397		0.0282679	0.0276964	0.000571514	3.26628e-07			1418	0.315922	0.00301887	0.34282	0.339801	35.5599
2619	2.85336	0.3435		0.0278146	0.0272659	0.000548641	3.01007e-07			1419	0.313401	0.00299477	0.343498	0.340503	35.6334
2620	2.80918	0.343033		0.0273647	0.0268437	0.000520985	2.71425e-07			1420	0.315521	0.00301504	0.344063	0.341048	35.6904
2621	2.76552	0.342599		0.0269471	0.0264265	0.00052058	2.71004e-07			1421	0.316946	0.00302864	0.344082	0.341053	35.691
2622	2.71717	0.342173		0.0265378	0.0259645	0.000573305	3.28678e-07			1422	0.320238	0.0030601	0.343744	0.340684	35.6524
2623	2.67321	0.341731		0.0261128	0.0255445	0.000568321	3.22989e-07			1423	0.320945	0.00306686	0.343363	0.340296	35.6118
2624	2.62572	0.341284		0.025683	0.0250906	0.000592397	3.50934e-07			1424	0.321006	0.00306744	0.343295	0.340228	35.6046
2625	2.58016	0.340832		0.0252482	0.0246553	0.000592972	3.51616e-07			1425	0.322862	0.00308517	0.343541	0.340456	35.6285
2626	2.53476	0.34035		0.0247831	0.0242215	0.000561596	3.1539e-07			1426	0.323504	0.00309131	0.343657	0.340565	35.6399
2627	2.4864	0.339843		0.0242929	0.0237593	0.000533594	2.84723e-07			1427	0.326508	0.00312002	0.343496	0.340375	35.6201
2628	2.43702	0.339359		0.0238257	0.0232875	0.000538257	2.8972e-07			1428	0.32683	0.0031231	0.343279	0.340156	35.5971
2629	2.38899	0.33891		0.0233931	0.0228286	0.000564583	3.18754e-07			1429	0.329293	0.00314663	0.343256	0.340109	35.5922
2630	2.34148	0.338447		0.0229474	0.0223745	0.000572902	3.28217e-07			1430	0.329165	0.00314541	0.343384	0.340238	35.6057
2631	2.29182	0.337937		0.0224537	0.0219	0.000553722	3.06609e-07			1431	0.328539	0.00313942	0.343463	0.340324	35.6147
2632	2.24313	0.337403		0.0219373	0.0214347	0.000502627	2.52634e-07			1432	0.330449	0.00315768	0.34343	0.340272	35.6092
2633	2.19308	0.336876		0.0214271	0.0209565	0.000470608	2.21472e-07			1433	0.3305	0.00315817	0.343241	0.340083	35.5895
2634	2.14274	0.33636		0.0209281	0.0204754	0.000452712	2.04948e-07			1434	0.334901	0.00320022	0.342876	0.339675	35.5468
2635	2.09342	0.335867		0.0204517	0.0200042	0.000447498	2.00254e-07			1435	0.334842	0.00319966	0.342518	0.339319	35.5095
2636	2.03963	0.335407		0.0200083	0.0194901	0.000518188	2.68519e-07			1436	0.335345	0.00320446	0.342652	0.339447	35.5229
2637	1.99173	0.33496		0.0195781	0.0190324	0.000545747	2.9784e-07			1437	0.338308	0.00323278	0.343351	0.340119	35.5932
2638	1.94066	0.334493		0.0191284	0.0185444	0.000583981	3.41034e-07			1438	0.339775	0.00324679	0.343787	0.34054	35.6373
2639	1.88969	0.334009		0.0186611	0.0180573	0.000603787	3.64559e-07			1439	0.339666	0.00324576	0.34381	0.340564	35.6398
2640	1.83884	0.333526		0.0181943	0.0175714	0.000622948	3.88064e-07			1440	0.343405	0.00328148	0.343759	0.340478	35.6308
2641	1.78803	0.333035		0.0177202	0.0170859	0.000634282	4.02314e-07			1441	0.345419	0.00330073	0.343711	0.34041	35.6237
2642	1.73631	0.332519		0.0172211	0.0165917	0.000629416	3.96164e-07			1442	0.346314	0.00330928	0.343581	0.340271	35.6092
2643	1.68591	0.331996		0.0167151	0.0161101	0.000605009	3.66036e-07			1443	0.346606	0.00331207	0.343419	0.340107	35.592
2644	1.6326	0.331499		0.0162353	0.0156007	0.000634618	4.02739e-07			1444	0.346993	0.00331576	0.343329	0.340013	35.5821
2645	1.58164	0.331028		0.0157809	0.0151137	0.000667185	4.45135e-07			1445	0.348409	0.0033293	0.34322	0.33989	35.5693
2646	1.5315	0.330555		0.0153244	0.0146346	0.00068989	4.75948e-07			1446	0.350036	0.00334484	0.343016	0.339671	35.5464
2647	1.48218	0.330061		0.0148477	0.0141633	0.000684405	4.6841e-07			1447	0.353704	0.00337989	0.342945	0.339566	35.5353
2648	1.43351	0.32954		0.0143441	0.0136982	0.00064585	4.17122e-07			1448	0.353896	0.00338173	0.343252	0.33987	35.5672
2649	1.38266	0.329		0.0138205	0.0132123	0.000608249	3.69967e-07			1449	0.358003	0.00342097	0.343608	0.340187	35.6004
2650	1.3346	0.328475		0.0133121	0.012753	0.00055911	3.12604e-07			1450	0.355538	0.00339743	0.34362	0.340222	35.604
2651	1.28562	0.328005		0.012859	0.012285	0.000573956	3.29425e-07			1451	0.357739	0.00341845	0.343388	0.33997	35.5776
2652	1.24053	0.32759		0.012461	0.0118542	0.000606806	3.68213e-07			1452	0.363073	0.00346942	0.343083	0.339614	35.5403
2653	1.19206	0.327197		0.0120846	0.011391	0.000693617	4.81104e-07			1453	0.364378	0.00348189	0.342646	0.339164	35.4933
2654	1.14789	0.326811		0.0117158	0.0109689	0.00074691	5.57874e-07			1454	0.364123	0.00347946	0.342008	0.338529	35.4268
2655	1.10557	0.326447		0.0113685	0.0105645	0.000803975	6.46376e-07			1455	0.365496	0.00349258	0.341343	0.337851	35.3559
2656	1.06518	0.326095		0.0110337	0.0101785	0.000855143	7.3127e-07			1456	0.361521	0.0034546	0.341172	0.337717	35.3419
2657	1.02324	0.325722		0.0106778	0.00977775	0.000900073	8.10132e-07			1457	0.369682	0.00353258	0.342093	0.33856	35.4301
2658	0.984551	0.32533		0.0103022	0.0094081	0.000894134	7.99475e-07			1458	0.368693	0.00352313	0.343083	0.33956	35.5348
2659	0.949167	0.324967		0.00995587	0.00906998	0.000885891	7.84803e-07			1459	0.37341	0.00356821	0.34356	0.339992	35.5799
2660	0.919478	0.324667		0.009673	0.00878627	0.000886726	7.86284e-07			1460	0.372111	0.00355579	0.343868	0.340312	35.6134
2661	0.888225	0.324425		0.00944804	0.00848763	0.000960413	9.22392e-07			1461	0.374455	0.00357819	0.343919	0.34034	35.6164
2662	0.866434	0.32423		0.00926979	0.0082794	0.000990385	9.80863e-07			1462	0.375205	0.00358536	0.343667	0.340082	35.5893
2663	0.847537	0.324084		0.00914013	0.00809883	0.0010413	1.08431e-06			1463	0.379173	0.00362327	0.343326	0.339703	35.5497
2664	0.833551	0.323975		0.00904859	0.00796518	0.00108341	1.17379e-06			1464	0.380706	0.00363792	0.343237	0.339599	35.5388
2665	0.824611	0.323879		0.00896916	0.00787975	0.00108941	1.18681e-06			1465	0.38171	0.00364751	0.3435	0.339852	35.5653
2666	0.824096	0.323785		0.00889211	0.00787483	0.00101729	1.03487e-06			1466	0.383853	0.003668	0.343767	0.340099	35.5911
2667	0.81847	0.323708		0.00883174	0.00782107	0.00101067	1.02146e-06			1467	0.383784	0.00366733	0.343827	0.34016	35.5975
2668	0.81528	0.323657		0.00879769	0.00779059	0.0010071	1.01425e-06			1468	0.384692	0.00367601	0.343652	0.339976	35.5783
2669	0.814393	0.323626		0.00878364	0.00778211	0.00100153	1.00306e-06			1469	0.388834	0.00371559	0.343177	0.339462	35.5244
2670	0.814686	0.323607		0.0087817	0.00778492	0.000996779	9.93569e-07			1470	0.389965	0.00372639	0.342431	0.338704	35.4452
2671	0.812173	0.323589		0.00878044	0.0077609	0.00101954	1.03947e-06			1471	0.389731	0.00372416	0.341617	0.337893	35.3602
2672	0.811526	0.323551		0.00875873	0.00775472	0.00100401	1.00804e-06			1472	0.390838	0.00373474	0.341212	0.337477	35.3167
2673	0.810519	0.323492		0.00871697	0.0077451	0.000971868	9.44527e-07			1473	0.389308	0.00372012	0.341527	0.337807	35.3513
2674	0.812897	0.323455		0.00869742	0.00776782	0.000929599	8.64153e-07			1474	0.391444	0.00374053	0.341929	0.338188	35.3912
2675	0.81081	0.323478		0.0087368	0.00774787	0.00098893	9.77983e-07			1475	0.39346	0.00375979	0.342111	0.338351	35.4083
2676	0.812462	0.323536		0.00881165	0.00776366	0.00104799	1.09829e-06			1476	0.396325	0.00378717	0.342241	0.338454	35.419
2677	0.811625	0.323573		0.0088656	0.00775566	0.00110994	1.23196e-06			1477	0.399703	0.00381946	0.342349	0.33853	35.4269
2678	0.810434	0.323569		0.00887812	0.00774428	0.00113383	1.28558e-06			1478	0.399274	0.00381535	0.342344	0.338529	35.4268
2679	0.812117	0.323546		0.0088721	0.00776037	0.00111173	1.23595e-06			1479	0.401983	0.00384123	0.342201	0.338359	35.4091
2680	0.812154	0.323521		0.00886405	0.00776072	0.00110333	1.21733e-06			1480	0.402218	0.00384348	0.341979	0.338135	35.3856
2681	0.814423	0.323487		0.00884652	0.0077824	0.00106412	1.13236e-06			1481	0.406052	0.00388012	0.341836	0.337956	35.3668
2682	0.812592	0.323441		0.00881758	0.0077649	0.00105269	1.10815e-06			1482	0.407118	0.00389031	0.341902	0.338011	35.3727
2683	0.812565	0.323403		0.00879668	0.00776464	0.00103204	1.06511e-06			1483	0.407773	0.00389656	0.342008	0.338111	35.3831
2684	0.813918	0.323396		0.00880696	0.00777757	0.00102939	1.05963e-06			1484	0.407676	0.00389563	0.341875	0.337979	35.3693
2685	0.816117	0.323425		0.00885264	0.00779858	0.00105405	1.11103e-06			1485	0.411667	0.00393377	0.341446	0.337512	35.3205
2686	0.817753	0.323468		0.00891173	0.00781422	0.00109751	1.20452e-06			1486	0.412565	0.00394236	0.340901	0.336959	35.2625
2687	0.817565	0.323488		0.00894934	0.00781242	0.00113692	1.29258e-06			1487	0.414461	0.00396047	0.340438	0.336478	35.2122
2688	0.814325	0.323469		0.00894741	0.00778146	0.00116595	1.35944e-06			1488	0.418746	0.00400142	0.340108	0.336106	35.1733
2689	0.818558	0.323432		0.0089272	0.00782191	0.00110529	1.22166e-06			1489	0.420673	0.00401983	0.34009	0.33607	35.1695
2690	0.818939	0.32341		0.0089221	0.00782556	0.00109654	1.2024e-06			1490	0.418449	0.00399858	0.340746	0.336748	35.2404
2691	0.819257	0.323404		0.00893248	0.00782859	0.00110388	1.21856e-06			1491	0.422018	0.00403268	0.34163	0.337598	35.3294
2692	0.821306	0.323391		0.00893653	0.00784817	0.00108836	1.18452e-06			1492	0.422859	0.00404072	0.341947	0.337906	35.3617
2693	0.820334	0.323378		0.00894003	0.00783888	0.00110114	1.21252e-06			1493	0.428841	0.00409788	0.34172	0.337622	35.3319
2694	0.822149	0.3234		0.00897884	0.00785623	0.00112261	1.26025e-06			1494	0.43059	0.0041146	0.341259	0.337145	35.282
2695	0.821203	0.323467		0.00906287	0.00784719	0.00121567	1.47786e-06			1495	0.43175	0.00412568	0.340769	0.336644	35.2295
2696	0.821228	0.323537		0.00914948	0.00784743	0.00130205	1.69534e-06			1496	0.435597	0.00416244	0.340455	0.336293	35.1928
2697	0.825887	0.323563		0.0091928	0.00789195	0.00130085	1.69222e-06			1497	0.433131	0.00413888	0.340576	0.336437	35.208
2698	0.828413	0.323546		0.00919242	0.00791609	0.00127633	1.62902e-06			1498	0.435396	0.00416052	0.341057	0.336897	35.256
2699	0.825897	0.323519		0.00918247	0.00789204	0.00129043	1.66521e-06			1499	0.439582	0.00420052	0.341452	0.337251	35.2931
2700	0.825849	0.323507		0.00918694	0.00789159	0.00129535	1.67794e-06			1500	0.443038	0.00423355	0.341485	0.337252	35.2932
2701	0.825726	0.323505		0.00920206	0.00789041	0.00131165	1.72044e-06			1501	0.446231	0.00426406	0.341216	0.336952	35.2619
2702	0.828005	0.323496		0.00920983	0.00791219	0.00129764	1.68388e-06			1502	0.445264	0.00425482	0.340818	0.336563	35.2211
2703	0.829831	0.32347		0.00920116	0.00792964	0.00127153	1.61678e-06			1503	0.446729	0.00426882	0.340337	0.336068	35.1693
2704	0.832519	0.323444		0.00919134	0.00795532	0.00123602	1.52774e-06			1504	0.450295	0.0043029	0.339737	0.335434	35.103
2705	0.831181	0.323439		0.0092034	0.00794253	0.00126087	1.58978e-06			1505	0.451698	0.0043163	0.339079	0.334763	35.0327
2706	0.831851	0.323454		0.00923528	0.00794894	0.00128634	1.65467e-06			1506	0.455611	0.0043537	0.338818	0.334464	35.0015
2707	0.834152	0.323462		0.00926014	0.00797092	0.00128922	1.66208e-06			1507	0.461497	0.00440994	0.339641	0.335231	35.0817
2708	0.833186	0.323452		0.00926699	0.00796169	0.00130529	1.70379e-06			1508	0.457531	0.00437204	0.340325	0.335953	35.1572
2709	0.835848	0.323447		0.00927914	0.00798713	0.00129201	1.66928e-06			1509	0.459078	0.00438682	0.340443	0.336056	35.168
2710	0.837079	0.323469		0.00931815	0.00799889	0.00131926	1.74044e-06			1510	0.463239	0.00442659	0.340511	0.336084	35.171
2711	0.836664	0.323508		0.0093733	0.00799493	0.00137837	1.89991e-06			1511	0.470629	0.0044972	0.340551	0.336053	35.1678
2712	0.837154	0.323535		0.00941731	0.00799961	0.0014177	2.00988e-06			1512	0.472665	0.00451666	0.340483	0.335967	35.1587
2713	0.838157	0.32354		0.00943946	0.0080092	0.00143026	2.04565e-06			1513	0.473157	0.00452136	0.340325	0.335804	35.1416
2714	0.839931	0.32353		0.00944634	0.00802615	0.00142019	2.01695e-06			1514	0.476592	0.00455418	0.340071	0.335517	35.1116
2715	0.840593	0.323515		0.00944771	0.00803247	0.00141523	2.00288e-06			1515	0.476605	0.0045543	0.339682	0.335127	35.0708
2716	0.843755	0.323502		0.00945187	0.00806269	0.00138918	1.92982e-06			1516	0.482482	0.00461046	0.339362	0.334751	35.0315
2717	0.842046	0.323494		0.00946038	0.00804635	0.00141403	1.99948e-06			1517	0.483038	0.00461578	0.339585	0.33497	35.0544
2718	0.844967	0.32348		0.0094638	0.00807427	0.00138953	1.93081e-06			1518	0.487624	0.0046596	0.340057	0.335398	35.0991
2719	0.844369	0.323457		0.00945765	0.00806856	0.0013891	1.9296e-06			1519	0.488467	0.00466765	0.340117	0.335449	35.1046
2720	0.843553	0.32344		0.00945734	0.00806076	0.00139658	1.95044e-06			1520	0.491034	0.00469219	0.339822	0.33513	35.0711
2721	0.848606	0.323448		0.0094821	0.00810904	0.00137306	1.88529e-06			1521	0.493683	0.0047175	0.339776	0.335059	35.0637
2722	0.848948	0.323475		0.0095261	0.00811231	0.00141379	1.99879e-06			1522	0.495768	0.00473742	0.340302	0.335564	35.1166
2723	0.84884	0.323498		0.0095662	0.00811128	0.00145492	2.11681e-06			1523	0.501635	0.00479348	0.340535	0.335742	35.1351
2724	0.848472	0.323508		0.009593	0.00810777	0.00148523	2.20591e-06			1524	0.502792	0.00480454	0.340482	0.335678	35.1285
2725	0.848462	0.323514		0.0096156	0.00810766	0.00150793	2.27386e-06			1525	0.506169	0.00483681	0.340609	0.335772	35.1383
2726	0.850367	0.32352		0.00963878	0.00812587	0.00151291	2.2889e-06			1526	0.507563	0.00485013	0.340953	0.336102	35.1729
2727	0.853834	0.323521		0.00965618	0.008159	0.00149718	2.24154e-06			1527	0.510139	0.00487474	0.341206	0.336331	35.1968
2728	0.856237	0.323511		0.00966308	0.00818196	0.00148112	2.19371e-06			1528	0.51543	0.0049253	0.341397	0.336472	35.2116
2729	0.856469	0.323492		0.00966124	0.00818418	0.00147706	2.18172e-06			1529	0.521334	0.00498173	0.341655	0.336674	35.2327
2730	0.856509	0.323471		0.00965744	0.00818456	0.00147288	2.16938e-06			1530	0.523649	0.00500385	0.341742	0.336738	35.2394
2731	0.859317	0.32346		0.00966236	0.00821139	0.00145097	2.10532e-06			1531	0.525688	0.00502333	0.341452	0.336429	35.2071
2732	0.858198	0.323463		0.00968313	0.0082007	0.00148243	2.19761e-06			1532	0.528232	0.00504764	0.341032	0.335984	35.1605
2733	0.860526	0.323477		0.0097138	0.00822295	0.00149085	2.22263e-06			1533	0.528508	0.00505028	0.341156	0.336106	35.1732
2734	0.861866	0.323488		0.00974146	0.00823575	0.00150571	2.26716e-06			1534	0.533841	0.00510123	0.341865	0.336764	35.2422
2735	0.861639	0.323495		0.00976563	0.00823358	0.00153205	2.34718e-06			1535	0.538414	0.00514494	0.342078	0.336933	35.2599
2736	0.860353	0.323512		0.00979917	0.00822129	0.00157788	2.4897e-06			1536	0.54371	0.00519554	0.341783	0.336588	35.2237
2737	0.864363	0.323547		0.00985074	0.00825961	0.00159113	2.53169e-06			1537	0.544252	0.00520072	0.341362	0.336162	35.1791
2738	0.865292	0.323594		0.00991438	0.00826849	0.00164588	2.70893e-06			1538	0.546201	0.00521934	0.340857	0.335638	35.1243
2739	0.866669	0.323634		0.00997217	0.00828165	0.00169052	2.85786e-06			1539	0.55751	0.00532741	0.34018	0.334853	35.0421
2740	0.86881	0.323649		0.010004	0.00830211	0.00170192	2.89653e-06			1540	0.551837	0.0052732	0.339975	0.334701	35.0263
2741	0.86903	0.323633		0.0100043	0.00830421	0.00170012	2.89039e-06			1541	0.558662	0.00533842	0.340793	0.335454	35.1051
2742	0.869453	0.323606		0.00999467	0.00830825	0.00168642	2.84402e-06			1542	0.559217	0.00534372	0.341275	0.335931	35.155
2743	0.872808	0.323596		0.0100013	0.00834031	0.00166102	2.75898e-06			1543	0.561279	0.00536343	0.341137	0.335774	35.1385
2744	0.873155	0.323595		0.0100172	0.00834363	0.00167358	2.80089e-06			1544	0.566411	0.00541246	0.341147	0.335734	35.1344
2745	0.875082	0.323576		0.010015	0.00836204	0.00165299	2.73239e-06			1545	0.569741	0.00544428	0.341734	0.33629	35.1925
2746	0.876982	0.323545		0.0100011	0.00838019	0.00162087	2.62721e-06			1546	0.57526	0.00549702	0.342331	0.336834	35.2494
2747	0.871778	0.32354		0.0100125	0.00833047	0.00168205	2.8293e-06			1547	0.578547	0.00552844	0.342429	0.336901	35.2564
2748	0.87785	0.323566		0.0100553	0.00838849	0.00166678	2.77817e-06			1548	0.58107	0.00555254	0.342165	0.336613	35.2263
2749	0.87911	0.323584		0.0100905	0.00840053	0.00168997	2.85599e-06			1549	0.583547	0.00557622	0.341842	0.336266	35.19
2750	0.878754	0.323576		0.0100992	0.00839713	0.00170204	2.89694e-06			1550	0.586699	0.00560633	0.34176	0.336154	35.1783
2751	0.88264	0.323569		0.0101089	0.00843426	0.00167463	2.80439e-06			1551	0.587312	0.00561219	0.341918	0.336306	35.1942
2752	0.883437	0.32358		0.0101366	0.00844188	0.00169473	2.87212e-06			1552	0.594247	0.00567846	0.342044	0.336366	35.2005
2753	0.885997	0.323586		0.0101595	0.00846634	0.00169318	2.86687e-06			1553	0.598798	0.00572194	0.341928	0.336206	35.1838
2754	0.885438	0.323579		0.0101695	0.008461	0.00170848	2.91892e-06			1554	0.600613	0.00573929	0.341441	0.335702	35.131
2755	0.886385	0.323586		0.0101939	0.00847005	0.00172385	2.97165e-06			1555	0.606559	0.00579611	0.340817	0.335021	35.0597
2756	0.888206	0.32362		0.0102441	0.00848745	0.00175661	3.08568e-06			1556	0.609592	0.00582509	0.340462	0.334637	35.0196
2757	0.889433	0.323657		0.0102983	0.00849918	0.00179912	3.23685e-06			1557	0.60969	0.00582603	0.340517	0.334691	35.0252
2758	0.891136	0.323691		0.0103489	0.00851545	0.00183342	3.36144e-06			1558	0.609819	0.00582726	0.341502	0.335674	35.1281
2759	0.892484	0.323735		0.0104099	0.00852832	0.00188154	3.54021e-06			1559	0.619006	0.00591505	0.343846	0.337931	35.3642
2760	0.891327	0.323775		0.0104668	0.00851728	0.00194951	3.80057e-06			1560	0.623767	0.00596055	0.344084	0.338124	35.3844
2761	0.892365	0.323771		0.0104792	0.00852719	0.00195203	3.81041e-06			1561	0.626859	0.00599009	0.343257	0.337267	35.2948
2762	0.894255	0.323728		0.010453	0.00854525	0.00190771	3.63936e-06			1562	0.630551	0.00602537	0.34264	0.336615	35.2265
2763	0.895368	0.323702		0.0104447	0.00855589	0.00188879	3.56752e-06			1563	0.637088	0.00608783	0.342222	0.336134	35.1762
2764	0.895537	0.32372		0.0104796	0.0085575	0.0019221	3.69446e-06			1564	0.63908	0.00610687	0.341965	0.335858	35.1473
2765	0.895389	0.323745		0.0105214	0.00855608	0.00196533	3.86252e-06			1565	0.645135	0.00616473	0.341849	0.335684	35.1291
2766	0.898125	0.323747		0.0105395	0.00858223	0.00195731	3.83105e-06			1566	0.649244	0.006204	0.34178	0.335576	35.1178
2767	0.898483	0.323737		0.0105462	0.00858565	0.00196059	3.84391e-06			1567	0.653654	0.00624614	0.341678	0.335432	35.1027
2768	0.902538	0.323728		0.0105544	0.0086244	0.00193	3.72489e-06			1568	0.655068	0.00625965	0.341568	0.335309	35.0898
2769	0.903516	0.323717		0.0105604	0.00863375	0.00192665	3.71196e-06			1569	0.658609	0.00629348	0.34166	0.335366	35.0958
2770	0.904854	0.323712		0.010572	0.00864654	0.0019255	3.70755e-06			1570	0.664932	0.00635391	0.342128	0.335774	35.1385
2771	0.906142	0.323724		0.0106007	0.00865884	0.00194187	3.77084e-06			1571	0.670109	0.00640337	0.342546	0.336142	35.1771
2772	0.906265	0.323735		0.0106288	0.00866001	0.00196879	3.87613e-06			1572	0.674484	0.00644518	0.342547	0.336102	35.1728
2773	0.906143	0.323724		0.0106347	0.00865885	0.00197582	3.90385e-06			1573	0.679325	0.00649144	0.342163	0.335671	35.1278
2774	0.909003	0.323709		0.0106367	0.00868618	0.0019505	3.80445e-06			1574	0.681829	0.00651537	0.341564	0.335049	35.0626
2775	0.910535	0.32372		0.0106649	0.00870082	0.00196407	3.85758e-06			1575	0.687738	0.00657183	0.3411	0.334529	35.0082
2776	0.915568	0.323748		0.0107093	0.00874891	0.00196035	3.84296e-06			1576	0.697557	0.00666566	0.341304	0.334639	35.0197
2777	0.914542	0.323765		0.0107432	0.00873911	0.00200408	4.01634e-06			1577	0.696142	0.00665213	0.342067	0.335415	35.1009
2778	0.915566	0.323781		0.0107759	0.0087489	0.00202702	4.10881e-06			1578	0.701446	0.00670282	0.342625	0.335923	35.1541
2779	0.91847	0.323809		0.0108215	0.00877664	0.00204483	4.18134e-06			1579	0.705226	0.00673894	0.342886	0.336147	35.1776
2780	0.920378	0.323819		0.0108482	0.00879488	0.00205337	4.21634e-06			1580	0.708627	0.00677145	0.342949	0.336178	35.1808
2781	0.920096	0.323785		0.0108312	0.00879218	0.00203901	4.15756e-06			1581	0.714746	0.00682991	0.342847	0.336017	35.1639
2782	0.920509	0.323754		0.0108161	0.00879613	0.00202002	4.08048e-06			1582	0.721368	0.00689319	0.342732	0.335839	35.1453
2783	0.922089	0.323789		0.0108681	0.00881123	0.00205682	4.23052e-06			1583	0.727387	0.00695071	0.342773	0.335822	35.1436
2784	0.924216	0.32388		0.0109767	0.00883155	0.00214514	4.60164e-06			1584	0.73054	0.00698083	0.342911	0.33593	35.1549
2785	0.927769	0.323955		0.0110677	0.0088655	0.00220217	4.84956e-06			1585	0.732983	0.00700418	0.343001	0.335997	35.1619
2786	0.928647	0.323962		0.0110925	0.00887389	0.00221857	4.92206e-06			1586	0.737198	0.00704446	0.343048	0.336003	35.1625
2787	0.930635	0.323917		0.0110637	0.00889288	0.00217077	4.71224e-06			1587	0.743866	0.00710818	0.34312	0.336012	35.1635
2788	0.929826	0.323856		0.0110199	0.00888516	0.00213471	4.55698e-06			1588	0.750773	0.00717418	0.343177	0.336003	35.1625
2789	0.926633	0.323815		0.010996	0.00885464	0.00214133	4.58531e-06			1589	0.758406	0.00724711	0.343162	0.335915	35.1533
2790	0.932497	0.323812		0.0110095	0.00891068	0.00209882	4.40506e-06			1590	0.759823	0.00726066	0.343158	0.335898	35.1515
2791	0.931699	0.323832		0.0110461	0.00890306	0.00214305	4.59265e-06			1591	0.765894	0.00731867	0.343224	0.335906	35.1523
2792	0.935231	0.323841		0.011072	0.00893681	0.00213523	4.5592e-06			1592	0.768169	0.00734041	0.34324	0.3359	35.1517
2793	0.9387	0.323829		0.0110775	0.00896996	0.00210756	4.44182e-06			1593	0.774844	0.0074042	0.343134	0.33573	35.1339
2794	0.935574	0.323821		0.0110855	0.00894009	0.00214539	4.60272e-06			1594	0.782623	0.00747853	0.343068	0.335589	35.1192
2795	0.938813	0.323828		0.0111098	0.00897104	0.0021388	4.57446e-06			1595	0.786975	0.00752011	0.343195	0.335675	35.1282
2796	0.939807	0.32384		0.0111387	0.00898054	0.00215815	4.65761e-06			1596	0.792814	0.00757591	0.34342	0.335844	35.1459
2797	0.942017	0.323841		0.0111568	0.00900165	0.00215515	4.64467e-06			1597	0.79565	0.00760301	0.343583	0.33598	35.1601
2798	0.942716	0.323825		0.0111572	0.00900833	0.00214885	4.61758e-06			1598	0.801046	0.00765457	0.343667	0.336012	35.1634
2799	0.943591	0.323789		0.0111385	0.0090167	0.00212179	4.50197e-06			1599	0.808993	0.00773051	0.343676	0.335945	35.1564
2800	0.945387	0.323754		0.0111198	0.00903385	0.00208599	4.35137e-06			1600	0.815044	0.00778834	0.343552	0.335764	35.1374
2801	0.948119	0.323758		0.0111408	0.00905996	0.00208085	4.32995e-06			1601	0.823372	0.00786791	0.343346	0.335478	35.1076
2802	0.948232	0.323812		0.0112115	0.00906104	0.00215043	4.62433e-06			1602	0.827386	0.00790627	0.343256	0.33535	35.0942
2803	0.953008	0.323868		0.0112848	0.00910668	0.00217812	4.74422e-06			1603	0.832108	0.00795139	0.343346	0.335395	35.0989
2804	0.95231	0.323886		0.0113199	0.00910001	0.0022199	4.92795e-06			1604	0.837381	0.00800178	0.343449	0.335447	35.1043
2805	0.954942	0.323891		0.0113411	0.00912516	0.00221595	4.91043e-06			1605	0.843336	0.00805869	0.343437	0.335378	35.0971
2806	0.954592	0.323923		0.0113905	0.00912182	0.00226869	5.14697e-06			1606	0.852075	0.00814219	0.343373	0.33523	35.0816
2807	0.956185	0.323966		0.0114499	0.00913704	0.00231286	5.34933e-06			1607	0.858341	0.00820207	0.343335	0.335133	35.0715
2808	0.956873	0.323978		0.0114788	0.00914361	0.0023352	5.45316e-06			1608	0.863812	0.00825434	0.343363	0.335109	35.0689
2809	0.95729	0.323968		0.0114856	0.0091476	0.00233805	5.46648e-06			1609	0.868918	0.00830314	0.34353	0.335227	35.0813
2810	0.961566	0.323969		0.011504	0.00918845	0.00231559	5.36194e-06			1610	0.87516	0.00836278	0.343841	0.335478	35.1075
2811	0.961406	0.32398		0.0115317	0.00918693	0.00234472	5.49772e-06			1611	0.882467	0.00843261	0.344098	0.335666	35.1272
2812	0.962045	0.323976		0.0115443	0.00919304	0.00235122	5.52826e-06			1612	0.890507	0.00850944	0.344085	0.335575	35.1177
2813	0.965665	0.323958		0.0115437	0.00922763	0.00231603	5.36399e-06			1613	0.895476	0.00855692	0.34382	0.335263	35.0851
2814	0.965227	0.323947		0.0115491	0.00922344	0.00232563	5.40856e-06			1614	0.902421	0.00862328	0.343493	0.33487	35.0439
2815	0.970397	0.323945		0.0115643	0.00927284	0.0022915	5.25098e-06			1615	0.906874	0.00866583	0.34327	0.334604	35.0161
2816	0.970915	0.323954		0.0115896	0.00927779	0.0023118	5.3444e-06			1616	0.912304	0.00871772	0.343426	0.334708	35.027
2817	0.970204	0.323987		0.0116393	0.009271	0.00236832	5.60893e-06			1617	0.92008	0.00879203	0.344145	0.335353	35.0945
2818	0.972968	0.324042		0.0117112	0.00929741	0.00241383	5.82658e-06			1618	0.929868	0.00888556	0.344792	0.335907	35.1524
2819	0.972578	0.324083		0.0117688	0.00929368	0.00247515	6.12637e-06			1619	0.9371	0.00895467	0.34492	0.335966	35.1586
2820	0.97574	0.324085		0.0117882	0.0093239	0.00246432	6.0729e-06			1620	0.943128	0.00901227	0.344681	0.335668	35.1275
2821	0.977437	0.324075		0.0117948	0.00934012	0.00245471	6.02559e-06			1621	0.948271	0.00906141	0.344285	0.335224	35.081
2822	0.979451	0.324084		0.0118204	0.00935936	0.00246107	6.05685e-06			1622	0.95679	0.00914282	0.343967	0.334824	35.0392
2823	0.977487	0.324109		0.0118631	0.00934059	0.00252248	6.36293e-06			1623	0.961685	0.00918959	0.344043	0.334853	35.0422
2824	0.980042	0.324137		0.0119072	0.00936501	0.00254222	6.46286e-06			1624	0.969894	0.00926803	0.344541	0.335273	35.0861
2825	0.981146	0.324167		0.0119541	0.00937556	0.0025785	6.64865e-06			1625	0.978862	0.00935373	0.345011	0.335658	35.1264
2826	0.984752	0.324212		0.0120159	0.00941002	0.00260584	6.79041e-06			1626	0.986778	0.00942938	0.345221	0.335792	35.1404
2827	0.986991	0.324277		0.0120979	0.00943141	0.0026665	7.1102e-06			1627	0.991473	0.00947424	0.34529	0.335816	35.1429
2828	0.989837	0.324358		0.012196	0.0094586	0.00273738	7.49327e-06			1628	0.997745	0.00953417	0.345495	0.335961	35.1581
2829	0.990503	0.324439		0.0122941	0.00946497	0.00282912	8.00391e-06			1629	1.00809	0.00963301	0.345885	0.336252	35.1886
2830	0.990899	0.324496		0.0123676	0.00946876	0.00289884	8.4033e-06			1630	1.01507	0.0096997	0.346113	0.336413	35.2054
2831	0.989922	0.324521		0.0124096	0.00945942	0.00295017	8.70349e-06			1631	1.02503	0.00979488	0.345949	0.336154	35.1783
2832	0.9955	0.324535		0.0124407	0.00951272	0.00292796	8.57295e-06			1632	1.03308	0.00987181	0.345494	0.335622	35.1227
2833	0.994594	0.324556		0.0124782	0.00950406	0.00297416	8.84562e-06			1633	1.03689	0.00990826	0.345003	0.335095	35.0674
2834	0.997486	0.324582		0.0125211	0.0095317	0.00298935	8.93623e-06			1634	1.04355	0.00997187	0.344624	0.334652	35.0211
2835	1.00039	0.324627		0.0125831	0.00955942	0.00302366	9.14254e-06			1635	1.04976	0.0100312	0.34454	0.334509	35.0062
2836	1.00019	0.324731		0.0127036	0.00955756	0.00314609	9.89789e-06			1636	1.06321	0.0101597	0.345239	0.335079	35.0658
2837	1.00208	0.324904		0.0128934	0.00957561	0.00331776	1.10076e-05			1637	1.06925	0.0102175	0.346228	0.33601	35.1632
2838	1.00425	0.325105		0.0131116	0.00959629	0.00351533	1.23575e-05			1638	1.0762	0.0102839	0.346735	0.336451	35.2094
2839	1.00749	0.325305		0.0133283	0.00962731	0.00370095	1.36971e-05			1639	1.08242	0.0103433	0.346899	0.336555	35.2203
2840	1.01098	0.325532		0.0135719	0.00966067	0.00391125	1.52979e-05			1640	1.0936	0.0104501	0.34692	0.33647	35.2114
2841	1.01009	0.325829		0.0138867	0.0096521	0.00423459	1.79318e-05			1641	1.1013	0.0105238	0.346844	0.33632	35.1957
2842	1.01422	0.326205		0.0142793	0.00969162	0.00458765	2.10466e-05			1642	1.10826	0.0105902	0.346633	0.336043	35.1667
2843	1.01732	0.326659		0.0147503	0.0097212	0.00502907	2.52915e-05			1643	1.11775	0.0106809	0.346312	0.335632	35.1236
2844	1.01925	0.327237		0.0153449	0.00973964	0.00560531	3.14195e-05			1644	1.12404	0.010741	0.345985	0.335244	35.0831
2845	1.02537	0.328002		0.0161263	0.00979816	0.00632819	4.0046e-05			1645	1.13263	0.0108231	0.345725	0.334902	35.0473
2846	1.02267	0.328955		0.0170964	0.00977238	0.00732403	5.36414e-05			1646	1.14093	0.0109024	0.345602	0.3347	35.0261
2847	1.02803	0.329987		0.0181454	0.00982354	0.00832184	6.92531e-05			1647	1.14852	0.010975	0.345943	0.334969	35.0542
2848	1.03044	0.330907		0.0190823	0.00984658	0.00923572	8.52985e-05			1648	1.15717	0.0110576	0.346579	0.335522	35.1121
2849	1.0317	0.331513		0.0197055	0.00985864	0.0098469	9.69614e-05			1649	1.16759	0.0111572	0.346788	0.33563	35.1235
2850	1.03797	0.331706		0.019915	0.00991858	0.00999647	9.99294e-05			1650	1.17266	0.0112056	0.346522	0.335316	35.0906
2851	1.04027	0.331546		0.0197721	0.00994053	0.0098316	9.66604e-05			1651	1.18056	0.0112811	0.345976	0.334695	35.0256
2852	1.04312	0.331178		0.0194209	0.00996774	0.00945315	8.93621e-05			1652	1.18839	0.0113559	0.345569	0.334213	34.9752
2853	1.04301	0.330711		0.018971	0.00996668	0.0090043	8.10774e-05			1653	1.19655	0.0114339	0.346482	0.335049	35.0626
2854	1.04669	0.330211		0.0184874	0.0100019	0.0084855	7.20037e-05			1654	1.20433	0.0115082	0.347773	0.336265	35.1899
2855	1.04894	0.32974		0.0180331	0.0100234	0.00800972	6.41555e-05			1655	1.21515	0.0116116	0.348008	0.336397	35.2037
2856	1.04925	0.329342		0.0176516	0.0100264	0.00762524	5.81443e-05			1656	1.22431	0.0116992	0.348086	0.336387	35.2027
2857	1.05191	0.328994		0.017321	0.0100518	0.00726926	5.28422e-05			1657	1.23136	0.0117666	0.348151	0.336384	35.2024
2858	1.05423	0.328647		0.0169906	0.010074	0.00691665	4.78401e-05			1658	1.23969	0.0118462	0.348035	0.336189	35.1819
2859	1.05606	0.328284		0.0166449	0.0100915	0.00655343	4.29474e-05			1659	1.25153	0.0119593	0.347735	0.335776	35.1388
2860	1.05496	0.327925		0.0163028	0.0100809	0.00622191	3.87122e-05			1660	1.26256	0.0120646	0.347434	0.335369	35.0961
2861	1.05908	0.327592		0.0159861	0.0101203	0.00586584	3.44081e-05			1661	1.26946	0.0121306	0.347248	0.335117	35.0698
2862	1.05787	0.327316		0.0157272	0.0101087	0.00561849	3.15674e-05			1662	1.27706	0.0122032	0.347285	0.335082	35.0661
2863	1.06214	0.327131		0.0155595	0.0101495	0.00541	2.92681e-05			1663	1.28588	0.0122875	0.347713	0.335425	35.102
2864	1.06294	0.327026		0.0154714	0.0101571	0.0053143	2.82418e-05			1664	1.29279	0.0123536	0.348239	0.335885	35.1501
2865	1.06673	0.326946		0.015408	0.0101934	0.00521461	2.71922e-05			1665	1.30485	0.0124688	0.348373	0.335904	35.1522
2866	1.06468	0.326864		0.0153426	0.0101738	0.00516875	2.6716e-05			1666	1.31182	0.0125354	0.348075	0.33554	35.114
2867	1.0687	0.326806		0.0153013	0.0102122	0.00508907	2.58986e-05			1667	1.32274	0.0126398	0.347542	0.334903	35.0473
2868	1.07129	0.326789		0.0153014	0.010237	0.00506439	2.5648e-05			1668	1.32975	0.0127067	0.347068	0.334361	34.9907
2869	1.07663	0.326787		0.0153161	0.010288	0.00502811	2.52819e-05			1669	1.33845	0.0127898	0.346929	0.33414	34.9675
2870	1.07686	0.326771		0.015317	0.0102902	0.00502683	2.5269e-05			1670	1.34792	0.0128803	0.34722	0.33434	34.9884
2871	1.07905	0.326739		0.0153016	0.0103111	0.00499046	2.49047e-05			1671	1.35956	0.0129916	0.347762	0.33477	35.0335
2872	1.07632	0.326685		0.015265	0.010285	0.00497994	2.47998e-05			1672	1.36741	0.0130666	0.348159	0.335092	35.0672
2873	1.07838	0.326605		0.0152014	0.0103047	0.00489678	2.39785e-05			1673	1.37597	0.0131484	0.348208	0.335059	35.0637
2874	1.08758	0.326526		0.0151396	0.0103927	0.00474697	2.25337e-05			1674	1.38565	0.0132409	0.348075	0.334835	35.0402
2875	1.08781	0.326485		0.0151153	0.0103948	0.00472047	2.22829e-05			1675	1.39364	0.0133172	0.348233	0.334916	35.0488
2876	1.09111	0.326464		0.0151114	0.0104263	0.00468509	2.19501e-05			1676	1.40417	0.0134179	0.348718	0.3353	35.089
2877	1.09545	0.326425		0.0150893	0.0104678	0.00462152	2.13584e-05			1677	1.4135	0.013507	0.348864	0.335357	35.0949
2878	1.09207	0.326386		0.0150669	0.0104356	0.00463132	2.14491e-05			1678	1.42345	0.0136021	0.348564	0.334962	35.0536
2879	1.09508	0.326402		0.0151001	0.0104643	0.00463585	2.14911e-05			1679	1.43214	0.0136851	0.348033	0.334348	34.9893
2880	1.09861	0.326479		0.0151941	0.0104981	0.00469608	2.20532e-05			1680	1.43945	0.013755	0.347484	0.333729	34.9245
2881	1.10062	0.326563		0.0152945	0.0105172	0.00477729	2.28225e-05			1681	1.45031	0.0138588	0.347043	0.333185	34.8676
2882	1.10395	0.32662		0.0153683	0.010549	0.00481927	2.32253e-05			1682	1.46169	0.0139675	0.346723	0.332756	34.8227
2883	1.10754	0.326668		0.0154328	0.0105834	0.00484945	2.35172e-05			1683	1.47256	0.0140714	0.346789	0.332717	34.8187
2884	1.1097	0.326729		0.0155116	0.0106039	0.00490765	2.4085e-05			1684	1.48226	0.0141641	0.347903	0.333739	34.9256
2885	1.11443	0.326808		0.0156072	0.0106492	0.00495802	2.4582e-05			1685	1.4997	0.0143307	0.348843	0.334512	35.0064
2886	1.11605	0.3269		0.0157158	0.0106647	0.00505112	2.55138e-05			1686	1.49888	0.0143229	0.348854	0.334531	35.0085
2887	1.11921	0.326997		0.0158292	0.0106948	0.00513439	2.63619e-05			1687	1.50999	0.014429	0.348809	0.33438	34.9927
2888	1.11996	0.327083		0.0159327	0.0107021	0.00523064	2.73596e-05			1688	1.51886	0.0145138	0.34886	0.334346	34.9891
2889	1.12049	0.32716		0.0160263	0.0107071	0.00531926	2.82945e-05			1689	1.53357	0.0146544	0.348922	0.334267	34.9809
2890	1.12397	0.327242		0.0161249	0.0107403	0.00538462	2.89941e-05			1690	1.54141	0.0147293	0.349055	0.334325	34.9869
2891	1.12753	0.327328		0.016228	0.0107743	0.0054537	2.97429e-05			1691	1.55277	0.0148378	0.349285	0.334447	34.9997
2892	1.13056	0.327413		0.0163295	0.0108033	0.00552621	3.0539e-05			1692	1.56155	0.0149218	0.349388	0.334467	35.0017
2893	1.13338	0.327524		0.0164578	0.0108302	0.00562762	3.16701e-05			1693	1.57187	0.0150204	0.349206	0.334186	34.9723
2894	1.13856	0.327697		0.0166477	0.0108798	0.00576791	3.32688e-05			1694	1.5837	0.0151334	0.348834	0.333701	34.9216
2895	1.13668	0.327899		0.0168667	0.0108618	0.00600488	3.60585e-05			1695	1.59387	0.0152305	0.348481	0.33325	34.8744
2896	1.13864	0.328058		0.0170419	0.0108805	0.00616141	3.79629e-05			1696	1.61211	0.0154049	0.348256	0.332851	34.8326
2897	1.14585	0.328165		0.0171658	0.0109494	0.00621639	3.86435e-05			1697	1.61316	0.0154149	0.348143	0.332728	34.8197
2898	1.14753	0.328285		0.0173028	0.0109654	0.00633733	4.01617e-05			1698	1.62482	0.0155263	0.348292	0.332765	34.8237
2899	1.15107	0.328444		0.0174794	0.0109993	0.00648006	4.19912e-05			1699	1.63516	0.0156252	0.349002	0.333377	34.8877
2900	1.15317	0.3286		0.0176517	0.0110194	0.00663234	4.39879e-05			1700	1.64752	0.0157433	0.350188	0.334444	34.9994
2901	1.15867	0.328729		0.0177972	0.011072	0.00672522	4.52286e-05			1701	1.65534	0.0158179	0.350448	0.334631	35.0189
2902	1.15645	0.328859		0.0179441	0.0110507	0.00689336	4.75184e-05			1702	1.66722	0.0159315	0.350054	0.334123	34.9657
2903	1.1633	0.329001		0.018103	0.0111161	0.00698686	4.88163e-05			1703	1.67941	0.016048	0.349815	0.333767	34.9285
2904	1.16539	0.329145		0.018264	0.0111362	0.00712789	5.08068e-05			1704	1.68816	0.0161316	0.349654	0.333523	34.9029
2905	1.16839	0.329323		0.0184589	0.0111648	0.00729402	5.32027e-05			1705	1.70141	0.0162582	0.349575	0.333317	34.8814
2906	1.17314	0.329582		0.0187351	0.0112102	0.00752487	5.66237e-05			1706	1.71	0.0163403	0.349941	0.333601	34.9111
2907	1.17731	0.3299		0.0190694	0.0112501	0.00781934	6.1142e-05			1707	1.72468	0.0164806	0.350646	0.334165	34.9702
2908	1.17324	0.330211		0.0193977	0.0112111	0.0081866	6.70204e-05			1708	1.73607	0.0165894	0.351174	0.334585	35.0141
2909	1.17979	0.330529		0.0197325	0.0112737	0.00845875	7.15505e-05			1709	1.74509	0.0166756	0.351378	0.334702	35.0263
2910	1.18424	0.330945		0.0201656	0.0113163	0.00884931	7.83102e-05			1710	1.75634	0.0167831	0.351409	0.334626	35.0184
2911	1.18696	0.33152		0.0207577	0.0113423	0.00941544	8.86506e-05			1711	1.77009	0.0169145	0.351358	0.334443	34.9993
2912	1.19208	0.332248		0.0215023	0.0113912	0.0101111	0.000102235			1712	1.78191	0.0170275	0.35109	0.334062	34.9594
2913	1.18834	0.333111		0.0223818	0.0113555	0.0110263	0.00012158			1713	1.79327	0.017136	0.350524	0.333388	34.8888
2914	1.19475	0.334068		0.0233559	0.0114167	0.0119393	0.000142546			1714	1.80649	0.0172623	0.349927	0.332665	34.8132
2915	1.20169	0.334996		0.0243009	0.011483	0.0128179	0.000164299			1715	1.81322	0.0173266	0.349698	0.332371	34.7825
2916	1.20373	0.335744		0.025066	0.0115025	0.0135635	0.000183968			1716	1.82809	0.0174687	0.349877	0.332408	34.7863
2917	1.20955	0.336245		0.0255831	0.0115581	0.014025	0.0001967			1717	1.83997	0.0175823	0.350478	0.332895	34.8373
2918	1.21139	0.336509		0.0258643	0.0115757	0.0142887	0.000204166			1718	1.85033	0.0176812	0.351591	0.33391	34.9434
2919	1.21628	0.336566		0.0259384	0.0116224	0.0143159	0.000204946			1719	1.86299	0.0178022	0.352478	0.334676	35.0236
2920	1.21756	0.336459		0.0258484	0.0116347	0.0142137	0.00020203			1720	1.87746	0.0179405	0.352749	0.334809	35.0375
2921	1.2217	0.336257		0.0256633	0.0116742	0.0139891	0.000195694			1721	1.88767	0.018038	0.352752	0.334714	35.0276
2922	1.2275	0.336008		0.0254305	0.0117297	0.0137008	0.000187711			1722	1.8992	0.0181483	0.35277	0.334621	35.0179
2923	1.23177	0.335715		0.0251549	0.0117705	0.0133844	0.000179143			1723	1.90911	0.0182429	0.352884	0.334641	35.0199
2924	1.23103	0.335397		0.0248536	0.0117634	0.0130901	0.000171352			1724	1.92599	0.0184043	0.353079	0.334675	35.0235
2925	1.2346	0.335097		0.0245702	0.0117975	0.0127727	0.000163141			1725	1.93664	0.018506	0.353379	0.334873	35.0442
2926	1.23599	0.334817		0.0243068	0.0118107	0.012496	0.00015615			1726	1.9483	0.0186174	0.353726	0.335109	35.0689
2927	1.23643	0.334507		0.0240144	0.0118149	0.0121994	0.000148826			1727	1.96366	0.0187641	0.353886	0.335122	35.0703
2928	1.24051	0.334156		0.0236801	0.011854	0.0118261	0.000139857			1728	1.97273	0.0188509	0.353691	0.33484	35.0408
2929	1.24014	0.333808		0.0233484	0.0118505	0.0114979	0.000132202			1729	1.98626	0.0189802	0.353306	0.334326	34.987
2930	1.24465	0.333478		0.0230355	0.0118935	0.011142	0.000124143			1730	2.00017	0.0191131	0.353085	0.333972	34.9499
2931	1.24582	0.333138		0.0227128	0.0119047	0.0108081	0.000116816			1731	2.01313	0.0192369	0.353115	0.333878	34.9401
2932	1.24391	0.332786		0.0223771	0.0118864	0.0104907	0.000110055			1732	2.02383	0.0193392	0.353238	0.333899	34.9423
2933	1.24866	0.332449		0.0220568	0.0119319	0.0101249	0.000102514			1733	2.03534	0.0194492	0.353595	0.334146	34.9681
2934	1.25198	0.332122		0.0217467	0.0119635	0.00978314	9.57098e-05			1734	2.04428	0.0195346	0.354593	0.335058	35.0637
2935	1.25569	0.331766		0.021408	0.011999	0.009409	8.85293e-05			1735	2.06104	0.0196947	0.355504	0.33581	35.1423
2936	1.25591	0.331387		0.0210453	0.0120012	0.00904417	8.1797e-05			1736	2.07138	0.0197935	0.35568	0.335886	35.1503
2937	1.25491	0.331039		0.0207143	0.0119916	0.00872274	7.60861e-05			1737	2.08902	0.0199621	0.355589	0.335627	35.1231
2938	1.25767	0.330754		0.0204467	0.012018	0.0084287	7.10431e-05			1738	2.09885	0.0200561	0.355457	0.335401	35.0995
2939	1.25824	0.330507		0.0202167	0.0120234	0.0081933	6.71301e-05			1739	2.10948	0.0201576	0.355336	0.335178	35.0762
2940	1.26348	0.330263		0.019989	0.0120734	0.00791562	6.2657e-05			1740	2.12081	0.0202659	0.355376	0.33511	35.0691
2941	1.26422	0.330012		0.019755	0.0120805	0.00767444	5.88971e-05			1741	2.13553	0.0204065	0.35556	0.335154	35.0736
2942	1.26372	0.32977		0.0195302	0.0120757	0.00745444	5.55687e-05			1742	2.14819	0.0205275	0.355626	0.335099	35.0679
2943	1.26733	0.329569		0.0193458	0.0121103	0.00723555	5.23532e-05			1743	2.16234	0.0206628	0.355452	0.334789	35.0355
2944	1.26394	0.329436		0.0192293	0.0120779	0.00715146	5.11433e-05			1744	2.1768	0.0208009	0.355213	0.334412	34.996
2945	1.26903	0.329358		0.0191687	0.0121265	0.00704226	4.95934e-05			1745	2.18568	0.0208858	0.35505	0.334164	34.9701
2946	1.27259	0.329293		0.0191199	0.0121605	0.00695937	4.84328e-05			1746	2.20179	0.0210397	0.354752	0.333713	34.9228
2947	1.27423	0.329222		0.0190663	0.0121762	0.00689011	4.74737e-05			1747	2.21502	0.0211662	0.354185	0.333018	34.8502
2948	1.28142	0.329175		0.019036	0.0122448	0.00679113	4.61195e-05			1748	2.22868	0.0212966	0.353758	0.332461	34.7919
2949	1.28466	0.32917		0.0190481	0.0122758	0.00677225	4.58634e-05			1749	2.24284	0.021432	0.353953	0.332521	34.7981
2950	1.28155	0.32919		0.0190849	0.0122461	0.0068388	4.67692e-05			1750	2.25959	0.021592	0.354476	0.332884	34.8361
2951	1.28413	0.329222		0.0191335	0.0122707	0.00686273	4.70971e-05			1751	2.27044	0.0216957	0.354861	0.333166	34.8656
2952	1.28619	0.329271		0.0191995	0.0122905	0.00690896	4.77338e-05			1752	2.28539	0.0218385	0.355147	0.333309	34.8805
2953	1.29101	0.329321		0.0192661	0.0123365	0.00692961	4.80195e-05			1753	2.3006	0.0219839	0.355395	0.333411	34.8912
2954	1.29374	0.329329		0.0192912	0.0123626	0.0069286	4.80055e-05			1754	2.31542	0.0221255	0.355418	0.333292	34.8788
2955	1.29703	0.329285		0.0192641	0.012394	0.00687006	4.71978e-05			1755	2.33287	0.0222922	0.355143	0.332851	34.8327
2956	1.29858	0.329219		0.0192145	0.0124088	0.00680564	4.63168e-05			1756	2.34974	0.0224535	0.354797	0.332344	34.7796
2957	1.3019	0.329151		0.0191638	0.0124406	0.00672327	4.52024e-05			1757	2.35992	0.0225507	0.354731	0.33218	34.7624
2958	1.30543	0.329087		0.0191161	0.0124743	0.00664183	4.41139e-05			1758	2.37299	0.0226756	0.354862	0.332187	34.7631
2959	1.30678	0.329036		0.0190824	0.0124872	0.00659512	4.34956e-05			1759	2.39153	0.0228528	0.35493	0.332078	34.7517
2960	1.30994	0.328996		0.0190593	0.0125175	0.00654188	4.27962e-05			1760	2.40865	0.0230164	0.354966	0.33195	34.7383
2961	1.31233	0.328925		0.0190049	0.0125402	0.00646469	4.17922e-05			1761	2.42625	0.0231846	0.355101	0.331917	34.7349
2962	1.314	0.328793		0.0188895	0.0125562	0.00633333	4.01111e-05			1762	2.43883	0.0233048	0.355345	0.33204	34.7478
2963	1.31964	0.328637		0.0187505	0.0126101	0.00614035	3.77039e-05			1763	2.45588	0.0234677	0.355646	0.332178	34.7622
2964	1.32019	0.32851		0.0186402	0.0126153	0.00602491	3.62995e-05			1764	2.47201	0.0236218	0.355947	0.332326	34.7777
2965	1.32094	0.328405		0.0185521	0.0126225	0.00592959	3.51601e-05			1765	2.49187	0.0238116	0.3561	0.332288	34.7738
2966	1.32531	0.328287		0.018451	0.0126643	0.00578665	3.34853e-05			1766	2.51045	0.0239892	0.355959	0.33197	34.7404
2967	1.32609	0.328163		0.0183444	0.0126718	0.0056726	3.21784e-05			1767	2.52802	0.0241571	0.355619	0.331462	34.6873
2968	1.32877	0.328064		0.0182626	0.0126973	0.00556528	3.09723e-05			1768	2.5493	0.0243604	0.355431	0.331071	34.6463
2969	1.33255	0.327979		0.0181935	0.0127335	0.00546002	2.98119e-05			1769	2.56449	0.0245056	0.355404	0.330899	34.6283
2970	1.33454	0.327871		0.0181034	0.0127525	0.00535085	2.86316e-05			1770	2.58316	0.0246839	0.355223	0.330539	34.5907
2971	1.33565	0.327738		0.017987	0.0127631	0.0052239	2.72892e-05			1771	2.60523	0.0248948	0.354994	0.330099	34.5446
2972	1.33712	0.327595		0.0178608	0.0127771	0.00508369	2.58439e-05			1772	2.628	0.0251124	0.355365	0.330253	34.5607
2973	1.33646	0.327459		0.0177414	0.0127708	0.00497058	2.47066e-05			1773	2.64919	0.0253149	0.356264	0.330949	34.6336
2974	1.34174	0.327359		0.0176578	0.0128213	0.00483654	2.33922e-05			1774	2.6764	0.0255749	0.356833	0.331258	34.6659
2975	1.34617	0.327325		0.0176409	0.0128637	0.00477724	2.2822e-05			1775	2.70152	0.0258149	0.35712	0.331305	34.6709
2976	1.34656	0.327342		0.0176749	0.0128673	0.00480759	2.31129e-05			1776	2.73298	0.0261156	0.357431	0.331315	34.6719
2977	1.34897	0.327351		0.017701	0.0128904	0.00481053	2.31412e-05			1777	2.76633	0.0264342	0.357656	0.331221	34.6621
2978	1.34919	0.327323		0.0176897	0.0128925	0.00479718	2.30129e-05			1778	2.78825	0.0266437	0.357601	0.330957	34.6344
2979	1.3522	0.327282		0.017666	0.0129212	0.00474482	2.25133e-05			1779	2.80699	0.0268228	0.357435	0.330613	34.5984
2980	1.35307	0.327254		0.017654	0.0129296	0.00472439	2.23198e-05			1780	2.82366	0.0269821	0.357524	0.330542	34.591
2981	1.35879	0.32723		0.0176476	0.0129842	0.00466342	2.17475e-05			1781	2.83962	0.0271347	0.357904	0.33077	34.6148
2982	1.36168	0.327213		0.0176471	0.0130119	0.00463521	2.14852e-05			1782	2.8583	0.0273131	0.358256	0.330943	34.6329
2983	1.36225	0.327212		0.0176629	0.0130173	0.00464562	2.15818e-05			1783	2.87486	0.0274714	0.358526	0.331054	34.6446
2984	1.36803	0.327215		0.0176833	0.0130726	0.00461073	2.12588e-05			1784	2.89443	0.0276584	0.358817	0.331159	34.6555
2985	1.3695	0.327206		0.0176906	0.0130866	0.00460401	2.11969e-05			1785	2.91018	0.0278088	0.359071	0.331263	34.6664
2986	1.3713	0.327202		0.0177033	0.0131037	0.00459952	2.11556e-05			1786	2.93027	0.0280008	0.359214	0.331213	34.6612
2987	1.37253	0.327224		0.0177421	0.0131155	0.00462659	2.14053e-05			1787	2.94594	0.0281506	0.35931	0.331159	34.6556
2988	1.37209	0.327242		0.0177773	0.0131114	0.00466598	2.17714e-05			1788	2.96268	0.0283106	0.359319	0.331008	34.6398
2989	1.37777	0.327219		0.0177711	0.0131656	0.00460547	2.12104e-05			1789	2.98577	0.0285312	0.359077	0.330545	34.5914
2990	1.37902	0.327182		0.017751	0.0131775	0.00457351	2.0917e-05			1790	3.00479	0.0287129	0.358638	0.329925	34.5265
2991	1.37901	0.327185		0.0177713	0.0131774	0.00459381	2.11031e-05			1791	3.02418	0.0288982	0.358462	0.329563	34.4886
2992	1.37847	0.327219		0.0178219	0.0131723	0.00464954	2.16182e-05			1792	3.04157	0.0290644	0.35896	0.329895	34.5233
2993	1.38862	0.327229		0.017849	0.0132693	0.00457975	2.09741e-05			1793	3.06161	0.0292559	0.359672	0.330416	34.5778
2994	1.39347	0.327218		0.017854	0.0133156	0.00453837	2.05968e-05			1794	3.08526	0.0294819	0.360008	0.330526	34.5894
2995	1.39303	0.327242		0.0178949	0.0133115	0.00458341	2.10077e-05			1795	3.10842	0.0297031	0.360135	0.330432	34.5795
2996	1.3938	0.327314		0.017984	0.0133187	0.0046653	2.17651e-05			1796	3.13031	0.0299124	0.36024	0.330328	34.5686
2997	1.3985	0.327383		0.0180699	0.0133637	0.0047062	2.21483e-05			1797	3.15541	0.0301522	0.3603	0.330148	34.5498
2998	1.39908	0.327404		0.0181078	0.0133692	0.0047386	2.24544e-05			1798	3.17922	0.0303798	0.36034	0.32996	34.5301
2999	1.4041	0.32738		0.0181011	0.0134172	0.00468395	2.19394e-05			1799	3.19954	0.0305739	0.360464	0.32989	34.5228
3000	1.40689	0.327335		0.0180728	0.0134439	0.00462895	2.14271e-05			1800	3.22524	0.0308195	0.360698	0.329878	34.5215
3001	1.40911	0.327286		0.0180401	0.0134651	0.00457508	2.09313e-05			1801	3.25194	0.0310747	0.361023	0.329948	34.5289
3002	1.41467	0.327243		0.0180142	0.0135182	0.00449599	2.02139e-05			1802	3.28371	0.0313783	0.361497	0.330119	34.5468
3003	1.41036	0.327215		0.0180034	0.013477	0.00452632	2.04876e-05			1803	3.30984	0.0316279	0.362076	0.330448	34.5812
3004	1.41448	0.327213		0.0180178	0.0135164	0.00450142	2.02627e-05			1804	3.33887	0.0319053	0.362533	0.330627	34.5999
3005	1.42157	0.327246		0.0180675	0.0135842	0.00448336	2.01005e-05			1805	3.36936	0.0321966	0.362739	0.330542	34.5911
3006	1.42169	0.327304		0.0181431	0.0135853	0.00455777	2.07733e-05			1806	3.40727	0.0325589	0.362852	0.330294	34.565
3007	1.42401	0.327351		0.0182068	0.0136074	0.00459937	2.11542e-05			1807	3.4379	0.0328516	0.363046	0.330195	34.5547
3008	1.42409	0.327359		0.0182318	0.0136082	0.00462358	2.13775e-05			1808	3.47527	0.0332087	0.363257	0.330049	34.5394
3009	1.42745	0.327346		0.0182356	0.0136404	0.00459522	2.11161e-05			1809	3.5149	0.0335874	0.36343	0.329843	34.5179
3010	1.43007	0.327333		0.0182395	0.0136654	0.00457413	2.09226e-05			1810	3.55637	0.0339837	0.363762	0.329779	34.5111
3011	1.42992	0.327307		0.0182304	0.0136639	0.0045665	2.08529e-05			1811	3.60239	0.0344234	0.364399	0.329975	34.5317
3012	1.43772	0.327265		0.0182046	0.0137385	0.0044661	1.9946e-05			1812	3.6526	0.0349032	0.36517	0.330266	34.5622
3013	1.43394	0.327253		0.0182098	0.0137023	0.00450749	2.03175e-05			1813	3.71054	0.0354569	0.365904	0.330447	34.581
3014	1.43584	0.32731		0.0182836	0.0137205	0.00456308	2.08217e-05			1814	3.77776	0.0360993	0.366667	0.330568	34.5937
3015	1.44389	0.327394		0.0183844	0.0137974	0.00458695	2.10401e-05			1815	3.8497	0.0367867	0.36751	0.330724	34.61
3016	1.44399	0.327436		0.0184435	0.0137983	0.0046452	2.15779e-05			1816	3.95264	0.0377703	0.368347	0.330577	34.5946
3017	1.44996	0.327433		0.0184569	0.0138554	0.00460151	2.11739e-05			1817	4.10219	0.0391994	0.369133	0.329934	34.5274
3018	1.45357	0.32743		0.0184707	0.0138899	0.00458075	2.09832e-05			1818	4.18132	0.0399555	0.369919	0.329964	34.5305
3019	1.4536	0.327449		0.0185065	0.0138902	0.00461635	2.13107e-05			1819	4.22675	0.0403896	0.370597	0.330207	34.556
3020	1.45485	0.327479		0.018554	0.0139021	0.00465192	2.16404e-05			1820	4.26524	0.0407575	0.370946	0.330189	34.554
3021	1.45905	0.327519		0.0186106	0.0139423	0.00466828	2.17929e-05			1821	4.30575	0.0411445	0.371023	0.329878	34.5216
3022	1.46101	0.327565		0.0186737	0.013961	0.00471267	2.22093e-05			1822	4.32682	0.0413459	0.371124	0.329778	34.511
3023	1.46742	0.327597		0.0187225	0.0140222	0.00470028	2.20926e-05			1823	4.35189	0.0415855	0.371289	0.329703	34.5032
3024	1.46713	0.327609		0.0187511	0.0140195	0.00473164	2.23884e-05			1824	4.37904	0.0418449	0.371381	0.329536	34.4857
3025	1.46836	0.327626		0.0187848	0.0140312	0.00475354	2.25961e-05			1825	4.41008	0.0421415	0.37154	0.329399	34.4714
3026	1.47344	0.327662		0.0188375	0.0140798	0.0047577	2.26357e-05			1826	4.44201	0.0424466	0.371939	0.329493	34.4812
3027	1.4738	0.327695		0.0188877	0.0140832	0.00480452	2.30834e-05			1827	4.47514	0.0427631	0.372255	0.329492	34.4811
3028	1.47634	0.327705		0.0189142	0.0141075	0.0048067	2.31044e-05			1828	4.508	0.0430772	0.372199	0.329121	34.4423
3029	1.48033	0.327685		0.0189117	0.0141456	0.00476608	2.27156e-05			1829	4.54142	0.0433966	0.372099	0.328703	34.3985
3030	1.4809	0.327623		0.018866	0.014151	0.00471499	2.22311e-05			1830	4.57269	0.0436954	0.372642	0.328946	34.424
3031	1.48468	0.327514		0.0187746	0.0141872	0.0045874	2.10442e-05			1831	4.60858	0.0440383	0.37357	0.329532	34.4853
3032	1.49002	0.327418		0.0186949	0.0142382	0.00445668	1.9862e-05			1832	4.64497	0.044386	0.374163	0.329778	34.511
3033	1.48607	0.327402		0.0186962	0.0142005	0.00449576	2.02118e-05			1833	4.6811	0.0447313	0.374483	0.329752	34.5083
3034	1.49017	0.327453		0.0187633	0.0142396	0.00452366	2.04635e-05			1834	4.72189	0.045121	0.374819	0.329698	34.5027
3035	1.49448	0.327494		0.0188216	0.0142808	0.00454078	2.06187e-05			1835	4.7647	0.0455301	0.375129	0.329599	34.4923
3036	1.49923	0.327511		0.0188559	0.0143263	0.00452964	2.05177e-05			1836	4.80103	0.0458773	0.375311	0.329434	34.4751
3037	1.49768	0.327554		0.0189149	0.0143114	0.00460345	2.11918e-05			1837	4.83891	0.0462392	0.375603	0.329364	34.4677
3038	1.50164	0.327626		0.0190044	0.0143492	0.00465515	2.16705e-05			1838	4.8824	0.0466548	0.376161	0.329506	34.4826
3039	1.50197	0.327677		0.0190726	0.0143524	0.00472014	2.22797e-05			1839	4.92174	0.0470307	0.376659	0.329628	34.4953
3040	1.50299	0.327687		0.0190986	0.0143622	0.0047364	2.24335e-05			1840	4.95746	0.0473721	0.376809	0.329437	34.4753
3041	1.51023	0.327692		0.0191203	0.0144313	0.00468899	2.19866e-05			1841	4.9968	0.047748	0.376795	0.329047	34.4346
3042	1.50223	0.327722		0.0191681	0.0143549	0.00481318	2.31667e-05			1842	5.03429	0.0481063	0.376877	0.328771	34.4056
3043	1.51102	0.327774		0.0192369	0.0144389	0.00479799	2.30207e-05			1843	5.07125	0.0484594	0.377065	0.328605	34.3883
3044	1.51424	0.32784		0.0193192	0.0144697	0.00484954	2.35181e-05			1844	5.11309	0.0488592	0.377383	0.328524	34.3798
3045	1.51394	0.327904		0.0194001	0.0144668	0.00493324	2.43369e-05			1845	5.14916	0.049204	0.377989	0.328785	34.4071
3046	1.52222	0.327919		0.0194319	0.0145459	0.00488599	2.38729e-05			1846	5.18719	0.0495673	0.378677	0.329109	34.4411
3047	1.52162	0.327854		0.019384	0.0145402	0.00484383	2.34627e-05			1847	5.22503	0.0499289	0.379115	0.329186	34.4491
3048	1.5237	0.327759		0.0193056	0.0145601	0.00474552	2.25199e-05			1848	5.25994	0.0502625	0.379382	0.329119	34.4421
3049	1.52573	0.327714		0.0192775	0.0145794	0.00469801	2.20713e-05			1849	5.30024	0.0506476	0.379798	0.32915	34.4454
3050	1.52751	0.327729		0.0193097	0.0145965	0.00471321	2.22143e-05			1850	5.33633	0.0509925	0.380333	0.329341	34.4653
3051	1.52803	0.327766		0.0193638	0.0146015	0.00476237	2.26802e-05			1851	5.37073	0.0513212	0.3807	0.329378	34.4692
3052	1.53302	0.327817		0.0194312	0.0146491	0.00478207	2.28682e-05			1852	5.40819	0.0516792	0.380916	0.329237	34.4544
3053	1.53502	0.327887		0.0195176	0.0146682	0.00484941	2.35168e-05			1853	5.44103	0.0519929	0.381249	0.329256	34.4565
3054	1.53632	0.32794		0.0195881	0.0146807	0.00490744	2.4083e-05			1854	5.47796	0.0523458	0.381699	0.329354	34.4666
3055	1.5384	0.327933		0.0195981	0.0147006	0.00489753	2.39858e-05			1855	5.51763	0.0527249	0.382035	0.32931	34.462
3056	1.54016	0.327886		0.0195681	0.0147173	0.00485073	2.35296e-05			1856	5.54929	0.0530275	0.382274	0.329246	34.4554
3057	1.54209	0.327871		0.0195693	0.0147358	0.00483348	2.33625e-05			1857	5.5818	0.0533382	0.382612	0.329274	34.4583
3058	1.54169	0.327924		0.0196393	0.014732	0.0049073	2.40816e-05			1858	5.61943	0.0536977	0.382996	0.329298	34.4608
3059	1.54756	0.328021		0.0197536	0.014788	0.00496558	2.4657e-05			1859	5.65243	0.054013	0.383253	0.32924	34.4547
3060	1.54929	0.328114		0.0198634	0.0148046	0.00505879	2.55914e-05			1860	5.68435	0.054318	0.38349	0.329172	34.4476
3061	1.54917	0.328158		0.0199241	0.0148034	0.00512071	2.62217e-05			1861	5.72095	0.0546678	0.383871	0.329204	34.4509
3062	1.55464	0.328128		0.0199108	0.0148557	0.00505514	2.55545e-05			1862	5.75407	0.0549843	0.384222	0.329238	34.4545
3063	1.55449	0.328046		0.0198457	0.0148542	0.00499148	2.49149e-05			1863	5.78376	0.055268	0.384345	0.329077	34.4377
3064	1.55888	0.327967		0.0197836	0.0148962	0.00488737	2.38864e-05			1864	5.81424	0.0555593	0.384382	0.328823	34.4111
3065	1.56143	0.327925		0.0197583	0.0149205	0.00483774	2.34037e-05			1865	5.8558	0.0559564	0.384466	0.328509	34.3783
3066	1.55917	0.327915		0.019765	0.014899	0.004866	2.3678e-05			1866	5.88724	0.0562568	0.384439	0.328182	34.344
3067	1.56123	0.327931		0.0197982	0.0149186	0.00487951	2.38096e-05			1867	5.92015	0.0565713	0.384254	0.327683	34.2918
3068	1.56446	0.327983		0.0198674	0.0149495	0.00491785	2.41852e-05			1868	5.95467	0.0569012	0.38438	0.327478	34.2704
3069	1.56936	0.328062		0.019963	0.0149964	0.00496662	2.46673e-05			1869	5.98991	0.0572379	0.385181	0.327944	34.3191
3070	1.56888	0.328135		0.0200522	0.0149918	0.00506045	2.56081e-05			1870	6.02335	0.0575575	0.386103	0.328545	34.382
3071	1.57211	0.328191		0.0201259	0.0150227	0.00510322	2.60429e-05			1871	6.06037	0.0579112	0.386677	0.328765	34.4051
3072	1.57427	0.328258		0.0202096	0.0150433	0.00516628	2.66905e-05			1872	6.09681	0.0582594	0.38711	0.328851	34.414
3073	1.57721	0.328341		0.0203092	0.0150713	0.00523786	2.74352e-05			1873	6.13246	0.0586001	0.387538	0.328938	34.4232
3074	1.58067	0.328398		0.020383	0.0151045	0.00527857	2.78633e-05			1874	6.16813	0.0589409	0.387821	0.328881	34.4171
3075	1.58086	0.328395		0.0203965	0.0151063	0.00529024	2.79866e-05			1875	6.20341	0.059278	0.387992	0.328714	34.3997
3076	1.57959	0.328355		0.0203734	0.0150941	0.00527925	2.78705e-05			1876	6.24024	0.05963	0.38833	0.3287	34.3982
3077	1.58088	0.328322		0.0203575	0.0151064	0.00525109	2.75739e-05			1877	6.27874	0.0599979	0.388826	0.328828	34.4116
3078	1.57743	0.328301		0.0203533	0.0150735	0.00527982	2.78765e-05			1878	6.31722	0.0603656	0.389197	0.328831	34.412
3079	1.58837	0.328267		0.0203367	0.0151781	0.00515866	2.66118e-05			1879	6.35702	0.0607459	0.389451	0.328705	34.3988
3080	1.58486	0.328219		0.0203052	0.0151445	0.00516071	2.66329e-05			1880	6.39601	0.0611185	0.389856	0.328738	34.4022
3081	1.5922	0.328179		0.0202821	0.0152146	0.00506751	2.56796e-05			1881	6.43329	0.0614747	0.390375	0.3289	34.4192
3082	1.59661	0.328162		0.0202824	0.0152568	0.00502558	2.52564e-05			1882	6.47163	0.0618411	0.390727	0.328886	34.4177
3083	1.59672	0.328169		0.0203055	0.0152578	0.00504768	2.5479e-05			1883	6.51332	0.0622395	0.390941	0.328701	34.3984
3084	1.59446	0.328202		0.0203553	0.0152362	0.0051191	2.62052e-05			1884	6.54825	0.0625732	0.39127	0.328697	34.3979
3085	1.60312	0.328262		0.0204328	0.015319	0.00511375	2.61505e-05			1885	6.59381	0.0630086	0.391683	0.328674	34.3956
3086	1.60362	0.328326		0.0205133	0.0153237	0.00518956	2.69315e-05			1886	6.6342	0.0633946	0.391956	0.328561	34.3837
3087	1.6045	0.328368		0.0205724	0.0153322	0.00524019	2.74596e-05			1887	6.6682	0.0637195	0.392148	0.328428	34.3698
3088	1.6064	0.32841		0.0206306	0.0153503	0.00528031	2.78816e-05			1888	6.71663	0.0641822	0.392456	0.328274	34.3537
3089	1.60975	0.32849		0.020728	0.0153823	0.00534573	2.85768e-05			1889	6.75344	0.064534	0.392845	0.328311	34.3576
3090	1.60788	0.328593		0.0208478	0.0153645	0.00548336	3.00673e-05			1890	6.79366	0.0649183	0.39322	0.328301	34.3565
3091	1.61417	0.32866		0.0209313	0.0154246	0.00550672	3.03239e-05			1891	6.83891	0.0653507	0.393715	0.328364	34.3631
3092	1.61568	0.328673		0.0209614	0.015439	0.00552244	3.04974e-05			1892	6.87558	0.0657011	0.394303	0.328602	34.3879
3093	1.61879	0.328667		0.0209723	0.0154687	0.00550365	3.02902e-05			1893	6.92633	0.0661861	0.394687	0.328501	34.3774
3094	1.6225	0.328661		0.020983	0.0155041	0.00547887	3.0018e-05			1894	6.96375	0.0665436	0.394806	0.328262	34.3524
3095	1.62289	0.328654		0.0209935	0.0155079	0.0054856	3.00918e-05			1895	7.00486	0.0669365	0.395057	0.32812	34.3376
3096	1.62545	0.328675		0.0210314	0.0155324	0.00549909	3.024e-05			1896	7.04604	0.06733	0.395657	0.328327	34.3592
3097	1.62322	0.328735		0.0211081	0.015511	0.00559709	3.13274e-05			1897	7.09162	0.0677655	0.396265	0.3285	34.3773
3098	1.62993	0.328765		0.0211549	0.0155751	0.00557977	3.11338e-05			1898	7.13927	0.0682209	0.396665	0.328444	34.3715
3099	1.63218	0.328714		0.0211208	0.0155967	0.00552413	3.0516e-05			1899	7.17589	0.0685708	0.397078	0.328507	34.378
3100	1.63253	0.328668		0.0210917	0.0156	0.00549178	3.01596e-05			1900	7.22187	0.0690102	0.397603	0.328593	34.3871
3101	1.63334	0.328746		0.0211859	0.0156077	0.00557814	3.11156e-05			1901	7.2652	0.0694242	0.398006	0.328582	34.3859
3102	1.63844	0.328962		0.0214187	0.0156565	0.0057622	3.32029e-05			1902	7.31037	0.0698559	0.398251	0.328395	34.3664
3103	1.64077	0.329446		0.0219196	0.0156788	0.00624085	3.89482e-05			1903	7.35578	0.0702898	0.398647	0.328357	34.3624
3104	1.643	0.330602		0.0230933	0.0157	0.00739325	5.46602e-05			1904	7.39007	0.0706174	0.399209	0.328592	34.3869
3105	1.64868	0.332573		0.0250811	0.0157543	0.00932676	8.69884e-05			1905	7.44764	0.0711676	0.399611	0.328443	34.3713
3106	1.65997	0.33455		0.0270747	0.0158622	0.0112125	0.00012572			1906	7.48933	0.0715659	0.399813	0.328247	34.3508
3107	1.68193	0.335176		0.0277177	0.0160721	0.0116456	0.000135619			1907	7.53486	0.072001	0.400107	0.328106	34.3361
3108	1.66529	0.333945		0.026503	0.015913	0.01059	0.000112149			1908	7.58252	0.0724565	0.400542	0.328086	34.334
3109	1.65629	0.331836		0.0244116	0.0158271	0.00858452	7.3694e-05			1909	7.62704	0.0728819	0.400934	0.328052	34.3305
3110	1.65667	0.330187		0.0227786	0.0158307	0.00694786	4.82728e-05			1910	7.67764	0.0733654	0.401378	0.328013	34.3263
3111	1.65755	0.329405		0.0220142	0.0158391	0.00617511	3.8132e-05			1911	7.72339	0.0738026	0.402067	0.328264	34.3526
3112	1.65668	0.329078		0.0217037	0.0158307	0.00587295	3.44916e-05			1912	7.77418	0.0742879	0.402763	0.328475	34.3747
3113	1.65922	0.328857		0.0214997	0.0158551	0.00564463	3.18618e-05			1913	7.81449	0.0746731	0.403158	0.328485	34.3757
3114	1.65918	0.328745		0.0214047	0.0158547	0.00555007	3.08033e-05			1914	7.8665	0.0751701	0.403412	0.328242	34.3503
3115	1.65603	0.328737		0.0214129	0.0158245	0.00558832	3.12294e-05			1915	7.91786	0.0756608	0.403824	0.328163	34.3421
3116	1.66268	0.328708		0.0214008	0.0158881	0.00551272	3.03901e-05			1916	7.96282	0.0760905	0.404257	0.328166	34.3424
3117	1.65881	0.328665		0.021375	0.0158512	0.0055238	3.05124e-05			1917	8.01407	0.0765802	0.404483	0.327903	34.3148
3118	1.66931	0.32871		0.0214373	0.0159515	0.00548585	3.00945e-05			1918	8.06475	0.0770645	0.404786	0.327722	34.2959
3119	1.66853	0.328805		0.0215488	0.015944	0.0056048	3.14137e-05			1919	8.11301	0.0775257	0.405433	0.327907	34.3153
3120	1.66682	0.328834		0.0215941	0.0159276	0.00566646	3.21088e-05			1920	8.14873	0.077867	0.406027	0.32816	34.3417
3121	1.67516	0.328816		0.0215935	0.0160073	0.00558613	3.12049e-05			1921	8.19804	0.0783382	0.406302	0.327964	34.3212
3122	1.67621	0.328841		0.0216357	0.0160174	0.00561837	3.15661e-05			1922	8.27189	0.0790439	0.406638	0.327594	34.2825
3123	1.67939	0.328891		0.0217019	0.0160478	0.00565405	3.19683e-05			1923	8.34963	0.0797867	0.407483	0.327696	34.2932
3124	1.68173	0.328908		0.0217356	0.0160701	0.00566549	3.20978e-05			1924	8.426	0.0805165	0.408567	0.32805	34.3303
3125	1.6825	0.328933		0.0217783	0.0160775	0.00570077	3.24988e-05			1925	8.50449	0.0812665	0.409469	0.328203	34.3462
3126	1.6844	0.329002		0.0218636	0.0160956	0.005768	3.32698e-05			1926	8.59162	0.0820992	0.410301	0.328202	34.3461
3127	1.68853	0.329032		0.0219107	0.0161351	0.00577558	3.33574e-05			1927	8.66955	0.0828438	0.411188	0.328344	34.361
3128	1.6839	0.328977		0.021872	0.0160909	0.00578112	3.34214e-05			1928	8.74362	0.0835516	0.411943	0.328391	34.3659
3129	1.69199	0.328937		0.0218496	0.0161682	0.00568141	3.22784e-05			1929	8.82919	0.0843693	0.412545	0.328176	34.3434
3130	1.69258	0.328981		0.0219104	0.0161738	0.00573654	3.29079e-05			1930	8.91491	0.0851884	0.413293	0.328105	34.3359
3131	1.69595	0.329006		0.0219524	0.0162061	0.0057463	3.302e-05			1931	8.99101	0.0859156	0.414201	0.328286	34.3549
3132	1.69698	0.328936		0.021899	0.0162158	0.00568313	3.2298e-05			1932	9.07464	0.0867148	0.414968	0.328253	34.3515
3133	1.69795	0.328866		0.0218461	0.0162251	0.00562093	3.15949e-05			1933	9.15498	0.0874825	0.415604	0.328122	34.3377
3134	1.70013	0.328902		0.021899	0.016246	0.00565299	3.19563e-05			1934	9.23101	0.088209	0.416421	0.328212	34.3472
3135	1.70016	0.329001		0.0220147	0.0162463	0.00576837	3.32741e-05			1935	9.3207	0.089066	0.417377	0.328311	34.3575
3136	1.70427	0.329085		0.0221153	0.0162855	0.00582974	3.39859e-05			1936	9.39745	0.0897995	0.418152	0.328353	34.3619
3137	1.70304	0.32916		0.0222074	0.0162737	0.0059337	3.52087e-05			1937	9.48124	0.0906	0.418787	0.328187	34.3445
3138	1.70709	0.32924		0.0223037	0.0163125	0.00599118	3.58942e-05			1938	9.56581	0.0914082	0.41955	0.328142	34.3398
3139	1.70462	0.329286		0.0223668	0.0162888	0.00607799	3.69419e-05			1939	9.65218	0.0922335	0.420328	0.328095	34.3349
3140	1.71096	0.329304		0.0224014	0.0163494	0.00605191	3.66256e-05			1940	9.73982	0.093071	0.420838	0.327767	34.3006
3141	1.71274	0.329355		0.0224696	0.0163665	0.00610312	3.72481e-05			1941	9.81918	0.0938293	0.421262	0.327433	34.2656
3142	1.71339	0.329436		0.022567	0.0163727	0.00619432	3.83696e-05			1942	9.90296	0.0946299	0.422054	0.327424	34.2647
3143	1.7165	0.329457		0.0226054	0.0164024	0.00620304	3.84777e-05			1943	9.99219	0.0954826	0.423135	0.327653	34.2886
3144	1.71574	0.329399		0.022564	0.0163952	0.00616885	3.80547e-05			1944	10.0826	0.0963469	0.424049	0.327702	34.2938
3145	1.71737	0.329331		0.0225129	0.0164107	0.00610214	3.72361e-05			1945	10.1554	0.0970417	0.42486	0.327818	34.3059
3146	1.71719	0.329292		0.022491	0.016409	0.00608199	3.69906e-05			1946	10.259	0.0980317	0.425799	0.327767	34.3006
3147	1.72723	0.329268		0.0224838	0.0165049	0.00597888	3.5747e-05			1947	10.3435	0.0988394	0.426726	0.327886	34.3131
3148	1.72493	0.329264		0.0224968	0.0164829	0.00601382	3.6166e-05			1948	10.4302	0.0996678	0.427487	0.327819	34.3061
3149	1.72467	0.32929		0.0225394	0.0164805	0.00605896	3.67109e-05			1949	10.5114	0.100444	0.42829	0.327846	34.3088
3150	1.72746	0.329302		0.0225685	0.0165071	0.00606142	3.67408e-05			1950	10.603	0.101319	0.429262	0.327943	34.319
3151	1.72525	0.329268		0.0225513	0.016486	0.00606538	3.67888e-05			1951	10.6934	0.102183	0.430156	0.327973	34.3221
3152	1.72538	0.329241		0.0225412	0.0164873	0.0060539	3.66497e-05			1952	10.788	0.103087	0.430857	0.32777	34.3009
3153	1.73206	0.32928		0.0225967	0.0165511	0.00604568	3.65503e-05			1953	10.8772	0.103939	0.431656	0.327717	34.2954
3154	1.74056	0.329353		0.022687	0.0166323	0.00605473	3.66598e-05			1954	10.9682	0.104809	0.432705	0.327896	34.3142
3155	1.73681	0.329409		0.0227593	0.0165965	0.00616278	3.79799e-05			1955	11.067	0.105753	0.433796	0.328042	34.3294
3156	1.73748	0.329458		0.0228259	0.0166029	0.00622297	3.87253e-05			1956	11.1925	0.106953	0.434915	0.327962	34.321
3157	1.73796	0.329517		0.0229014	0.0166075	0.00629394	3.96137e-05			1957	11.3528	0.108484	0.436344	0.32786	34.3103
3158	1.74216	0.329546		0.0229473	0.0166476	0.00629973	3.96865e-05			1958	11.5189	0.110071	0.437977	0.327906	34.3151
3159	1.74331	0.32954		0.0229577	0.0166586	0.00629907	3.96783e-05			1959	11.7046	0.111846	0.439345	0.327499	34.2726
3160	1.74751	0.329553		0.0229876	0.0166987	0.00628887	3.95499e-05			1960	11.8397	0.113137	0.440377	0.32724	34.2455
3161	1.74728	0.329596		0.023048	0.0166965	0.00635147	4.03412e-05			1961	11.9434	0.114128	0.441408	0.32728	34.2496
3162	1.74886	0.329614		0.0230826	0.0167116	0.00637104	4.05901e-05			1962	12.0292	0.114948	0.44244	0.327492	34.2718
3163	1.74699	0.329598		0.0230833	0.0166937	0.00638953	4.08261e-05			1963	12.1146	0.115764	0.44319	0.327426	34.2649
3164	1.74838	0.329606		0.0231087	0.016707	0.00640168	4.09814e-05			1964	12.1972	0.116553	0.443754	0.3272	34.2413
3165	1.75302	0.329644		0.0231636	0.0167513	0.00641227	4.11172e-05			1965	12.2926	0.117465	0.44446	0.326996	34.2199
3166	1.75571	0.329653		0.0231889	0.0167771	0.00641185	4.11118e-05			1966	12.3771	0.118272	0.445275	0.327003	34.2206
3167	1.75252	0.32964		0.0231924	0.0167466	0.0064458	4.15484e-05			1967	12.455	0.119016	0.446	0.326983	34.2186
3168	1.7588	0.329678		0.0232478	0.0168066	0.0064412	4.14891e-05			1968	12.5493	0.119917	0.446824	0.326907	34.2106
3169	1.75544	0.329764		0.0233511	0.0167745	0.00657653	4.32507e-05			1969	12.6378	0.120763	0.447916	0.327153	34.2364
3170	1.75805	0.329809		0.0234126	0.0167994	0.00661317	4.37341e-05			1970	12.7169	0.121519	0.44892	0.327401	34.2623
3171	1.76026	0.329793		0.0234134	0.0168205	0.00659287	4.3466e-05			1971	12.8005	0.122318	0.449587	0.327269	34.2485
3172	1.76509	0.32978		0.0234173	0.0168667	0.00655061	4.29105e-05			1972	12.9045	0.123311	0.450241	0.32693	34.213
3173	1.76047	0.329788		0.0234421	0.0168225	0.0066196	4.3819e-05			1973	12.9794	0.124028	0.451151	0.327123	34.2332
3174	1.76438	0.329782		0.0234526	0.0168599	0.0065927	4.34637e-05			1974	13.0791	0.124981	0.452031	0.32705	34.2256
3175	1.76354	0.32976		0.0234478	0.0168518	0.00659591	4.35061e-05			1975	13.1586	0.12574	0.452602	0.326862	34.2059
3176	1.7682	0.329741		0.0234452	0.0168965	0.00654877	4.28864e-05			1976	13.2386	0.126505	0.452939	0.326434	34.1611
3177	1.76636	0.329705		0.0234262	0.0168789	0.00654736	4.2868e-05			1977	13.3144	0.127229	0.452861	0.325633	34.0773
3178	1.76884	0.329656		0.0233943	0.0169026	0.00649172	4.21424e-05			1978	13.3046	0.127135	0.451827	0.324692	33.9788
3179	1.77367	0.329665		0.0234203	0.0169487	0.00647163	4.18819e-05			1979	12.9634	0.123875	0.44989	0.326015	34.1173
3180	1.76942	0.329756		0.0235277	0.0169081	0.00661955	4.38185e-05			1980	12.7008	0.121365	0.447928	0.326563	34.1746
3181	1.77063	0.329833		0.0236224	0.0169197	0.00670268	4.49259e-05			1981	12.527	0.119704	0.446507	0.326803	34.1997
3182	1.77145	0.329827		0.0236325	0.0169275	0.00670499	4.49569e-05			1982	12.4023	0.118513	0.445368	0.326855	34.2052
3183	1.77275	0.329795		0.0236179	0.0169399	0.00667793	4.45948e-05			1983	12.3057	0.11759	0.444285	0.326695	34.1884
3184	1.77725	0.329814		0.0236539	0.0169829	0.00667096	4.45017e-05			1984	12.2329	0.116895	0.44351	0.326615	34.1801
3185	1.77657	0.329855		0.0237114	0.0169764	0.00673497	4.53599e-05			1985	12.1712	0.116305	0.443055	0.32675	34.1942
3186	1.77388	0.329881		0.0237538	0.0169507	0.00680311	4.62824e-05			1986	12.1157	0.115774	0.44252	0.326746	34.1938
3187	1.77707	0.329915		0.0238055	0.0169812	0.00682428	4.65709e-05			1987	12.071	0.115348	0.44185	0.326502	34.1682
3188	1.77689	0.329955		0.0238618	0.0169795	0.00688233	4.73665e-05			1988	12.0414	0.115064	0.441423	0.326359	34.1533
3189	1.77854	0.329939		0.0238632	0.0169952	0.00686791	4.71682e-05			1989	12.0104	0.114768	0.441272	0.326504	34.1684
3190	1.77904	0.329874		0.0238142	0.017	0.00681423	4.64337e-05			1990	11.9772	0.114451	0.441001	0.32655	34.1732
3191	1.77835	0.329836		0.0237939	0.0169934	0.00680052	4.62471e-05			1991	11.9608	0.114295	0.440574	0.32628	34.1449
3192	1.77748	0.329839		0.0238136	0.0169851	0.00682848	4.66281e-05			1992	11.9412	0.114107	0.440397	0.32629	34.1461
3193	1.78095	0.329817		0.0238083	0.0170182	0.00679003	4.61045e-05			1993	11.9365	0.114062	0.440542	0.32648	34.1659
3194	1.7809	0.329779		0.0237874	0.0170177	0.0067697	4.58288e-05			1994	11.9404	0.114099	0.440662	0.326563	34.1746
3195	1.77942	0.329804		0.0238293	0.0170036	0.0068257	4.65902e-05			1995	11.9396	0.114092	0.440718	0.326626	34.1812
3196	1.78235	0.329874		0.023916	0.0170316	0.00688438	4.73948e-05			1996	11.9344	0.114042	0.44092	0.326878	34.2075
3197	1.78102	0.329885		0.0239436	0.017019	0.00692466	4.79509e-05			1997	11.9636	0.114321	0.441198	0.326877	34.2075
3198	1.78296	0.329845		0.0239203	0.0170374	0.00688288	4.7374e-05			1998	11.9816	0.114493	0.44139	0.326898	34.2096
3199	1.78076	0.329854		0.0239461	0.0170165	0.00692964	4.80199e-05			1999	12.0294	0.11495	0.441708	0.326758	34.195
3200	1.78176	0.329911		0.0240199	0.017026	0.00699393	4.89151e-05			2000	12.0921	0.115549	0.442385	0.326836	34.2032
3201	1.78328	0.329935		0.024061	0.0170405	0.00702051	4.92876e-05			2001	12.1662	0.116257	0.443219	0.326962	34.2164
3202	1.78268	0.329934		0.0240768	0.0170348	0.00704205	4.95905e-05			2002	12.2604	0.117157	0.444001	0.326844	34.2041
3203	1.78202	0.32997		0.0241295	0.0170285	0.00710102	5.04245e-05			2003	12.356	0.11807	0.444977	0.326906	34.2105
3204	1.7814	0.330007		0.0241832	0.0170226	0.00716064	5.12748e-05			2004	12.4896	0.119347	0.446344	0.326996	34.2199
3205	1.78126	0.329965		0.024158	0.0170212	0.00713677	5.09335e-05			2005	12.6436	0.120819	0.447742	0.326924	34.2124
3206	1.78174	0.329876		0.0240867	0.0170258	0.0070609	4.98563e-05			2006	12.85	0.122791	0.448754	0.325963	34.1118
3207	1.78238	0.329822		0.0240492	0.0170319	0.00701727	4.92421e-05			2007	12.9648	0.123888	0.449423	0.325535	34.067
3208	1.77999	0.329775		0.0240193	0.0170091	0.00701014	4.91421e-05			2008	12.9564	0.123807	0.449866	0.326058	34.1218
3209	1.77878	0.329688		0.0239493	0.0169975	0.00695181	4.83276e-05			2009	12.9426	0.123676	0.449977	0.326301	34.1472
3210	1.77771	0.329642		0.0239202	0.0169873	0.00693287	4.80647e-05			2010	12.94	0.123651	0.449866	0.326215	34.1382
3211	1.77767	0.329713		0.0240076	0.0169869	0.0070207	4.92902e-05			2011	12.9573	0.123817	0.449921	0.326105	34.1266
3212	1.78073	0.329787		0.0240986	0.0170161	0.00708251	5.0162e-05			2012	12.9569	0.123813	0.450169	0.326357	34.153
3213	1.77351	0.329733		0.0240611	0.0169472	0.00711391	5.06078e-05			2013	12.9942	0.124169	0.450295	0.326126	34.1288
3214	1.77677	0.32962		0.0239654	0.0169783	0.00698711	4.88197e-05			2014	13.0038	0.124261	0.450288	0.326027	34.1185
3215	1.77691	0.329606		0.023968	0.0169797	0.00698833	4.88368e-05			2015	13.0233	0.124447	0.450433	0.325986	34.1142
3216	1.77346	0.329683		0.0240619	0.0169467	0.00711525	5.06268e-05			2016	13.0658	0.124853	0.450706	0.325853	34.1003
3217	1.77199	0.329733		0.0241286	0.0169326	0.00719593	5.17814e-05			2017	13.0833	0.125021	0.450846	0.325826	34.0974
3218	1.77471	0.329731		0.0241434	0.0169586	0.00718477	5.16209e-05			2018	13.1118	0.125293	0.450953	0.32566	34.0801
3219	1.77198	0.329741		0.0241703	0.0169326	0.00723771	5.23844e-05			2019	13.1258	0.125427	0.451295	0.325868	34.1019
3220	1.77061	0.329778		0.0242244	0.0169195	0.00730486	5.3361e-05			2020	13.1557	0.125712	0.451686	0.325973	34.1129
3221	1.77035	0.32981		0.0242734	0.016917	0.0073564	5.41167e-05			2021	13.1873	0.126014	0.451794	0.325779	34.0926
3222	1.76751	0.329838		0.0243177	0.0168898	0.00742785	5.5173e-05			2022	13.1962	0.126099	0.451775	0.325676	34.0818
3223	1.76657	0.329859		0.0243563	0.0168809	0.00747544	5.58822e-05			2023	13.2137	0.126267	0.451961	0.325695	34.0837
3224	1.76904	0.329824		0.0243381	0.0169044	0.00743371	5.526e-05			2024	13.2303	0.126425	0.452202	0.325777	34.0923
3225	1.76802	0.329709		0.0242394	0.0168947	0.00734472	5.39449e-05			2025	13.2376	0.126495	0.452211	0.325717	34.0861
3226	1.76064	0.329566		0.0241131	0.0168242	0.00728888	5.31278e-05			2026	13.2605	0.126713	0.452174	0.325461	34.0593
3227	1.76044	0.329453		0.0240171	0.0168223	0.00719481	5.17652e-05			2027	13.2518	0.126631	0.452329	0.325698	34.0841
3228	1.76085	0.329388		0.0239687	0.0168262	0.00714253	5.10157e-05			2028	13.2605	0.126714	0.45246	0.325747	34.0892
3229	1.75727	0.329376		0.0239738	0.016792	0.00718176	5.15777e-05			2029	13.2739	0.126842	0.452345	0.325504	34.0637
3230	1.7599	0.329405		0.0240199	0.0168172	0.0072028	5.18803e-05			2030	13.2719	0.126823	0.452209	0.325386	34.0515
3231	1.75495	0.329421		0.0240532	0.0167698	0.00728342	5.30482e-05			2031	13.2766	0.126867	0.452229	0.325362	34.0489
3232	1.75395	0.329402		0.0240508	0.0167603	0.00729055	5.31521e-05			2032	13.2527	0.126639	0.452122	0.325483	34.0615
3233	1.74467	0.329417		0.024083	0.0166716	0.00741142	5.49291e-05			2033	13.2476	0.12659	0.451638	0.325047	34.016
3234	1.75185	0.329522		0.024204	0.0167402	0.00746387	5.57093e-05			2034	13.2096	0.126228	0.45094	0.324712	33.9809
3235	1.74876	0.329639		0.0243383	0.0167107	0.00762765	5.8181e-05			2035	13.1073	0.12525	0.450134	0.324884	33.9989
3236	1.74935	0.329673		0.0243892	0.0167163	0.00767294	5.8874e-05			2036	12.9477	0.123724	0.449034	0.32531	34.0435
3237	1.74287	0.329655		0.0243884	0.0166543	0.00773409	5.98162e-05			2037	12.8277	0.122578	0.447692	0.325114	34.023
3238	1.74252	0.329652		0.0244019	0.0166511	0.00775083	6.00753e-05			2038	12.6914	0.121275	0.446508	0.325233	34.0354
3239	1.74241	0.329612		0.0243782	0.01665	0.00772822	5.97253e-05			2039	12.5919	0.120325	0.445555	0.32523	34.0351
3240	1.73922	0.329481		0.0242643	0.0166195	0.00764482	5.84433e-05			2040	12.4844	0.119297	0.444532	0.325235	34.0356
3241	1.73559	0.329356		0.0241566	0.0165848	0.00757176	5.73316e-05			2041	12.3854	0.118352	0.443416	0.325064	34.0178
3242	1.73488	0.329352		0.0241688	0.016578	0.00759075	5.76195e-05			2042	12.2885	0.117426	0.442515	0.325089	34.0204
3243	1.72957	0.329404		0.0242385	0.0165273	0.00771123	5.94631e-05			2043	12.2078	0.116654	0.441826	0.325172	34.029
3244	1.7279	0.329376		0.0242269	0.0165113	0.00771558	5.95301e-05			2044	12.1234	0.115848	0.441025	0.325177	34.0296
3245	1.72703	0.329276		0.0241438	0.016503	0.00764081	5.8382e-05			2045	12.0438	0.115087	0.440078	0.324991	34.0101
3246	1.72367	0.329231		0.0241157	0.0164709	0.00764483	5.84434e-05			2046	11.9626	0.114311	0.439219	0.324908	34.0014
3247	1.71674	0.329274		0.0241758	0.0164047	0.00777104	6.03891e-05			2047	11.8525	0.11326	0.438334	0.325074	34.0188
3248	1.72095	0.329331		0.0242497	0.0164449	0.00780475	6.09141e-05			2048	11.7606	0.112381	0.436956	0.324575	33.9665
3249	1.71368	0.329367		0.024302	0.0163754	0.00792663	6.28314e-05			2049	11.6473	0.111299	0.434934	0.323635	33.8682
3250	1.71318	0.329404		0.0243558	0.0163707	0.00798512	6.37622e-05			2050	11.3959	0.108896	0.432634	0.323738	33.8789
3251	1.71139	0.329432		0.0244006	0.0163535	0.00804711	6.4756e-05			2051	10.9297	0.104441	0.430543	0.326102	34.1263
3252	1.70719	0.329411		0.0243965	0.0163134	0.00808308	6.53362e-05			2052	10.7551	0.102773	0.428967	0.326194	34.136
3253	1.70417	0.329343		0.0243461	0.0162845	0.00806157	6.49889e-05			2053	10.7649	0.102866	0.427973	0.325107	34.0222
3254	1.7027	0.329263		0.0242828	0.0162705	0.00801227	6.41964e-05			2054	10.7572	0.102793	0.427311	0.324518	33.9606
3255	1.69872	0.329186		0.0242222	0.0162325	0.00798973	6.38358e-05			2055	10.598	0.101272	0.426581	0.32531	34.0434
3256	1.69563	0.329116		0.0241696	0.016203	0.00796663	6.34672e-05			2056	10.5098	0.100429	0.425702	0.325273	34.0397
3257	1.69159	0.329069		0.0241386	0.0161644	0.00797422	6.35882e-05			2057	10.4374	0.0997373	0.424958	0.325221	34.0342
3258	1.68832	0.329038		0.0241254	0.0161331	0.00799231	6.3877e-05			2058	10.3848	0.0992343	0.424462	0.325228	34.0349
3259	1.68647	0.329003		0.0241071	0.0161155	0.00799161	6.38659e-05			2059	10.332	0.0987301	0.42397	0.32524	34.0361
3260	1.68195	0.328961		0.0240817	0.0160722	0.00800945	6.41513e-05			2060	10.2804	0.0982365	0.423348	0.325112	34.0228
3261	1.67805	0.328933		0.0240705	0.016035	0.0080355	6.45693e-05			2061	10.2304	0.097759	0.422793	0.325034	34.0146
3262	1.67464	0.328923		0.0240771	0.0160024	0.00807475	6.52016e-05			2062	10.182	0.0972961	0.422384	0.325087	34.0202
3263	1.67344	0.328921		0.0240926	0.0159909	0.00810169	6.56373e-05			2063	10.133	0.0968277	0.421906	0.325078	34.0192
3264	1.66405	0.328941		0.024129	0.0159012	0.0082278	6.76968e-05			2064	10.0941	0.096456	0.421287	0.324831	33.9934
3265	1.66116	0.328986		0.0241907	0.0158735	0.00831716	6.91751e-05			2065	10.0385	0.0959254	0.420767	0.324842	33.9945
3266	1.66134	0.329011		0.0242327	0.0158753	0.0083574	6.98462e-05			2066	9.98343	0.0953989	0.420415	0.325016	34.0127
3267	1.65509	0.328967		0.0242052	0.0158155	0.00838968	7.03868e-05			2067	9.94362	0.0950185	0.420009	0.32499	34.01
3268	1.65204	0.32886		0.0241155	0.0157864	0.008329	6.93723e-05			2068	9.88763	0.0944834	0.419473	0.32499	34.01
3269	1.64625	0.328733		0.0240059	0.0157311	0.00827475	6.84715e-05			2069	9.83557	0.093986	0.418958	0.324972	34.0081
3270	1.64207	0.32862		0.0239097	0.0156912	0.00821856	6.75447e-05			2070	9.77975	0.0934526	0.418472	0.325019	34.0131
3271	1.63403	0.328543		0.0238495	0.0156143	0.00823524	6.78193e-05			2071	9.72481	0.0929276	0.417872	0.324945	34.0052
3272	1.63996	0.328511		0.0238342	0.015671	0.00816315	6.6637e-05			2072	9.66262	0.0923333	0.417204	0.32487	33.9975
3273	1.63568	0.328491		0.0238307	0.0156301	0.00820058	6.72495e-05			2073	9.60257	0.0917595	0.416636	0.324877	33.9981
3274	1.62753	0.328435		0.0237915	0.0155523	0.00823922	6.78847e-05			2074	9.54361	0.0911961	0.416115	0.324919	34.0025
3275	1.62656	0.328357		0.0237305	0.0155429	0.0081876	6.70368e-05			2075	9.47649	0.0905547	0.41546	0.324905	34.0011
3276	1.62383	0.328321		0.0237111	0.0155169	0.00819424	6.71456e-05			2076	9.42087	0.0900232	0.414738	0.324715	33.9812
3277	1.61739	0.328339		0.0237467	0.0154553	0.0082914	6.87473e-05			2077	9.34989	0.0893449	0.414136	0.324791	33.9891
3278	1.61328	0.328366		0.0237896	0.0154161	0.00837357	7.01167e-05			2078	9.29092	0.0887815	0.413598	0.324817	33.9919
3279	1.61075	0.328385		0.023826	0.0153919	0.00843408	7.11336e-05			2079	9.22083	0.0881117	0.412972	0.32486	33.9964
3280	1.60537	0.328425		0.0238827	0.0153405	0.00854216	7.29685e-05			2080	9.15788	0.0875101	0.412339	0.324829	33.9932
3281	1.60133	0.328466		0.0239409	0.0153018	0.00863907	7.46336e-05			2081	9.10271	0.086983	0.411834	0.324851	33.9954
3282	1.59836	0.328453		0.0239442	0.0152735	0.00867077	7.51822e-05			2082	9.04877	0.0864675	0.411364	0.324896	34.0002
3283	1.59708	0.328389		0.0238976	0.0152613	0.0086363	7.45857e-05			2083	9.0013	0.0860139	0.410819	0.324805	33.9906
3284	1.59183	0.32834		0.0238649	0.0152111	0.00865385	7.48891e-05			2084	8.95274	0.0855499	0.410328	0.324778	33.9878
3285	1.58726	0.328318		0.02386	0.0151675	0.00869256	7.55606e-05			2085	8.9094	0.0851357	0.410019	0.324883	33.9988
3286	1.584	0.328272		0.0238308	0.0151363	0.00869457	7.55956e-05			2086	8.88175	0.0848715	0.409775	0.324903	34.0009
3287	1.58224	0.328181		0.0237569	0.0151194	0.0086375	7.46064e-05			2087	8.85259	0.0845929	0.409472	0.324879	33.9984
3288	1.57577	0.328085		0.0236776	0.0150576	0.00861997	7.43039e-05			2088	8.82763	0.0843543	0.409218	0.324863	33.9967
3289	1.57463	0.328001		0.0236101	0.0150467	0.00856337	7.33312e-05			2089	8.81361	0.0842204	0.40912	0.3249	34.0005
3290	1.57242	0.327896		0.0235227	0.0150256	0.0084971	7.22006e-05			2090	8.81393	0.0842235	0.409104	0.324881	33.9985
3291	1.56849	0.32776		0.0234034	0.014988	0.00841534	7.0818e-05			2091	8.81518	0.0842354	0.409157	0.324921	34.0028
3292	1.56179	0.327641		0.0233013	0.0149241	0.00837723	7.01779e-05			2092	8.84215	0.0844931	0.409436	0.324943	34.0051
3293	1.56262	0.327591		0.0232678	0.014932	0.0083358	6.94855e-05			2093	8.87699	0.0848261	0.409926	0.3251	34.0215
3294	1.55617	0.32761		0.0233039	0.0148703	0.00843354	7.11247e-05			2094	8.9552	0.0855734	0.410335	0.324761	33.9861
3295	1.5562	0.327659		0.0233696	0.0148706	0.00849898	7.22327e-05			2095	9.00851	0.0860828	0.410485	0.324402	33.9485
3296	1.55059	0.327693		0.0234208	0.014817	0.00860377	7.40249e-05			2096	9.00348	0.0860347	0.410477	0.324442	33.9526
3297	1.5524	0.327698		0.0234423	0.0148343	0.00860801	7.40978e-05			2097	8.97735	0.0857851	0.410388	0.324603	33.9694
3298	1.5481	0.327701		0.0234621	0.0147932	0.00866892	7.51502e-05			2098	8.94887	0.0855129	0.410163	0.32465	33.9744
3299	1.54078	0.327734		0.023512	0.0147233	0.00878876	7.72423e-05			2099	8.9367	0.0853966	0.409855	0.324458	33.9544
3300	1.54004	0.327772		0.023567	0.0147162	0.00885075	7.83358e-05			2100	8.9039	0.0850832	0.409622	0.324538	33.9627
3301	1.53858	0.327746		0.0235578	0.0147022	0.00885559	7.84214e-05			2101	8.87427	0.0848	0.409451	0.324651	33.9746
3302	1.53335	0.32762		0.0234489	0.0146523	0.00879657	7.73797e-05			2102	8.85467	0.0846128	0.409202	0.32459	33.9681
3303	1.53018	0.327431		0.0232764	0.014622	0.00865442	7.48989e-05			2103	8.84203	0.084492	0.408901	0.324409	33.9492
3304	1.52409	0.327252		0.0231141	0.0145638	0.00855034	7.31084e-05			2104	8.81357	0.08422	0.408692	0.324472	33.9558
3305	1.5203	0.327148		0.0230276	0.0145276	0.0085	7.22501e-05			2105	8.79893	0.0840801	0.408549	0.324469	33.9554
3306	1.5135	0.327129		0.0230255	0.0144626	0.0085629	7.33233e-05			2106	8.78218	0.0839201	0.408342	0.324422	33.9505
3307	1.51613	0.327134		0.0230471	0.0144877	0.00855941	7.32636e-05			2107	8.75579	0.0836679	0.408106	0.324438	33.9522
3308	1.51768	0.327091		0.0230207	0.0145025	0.00851814	7.25587e-05			2108	8.73563	0.0834752	0.407928	0.324453	33.9538
3309	1.50911	0.327015		0.0229615	0.0144207	0.00854083	7.29459e-05			2109	8.71619	0.0832895	0.407742	0.324453	33.9538
3310	1.50994	0.326995		0.0229587	0.0144286	0.00853009	7.27625e-05			2110	8.69282	0.0830662	0.407474	0.324408	33.9491
3311	1.50758	0.327057		0.0230372	0.014406	0.00863125	7.44984e-05			2111	8.67618	0.0829072	0.407215	0.324308	33.9386
3312	1.50447	0.327124		0.023121	0.0143763	0.00874469	7.64697e-05			2112	8.6467	0.0826254	0.407033	0.324407	33.949
3313	1.50292	0.327143		0.0231574	0.0143615	0.00879593	7.73683e-05			2113	8.62267	0.0823958	0.406829	0.324433	33.9517
3314	1.50027	0.32716		0.0231913	0.0143362	0.00885505	7.84119e-05			2114	8.59602	0.0821411	0.406576	0.324435	33.9519
3315	1.49627	0.327214		0.0232623	0.014298	0.00896436	8.03597e-05			2115	8.57542	0.0819443	0.406451	0.324507	33.9594
3316	1.49239	0.327258		0.0233232	0.0142609	0.00906232	8.21256e-05			2116	8.57639	0.0819536	0.406554	0.324601	33.9693
3317	1.49084	0.327239		0.023321	0.0142461	0.00907494	8.23546e-05			2117	8.59372	0.0821192	0.406745	0.324625	33.9718
3318	1.4911	0.327179		0.023277	0.0142485	0.00902849	8.15137e-05			2118	8.62056	0.0823756	0.406925	0.324549	33.9638
3319	1.48537	0.327112		0.0232276	0.0141938	0.00903374	8.16085e-05			2119	8.64737	0.0826319	0.407206	0.324574	33.9665
3320	1.48161	0.327035		0.0231674	0.0141579	0.00900952	8.11715e-05			2120	8.68	0.0829437	0.407628	0.324684	33.978
3321	1.48031	0.326959		0.0231082	0.0141454	0.00896274	8.03306e-05			2121	8.72551	0.0833786	0.408058	0.32468	33.9775
3322	1.47367	0.326918		0.0230835	0.014082	0.00900154	8.10278e-05			2122	8.78199	0.0839182	0.408476	0.324558	33.9648
3323	1.47653	0.326885		0.0230674	0.0141093	0.0089581	8.02475e-05			2123	8.83819	0.0844552	0.409027	0.324572	33.9662
3324	1.47459	0.32679		0.0229895	0.0140908	0.00889874	7.91877e-05			2124	8.91313	0.0851714	0.409737	0.324566	33.9656
3325	1.46761	0.326645		0.0228614	0.0140241	0.00883729	7.80976e-05			2125	8.98678	0.0858751	0.410489	0.324613	33.9706
3326	1.46787	0.326551		0.0227847	0.0140265	0.00875817	7.67055e-05			2126	9.07225	0.0866919	0.411305	0.324613	33.9705
3327	1.46708	0.326558		0.0228077	0.014019	0.00878873	7.72417e-05			2127	9.176	0.0876833	0.41233	0.324647	33.9741
3328	1.46533	0.326609		0.022876	0.0140023	0.00887368	7.87422e-05			2128	9.28778	0.0887514	0.413535	0.324783	33.9884
3329	1.46183	0.326655		0.0229392	0.0139688	0.00897043	8.04686e-05			2129	9.41604	0.089977	0.414776	0.324799	33.99
3330	1.45993	0.3267		0.0230003	0.0139507	0.00904957	8.18947e-05			2130	9.56651	0.0914149	0.416132	0.324717	33.9814
3331	1.46347	0.326727		0.0230448	0.0139845	0.00906026	8.20884e-05			2131	9.72741	0.0929524	0.41779	0.324838	33.9941
3332	1.4553	0.3267		0.0230346	0.0139064	0.00912822	8.33243e-05			2132	9.91849	0.0947783	0.419643	0.324864	33.9968
3333	1.44966	0.326638		0.0229889	0.0138526	0.00913635	8.34728e-05			2133	10.1385	0.0968804	0.42138	0.3245	33.9587
3334	1.44962	0.326583		0.0229511	0.0138522	0.00909895	8.27909e-05			2134	10.3464	0.0988677	0.422916	0.324048	33.9114
3335	1.44981	0.326513		0.0228981	0.013854	0.00904415	8.17966e-05			2135	10.4854	0.100195	0.42432	0.324125	33.9195
3336	1.44404	0.326383		0.0227852	0.0137989	0.0089864	8.07553e-05			2136	10.599	0.101281	0.425545	0.324264	33.934
3337	1.44045	0.326235		0.0226536	0.0137646	0.00888908	7.90158e-05			2137	10.7225	0.102461	0.426569	0.324108	33.9176
3338	1.43863	0.326147		0.0225827	0.0137471	0.00883553	7.80666e-05			2138	10.826	0.10345	0.427577	0.324127	33.9197
3339	1.43724	0.32612		0.0225721	0.0137339	0.00883819	7.81135e-05			2139	10.9419	0.104558	0.428695	0.324138	33.9208
3340	1.43547	0.326108		0.0225769	0.0137169	0.00886003	7.85001e-05			2140	11.0546	0.105634	0.429797	0.324163	33.9234
3341	1.43498	0.326118		0.0226046	0.0137123	0.00889235	7.90738e-05			2141	11.171	0.106747	0.430821	0.324074	33.9141
3342	1.4339	0.32617		0.0226732	0.013702	0.00897125	8.04833e-05			2142	11.2897	0.107881	0.431945	0.324064	33.9131
3343	1.4321	0.326211		0.0227307	0.0136847	0.00904596	8.18295e-05			2143	11.4223	0.109148	0.433239	0.324091	33.9159
3344	1.42914	0.326195		0.0227314	0.0136565	0.00907495	8.23547e-05			2144	11.5457	0.110327	0.434486	0.324159	33.923
3345	1.4261	0.326181		0.0227349	0.0136274	0.00910749	8.29464e-05			2145	11.6889	0.111696	0.4356	0.323905	33.8964
3346	1.42047	0.326235		0.0228051	0.0135736	0.00923143	8.52192e-05			2146	11.8289	0.113033	0.436782	0.323748	33.88
3347	1.42496	0.326288		0.0228748	0.0136165	0.00925833	8.57166e-05			2147	11.9561	0.114249	0.438072	0.323823	33.8879
3348	1.41884	0.326242		0.0228458	0.0135581	0.00928774	8.62622e-05			2148	12.0735	0.115371	0.439254	0.323883	33.8942
3349	1.42002	0.326125		0.0227457	0.0135693	0.00917638	8.42059e-05			2149	12.1849	0.116436	0.44031	0.323874	33.8933
3350	1.41391	0.326038		0.0226754	0.0135109	0.0091645	8.39881e-05			2150	12.3013	0.117548	0.441496	0.323948	33.901
3351	1.41291	0.326008		0.0226628	0.0135013	0.0091615	8.3933e-05			2151	12.4469	0.118939	0.442909	0.323969	33.9032
3352	1.41206	0.325995		0.0226666	0.0134933	0.0091733	8.41495e-05			2152	12.6088	0.120486	0.444426	0.32394	33.9001
3353	1.41254	0.325979		0.0226679	0.0134978	0.00917007	8.40902e-05			2153	12.7858	0.122177	0.446111	0.323934	33.8995
3354	1.40808	0.325965		0.02267	0.0134552	0.00921481	8.49127e-05			2154	12.9934	0.124161	0.44821	0.324049	33.9116
3355	1.41272	0.325938		0.0226604	0.0134995	0.00916084	8.3921e-05			2155	13.255	0.126661	0.450741	0.324079	33.9147
3356	1.40344	0.325905		0.0226439	0.0134108	0.00923306	8.52493e-05			2156	13.5255	0.129246	0.453403	0.324157	33.9228
3357	1.4029	0.325898		0.0226537	0.0134057	0.00924797	8.55249e-05			2157	13.8669	0.132508	0.455796	0.323288	33.8319
3358	1.40029	0.325902		0.0226752	0.0133808	0.00929438	8.63855e-05			2158	14.2851	0.136504	0.45734	0.320836	33.5753
3359	1.40201	0.325849		0.0226384	0.0133972	0.00924112	8.53983e-05			2159	14.3888	0.137495	0.457359	0.319864	33.4735
3360	1.40055	0.325742		0.022548	0.0133832	0.0091648	8.39935e-05			2160	14.0726	0.134474	0.45588	0.321406	33.6349
3361	1.39721	0.325685		0.0225087	0.0133514	0.00915727	8.38556e-05			2161	13.7923	0.131795	0.45382	0.322025	33.6997
3362	1.39749	0.325732		0.0225723	0.013354	0.00921833	8.49775e-05			2162	13.5778	0.129746	0.452004	0.322258	33.7241
3363	1.39289	0.325798		0.0226547	0.0133101	0.0093446	8.73215e-05			2163	13.3953	0.128002	0.450456	0.322455	33.7447
3364	1.39153	0.325784		0.0226576	0.0132971	0.00936049	8.76189e-05			2164	13.2369	0.126488	0.448906	0.322419	33.7409
3365	1.39115	0.325697		0.0225877	0.0132934	0.00929427	8.63834e-05			2165	13.1085	0.125262	0.447411	0.32215	33.7127
3366	1.38703	0.325598		0.022506	0.0132541	0.00925198	8.55991e-05			2166	12.9557	0.123801	0.446092	0.32229	33.7275
3367	1.38919	0.325521		0.0224456	0.0132747	0.00917083	8.41041e-05			2167	12.7897	0.122215	0.44483	0.322615	33.7614
3368	1.38291	0.325476		0.0224176	0.0132147	0.00920289	8.46932e-05			2168	12.6574	0.12095	0.443597	0.322647	33.7648
3369	1.38219	0.325476		0.0224346	0.0132078	0.00922676	8.51331e-05			2169	12.5491	0.119916	0.442644	0.322729	33.7733
3370	1.38361	0.325509		0.022484	0.0132214	0.00926263	8.57964e-05			2170	12.4584	0.119049	0.442071	0.323022	33.8041
3371	1.38539	0.325539		0.0225312	0.0132384	0.00929277	8.63555e-05			2171	12.4195	0.118678	0.441659	0.322981	33.7997
3372	1.38257	0.325558		0.0225672	0.0132114	0.00935575	8.75301e-05			2172	12.3743	0.118246	0.441318	0.323072	33.8093
3373	1.38374	0.325579		0.022605	0.0132227	0.00938238	8.8029e-05			2173	12.3796	0.118296	0.441215	0.322919	33.7932
3374	1.38149	0.325594		0.0226369	0.0132011	0.00943575	8.90334e-05			2174	12.3863	0.11836	0.441266	0.322906	33.7919
3375	1.37983	0.325595		0.0226543	0.0131853	0.00946902	8.96624e-05			2175	12.413	0.118615	0.441111	0.322496	33.749
3376	1.37813	0.325607		0.0226836	0.013169	0.00951457	9.0527e-05			2176	12.3722	0.118225	0.440679	0.322454	33.7446
3377	1.3763	0.325646		0.0227386	0.0131515	0.00958711	9.19127e-05			2177	12.3191	0.117718	0.440272	0.322554	33.7551
3378	1.37533	0.325669		0.022779	0.0131422	0.00963677	9.28673e-05			2178	12.244	0.117	0.440042	0.323042	33.8062
3379	1.37721	0.325654		0.022781	0.0131602	0.00962083	9.25604e-05			2179	12.2259	0.116827	0.439862	0.323034	33.8053
3380	1.37234	0.325654		0.0227971	0.0131137	0.00968341	9.37685e-05			2180	12.2578	0.117132	0.439687	0.322555	33.7552
3381	1.37337	0.325703		0.0228634	0.0131236	0.00973988	9.48653e-05			2181	12.2702	0.117251	0.439554	0.322303	33.7288
3382	1.37079	0.325728		0.0229052	0.0130989	0.00980632	9.61639e-05			2182	12.243	0.11699	0.439271	0.322281	33.7265
3383	1.37274	0.325643		0.0228375	0.0131175	0.00971999	9.44781e-05			2183	12.1595	0.116193	0.438618	0.322426	33.7416
3384	1.37229	0.325503		0.0227144	0.0131132	0.0096012	9.21831e-05			2184	12.0634	0.115274	0.437761	0.322487	33.748
3385	1.37392	0.325442		0.0226704	0.0131288	0.00954164	9.10429e-05			2185	11.9821	0.114498	0.437014	0.322516	33.7511
3386	1.36982	0.325489		0.0227341	0.0130896	0.00964444	9.30153e-05			2186	11.9053	0.113764	0.436339	0.322575	33.7573
3387	1.37082	0.32556		0.0228219	0.0130991	0.00972281	9.45331e-05			2187	11.8247	0.112993	0.435559	0.322566	33.7564
3388	1.36882	0.325618		0.0228969	0.0130801	0.00981683	9.63701e-05			2188	11.7521	0.1123	0.434785	0.322486	33.7479
3389	1.37018	0.325674		0.0229691	0.013093	0.00987606	9.75365e-05			2189	11.6797	0.111608	0.434183	0.322575	33.7573
3390	1.36555	0.325673		0.0229848	0.0130488	0.00993595	9.87232e-05			2190	11.6333	0.111165	0.433627	0.322463	33.7455
3391	1.36626	0.325533		0.0228619	0.0130556	0.00980638	9.61651e-05			2191	11.5461	0.110331	0.432968	0.322637	33.7637
3392	1.3653	0.325306		0.0226522	0.0130465	0.00960574	9.22702e-05			2192	11.4936	0.10983	0.432332	0.322502	33.7496
3393	1.3691	0.325183		0.0225453	0.0130828	0.00946259	8.95405e-05			2193	11.4323	0.109244	0.431841	0.322597	33.7596
3394	1.37078	0.325254		0.0226334	0.0130988	0.00953466	9.09097e-05			2194	11.3716	0.108664	0.431347	0.322684	33.7687
3395	1.36941	0.32539		0.0227865	0.0130857	0.00970078	9.41051e-05			2195	11.3168	0.10814	0.430742	0.322602	33.7601
3396	1.37003	0.325424		0.0228376	0.0130916	0.00974599	9.49843e-05			2196	11.2614	0.10761	0.430185	0.322575	33.7572
3397	1.36835	0.325347		0.0227769	0.0130756	0.00970136	9.41164e-05			2197	11.2242	0.107255	0.429772	0.322517	33.7512
3398	1.36561	0.325268		0.0227149	0.0130493	0.00966553	9.34225e-05			2198	11.1825	0.106857	0.429325	0.322468	33.7461
3399	1.36673	0.325242		0.0227059	0.0130601	0.0096458	9.30415e-05			2199	11.127	0.106327	0.428755	0.322428	33.7419
3400	1.36397	0.325223		0.0227034	0.0130337	0.00966964	9.3502e-05			2200	11.074	0.10582	0.42825	0.322431	33.7422
3401	1.3621	0.325177		0.0226749	0.0130158	0.00965905	9.32973e-05			2201	11.0273	0.105374	0.42789	0.322516	33.7511
3402	1.36988	0.32514		0.0226548	0.0130902	0.00956462	9.1482e-05			2202	10.9859	0.104978	0.427508	0.32253	33.7525
3403	1.36985	0.325158		0.0226898	0.0130899	0.00959988	9.21577e-05			2203	10.9533	0.104666	0.427047	0.322381	33.737
3404	1.36947	0.325241		0.022789	0.0130863	0.00970271	9.41425e-05			2204	10.8964	0.104123	0.426654	0.322531	33.7526
3405	1.37242	0.325364		0.0229287	0.0131144	0.00981429	9.63203e-05			2205	10.856	0.103737	0.426343	0.322606	33.7606
3406	1.3673	0.325483		0.0230648	0.0130655	0.00999934	9.99867e-05			2206	10.8189	0.103382	0.425966	0.322584	33.7582
3407	1.37038	0.325545		0.0231443	0.013095	0.0100493	0.000100988			2207	10.7805	0.103015	0.425521	0.322506	33.75
3408	1.36934	0.325524		0.0231396	0.0130851	0.0100545	0.000101093			2208	10.7414	0.102642	0.425147	0.322505	33.7499
3409	1.37014	0.325447		0.0230799	0.0130927	0.00998722	9.97445e-05			2209	10.7093	0.102335	0.424804	0.322469	33.7461
3410	1.36902	0.325376		0.0230258	0.013082	0.00994381	9.88793e-05			2210	10.6603	0.101866	0.424342	0.322475	33.7468
3411	1.36998	0.325349		0.023015	0.0130911	0.0099239	9.84839e-05			2211	10.6068	0.101356	0.423827	0.322472	33.7465
3412	1.36785	0.325369		0.0230522	0.0130708	0.00998142	9.96288e-05			2212	10.5761	0.101062	0.423436	0.322375	33.7363
3413	1.3717	0.325428		0.0231275	0.0131076	0.0100199	0.000100398			2213	10.5326	0.100647	0.423106	0.322459	33.7451
3414	1.37599	0.325495		0.0232122	0.0131485	0.0100637	0.000101278			2214	10.4986	0.100321	0.422671	0.32235	33.7337
3415	1.37237	0.325534		0.0232678	0.013114	0.0101538	0.000103099			2215	10.4513	0.0998696	0.422197	0.322327	33.7313
3416	1.37218	0.325536		0.0232865	0.0131122	0.0101743	0.000103517			2216	10.4077	0.0994528	0.421813	0.32236	33.7348
3417	1.37241	0.325531		0.0232986	0.0131144	0.0101843	0.000103719			2217	10.3667	0.0990615	0.421441	0.322379	33.7368
3418	1.37442	0.325525		0.0233089	0.0131336	0.0101753	0.000103536			2218	10.3294	0.0987045	0.42097	0.322265	33.7248
3419	1.37441	0.325465		0.0232657	0.0131335	0.0101322	0.000102661			2219	10.2784	0.098218	0.420491	0.322273	33.7257
3420	1.37558	0.32533		0.0231484	0.0131447	0.0100037	0.000100074			2220	10.235	0.0978026	0.420107	0.322304	33.7289
3421	1.37688	0.325216		0.0230507	0.0131571	0.00989368	9.7885e-05			2221	10.188	0.0973541	0.419714	0.32236	33.7347
3422	1.37452	0.325234		0.0230854	0.0131346	0.00995079	9.90183e-05			2222	10.1429	0.0969224	0.419221	0.322299	33.7283
3423	1.37555	0.325361		0.0232293	0.0131444	0.0100849	0.000101705			2223	10.0937	0.0964526	0.418731	0.322278	33.7262
3424	1.37652	0.325473		0.0233588	0.0131536	0.0102052	0.000104146			2224	10.0396	0.095936	0.418306	0.32237	33.7358
3425	1.3734	0.325504		0.0234061	0.0131238	0.0102823	0.000105726			2225	9.99977	0.095555	0.417832	0.322277	33.726
3426	1.38495	0.325495		0.023414	0.0132342	0.0101798	0.000103629			2226	9.9473	0.0950536	0.417268	0.322214	33.7195
3427	1.37552	0.325505		0.0234412	0.013144	0.0102971	0.000106031			2227	9.9046	0.0946456	0.41676	0.322114	33.709
3428	1.38355	0.325524		0.0234767	0.0132208	0.0102559	0.000105183			2228	9.85302	0.0941527	0.416335	0.322182	33.7161
3429	1.37995	0.325513		0.0234831	0.0131864	0.0102967	0.000106021			2229	9.79683	0.0936158	0.415845	0.322229	33.721
3430	1.37823	0.325474		0.0234606	0.01317	0.0102906	0.000105897			2230	9.74915	0.0931602	0.41527	0.322109	33.7085
3431	1.38062	0.325439		0.0234426	0.0131928	0.0102499	0.00010506			2231	9.7005	0.0926953	0.414755	0.32206	33.7034
3432	1.38212	0.325428		0.0234478	0.0132071	0.0102407	0.000104872			2232	9.64443	0.0921595	0.414311	0.322152	33.713
3433	1.3823	0.325429		0.0234663	0.0132089	0.0102574	0.000105214			2233	9.59327	0.0916706	0.413793	0.322122	33.7099
3434	1.37811	0.325427		0.0234811	0.0131688	0.0103123	0.000106343			2234	9.5424	0.0911845	0.413198	0.322013	33.6985
3435	1.38242	0.32541		0.0234804	0.01321	0.0102704	0.00010548			2235	9.4857	0.0906427	0.412662	0.322019	33.6991
3436	1.38183	0.325367		0.0234549	0.0132044	0.0102506	0.000105074			2236	9.43245	0.0901339	0.412179	0.322045	33.7018
3437	1.38613	0.325313		0.0234172	0.0132455	0.0101717	0.000103464			2237	9.36823	0.0895202	0.411624	0.322103	33.7079
3438	1.38268	0.325302		0.0234234	0.0132125	0.0102109	0.000104262			2238	9.32208	0.0890792	0.411022	0.321943	33.6912
3439	1.38576	0.325383		0.0235211	0.013242	0.0102791	0.000105659			2239	9.26662	0.0885492	0.410499	0.32195	33.6918
3440	1.38443	0.325491		0.0236457	0.0132293	0.0104165	0.000108503			2240	9.21297	0.0880365	0.410008	0.321971	33.6941
3441	1.38707	0.325488		0.0236599	0.0132544	0.0104055	0.000108274			2241	9.15916	0.0875223	0.409437	0.321914	33.6881
3442	1.38461	0.325378		0.0235667	0.0132309	0.0103358	0.000106828			2242	9.10827	0.0870361	0.408851	0.321815	33.6777
3443	1.3851	0.325361		0.0235671	0.0132356	0.0103315	0.000106739			2243	9.05455	0.0865227	0.408352	0.321829	33.6792
3444	1.3875	0.32554		0.0237629	0.0132585	0.0105044	0.000110342			2244	9.00133	0.0860142	0.407862	0.321848	33.6812
3445	1.38641	0.325693		0.0239323	0.0132482	0.0106842	0.000114152			2245	8.95427	0.0855645	0.407277	0.321713	33.667
3446	1.3855	0.325538		0.0237945	0.0132394	0.0105551	0.000111409			2246	8.90499	0.0850936	0.40668	0.321587	33.6538
3447	1.38798	0.325182		0.0234552	0.0132632	0.0101921	0.000103878			2247	8.85924	0.0846564	0.406172	0.321515	33.6464
3448	1.38978	0.325069		0.0233594	0.0132803	0.010079	0.000101587			2248	8.80595	0.0841472	0.40568	0.321533	33.6482
3449	1.39327	0.325327		0.0236341	0.0133137	0.0103205	0.000106512			2249	8.75823	0.0836912	0.405132	0.321441	33.6386
3450	1.39093	0.325632		0.0239557	0.0132914	0.0106643	0.000113728			2250	8.7152	0.08328	0.404622	0.321342	33.6282
3451	1.39201	0.325718		0.0240586	0.0133017	0.0107569	0.000115711			2251	8.6714	0.0828614	0.404223	0.321361	33.6302
3452	1.39233	0.325649		0.0240065	0.0133047	0.0107017	0.000114527			2252	8.6327	0.0824917	0.403827	0.321335	33.6275
3453	1.39615	0.325597		0.0239713	0.0133412	0.0106301	0.000112999			2253	8.60152	0.0821937	0.403331	0.321137	33.6068
3454	1.39753	0.32556		0.0239513	0.0133544	0.010597	0.000112296			2254	8.57487	0.0819391	0.402775	0.320836	33.5753
3455	1.39253	0.325482		0.0238897	0.0133066	0.0105831	0.000112002			2255	8.51729	0.0813889	0.402164	0.320775	33.5689
3456	1.3976	0.325418		0.0238426	0.0133551	0.0104875	0.000109989			2256	8.45388	0.0807829	0.401423	0.32064	33.5548
3457	1.39845	0.325419		0.0238607	0.0133632	0.0104975	0.000110198			2257	8.37776	0.0800556	0.400592	0.320537	33.5439
3458	1.39899	0.325427		0.023886	0.0133683	0.0105177	0.000110621			2258	8.30406	0.0793513	0.399834	0.320483	33.5383
3459	1.39936	0.325408		0.0238833	0.0133719	0.0105114	0.000110489			2259	8.24014	0.0787405	0.399189	0.320449	33.5348
3460	1.39912	0.325422		0.0239146	0.0133696	0.010545	0.000111197			2260	8.18272	0.0781918	0.398558	0.320366	33.5261
3461	1.40295	0.325489		0.0239978	0.0134062	0.0105916	0.000112182			2261	8.13199	0.077707	0.397919	0.320212	33.51
3462	1.40266	0.325532		0.0240577	0.0134035	0.0106543	0.000113513			2262	8.07474	0.0771599	0.397346	0.320186	33.5072
3463	1.402	0.325542		0.024085	0.0133971	0.0106879	0.000114231			2263	8.02652	0.0766992	0.396804	0.320105	33.4987
3464	1.40003	0.325596		0.024156	0.0133783	0.0107777	0.000116159			2264	7.97528	0.0762096	0.396189	0.319979	33.4856
3465	1.40118	0.325659		0.0242355	0.0133893	0.0108462	0.000117639			2265	7.92826	0.0757603	0.395519	0.319759	33.4625
3466	1.39841	0.325587		0.0241807	0.0133628	0.0108179	0.000117027			2266	7.86876	0.0751917	0.394877	0.319685	33.4549
3467	1.40137	0.325396		0.0240064	0.0133911	0.0106153	0.000112685			2267	7.8041	0.0745738	0.394214	0.319641	33.4502
3468	1.40522	0.325302		0.0239292	0.0134279	0.0105013	0.000110277			2268	7.72604	0.0738278	0.393458	0.31963	33.4491
3469	1.40032	0.325393		0.0240368	0.0133811	0.0106557	0.000113544			2269	7.65175	0.073118	0.392689	0.319571	33.4429
3470	1.40669	0.325537		0.0241979	0.0134419	0.0107559	0.00011569			2270	7.59147	0.072542	0.391998	0.319456	33.4309
3471	1.40985	0.325629		0.0243064	0.0134722	0.0108342	0.00011738			2271	7.51541	0.0718152	0.391302	0.319487	33.4341
3472	1.4082	0.325703		0.0243975	0.0134564	0.0109412	0.000119709			2272	7.44481	0.0711405	0.390509	0.319368	33.4217
3473	1.40613	0.325783		0.0244939	0.0134365	0.0110574	0.000122266			2273	7.36871	0.0704134	0.389701	0.319288	33.4133
3474	1.4056	0.32581		0.0245386	0.0134315	0.0111071	0.000123368			2274	7.2956	0.0697147	0.388984	0.319269	33.4113
3475	1.41021	0.32579		0.0245352	0.0134756	0.0110596	0.000122315			2275	7.21105	0.0689068	0.388295	0.319389	33.4238
3476	1.40889	0.325807		0.0245692	0.013463	0.0111063	0.00012335			2276	7.13651	0.0681945	0.387558	0.319363	33.4211
3477	1.40913	0.325861		0.0246396	0.0134652	0.0111744	0.000124867			2277	7.05415	0.0674075	0.386828	0.319421	33.4271
3478	1.40524	0.325853		0.0246489	0.0134281	0.0112208	0.000125907			2278	6.97181	0.0666207	0.386157	0.319537	33.4393
3479	1.41025	0.32576		0.0245721	0.013476	0.0110961	0.000123123			2279	6.87831	0.0657273	0.385459	0.319732	33.4597
3480	1.41567	0.325647		0.0244765	0.0135277	0.0109488	0.000119877			2280	6.78791	0.0648634	0.384679	0.319816	33.4685
3481	1.41567	0.325545		0.024391	0.0135277	0.0108633	0.000118011			2281	6.69914	0.0640151	0.383888	0.319873	33.4745
3482	1.4165	0.32546		0.0243236	0.0135356	0.0107879	0.000116379			2282	6.60036	0.0630712	0.383068	0.319997	33.4875
3483	1.41232	0.325478		0.0243582	0.0134957	0.0108625	0.000117994			2283	6.48957	0.0620125	0.382047	0.320034	33.4914
3484	1.41369	0.325623		0.0245201	0.0135088	0.0110113	0.000121249			2284	6.3817	0.0609817	0.380735	0.319753	33.4619
3485	1.41035	0.325739		0.0246526	0.0134769	0.0111757	0.000124896			2285	6.25057	0.0597287	0.37925	0.319521	33.4377
3486	1.41356	0.325672		0.0246029	0.0135076	0.0110954	0.000123107			2286	6.13396	0.0586145	0.377722	0.319108	33.3944
3487	1.41745	0.325512		0.0244592	0.0135447	0.0109145	0.000119126			2287	6.016	0.0574872	0.376176	0.318689	33.3506
3488	1.41633	0.325481		0.0244457	0.013534	0.0109117	0.000119065			2288	5.91122	0.056486	0.374631	0.318145	33.2936
3489	1.42036	0.325607		0.0245884	0.0135725	0.0110159	0.000121349			2289	5.80209	0.0554432	0.37317	0.317727	33.2499
3490	1.42328	0.325717		0.0247147	0.0136004	0.0111143	0.000123527			2290	5.70042	0.0544716	0.371801	0.31733	33.2084
3491	1.41861	0.325732		0.0247473	0.0135558	0.0111915	0.000125249			2291	5.60305	0.0535412	0.370439	0.316897	33.1631
3492	1.41967	0.32574		0.0247713	0.013566	0.0112054	0.00012556			2292	5.51265	0.0526774	0.369047	0.31637	33.1079
3493	1.42206	0.325791		0.0248392	0.0135888	0.0112504	0.000126571			2293	5.42797	0.0518681	0.367692	0.315824	33.0507
3494	1.42119	0.325821		0.0248861	0.0135805	0.0113056	0.000127817			2294	5.34795	0.0511035	0.366389	0.315285	32.9944
3495	1.4206	0.325779		0.0248614	0.0135748	0.0112866	0.000127387			2295	5.2725	0.0503825	0.365088	0.314706	32.9338
3496	1.42577	0.325714		0.0248136	0.0136243	0.0111894	0.000125202			2296	5.19901	0.0496803	0.363819	0.314138	32.8744
3497	1.42256	0.325707		0.0248235	0.0135936	0.0112299	0.00012611			2297	5.1324	0.0490438	0.362664	0.31362	32.8202
3498	1.42757	0.32579		0.0249226	0.0136415	0.0112811	0.000127262			2298	5.05702	0.0483235	0.361584	0.313261	32.7825
3499	1.4275	0.325921		0.0250702	0.0136408	0.0114294	0.000130632			2299	4.99665	0.0477466	0.360435	0.312689	32.7227
3500	1.42922	0.325994		0.025161	0.0136572	0.0115038	0.000132338			2300	4.93054	0.0471149	0.359196	0.312081	32.6591
3501	1.42232	0.325888		0.0250718	0.0135913	0.0114805	0.000131803			2301	4.86406	0.0464796	0.358021	0.311541	32.6026
3502	1.42806	0.325576		0.0247766	0.0136462	0.0111305	0.000123887			2302	4.79972	0.0458648	0.356999	0.311134	32.56
3503	1.42868	0.325225		0.0244426	0.013652	0.0107906	0.000116436			2303	4.7325	0.0452225	0.355987	0.310765	32.5213
3504	1.43258	0.325101		0.0243346	0.0136893	0.0106453	0.000113322			2304	4.66994	0.0446247	0.354745	0.31012	32.4539
3505	1.42995	0.325319		0.0245698	0.0136642	0.0109055	0.000118931			2305	4.6071	0.0440242	0.353154	0.30913	32.3503
3506	1.43087	0.325747		0.0250151	0.013673	0.0113422	0.000128645			2306	4.54053	0.0433881	0.35127	0.307882	32.2196
3507	1.43067	0.326103		0.0253876	0.0136711	0.0117165	0.000137276			2307	4.48086	0.0428179	0.349259	0.306441	32.0689
3508	1.43193	0.326132		0.0254332	0.0136831	0.0117501	0.000138065			2308	4.41134	0.0421535	0.34731	0.305157	31.9345
3509	1.43439	0.325856		0.0251743	0.0137067	0.0114676	0.000131506			2309	4.34671	0.0415359	0.345527	0.303991	31.8125
3510	1.4327	0.325638		0.0249727	0.0136905	0.0112822	0.000127289			2310	4.27813	0.0408806	0.343918	0.303037	31.7127
3511	1.43004	0.325726		0.0250779	0.0136651	0.0114129	0.000130253			2311	4.21145	0.0402435	0.342481	0.302238	31.629
3512	1.43473	0.325941		0.0253102	0.0137099	0.0116003	0.000134566			2312	4.13799	0.0395415	0.341245	0.301703	31.5731
3513	1.43518	0.326014		0.0253997	0.0137142	0.0116855	0.000136552			2313	4.07307	0.0389211	0.34016	0.301239	31.5244
3514	1.4356	0.325958		0.0253604	0.0137182	0.0116422	0.000135541			2314	3.99548	0.0381797	0.338997	0.300818	31.4804
3515	1.43482	0.325968		0.0253873	0.0137107	0.0116766	0.000136343			2315	3.92302	0.0374873	0.337489	0.300002	31.395
3516	1.43592	0.326064		0.0255002	0.0137212	0.0117789	0.000138743			2316	3.83569	0.0366528	0.335575	0.298922	31.282
3517	1.43651	0.326076		0.0255293	0.0137269	0.0118024	0.000139297			2317	3.76173	0.0359461	0.333392	0.297446	31.1275
3518	1.43664	0.325979		0.0254494	0.0137281	0.0117213	0.000137389			2318	3.67106	0.0350796	0.331071	0.295991	30.9753
3519	1.43986	0.325995		0.025482	0.0137589	0.0117231	0.000137431			2319	3.5803	0.0342123	0.328622	0.29441	30.8098
3520	1.43914	0.326231		0.0257344	0.0137521	0.0119823	0.000143577			2320	3.47276	0.0331848	0.326043	0.292858	30.6474
3521	1.44286	0.326422		0.0259423	0.0137876	0.0121547	0.000147737			2321	3.36917	0.0321948	0.323348	0.291153	30.469
3522	1.44126	0.326241		0.0257789	0.0137723	0.0120066	0.000144159			2322	3.22794	0.0308453	0.320452	0.289606	30.3071
3523	1.44197	0.325795		0.025349	0.0137791	0.0115699	0.000133862			2323	3.0791	0.029423	0.317252	0.287829	30.1211
3524	1.44899	0.325581		0.0251526	0.0138461	0.0113065	0.000127837			2324	2.86055	0.0273346	0.313981	0.286646	29.9973
3525	1.44682	0.325795		0.0253827	0.0138254	0.0115573	0.000133571			2325	2.66434	0.0254597	0.311153	0.285693	29.8976
3526	1.44848	0.326062		0.0256666	0.0138413	0.0118253	0.000139838			2326	2.59852	0.0248307	0.309058	0.284227	29.7442
3527	1.4476	0.326016		0.0256381	0.0138329	0.0118052	0.000139362			2327	2.59295	0.0247775	0.307573	0.282796	29.5944
3528	1.4514	0.32578		0.0254184	0.0138691	0.0115493	0.000133386			2328	2.5789	0.0246432	0.306594	0.28195	29.5059
3529	1.4528	0.325721		0.0253765	0.0138826	0.011494	0.000132111			2329	2.5858	0.0247092	0.306162	0.281453	29.4538
3530	1.45274	0.325869		0.0255416	0.013882	0.0116596	0.000135945			2330	2.57781	0.0246329	0.306021	0.281388	29.4471
3531	1.45637	0.326012		0.0257012	0.0139167	0.0117845	0.000138874			2331	2.58362	0.0246883	0.305668	0.280979	29.4043
3532	1.45875	0.326133		0.0258385	0.0139394	0.0118991	0.000141589			2332	2.58924	0.0247421	0.305054	0.280312	29.3345
3533	1.4591	0.32633		0.0260525	0.0139428	0.0121097	0.000146644			2333	2.58606	0.0247116	0.304563	0.279851	29.2862
3534	1.46381	0.326464		0.0262035	0.0139878	0.0122157	0.000149224			2334	2.60347	0.024878	0.304183	0.279305	29.2291
3535	1.46286	0.32629		0.026047	0.0139787	0.0120683	0.000145644			2335	2.59288	0.0247768	0.3035	0.278723	29.1682
3536	1.46415	0.325949		0.0257227	0.013991	0.0117317	0.000137633			2336	2.60897	0.0249306	0.302572	0.277641	29.055
3537	1.46712	0.325891		0.0256817	0.0140194	0.0116623	0.000136009			2337	2.60317	0.0248752	0.302004	0.277129	29.0014
3538	1.4717	0.326172		0.0259789	0.0140631	0.0119158	0.000141986			2338	2.61075	0.0249476	0.301923	0.276975	28.9853
3539	1.47035	0.326433		0.0262573	0.0140503	0.012207	0.00014901			2339	2.61257	0.024965	0.30158	0.276615	28.9476
3540	1.47694	0.326514		0.0263545	0.0141132	0.0122413	0.000149848			2340	2.61535	0.0249915	0.300436	0.275444	28.8251
3541	1.47611	0.326574		0.0264315	0.0141053	0.0123262	0.000151934			2341	2.62962	0.0251279	0.299092	0.273964	28.6701
3542	1.47714	0.326678		0.0265527	0.0141151	0.0124376	0.000154694			2342	2.62499	0.0250836	0.298745	0.273662	28.6385
3543	1.4799	0.326646		0.026537	0.0141415	0.0123955	0.000153649			2343	2.63547	0.0251839	0.299813	0.274629	28.7397
3544	1.48668	0.326398		0.0263061	0.0142063	0.0120998	0.000146406			2344	2.63698	0.0251982	0.301957	0.276759	28.9627
3545	1.48437	0.326125		0.0260497	0.0141842	0.0118655	0.00014079			2345	2.64192	0.0252454	0.305153	0.279908	29.2921
3546	1.49549	0.325939		0.0258809	0.0142905	0.0115904	0.000134338			2346	2.65196	0.0253414	0.309277	0.283936	29.7137
3547	1.49678	0.325815		0.0257743	0.0143028	0.0114715	0.000131595			2347	2.65569	0.0253771	0.313163	0.287786	30.1166
3548	1.49422	0.325927		0.0259031	0.0142784	0.0116247	0.000135133			2348	2.66597	0.0254753	0.315536	0.290061	30.3547
3549	1.49922	0.326369		0.026362	0.0143261	0.0120359	0.000144862			2349	2.67349	0.0255471	0.315807	0.29026	30.3755
3550	1.50497	0.326796		0.0268056	0.0143811	0.0124245	0.000154368			2350	2.68535	0.0256604	0.313766	0.288105	30.15
3551	1.50552	0.326737		0.0267634	0.0143863	0.0123771	0.000153192			2351	2.69505	0.0257531	0.30978	0.284027	29.7233
3552	1.51637	0.326272		0.0263155	0.01449	0.0118255	0.000139842			2352	2.70466	0.025845	0.305462	0.279617	29.2618
3553	1.51512	0.326097		0.0261575	0.0144781	0.0116794	0.000136409			2353	2.72562	0.0260452	0.302569	0.276524	28.938
3554	1.51771	0.32646		0.0265369	0.0145028	0.0120341	0.00014482			2354	2.73025	0.0260895	0.300582	0.274493	28.7255
3555	1.52243	0.326917		0.0270104	0.0145479	0.0124625	0.000155315			2355	2.74435	0.0262242	0.298169	0.271945	28.4589
3556	1.52576	0.327153		0.0272639	0.0145797	0.0126841	0.000160887			2356	2.76759	0.0264463	0.295764	0.269317	28.1839
3557	1.52868	0.327262		0.0273894	0.0146076	0.0127817	0.000163373			2357	2.77767	0.0265427	0.294321	0.267778	28.0228
3558	1.53163	0.327343		0.0274872	0.0146359	0.0128513	0.000165156			2358	2.78909	0.0266518	0.293281	0.266629	27.9025
3559	1.53826	0.327288		0.0274495	0.0146991	0.0127503	0.000162571			2359	2.81509	0.0269002	0.29226	0.26536	27.7697
3560	1.54435	0.327066		0.0272442	0.0147574	0.0124869	0.000155922			2360	2.84763	0.0272112	0.292178	0.264967	27.7286
3561	1.5483	0.326877		0.027072	0.0147951	0.0122769	0.000150723			2361	2.86195	0.027348	0.293021	0.265673	27.8025
3562	1.5484	0.326872		0.0270834	0.0147961	0.0122873	0.000150978			2362	2.88572	0.0275752	0.293652	0.266077	27.8448
3563	1.55595	0.327048		0.0272767	0.0148682	0.0124085	0.000153971			2363	2.93071	0.028005	0.294195	0.266189	27.8566
3564	1.56038	0.327387		0.0276322	0.0149105	0.0127217	0.000161842			2364	2.97116	0.0283916	0.295515	0.267123	27.9543
3565	1.56324	0.327705		0.0279674	0.0149379	0.0130294	0.000169766			2365	3.00772	0.0287409	0.297435	0.268694	28.1187
3566	1.56822	0.327441		0.0277201	0.0149855	0.0127346	0.000162169			2366	3.05209	0.0291649	0.29946	0.270295	28.2862
3567	1.57275	0.32637		0.0266657	0.0150288	0.0116369	0.000135418			2367	3.10428	0.0296636	0.301854	0.272191	28.4846
3568	1.57555	0.325616		0.0259289	0.0150556	0.0108733	0.000118229			2368	3.15518	0.03015	0.304805	0.274655	28.7424
3569	1.58539	0.325871		0.0262011	0.0151496	0.0110515	0.000122137			2369	3.1976	0.0305554	0.30792	0.277364	29.026
3570	1.58875	0.326519		0.0268657	0.0151816	0.0116841	0.000136519			2370	3.23416	0.0309048	0.311052	0.280148	29.3173
3571	1.59657	0.326961		0.0273248	0.0152564	0.0120685	0.000145648			2371	3.27471	0.0312922	0.314441	0.283148	29.6313
3572	1.60181	0.327109		0.0274891	0.0153064	0.0121827	0.000148418			2372	3.31237	0.031652	0.318071	0.286419	29.9736
3573	1.60517	0.327129		0.0275265	0.0153385	0.012188	0.000148547			2373	3.35257	0.0320362	0.321697	0.289661	30.3128
3574	1.61106	0.327092		0.0275058	0.0153948	0.012111	0.000146676			2374	3.39334	0.0324258	0.325247	0.292821	30.6436
3575	1.61924	0.327013		0.0274441	0.015473	0.0119711	0.000143306			2375	3.4286	0.0327627	0.32873	0.295967	30.9728
3576	1.61899	0.327047		0.0274944	0.0154706	0.0120238	0.000144571			2376	3.46903	0.0331491	0.332052	0.298903	31.28
3577	1.62486	0.32726		0.0277247	0.0155267	0.012198	0.000148791			2377	3.50311	0.0334748	0.335136	0.301661	31.5687
3578	1.63335	0.327471		0.0279528	0.0156078	0.0123449	0.000152398			2378	3.54092	0.033836	0.338	0.304164	31.8306
3579	1.63543	0.327529		0.0280278	0.0156277	0.0124001	0.000153763			2379	3.5724	0.0341369	0.34066	0.306523	32.0774
3580	1.64004	0.327518		0.0280328	0.0156718	0.012361	0.000152794			2380	3.6092	0.0344885	0.343132	0.308643	32.2993
3581	1.64748	0.32751		0.0280424	0.0157429	0.0122995	0.000151278			2381	3.64179	0.0347999	0.345515	0.310715	32.5161
3582	1.64844	0.327442		0.0279913	0.015752	0.0122393	0.0001498			2382	3.67822	0.0351481	0.347873	0.312725	32.7264
3583	1.65686	0.327399		0.027965	0.0158325	0.0121325	0.000147197			2383	3.71393	0.0354892	0.350123	0.314634	32.9262
3584	1.66228	0.327669		0.0282517	0.0158843	0.0123674	0.000152954			2384	3.74507	0.0357869	0.352116	0.316329	33.1037
3585	1.66626	0.328284		0.0288833	0.0159224	0.012961	0.000167987			2385	3.78061	0.0361264	0.353791	0.317664	33.2433
3586	1.66953	0.328677		0.0292935	0.0159536	0.0133399	0.000177953			2386	3.81458	0.0364511	0.355153	0.318702	33.3519
3587	1.67572	0.328062		0.0286953	0.0160127	0.0126825	0.000160846			2387	3.84523	0.0367439	0.356219	0.319475	33.4329
3588	1.67307	0.326898		0.0275479	0.0159874	0.0115605	0.000133646			2388	3.87925	0.037069	0.357036	0.319967	33.4843
3589	1.67755	0.326489		0.0271555	0.0160302	0.0111253	0.000123773			2389	3.90945	0.0373576	0.35769	0.320332	33.5226
[truncated: 1,610 more rows]

## Sheet: Nitrogen Fit
This sheet fits the A and B nitrogen components (+D component) to the raw spectrum that has had the Type IIa component removed, and then been normalised to a thickness of 1cm. A linear correction (baseline) is also applied during the fit.
ACTION: Run the solver function, minimizing the value in N14 (red cell) by changing the values in cells C-G6 (orange cells). Then look at the graphs to check the quality of the fit. Manual manipulation of the nitrogen components is possible by changing the values in the orange cells.
OPTION: If the peaks of the spectrum are saturated, you can exclude data from the fit by running solver to minimise the value in P15 (pink cell), after setting a saturation cut off value (above which all data is excluded from the fit). Also, the amount of D component used in the fit can be limited using the criteria that cell G7 <= I7 (grey cell), which is based upon the relationship of Woods.
Stage of		Equation of 'baseline'																				wavenumber	cctn at	from Liggins 2010 PhD thesis
Aggregation		mX	c	A factor	B factor	D factor		Max D contribution			SATURATION CUT OFF										30	resolution	1344										-
A => B		-0.000253241	35.9826	11.2146	1.08703	0.472858		0.472858			90											0.5	30										C => A
																						1	37										A => B
						Total N	% IaB															2	42
			N cctn	185.041	86.3102	271.351	31.8075															4	65
	Normalized						Baseline							no cut off		using cut off
	-T2						Corrected
Wavenumber	Data	C comp	A comp	B comp	D comp		Data	A comp	B comp	D comp	Fit	Residual	Squares	SUM		SUM
1001	37.3851	0.167779	0.027712	0.737664	0		1.65607	0.310779	0.801863	0	1.11264	0.54343	0.295316	17.2977	0.295316	17.2977
1002	37.3918	0.166766	0.0300084	0.754447	0		1.66303	0.336532	0.820106	0	1.15664	0.506388	0.256429		0.256429
1003	37.3882	0.1682	0.0254724	0.769229	0		1.65966	0.285663	0.836175	0	1.12184	0.537819	0.289249		0.289249
1004	37.3836	0.171405	0.0301394	0.790028	0		1.65528	0.338002	0.858784	0	1.19679	0.458499	0.210221		0.210221
1005	37.3899	0.169398	0.0292498	0.792831	0		1.66184	0.328026	0.861831	0	1.18986	0.47198	0.222765		0.222765
1006	37.3835	0.172424	0.0226349	0.792358	0		1.65572	0.253842	0.861317	0	1.11516	0.540556	0.292201		0.292201
1007	37.3703	0.172807	0.0275861	0.801568	0		1.64278	0.309368	0.871328	0	1.1807	0.462086	0.213524		0.213524
1008	37.3706	0.175811	0.0314273	0.81275	0		1.64334	0.352445	0.883483	0	1.23593	0.407409	0.165982		0.165982
1009	37.3676	0.175412	0.0254469	0.819263	0		1.64052	0.285377	0.890564	0	1.17594	0.46458	0.215834		0.215834
1010	37.3587	0.174691	0.0263359	0.826942	0		1.63195	0.295347	0.898911	0	1.19426	0.437696	0.191578		0.191578
1011	37.3347	0.175118	0.0290745	0.824174	0		1.60819	0.32606	0.895902	0	1.22196	0.38623	0.149174		0.149174
1012	37.3279	0.177881	0.022796	0.819241	0		1.60159	0.255649	0.89054	0	1.14619	0.455403	0.207392		0.207392
1013	37.3063	0.179111	0.0239298	0.804395	0		1.58026	0.268363	0.874401	0	1.14276	0.437491	0.191399		0.191399
1014	37.2794	0.18166	0.0296532	0.79869	0		1.55358	0.332549	0.8682	0	1.20075	0.352835	0.124493		0.124493
1015	37.2427	0.183316	0.0249174	0.78619	0		1.51718	0.279439	0.854612	0	1.13405	0.383124	0.146784		0.146784
1016	37.2265	0.185175	0.0226625	0.775566	0		1.50121	0.254151	0.843063	0	1.09721	0.404	0.163216		0.163216
1017	37.2031	0.186854	0.0262907	0.757242	0		1.47812	0.29484	0.823145	0	1.11799	0.360139	0.1297		0.1297
1018	37.1739	0.192564	0.0236337	0.737899	0		1.4491	0.265043	0.802118	0	1.06716	0.381935	0.145874		0.145874
1019	37.141	0.193295	0.0204969	0.729047	0		1.41651	0.229865	0.792496	0	1.02236	0.394147	0.155352		0.155352
1020	37.1212	0.19454	0.0283274	0.721243	0		1.39694	0.317681	0.784013	0	1.10169	0.295247	0.0871708		0.0871708
1021	37.0989	0.195759	0.0267936	0.709034	0		1.37489	0.30048	0.770742	0	1.07122	0.303664	0.0922119		0.0922119
1022	37.0729	0.199826	0.0223855	0.699657	0		1.34911	0.251045	0.760548	0	1.01159	0.337516	0.113917		0.113917
1023	37.0484	0.202257	0.0253661	0.684153	0		1.32494	0.284472	0.743695	0	1.02817	0.296778	0.0880771		0.0880771
1024	37.0332	0.204439	0.0266693	0.667943	0		1.30993	0.299086	0.726074	0	1.02516	0.284773	0.0810955		0.0810955
1025	37.0128	0.206521	0.0230467	0.656378	0		1.28982	0.25846	0.713503	0	0.971963	0.317862	0.101036		0.101036
1026	36.9894	0.209663	0.026821	0.655971	0		1.26666	0.300788	0.71306	0	1.01385	0.252814	0.0639151		0.0639151
1027	36.9674	0.212528	0.028187	0.646812	0		1.24492	0.316106	0.703104	0	1.01921	0.225708	0.0509441		0.0509441
1028	36.9573	0.215177	0.0217269	0.643582	0		1.23504	0.243658	0.699593	0	0.943252	0.291789	0.0851405		0.0851405
1029	36.949	0.216723	0.0241746	0.628436	0		1.227	0.271109	0.683129	0	0.954238	0.27276	0.074398		0.074398
1030	36.9268	0.219982	0.0275378	0.616873	0		1.20506	0.308826	0.670559	0	0.979386	0.225672	0.0509277		0.0509277
1031	36.9129	0.224315	0.0238843	0.609351	0		1.1914	0.267854	0.662383	0	0.930237	0.261158	0.0682037		0.0682037
1032	36.9031	0.22285	0.0257302	0.604272	0		1.18189	0.288554	0.656861	0	0.945415	0.236475	0.0559204		0.0559204
1033	36.8777	0.226913	0.0309179	0.598752	0		1.15669	0.346732	0.650862	0	0.997594	0.159101	0.025313		0.025313
1034	36.8478	0.22998	0.027651	0.591478	0		1.1271	0.310095	0.642954	0	0.953049	0.174047	0.0302925		0.0302925
1035	36.8241	0.23285	0.0254946	0.585667	0		1.10364	0.285912	0.636638	0	0.92255	0.181093	0.0327948		0.0327948
1036	36.8126	0.233704	0.0291244	0.576894	0		1.09241	0.326619	0.627101	0	0.95372	0.138691	0.0192353		0.0192353
1037	36.7984	0.237801	0.0300893	0.573426	0		1.07848	0.33744	0.623331	0	0.960771	0.117708	0.0138552		0.0138552
1038	36.7727	0.24033	0.02828	0.570966	0		1.05304	0.31715	0.620657	0	0.937807	0.115235	0.0132791		0.0132791
1039	36.7583	0.238977	0.0323133	0.563507	0		1.0389	0.362381	0.612549	0	0.97493	0.0639695	0.00409209		0.00409209
1040	36.7449	0.239111	0.0319178	0.556534	0		1.02567	0.357946	0.60497	0	0.962915	0.0627553	0.00393823		0.00393823
1041	36.722	0.243393	0.0276549	0.548613	0		1.00306	0.310139	0.596358	0	0.906497	0.0965604	0.00932392		0.00932392
1042	36.6901	0.243246	0.0312676	0.545804	0		0.971424	0.350654	0.593306	0	0.94396	0.0274641	0.000754278		0.000754278
1043	36.6791	0.245722	0.0345127	0.541962	0		0.960678	0.387047	0.589129	0	0.976175	-0.0154974	0.00024017		0.00024017
1044	36.6656	0.243486	0.0326216	0.54356	0		0.94737	0.365839	0.590866	0	0.956705	-0.00933449	8.71326e-05		8.71326e-05
1045	36.6417	0.24611	0.033052	0.536091	0		0.923777	0.370666	0.582747	0	0.953413	-0.0296366	0.000878328		0.000878328
1046	36.6251	0.245363	0.0362112	0.540617	0		0.907391	0.406094	0.587667	0	0.993761	-0.0863697	0.00745973		0.00745973
1047	36.614	0.243897	0.0305911	0.527567	0		0.896625	0.343068	0.573481	0	0.916549	-0.0199241	0.000396971		0.000396971
1048	36.6065	0.24597	0.0321732	0.530344	0		0.8893	0.36081	0.5765	0	0.93731	-0.0480096	0.00230492		0.00230492
1049	36.5841	0.248234	0.0373147	0.52353	0		0.867151	0.41847	0.569093	0	0.987563	-0.120412	0.014499		0.014499
1050	36.5695	0.247598	0.0352484	0.522846	0		0.852865	0.395297	0.56835	0	0.963647	-0.110782	0.0122726		0.0122726
1051	36.56	0.247416	0.0350379	0.525155	0		0.843556	0.392937	0.57086	0	0.963796	-0.12024	0.0144576		0.0144576
1052	36.5508	0.246589	0.037499	0.523255	0		0.834684	0.420537	0.568794	0	0.989331	-0.154646	0.0239155		0.0239155
1053	36.5357	0.247931	0.0355598	0.517879	0		0.819794	0.39879	0.56295	0	0.96174	-0.141947	0.0201489		0.0201489
1054	36.5221	0.246364	0.0338222	0.515212	0		0.806444	0.379303	0.560051	0	0.939354	-0.13291	0.017665		0.017665
1055	36.5258	0.24644	0.0406022	0.512973	0		0.81036	0.455338	0.557617	0	1.01295	-0.202594	0.0410445		0.0410445
1056	36.5177	0.246813	0.0394975	0.508273	0		0.802596	0.442949	0.552508	0	0.995457	-0.19286	0.0371951		0.0371951
1057	36.4944	0.248179	0.0371592	0.502868	0		0.779534	0.416727	0.546632	0	0.963359	-0.183825	0.0337918		0.0337918
1058	36.4861	0.244545	0.0409163	0.497449	0		0.771436	0.458861	0.540742	0	0.999603	-0.228167	0.0520603		0.0520603
1059	36.4913	0.244053	0.0415505	0.500397	0		0.776897	0.465973	0.543946	0	1.00992	-0.233022	0.0542993		0.0542993
1060	36.4953	0.241473	0.0390713	0.502881	0		0.781128	0.43817	0.546647	0	0.984816	-0.203689	0.041489		0.041489
1061	36.497	0.240909	0.0434428	0.516795	0		0.783074	0.487194	0.561772	0	1.04897	-0.265892	0.0706984		0.0706984
1062	36.5034	0.24021	0.0465786	0.527707	0		0.789812	0.522361	0.573634	0	1.09599	-0.306183	0.0937483		0.0937483
1063	36.5214	0.240372	0.0433892	0.535145	0		0.808068	0.486594	0.581719	0	1.06831	-0.260245	0.0677272		0.0677272
1064	36.5318	0.238059	0.0444391	0.544436	0		0.818666	0.498368	0.591818	0	1.09019	-0.27152	0.0737229		0.0737229
1065	36.5358	0.240526	0.0482774	0.553602	0		0.822985	0.541413	0.601782	0	1.14319	-0.320209	0.102534		0.102534
1066	36.5524	0.24121	0.0467866	0.561158	0		0.839763	0.524693	0.609996	0	1.13469	-0.294927	0.0869818		0.0869818
1067	36.5718	0.24591	0.0477147	0.574229	0		0.859415	0.535102	0.624204	0	1.15931	-0.29989	0.0899341		0.0899341
1068	36.582	0.24581	0.0543185	0.587485	0		0.86991	0.609161	0.638614	0	1.24777	-0.377865	0.142782		0.142782
1069	36.5922	0.248001	0.0514403	0.595256	0		0.88036	0.576883	0.647061	0	1.22394	-0.343584	0.11805		0.11805
1070	36.6158	0.249394	0.0500788	0.605668	0		0.90417	0.561614	0.658379	0	1.21999	-0.315824	0.0997445		0.0997445
1071	36.6528	0.253796	0.0538974	0.617572	0		0.941466	0.604439	0.671319	0	1.27576	-0.334291	0.111751		0.111751
1072	36.6748	0.258208	0.0548667	0.627496	0		0.963712	0.615309	0.682107	0	1.29742	-0.333704	0.111358		0.111358
1073	36.6976	0.26098	0.0536757	0.643232	0		0.986772	0.601952	0.699212	0	1.30116	-0.314392	0.0988423		0.0988423
1074	36.7325	0.2638	0.0600412	0.656799	0		1.02191	0.673339	0.71396	0	1.3873	-0.365391	0.133511		0.133511
1075	36.7667	0.270998	0.0592345	0.677545	0		1.05637	0.664292	0.736512	0	1.4008	-0.344431	0.118633		0.118633
1076	36.7907	0.278002	0.0559195	0.68222	0		1.08066	0.627115	0.741594	0	1.36871	-0.288054	0.0829751		0.0829751
1077	36.8217	0.28275	0.0614011	0.69421	0		1.11185	0.688589	0.754627	0	1.44322	-0.331368	0.109805		0.109805
1078	36.8626	0.294181	0.0637251	0.702828	0		1.15306	0.714653	0.763995	0	1.47865	-0.325586	0.106006		0.106006
1079	36.898	0.302325	0.0639492	0.72602	0		1.18873	0.717165	0.789205	0	1.50637	-0.317643	0.100897		0.100897
1080	36.9218	0.309657	0.0663102	0.734581	0		1.21276	0.743644	0.798512	0	1.54216	-0.329391	0.108499		0.108499
1081	36.9476	0.31964	0.0702229	0.750666	0		1.23875	0.787523	0.815996	0	1.60352	-0.364769	0.133056		0.133056
1082	36.9854	0.332401	0.0680715	0.770775	0		1.27688	0.763395	0.837855	0	1.60125	-0.324371	0.105216		0.105216
1083	37.0163	0.346952	0.071366	0.789929	0		1.30797	0.800343	0.858677	0	1.65902	-0.351048	0.123235		0.123235
1084	37.0488	0.360674	0.0758356	0.814343	0		1.34073	0.850467	0.885215	0	1.73568	-0.394955	0.155989		0.155989
1085	37.1031	0.377741	0.0766321	0.850196	0		1.39528	0.859399	0.924189	0	1.78359	-0.388312	0.150786		0.150786
1086	37.1953	0.401421	0.0797465	0.888503	0		1.48779	0.894326	0.96583	0	1.86016	-0.372363	0.138654		0.138654
1087	37.3012	0.430524	0.087983	0.950401	0		1.59391	0.986696	1.03311	0	2.01981	-0.4259	0.181391		0.181391
1088	37.4147	0.457302	0.0940367	1.0155	0		1.70762	1.05459	1.10388	0	2.15847	-0.450846	0.203262		0.203262
1089	37.5305	0.464971	0.0996084	1.0661	0		1.82373	1.11707	1.15888	0	2.27595	-0.452225	0.204508		0.204508
1090	37.6217	0.470233	0.106897	1.10403	0		1.91514	1.19881	1.20011	0	2.39893	-0.483787	0.23405		0.23405
1091	37.6827	0.471701	0.108133	1.13157	0		1.9764	1.21267	1.23005	0	2.44272	-0.466324	0.217458		0.217458
1092	37.722	0.477886	0.109905	1.15635	0		2.01597	1.23254	1.25698	0	2.48953	-0.473555	0.224255		0.224255
1093	37.7675	0.478697	0.112559	1.16594	0		2.06168	1.2623	1.26742	0	2.52972	-0.468034	0.219055		0.219055
1094	37.808	0.483751	0.112374	1.17381	0		2.10245	1.26024	1.27597	0	2.5362	-0.433751	0.188139		0.188139
1095	37.8236	0.484348	0.111622	1.18196	0		2.11834	1.2518	1.28483	0	2.53662	-0.418287	0.174964		0.174964
1096	37.8343	0.487784	0.115187	1.18731	0		2.12928	1.29178	1.29064	0	2.58242	-0.453144	0.20534		0.20534
1097	37.8545	0.490338	0.120014	1.18585	0		2.14974	1.34592	1.28906	0	2.63497	-0.485232	0.23545		0.23545
1098	37.8625	0.487693	0.116026	1.19068	0		2.15804	1.30119	1.2943	0	2.59549	-0.437452	0.191364		0.191364
1099	37.8586	0.490309	0.116128	1.17924	0		2.15438	1.30233	1.28187	0	2.5842	-0.429824	0.184748		0.184748
1100	37.8603	0.49408	0.117923	1.17818	0		2.15629	1.32246	1.28072	0	2.60317	-0.446882	0.199704		0.199704
1101	37.8703	0.495527	0.116293	1.16755	0		2.16652	1.30418	1.26916	0	2.57334	-0.40682	0.165502		0.165502
1102	37.8783	0.497553	0.116554	1.15613	0		2.17484	1.30711	1.25675	0	2.56386	-0.389026	0.151342		0.151342
1103	37.8845	0.502599	0.119783	1.15197	0		2.18122	1.34332	1.25223	0	2.59555	-0.414332	0.171671		0.171671
1104	37.8891	0.513492	0.116043	1.14598	0		2.18613	1.30138	1.24572	0	2.54709	-0.360966	0.130296		0.130296
1105	37.9132	0.523069	0.114941	1.14346	0		2.21047	1.28902	1.24298	0	2.532	-0.321535	0.103385		0.103385
1106	37.9344	0.536993	0.119772	1.13408	0		2.23189	1.34319	1.23278	0	2.57597	-0.344085	0.118394		0.118394
1107	37.953	0.552409	0.118485	1.13407	0		2.25076	1.32877	1.23277	0	2.56154	-0.31078	0.0965845		0.0965845
1108	37.9824	0.570301	0.118821	1.1341	0		2.28042	1.33253	1.2328	0	2.56534	-0.284914	0.0811757		0.0811757
1109	38.0177	0.591953	0.124624	1.13508	0		2.31594	1.39761	1.23387	0	2.63148	-0.315544	0.0995677		0.0995677
1110	38.0534	0.60791	0.126992	1.13975	0		2.35189	1.42417	1.23894	0	2.66311	-0.311221	0.0968585		0.0968585
1111	38.0946	0.631689	0.124024	1.14226	0		2.39337	1.39088	1.24167	0	2.63255	-0.239174	0.057204		0.057204
1112	38.139	0.651867	0.128605	1.14328	0		2.43805	1.44226	1.24278	0	2.68504	-0.246995	0.0610065		0.0610065
1113	38.1961	0.676801	0.130845	1.14181	0		2.4954	1.46737	1.24119	0	2.70856	-0.213162	0.0454381		0.0454381
1114	38.2418	0.701571	0.131033	1.14756	0		2.54135	1.46949	1.24743	0	2.71692	-0.175569	0.0308243		0.0308243
1115	38.2789	0.722207	0.13587	1.1515	0		2.5787	1.52373	1.25172	0	2.77546	-0.196759	0.0387143		0.0387143
1116	38.3268	0.748577	0.140654	1.15338	0		2.62689	1.57738	1.25376	0	2.83114	-0.204253	0.0417193		0.0417193
1117	38.3721	0.776429	0.138399	1.15676	0		2.67238	1.55209	1.25743	0	2.80953	-0.137151	0.0188104		0.0188104
1118	38.4148	0.802049	0.141615	1.16099	0		2.71537	1.58816	1.26203	0	2.85019	-0.134812	0.0181744		0.0181744
1119	38.4598	0.827835	0.147464	1.16018	0		2.76062	1.65375	1.26115	0	2.91489	-0.154276	0.023801		0.023801
1120	38.5208	0.853025	0.149193	1.1651	0		2.82182	1.67315	1.2665	0	2.93964	-0.117818	0.0138812		0.0138812
1121	38.5793	0.875067	0.151368	1.17225	0		2.88064	1.69753	1.27427	0	2.9718	-0.0911607	0.00831028		0.00831028
1122	38.6276	0.900318	0.157694	1.18021	0		2.92921	1.76848	1.28293	0	3.0514	-0.122193	0.0149312		0.0149312
1123	38.6865	0.920948	0.158904	1.19035	0		2.98836	1.78204	1.29394	0	3.07599	-0.0876259	0.0076783		0.0076783
1124	38.7509	0.943376	0.158442	1.19854	0		3.05299	1.77687	1.30284	0	3.07972	-0.0267235	0.000714147		0.000714147
1125	38.8154	0.956009	0.167223	1.21219	0		3.11769	1.87534	1.31769	0	3.19303	-0.0753389	0.00567594		0.00567594
1126	38.8714	0.971168	0.169613	1.21419	0		3.17401	1.90215	1.31986	0	3.22201	-0.0479958	0.0023036		0.0023036
1127	38.9367	0.982525	0.172386	1.22724	0		3.23958	1.93324	1.33404	0	3.26728	-0.0277054	0.000767592		0.000767592
1128	38.9999	0.991678	0.176988	1.23919	0		3.30294	1.98485	1.34703	0	3.33189	-0.0289431	0.000837701		0.000837701
1129	39.063	0.997516	0.179513	1.24848	0		3.36631	2.01317	1.35713	0	3.3703	-0.00399067	1.59255e-05		1.59255e-05
1130	39.1232	1	0.180321	1.25743	0		3.42683	2.02223	1.36686	0	3.38909	0.0377354	0.00142396		0.00142396
1131	39.1983	1.0015	0.187338	1.27373	0		3.50216	2.10093	1.38459	0	3.48551	0.01665	0.000277224		0.000277224
1132	39.2724	0.999412	0.192262	1.28851	0		3.57648	2.15614	1.40064	0	3.55679	0.0196952	0.000387901		0.000387901
1133	39.337	0.992762	0.193939	1.30468	0		3.64135	2.17495	1.41823	0	3.59318	0.0481715	0.00232049		0.00232049
1134	39.3964	0.985624	0.198133	1.32712	0		3.70104	2.22198	1.44262	0	3.66461	0.0364293	0.00132709		0.00132709
1135	39.4671	0.978152	0.201031	1.3355	0		3.77194	2.25449	1.45173	0	3.70622	0.0657155	0.00431852		0.00431852
1136	39.5421	0.968059	0.203853	1.35797	0		3.84722	2.28613	1.47615	0	3.76228	0.084937	0.0072143		0.0072143
1137	39.6103	0.953101	0.20726	1.37889	0		3.91569	2.32434	1.49889	0	3.82324	0.0924585	0.00854858		0.00854858
1138	39.6748	0.938195	0.214787	1.39857	0		3.98044	2.40875	1.52029	0	3.92904	0.0513971	0.00264167		0.00264167
1139	39.747	0.921558	0.218569	1.42275	0		4.05284	2.45116	1.54658	0	3.99774	0.0551039	0.00303644		0.00303644
1140	39.8187	0.907729	0.220651	1.44887	0		4.1248	2.47451	1.57496	0	4.04948	0.0753189	0.00567294		0.00567294
1141	39.8849	0.886937	0.224696	1.47751	0		4.19129	2.51988	1.6061	0	4.12598	0.0653118	0.00426563		0.00426563
1142	39.9579	0.872539	0.226261	1.50709	0		4.26457	2.53744	1.63826	0	4.17569	0.0888819	0.00789999		0.00789999
1143	40.0428	0.853404	0.230328	1.5398	0		4.34972	2.58304	1.6738	0	4.25685	0.0928738	0.00862554		0.00862554
1144	40.122	0.834737	0.23854	1.57736	0		4.42915	2.67513	1.71464	0	4.38977	0.03938	0.00155078		0.00155078
1145	40.202	0.812834	0.240503	1.62271	0		4.5094	2.69715	1.76393	0	4.46108	0.0483128	0.00233413		0.00233413
1146	40.2946	0.794117	0.240977	1.67798	0		4.60221	2.70246	1.82401	0	4.52647	0.0757333	0.00573553		0.00573553
1147	40.3985	0.778837	0.247401	1.74229	0		4.70636	2.7745	1.89392	0	4.66842	0.0379394	0.0014394		0.0014394
1148	40.4913	0.771822	0.248914	1.79655	0		4.79943	2.79148	1.9529	0	4.74438	0.055056	0.00303116		0.00303116
1149	40.5764	0.762384	0.251877	1.84926	0		4.88484	2.8247	2.0102	0	4.8349	0.0499366	0.00249367		0.00249367
1150	40.668	0.754519	0.256929	1.89565	0		4.97666	2.88136	2.06063	0	4.94199	0.0346731	0.00120223		0.00120223
1151	40.7681	0.748221	0.26184	1.9511	0.00460829		5.07701	2.93643	2.12091	0.00217907	5.05952	0.0174917	0.00030596		0.00030596
1152	40.8571	0.741801	0.25938	1.99979	0.00921659		5.16631	2.90885	2.17383	0.00435814	5.08704	0.0792699	0.00628372		0.00628372
1153	40.9534	0.736381	0.264834	2.04679	0.0138249		5.26283	2.97002	2.22492	0.00653721	5.20148	0.0613581	0.00376482		0.00376482
1154	41.0518	0.726601	0.271254	2.0831	0.0184332		5.36148	3.04201	2.26439	0.00871628	5.31511	0.0463642	0.00214964		0.00214964
1155	41.1545	0.721618	0.275266	2.11684	0.0230415		5.46439	3.087	2.30107	0.0108953	5.39897	0.0654224	0.00428009		0.00428009
1156	41.2501	0.711992	0.278553	2.17294	0.0276498		5.56023	3.12386	2.36206	0.0130744	5.49899	0.0612407	0.00375043		0.00375043
1157	41.3459	0.707415	0.285414	2.21875	0.0322581		5.65634	3.20081	2.41185	0.0152535	5.62791	0.0284225	0.000807841		0.000807841
1158	41.4559	0.701953	0.287624	2.26001	0.0368664		5.76663	3.22559	2.4567	0.0174326	5.69972	0.0669061	0.00447643		0.00447643
1159	41.5666	0.693701	0.290162	2.30918	0.0414747		5.8775	3.25405	2.51015	0.0196116	5.78381	0.0936897	0.00877777		0.00877777
1160	41.6763	0.685632	0.299034	2.36183	0.0460829		5.98753	3.35356	2.56738	0.0217907	5.94273	0.044798	0.00200686		0.00200686
1161	41.7973	0.682777	0.305221	2.39793	0.0606759		6.10878	3.42293	2.60662	0.0286911	6.05825	0.050532	0.00255348		0.00255348
1162	41.9312	0.671173	0.30999	2.43915	0.0752688		6.24287	3.47642	2.65143	0.0355915	6.16344	0.079434	0.00630976		0.00630976
1163	42.0663	0.664732	0.316654	2.47335	0.0898618		6.37829	3.55115	2.68861	0.0424919	6.28225	0.0960337	0.00922247		0.00922247
1164	42.1979	0.658339	0.322104	2.52094	0.104455		6.51015	3.61227	2.74034	0.0493922	6.402	0.108149	0.0116961		0.0116961
1165	42.3496	0.648377	0.328675	2.5678	0.119048		6.6621	3.68597	2.79128	0.0562926	6.53354	0.128561	0.0165278		0.0165278
1166	42.5171	0.642736	0.340385	2.61421	0.133641		6.82977	3.81729	2.84172	0.063193	6.7222	0.107572	0.0115717		0.0115717
1167	42.6605	0.630596	0.35037	2.64776	0.148233		6.97342	3.92926	2.87819	0.0700934	6.87755	0.0958706	0.00919117		0.00919117
1168	42.7833	0.62438	0.356607	2.66648	0.162826		7.09656	3.99921	2.89854	0.0769938	6.97474	0.121814	0.0148387		0.0148387
1169	42.903	0.620894	0.364099	2.69158	0.177419		7.2165	4.08323	2.92582	0.0838942	7.09295	0.123545	0.0152635		0.0152635
1170	43.0197	0.616556	0.370168	2.70673	0.192012		7.33341	4.1513	2.94229	0.0907946	7.18438	0.149026	0.0222087		0.0222087
1171	43.1094	0.608341	0.374409	2.6994	0.213134		7.42339	4.19885	2.93432	0.100782	7.23396	0.189434	0.0358854		0.0358854
1172	43.1868	0.605997	0.381051	2.69469	0.234255		7.50107	4.27334	2.92921	0.110769	7.31332	0.187748	0.0352494		0.0352494
1173	43.2644	0.598583	0.390889	2.68747	0.255376		7.57887	4.38367	2.92136	0.120757	7.42579	0.153086	0.0234353		0.0234353
1174	43.3321	0.594171	0.394922	2.67687	0.276498		7.64687	4.4289	2.90984	0.130744	7.46948	0.177383	0.0314646		0.0314646
1175	43.3742	0.588552	0.400871	2.66101	0.297619		7.68916	4.49562	2.8926	0.140732	7.52895	0.160216	0.0256693		0.0256693
1176	43.4043	0.583115	0.408826	2.63883	0.31874		7.71955	4.58482	2.86849	0.150719	7.60404	0.115516	0.013344		0.013344
1177	43.4335	0.578037	0.412092	2.61764	0.339862		7.74897	4.62145	2.84545	0.160706	7.62761	0.121363	0.014729		0.014729
1178	43.4543	0.571955	0.415977	2.57743	0.360983		7.77003	4.66503	2.80174	0.170694	7.63746	0.132571	0.017575		0.017575
1179	43.4558	0.569377	0.4236	2.54093	0.382104		7.77177	4.75051	2.76207	0.180681	7.69326	0.0785134	0.00616435		0.00616435
1180	43.4537	0.564955	0.427864	2.51342	0.403226		7.76996	4.79833	2.73216	0.190669	7.72116	0.0488043	0.00238186		0.00238186
1181	43.4589	0.558719	0.429757	2.47736	0.418971		7.77538	4.81956	2.69297	0.198114	7.71065	0.0647301	0.00418998		0.00418998
1182	43.4528	0.552621	0.4332	2.437	0.434716		7.76955	4.85818	2.64909	0.205559	7.71283	0.0567199	0.00321715		0.00321715
1183	43.4281	0.547777	0.435138	2.3909	0.450461		7.74515	4.87991	2.59898	0.213004	7.6919	0.0532508	0.00283565		0.00283565
1184	43.4003	0.544473	0.436541	2.34732	0.466206		7.71759	4.89564	2.55161	0.220449	7.6677	0.0498865	0.00248867		0.00248867
1185	43.3824	0.539512	0.438246	2.31233	0.481951		7.69996	4.91477	2.51357	0.227894	7.65623	0.043734	0.00191266		0.00191266
1186	43.3568	0.536072	0.440554	2.27957	0.497696		7.67454	4.94065	2.47797	0.235339	7.65395	0.0205857	0.000423772		0.000423772
1187	43.3286	0.530253	0.439092	2.24238	0.513441		7.64661	4.92425	2.43754	0.242785	7.60457	0.0420348	0.00176692		0.00176692
1188	43.3191	0.525178	0.441678	2.19794	0.529186		7.63735	4.95325	2.38923	0.25023	7.5927	0.04465	0.00199362		0.00199362
1189	43.32	0.521802	0.444181	2.16887	0.544931		7.63854	4.98132	2.35762	0.257675	7.59661	0.0419236	0.00175759		0.00175759
1190	43.3178	0.515849	0.446263	2.13291	0.560676		7.63662	5.00467	2.31854	0.26512	7.58833	0.0482961	0.00233252		0.00233252
1191	43.3019	0.512582	0.449045	2.09581	0.582949		7.62098	5.03586	2.27821	0.275652	7.58972	0.0312622	0.000977322		0.000977322
1192	43.3068	0.507673	0.453836	2.05883	0.605223		7.62612	5.0896	2.23801	0.286184	7.61379	0.0123278	0.000151975		0.000151975
1193	43.3164	0.502709	0.453255	2.04204	0.627496		7.63597	5.08308	2.21976	0.296717	7.59956	0.0364136	0.00132595		0.00132595
1194	43.3119	0.496492	0.455312	2.0107	0.64977		7.63172	5.10615	2.1857	0.307249	7.5991	0.0326195	0.00106403		0.00106403
1195	43.3034	0.492444	0.456991	1.97774	0.672043		7.62343	5.12498	2.14986	0.317781	7.59262	0.0308087	0.000949176		0.000949176
1196	43.3085	0.489693	0.460318	1.94221	0.694316		7.62886	5.16229	2.11124	0.328313	7.60184	0.0270194	0.000730049		0.000730049
1197	43.3174	0.484074	0.462867	1.9101	0.71659		7.63796	5.19087	2.07634	0.338845	7.60606	0.0319054	0.00101796		0.00101796
1198	43.3125	0.478472	0.466835	1.88798	0.738863		7.63335	5.23538	2.0523	0.349377	7.63705	-0.00370751	1.37457e-05		1.37457e-05
1199	43.3095	0.474434	0.467333	1.86068	0.761137		7.63056	5.24096	2.02261	0.35991	7.62348	0.00707766	5.00933e-05		5.00933e-05
1200	43.3206	0.469167	0.46734	1.82774	0.78341		7.64193	5.24104	1.9868	0.370442	7.59828	0.0436444	0.00190483		0.00190483
1201	43.3368	0.466448	0.469821	1.79791	0.795699		7.65838	5.26886	1.95438	0.376253	7.59949	0.0588874	0.00346772		0.00346772
1202	43.3352	0.462269	0.474626	1.76582	0.807988		7.65707	5.32275	1.9195	0.382063	7.62432	0.0327585	0.00107312		0.00107312
1203	43.333	0.459532	0.477445	1.73957	0.820276		7.65505	5.35437	1.89096	0.387874	7.6332	0.0218477	0.00047732		0.00047732
1204	43.3379	0.454264	0.47896	1.71012	0.832565		7.66025	5.37135	1.85895	0.393685	7.62399	0.0362636	0.00131505		0.00131505
1205	43.3425	0.449563	0.479566	1.68344	0.844854		7.66508	5.37815	1.82995	0.399496	7.6076	0.0574803	0.00330398		0.00330398
1206	43.3328	0.444773	0.480349	1.65542	0.857143		7.65567	5.38693	1.79949	0.405307	7.59173	0.0639386	0.00408814		0.00408814
1207	43.323	0.442635	0.481463	1.62069	0.869432		7.64606	5.39942	1.76174	0.411118	7.57228	0.0737821	0.0054438		0.0054438
1208	43.3274	0.435978	0.486576	1.60305	0.88172		7.65077	5.45676	1.74256	0.416929	7.61625	0.0345118	0.00119107		0.00119107
1209	43.3234	0.435465	0.487415	1.57771	0.894009		7.64699	5.46617	1.71502	0.422739	7.60393	0.0430623	0.00185436		0.00185436
1210	43.2998	0.428805	0.485826	1.55382	0.906298		7.62361	5.44835	1.68905	0.42855	7.56595	0.0576656	0.00332532		0.00332532
1211	43.2856	0.423552	0.487647	1.53742	0.91321		7.60975	5.46877	1.67122	0.431819	7.57181	0.0379365	0.00143918		0.00143918
1212	43.2875	0.422328	0.486573	1.50627	0.920123		7.61184	5.45673	1.63736	0.435088	7.52918	0.0826599	0.00683266		0.00683266
1213	43.2772	0.418863	0.486145	1.49077	0.927035		7.60182	5.45193	1.62052	0.438356	7.5108	0.0910165	0.008284		0.008284
1214	43.2484	0.416081	0.488668	1.46403	0.933948		7.57324	5.48023	1.59145	0.441625	7.5133	0.0599426	0.00359312		0.00359312
1215	43.2244	0.411567	0.491567	1.44776	0.94086		7.54952	5.51273	1.57376	0.444893	7.53139	0.0181381	0.000328992		0.000328992
1216	43.2039	0.409554	0.487651	1.42495	0.947773		7.52923	5.46882	1.54897	0.448162	7.46594	0.0632889	0.00400549		0.00400549
1217	43.1632	0.408034	0.486351	1.40933	0.954685		7.48882	5.45424	1.53199	0.451431	7.43766	0.0511684	0.0026182		0.0026182
1218	43.1176	0.405688	0.486122	1.38389	0.961598		7.44352	5.45168	1.50433	0.454699	7.4107	0.0328193	0.0010771		0.0010771
1219	43.0734	0.399844	0.483383	1.36016	0.96851		7.39957	5.42095	1.47853	0.457968	7.35745	0.0421172	0.00177386		0.00177386
1220	43.0278	0.396332	0.481647	1.33661	0.975422		7.35418	5.40148	1.45293	0.461236	7.31565	0.0385244	0.00148413		0.00148413
1221	42.9669	0.391987	0.479917	1.31184	0.976959		7.29354	5.38209	1.42601	0.461963	7.27006	0.0234784	0.000551236		0.000551236
1222	42.8916	0.385943	0.47497	1.28565	0.978495		7.21851	5.32661	1.39754	0.462689	7.18684	0.0316712	0.00100307		0.00100307
1223	42.8141	0.384037	0.47001	1.25821	0.980031		7.14127	5.27098	1.36771	0.463415	7.10211	0.0391608	0.00153357		0.00153357
1224	42.7191	0.379164	0.465282	1.22952	0.981567		7.04653	5.21796	1.33653	0.464142	7.01863	0.0278978	0.000778285		0.000778285
1225	42.5899	0.377123	0.457837	1.19259	0.983103		6.9176	5.13446	1.29638	0.464868	6.89571	0.0218849	0.000478948		0.000478948
1226	42.448	0.374115	0.452607	1.15223	0.984639		6.77592	5.07581	1.25251	0.465594	6.79391	-0.0179875	0.000323551		0.000323551
1227	42.3198	0.367846	0.443427	1.10936	0.986175		6.64791	4.97286	1.20591	0.466321	6.6451	0.00281719	7.93655e-06		7.93655e-06
1228	42.2253	0.360099	0.4327	1.06352	0.987711		6.55372	4.85256	1.15608	0.467047	6.47569	0.0780337	0.00608926		0.00608926
1229	42.1708	0.349758	0.429934	1.04002	0.989247		6.49949	4.82155	1.13054	0.467774	6.41986	0.0796332	0.00634145		0.00634145
1230	42.1539	0.342527	0.433932	1.02896	0.990783		6.48285	4.86638	1.11851	0.4685	6.45339	0.0294598	0.000867877		0.000867877
1231	42.1595	0.339236	0.434404	1.0257	0.991551		6.48866	4.87167	1.11497	0.468863	6.45551	0.0331583	0.00109948		0.00109948
1232	42.1482	0.337809	0.433258	1.02251	0.99232		6.47764	4.85883	1.1115	0.469226	6.43955	0.03809	0.00145085		0.00145085
1233	42.1115	0.334688	0.429353	1.02245	0.993088		6.44113	4.81503	1.11143	0.469589	6.39605	0.0450798	0.00203218		0.00203218
1234	42.0789	0.332044	0.42311	1.02196	0.993856		6.40881	4.74502	1.1109	0.469953	6.32587	0.0829396	0.00687898		0.00687898
1235	42.0736	0.331577	0.418802	1.0274	0.994624		6.4038	4.6967	1.11681	0.470316	6.28383	0.119976	0.0143943		0.0143943
1236	42.0781	0.335408	0.419248	1.02302	0.995392		6.40855	4.7017	1.11205	0.470679	6.28443	0.124112	0.0154038		0.0154038
1237	42.0804	0.337168	0.423111	1.02722	0.99616		6.41105	4.74503	1.11662	0.471042	6.33269	0.0783532	0.00613922		0.00613922
1238	42.0865	0.336788	0.423514	1.02983	0.996928		6.41741	4.74955	1.11946	0.471405	6.34041	0.0769924	0.00592784		0.00592784
1239	42.0987	0.333697	0.422851	1.03841	0.997696		6.42988	4.74211	1.12878	0.471769	6.34267	0.0872113	0.0076058		0.0076058
1240	42.0962	0.333626	0.423342	1.04407	0.998464		6.42765	4.74762	1.13493	0.472132	6.35468	0.0729619	0.00532343		0.00532343
1241	42.0803	0.333357	0.419842	1.03911	0.998464		6.41201	4.70837	1.12954	0.472132	6.31004	0.101977	0.0103992		0.0103992
1242	42.0662	0.332267	0.4182	1.03689	0.998464		6.39813	4.68995	1.12713	0.472132	6.28921	0.10892	0.0118636		0.0118636
1243	42.059	0.328331	0.417487	1.03076	0.998464		6.39126	4.68196	1.12046	0.472132	6.27455	0.116701	0.0136191		0.0136191
1244	42.0611	0.328088	0.415893	1.01848	0.998464		6.39353	4.66408	1.10712	0.472132	6.24334	0.150197	0.0225591		0.0225591
1245	42.071	0.325519	0.415727	1.01568	0.998464		6.40367	4.66222	1.10408	0.472132	6.23843	0.165236	0.0273029		0.0273029
1246	42.1062	0.324424	0.419874	1.01669	0.998464		6.43917	4.70873	1.10518	0.472132	6.28604	0.153136	0.0234505		0.0234505
1247	42.1498	0.322119	0.421877	1.01566	0.998464		6.48306	4.73119	1.10405	0.472132	6.30737	0.175685	0.0308652		0.0308652
1248	42.1815	0.322246	0.42478	1.01097	0.998464		6.51502	4.76374	1.09895	0.472132	6.33483	0.180193	0.0324695		0.0324695
1249	42.2028	0.321115	0.431218	1.01194	0.998464		6.53656	4.83594	1.10001	0.472132	6.40809	0.128471	0.0165049		0.0165049
1250	42.2357	0.32077	0.435761	1.00763	0.998464		6.56971	4.88689	1.09533	0.472132	6.45435	0.115352	0.0133061		0.0133061
1251	42.2771	0.320685	0.434164	1.00787	0.99808		6.61136	4.86898	1.09559	0.47195	6.43652	0.174848	0.0305719		0.0305719
1252	42.321	0.319222	0.440266	1.01005	0.997696		6.65548	4.93742	1.09795	0.471769	6.50714	0.148347	0.0220068		0.0220068
1253	42.3778	0.319556	0.446692	1.0105	0.997312		6.71252	5.00948	1.09844	0.471587	6.57951	0.133014	0.0176928		0.0176928
1254	42.4621	0.320718	0.453969	1.01	0.996928		6.79709	5.09109	1.0979	0.471405	6.66039	0.136702	0.0186875		0.0186875
1255	42.5579	0.323076	0.462677	1.01474	0.996544		6.89318	5.18874	1.10306	0.471224	6.76302	0.13016	0.0169417		0.0169417
1256	42.6505	0.323815	0.471538	1.01955	0.99616		6.98596	5.28812	1.10828	0.471042	6.86744	0.118517	0.0140464		0.0140464
1257	42.7567	0.322557	0.482977	1.02649	0.995776		7.09247	5.4164	1.11583	0.470861	7.00309	0.0893803	0.00798884		0.00798884
1258	42.8979	0.322255	0.491296	1.03224	0.995392		7.23393	5.5097	1.12208	0.470679	7.10246	0.131467	0.0172835		0.0172835
1259	43.0683	0.323024	0.50623	1.02772	0.995008		7.40458	5.67718	1.11716	0.470497	7.26484	0.139738	0.0195266		0.0195266
1260	43.2882	0.321034	0.522789	1.01963	0.994624		7.62474	5.86288	1.10837	0.470316	7.44156	0.183179	0.0335544		0.0335544
1261	43.5687	0.31893	0.545501	1.00636	0.994624		7.90546	6.11759	1.09394	0.470316	7.68185	0.223615	0.0500035		0.0500035
1262	43.9063	0.321379	0.5773	0.998058	0.994624		8.24336	6.4742	1.08492	0.470316	8.02943	0.213927	0.0457646		0.0457646
1263	44.2535	0.32166	0.609195	0.994474	0.994624		8.59076	6.83189	1.08102	0.470316	8.38323	0.207534	0.0430705		0.0430705
1264	44.5866	0.320856	0.64245	0.998684	0.994624		8.92417	7.20483	1.0856	0.470316	8.76075	0.163423	0.0267071		0.0267071
1265	44.9224	0.323163	0.671737	0.999481	0.994624		9.26021	7.53327	1.08647	0.470316	9.09005	0.170158	0.0289539		0.0289539
1266	45.2665	0.323196	0.70223	0.996789	0.994624		9.60453	7.87524	1.08354	0.470316	9.42909	0.175444	0.0307804		0.0307804
1267	45.585	0.323095	0.7306	1.0006	0.994624		9.92333	8.1934	1.08768	0.470316	9.7514	0.171934	0.0295613		0.0295613
1268	45.8826	0.323779	0.760709	1.00258	0.994624		10.2211	8.53106	1.08984	0.470316	10.0912	0.129904	0.016875		0.016875
1269	46.1922	0.325171	0.788545	1.00152	0.994624		10.531	8.84323	1.08868	0.470316	10.4022	0.128747	0.0165757		0.0165757
1270	46.5079	0.326071	0.816872	1.00277	0.994624		10.8469	9.16091	1.09004	0.470316	10.7213	0.125666	0.0157919		0.0157919
1271	46.798	0.325025	0.840494	1.00419	0.994624		11.1373	9.42582	1.09158	0.470316	10.9877	0.149574	0.0223723		0.0223723
1272	47.0686	0.326878	0.869421	1.00347	0.994624		11.4081	9.75022	1.0908	0.470316	11.3113	0.0967783	0.00936603		0.00936603
1273	47.3459	0.328141	0.89212	1.00221	0.994624		11.6857	10.0048	1.08943	0.470316	11.5645	0.121222	0.0146947		0.0146947
1274	47.5975	0.329332	0.914894	0.999207	0.994624		11.9376	10.2602	1.08617	0.470316	11.8167	0.120933	0.0146247		0.0146247
1275	47.7924	0.329116	0.935487	1.0009	0.994624		12.1327	10.4911	1.08801	0.470316	12.0494	0.0832951	0.00693808		0.00693808
1276	47.9561	0.328604	0.949868	1.00662	0.994624		12.2967	10.6524	1.09422	0.470316	12.2169	0.079728	0.00635656		0.00635656
1277	48.1227	0.326885	0.962466	1.00595	0.994624		12.4635	10.7937	1.0935	0.470316	12.3575	0.106009	0.0112378		0.0112378
1278	48.2594	0.329314	0.979109	1.00268	0.994624		12.6005	10.9803	1.08994	0.470316	12.5406	0.0598906	0.00358688		0.00358688
1279	48.3336	0.330757	0.989529	0.997844	0.994624		12.6749	11.0972	1.08469	0.470316	12.6522	0.0227373	0.000516987		0.000516987
1280	48.3803	0.329779	0.997032	1.00053	0.994624		12.7219	11.1813	1.08761	0.470316	12.7393	-0.0173341	0.000300472		0.000300472
1281	48.4291	0.330183	0.999739	1.00127	0.997312		12.7709	11.2117	1.08841	0.471587	12.7717	-0.000789575	6.23428e-07		6.23428e-07
1282	48.4376	0.331575	1	0.999984	1		12.7797	11.2146	1.08701	0.472858	12.7745	0.00521723	2.72195e-05		2.72195e-05
1283	48.3817	0.33239	0.99807	0.999531	1.00269		12.724	11.193	1.08652	0.474129	12.7536	-0.0295959	0.000875919		0.000875919
1284	48.307	0.333003	0.993238	0.997262	1.00538		12.6496	11.1388	1.08405	0.4754	12.6982	-0.0486489	0.00236671		0.00236671
1285	48.2285	0.33144	0.987421	0.995945	1.00806		12.5713	11.0735	1.08262	0.476671	12.6328	-0.0615028	0.00378259		0.00378259
1286	48.1055	0.333567	0.978147	0.99856	1.01075		12.4486	10.9695	1.08546	0.477943	12.5329	-0.0843685	0.00711805		0.00711805
1287	47.9309	0.332253	0.965957	0.996863	1.01344		12.2743	10.8328	1.08362	0.479214	12.3957	-0.121397	0.0147371		0.0147371
1288	47.7601	0.333886	0.952348	0.99246	1.01613		12.1037	10.6802	1.07883	0.480485	12.2395	-0.135806	0.0184432		0.0184432
1289	47.5995	0.332118	0.937666	0.991213	1.01882		11.9433	10.5156	1.07748	0.481756	12.0748	-0.131485	0.0172884		0.0172884
1290	47.4068	0.335347	0.918708	0.994081	1.02151		11.7509	10.303	1.0806	0.483027	11.8666	-0.115693	0.0133848		0.0133848
1291	47.176	0.334224	0.902301	0.994196	1.02611		11.5203	10.119	1.08072	0.485206	11.6849	-0.16456	0.0270801		0.0270801
1292	46.9575	0.333454	0.884091	0.986692	1.03072		11.3021	9.91474	1.07256	0.487385	11.4747	-0.172563	0.029778		0.029778
1293	46.7443	0.332212	0.862614	0.998043	1.03533		11.0891	9.67389	1.0849	0.489564	11.2484	-0.159211	0.025348		0.025348
1294	46.499	0.331914	0.841381	0.99014	1.03994		10.8442	9.43576	1.07631	0.491743	11.0038	-0.159655	0.0254898		0.0254898
1295	46.2331	0.332464	0.818362	0.987773	1.04455		10.5785	9.17762	1.07374	0.493922	10.7453	-0.166802	0.0278229		0.0278229
1296	45.992	0.332083	0.796619	0.987474	1.04916		10.3376	8.93377	1.07341	0.496101	10.5033	-0.16568	0.02745		0.02745
1297	45.7586	0.332192	0.776425	0.983601	1.05376		10.1045	8.70731	1.0692	0.498281	10.2748	-0.170278	0.0289944		0.0289944
1298	45.5014	0.329631	0.753152	0.982072	1.05837		9.84755	8.44631	1.06754	0.50046	10.0143	-0.16676	0.0278088		0.0278088
1299	45.2381	0.328984	0.730696	0.984578	1.06298		9.58447	8.19448	1.07027	0.502639	9.76739	-0.182918	0.0334591		0.0334591
1300	45.0092	0.327416	0.70658	0.985063	1.06759		9.35588	7.92402	1.07079	0.504818	9.49964	-0.143757	0.020666		0.020666
1301	44.7866	0.327498	0.685224	0.984171	1.07591		9.13353	7.68453	1.06982	0.508752	9.2631	-0.12957	0.0167884		0.0167884
1302	44.5409	0.326667	0.662265	0.979885	1.08423		8.88806	7.42705	1.06516	0.512687	9.0049	-0.116843	0.0136523		0.0136523
1303	44.2924	0.325117	0.644043	0.9787	1.09255		8.63977	7.22269	1.06388	0.516621	8.80319	-0.163417	0.026705		0.026705
1304	44.0675	0.321957	0.622389	0.98181	1.10087		8.41512	6.97986	1.06726	0.520555	8.56767	-0.152547	0.0232706		0.0232706
1305	43.8483	0.321191	0.599859	0.983498	1.10919		8.19624	6.72719	1.06909	0.52449	8.32077	-0.124532	0.0155082		0.0155082
1306	43.6125	0.317434	0.578491	0.982344	1.11751		7.96066	6.48755	1.06784	0.528424	8.08381	-0.123156	0.0151674		0.0151674
1307	43.3829	0.316604	0.559093	0.982498	1.12583		7.7313	6.27001	1.06801	0.532359	7.87037	-0.139079	0.019343		0.019343
1308	43.1819	0.312311	0.538459	0.982229	1.13415		7.5306	6.03861	1.06771	0.536293	7.64261	-0.112014	0.0125472		0.0125472
1309	42.9889	0.311182	0.519972	0.982936	1.14247		7.33783	5.83129	1.06848	0.540228	7.44	-0.102166	0.010438		0.010438
1310	42.7745	0.309943	0.503072	0.985181	1.15079		7.12363	5.64176	1.07092	0.544162	7.25684	-0.133207	0.0177441		0.0177441
1311	42.5658	0.304417	0.481421	0.984407	1.16884		6.91524	5.39895	1.07008	0.552697	7.02172	-0.106486	0.0113392		0.0113392
1312	42.3788	0.303855	0.463016	0.984868	1.18689		6.72854	5.19255	1.07058	0.561231	6.82436	-0.0958261	0.00918263		0.00918263
1313	42.197	0.298893	0.444426	0.989602	1.20494		6.54694	4.98407	1.07573	0.569766	6.62956	-0.0826211	0.00682625		0.00682625
1314	42.0057	0.292887	0.430806	0.99766	1.22299		6.3559	4.83132	1.08449	0.578301	6.49411	-0.138213	0.0191028		0.0191028
1315	41.8358	0.292826	0.412515	1.00145	1.24104		6.18624	4.62619	1.08861	0.586835	6.30163	-0.115392	0.0133154		0.0133154
1316	41.6826	0.288653	0.397506	1.00456	1.25909		6.03328	4.45788	1.09198	0.59537	6.14523	-0.111958	0.0125347		0.0125347
1317	41.5158	0.282259	0.379259	1.00972	1.27714		5.86679	4.25325	1.0976	0.603905	5.95475	-0.0879574	0.0077365		0.0077365
1318	41.337	0.277466	0.363568	1.01846	1.29519		5.68817	4.07727	1.1071	0.61244	5.79681	-0.108638	0.0118021		0.0118021
1319	41.1855	0.274194	0.347948	1.02461	1.31324		5.53696	3.9021	1.11378	0.620974	5.63686	-0.0999005	0.00998011		0.00998011
1320	41.0653	0.268848	0.334949	1.04003	1.33129		5.41704	3.75633	1.13054	0.629509	5.51638	-0.0993356	0.00986755		0.00986755
1321	40.9403	0.262154	0.321875	1.05804	1.34793		5.29229	3.6097	1.15012	0.637378	5.3972	-0.104914	0.0110069		0.0110069
1322	40.8003	0.256993	0.306238	1.0758	1.36457		5.15251	3.43434	1.16942	0.645247	5.24901	-0.0965	0.00931225		0.00931225
1323	40.6713	0.252052	0.293204	1.10285	1.38121		5.02373	3.28817	1.19884	0.653116	5.14012	-0.116392	0.013547		0.013547
1324	40.5563	0.24683	0.277898	1.11863	1.39785		4.90907	3.11652	1.21598	0.660984	4.99348	-0.0844171	0.00712625		0.00712625
1325	40.433	0.237995	0.265379	1.15483	1.41449		4.78602	2.97612	1.25534	0.668853	4.90031	-0.114291	0.0130624		0.0130624
1326	40.3128	0.232935	0.255047	1.19167	1.43113		4.66603	2.86025	1.29538	0.676722	4.83236	-0.166332	0.0276665		0.0276665
1327	40.2214	0.22556	0.243004	1.23845	1.44777		4.57485	2.7252	1.34623	0.684591	4.75602	-0.181168	0.0328218		0.0328218
1328	40.1531	0.219905	0.230179	1.30884	1.46441		4.50687	2.58137	1.42275	0.69246	4.69657	-0.189709	0.0359893		0.0359893
1329	40.1091	0.211775	0.217273	1.40949	1.48105		4.46312	2.43663	1.53216	0.700329	4.66912	-0.206001	0.0424364		0.0424364
1330	40.0964	0.205269	0.205912	1.54234	1.4977		4.45069	2.30922	1.67657	0.708198	4.69399	-0.2433	0.059195		0.059195
1331	40.068	0.194254	0.195096	1.70886	1.37481		4.42251	2.18792	1.85758	0.650089	4.69559	-0.273079	0.0745722		0.0745722
1332	39.9422	0.177813	0.186195	1.77516	1.25192		4.29691	2.0881	1.92966	0.591981	4.60974	-0.312834	0.0978651		0.0978651
1333	39.6361	0.153261	0.175455	1.61373	1.12903		3.99106	1.96766	1.75417	0.533872	4.25571	-0.264652	0.0700408		0.0700408
1334	39.1734	0.127812	0.164657	1.31905	1.00614		3.52866	1.84656	1.43385	0.475763	3.75617	-0.227511	0.0517615		0.0517615
1335	38.645	0.109815	0.147496	0.985601	0.883257		3.00056	1.65411	1.07138	0.417655	3.14314	-0.142588	0.0203313		0.0203313
1336	38.1462	0.0919064	0.125282	0.675451	0.760369		2.50193	1.40499	0.734236	0.359546	2.49878	0.0031545	9.95089e-06		9.95089e-06
1337	37.7324	0.0854015	0.105914	0.467781	0.637481		2.08846	1.18779	0.508492	0.301438	1.99772	0.0907442	0.00823451		0.00823451
1338	37.404	0.0865171	0.0923496	0.350213	0.514593		1.76025	1.03567	0.380692	0.243329	1.65969	0.100562	0.0101128		0.0101128
1339	37.1554	0.0879425	0.0806155	0.26966	0.391705		1.51189	0.904072	0.293128	0.185221	1.38242	0.129464	0.016761		0.016761
1340	36.9726	0.0934085	0.0648628	0.210614	0.268817		1.3294	0.727412	0.228943	0.127112	1.08347	0.245935	0.0604842		0.0604842
1341	36.8224	0.0982773	0.051426	0.163945	0.249616		1.17943	0.576723	0.178213	0.118033	0.872969	0.306465	0.0939208		0.0939208
1342	36.6827	0.119448	0.0347092	0.126675	0.230415		1.04	0.389251	0.137699	0.108953	0.635903	0.404096	0.163294		0.163294
1343	36.5661	0.248587	0.0184605	0.0977777	0.211214		0.923622	0.207027	0.106287	0.099874	0.413188	0.510434	0.260543		0.260543
1344	36.4813	0.624333	0.0154099	0.0796164	0.192012		0.839065	0.172816	0.0865455	0.0907946	0.350156	0.488909	0.239032		0.239032
1345	36.4195	0.556086	0.0132484	0.069774	0.172811		0.777552	0.148576	0.0758464	0.0817151	0.306138	0.471415	0.222232		0.222232
1346	36.3698	0.194089	0.0110085	0.0639439	0.15361		0.728068	0.123456	0.0695089	0.0726356	0.265601	0.462467	0.213876		0.213876
1347	36.35	0.0861991	0.00960298	0.0591288	0.134409		0.708561	0.107694	0.0642748	0.0635562	0.235525	0.473036	0.223763		0.223763
1348	36.3593	0.0481328	0.00815649	0.0514884	0.115207		0.718106	0.0914719	0.0559695	0.0544767	0.201918	0.516188	0.26645		0.26645
1349	36.3826	0.0315555	0.00845162	0.0478257	0.0960061		0.741613	0.0947817	0.051988	0.0453973	0.192167	0.549446	0.301891		0.301891
1350	36.4167	0.0209127	0.00782783	0.0377365	0.0768049		0.776015	0.0877862	0.0410207	0.0363178	0.165125	0.61089	0.373187		0.373187
1351	36.4809	0.0157089	0.00779769	0.0375414	0.0691244		0.840454	0.0874481	0.0408086	0.032686	0.160943	0.679511	0.461735		0.461735
1352	36.5677	0.0142884	0.00646429	0.0417505	0.0614439		0.927504	0.0724946	0.045384	0.0290543	0.146933	0.780571	0.609291		0.609291
1353	36.684	0.013764	0.00499292	0.0344971	0.0537634		1.04408	0.0559937	0.0374994	0.0254225	0.118916	0.92516	0.855921		0.855921
1354	36.8429	0.0108351	0.00410754	0.0318389	0.0460829		1.20325	0.0460644	0.0346098	0.0217907	0.102465	1.10079	1.21173		1.21173
1355	37.1178	0.00961092	0.00516534	0.0303238	0.0384025		1.47841	0.0579273	0.0329629	0.0181589	0.109049	1.36936	1.87514		1.87514
1356	37.5343	0.00721491	0.0058104	0.0286363	0.030722		1.89509	0.0651614	0.0311285	0.0145271	0.110817	1.78428	3.18364		3.18364
1357	38.1107	0.00690627	0.00437691	0.0294451	0.0230415		2.47179	0.0490854	0.0320077	0.0108953	0.0919884	2.3798	5.66345		5.66345
1358	38.8736	0.00556799	0.00543525	0.0295777	0.015361		3.23495	0.0609542	0.0321519	0.00726356	0.10037	3.13458	9.82557		9.82557
1359	39.7758	0.00639054	0.00383347	0.0288471	0.00768049		4.1374	0.0429908	0.0313576	0.00363178	0.0779803	4.05942	16.4789		16.4789
1360	40.6169	0.00634269	0.00248564	0.0282194	-2.68318e-13		4.97871	0.0278755	0.0306753	-1.26876e-13	0.0585508	4.92016	24.208		24.208
1361	41.1398	0.00709533	0.00468362	0.0328019	0		5.50192	0.052525	0.0356567	0	0.0881817	5.41374	29.3086		29.3086
1362	41.0665	0.00646337	0.0044649	0.0382743	0		5.42887	0.0500722	0.0416053	0	0.0916774	5.3372	28.4857		28.4857
1363	40.3226	0.00447865	0.00391403	0.0402471	0		4.68522	0.0438943	0.0437498	0	0.0876441	4.59758	21.1377		21.1377
1364	39.3568	0.00463892	0.0052873	0.0488495	0		3.71968	0.059295	0.0531009	0	0.112396	3.60728	13.0125		13.0125
1365	38.5894	0.00273369	0.00469396	0.0578126	0		2.95253	0.052641	0.062844	0	0.115485	2.83705	8.04884		8.04884
1366	38.0287	0.00363701	0.00476374	0.0569876	0		2.39202	0.0534235	0.0619472	0	0.115371	2.27665	5.18314		5.18314
1367	37.5751	0.00322495	0.00691792	0.051311	0		1.93872	0.0775818	0.0557766	0	0.133358	1.80536	3.25932		3.25932
1368	37.2117	0.00241415	0.00662474	0.0466966	0		1.57552	0.0742939	0.0507606	0	0.125055	1.45047	2.10385		2.10385
1369	36.9489	0.00288274	0.00691575	0.0391697	0		1.31302	0.0775575	0.0425786	0	0.120136	1.19289	1.42298		1.42298
1370	36.7744	0.0025172	0.0058009	0.0380245	0		1.13875	0.0650549	0.0413338	0	0.106389	1.03237	1.06578		1.06578
1371	36.6343	0.00285707	0.00432093	0.0309645	0		0.998893	0.0484576	0.0336593	0	0.0821169	0.916776	0.840479		0.840479
1372	36.5105	0.0016181	0.00468428	0.0251869	0		0.875375	0.0525324	0.0273789	0	0.0799113	0.795464	0.632763		0.632763
1373	36.3951	0.00218851	0.00525892	0.01866	0		0.760212	0.0589767	0.020284	0	0.0792608	0.680952	0.463695		0.463695
1374	36.3114	0.00358202	0.00438719	0.00806828	0		0.676803	0.0492006	0.00877047	0	0.0579711	0.618832	0.382953		0.382953
1375	36.2749	0.00279903	0.00339158	0.0134021	0		0.640564	0.0380353	0.0145684	0	0.0526037	0.58796	0.345697		0.345697
1376	36.2574	0.00232295	0.00293766	0.0147873	0		0.62326	0.0329448	0.0160743	0	0.049019	0.574241	0.329752		0.329752
1377	36.2308	0.0010907	0.00273996	0.012585	0		0.596909	0.0307276	0.0136803	0	0.0444078	0.552501	0.305257		0.305257
1378	36.1941	0.00177131	0.00260896	0.0100314	0		0.560524	0.0292585	0.0109044	0	0.0401629	0.520361	0.270776		0.270776
1379	36.1654	0.00133217	0.00284898	0.00652702	0		0.532027	0.0319502	0.00709506	0	0.0390453	0.492982	0.243031		0.243031
1380	36.1403	0.000893853	0.0041716	0.00787594	0		0.507157	0.0467829	0.00856138	0	0.0553442	0.451813	0.204135		0.204135
1381	36.12	0.00157888	0.00200406	0.00815295	0		0.487122	0.0224748	0.0088625	0	0.0313373	0.455784	0.207739		0.207739
1382	36.1049	0.00132828	-4.68111e-06	0.00962927	0		0.4723	-5.24968e-05	0.0104673	0	0.0104148	0.461885	0.213338		0.213338
1383	36.0775	0.00227069	0.000936059	0.00358393	0		0.44519	0.0104975	0.00389584	0	0.0143934	0.430796	0.185586		0.185586
1384	36.0368	0.0021014	0.00168784	0.000689257	0		0.404767	0.0189285	0.000749243	0	0.0196777	0.385089	0.148294		0.148294
1385	35.9772	0.00153374	0.000747931	0.000335605	0		0.345397	0.00838776	0.000364813	0	0.00875258	0.336645	0.11333		0.11333
1386	35.9242	0.000872732	0.00196282	-0.00196147	0		0.292594	0.0220123	-0.00213218	0	0.0198801	0.272714	0.0743728		0.0743728
1387	35.9138	0.000737442	0.00267946	-0.00667528	0		0.282454	0.0300491	-0.00725623	0	0.0227929	0.259661	0.0674238		0.0674238
1388	35.926	0.00120874	-0.000254182	-0.0032391	0		0.294886	-0.00285055	-0.003521	0	-0.00637155	0.301257	0.090756		0.090756
1389	35.9302	0.000337243	7.02053e-05	0.00101191	0		0.299374	0.000787326	0.00109998	0	0.0018873	0.297487	0.0884983		0.0884983
1390	35.9137	0.000685	0.000294398	-0.000940333	0		0.283154	0.00330156	-0.00102217	0	0.00227939	0.280875	0.0788906		0.0788906
1391	35.883	0.00202706	0.000123416	-0.000765734	0		0.252739	0.00138406	-0.000832376	0	0.000551687	0.252187	0.0635985		0.0635985
1392	35.8346	0.000834294	-6.61095e-05	-0.00226076	0		0.204508	-0.000741393	-0.00245751	0	-0.00319891	0.207707	0.0431422		0.0431422
1393	35.7796	0.000935402	0.000513373	-0.00170036	0		0.149767	0.00575728	-0.00184834	0	0.00390895	0.145859	0.0212747		0.0212747
1394	35.7379	-0.000516486	-0.000858198	-0.00623324	0		0.108391	-0.00962436	-0.00677572	0	-0.0164001	0.124791	0.0155729		0.0155729
1395	35.7246	0.000703664	-0.00239733	-0.00497217	0		0.0953274	-0.0268852	-0.0054049	0	-0.0322901	0.127617	0.0162862		0.0162862
1396	35.7239	-9.21874e-06	-0.00172234	-0.00671194	0		0.0948203	-0.0193154	-0.00729608	0	-0.0266115	0.121432	0.0147457		0.0147457
1397	35.7186	0.000817869	-0.000136206	-0.00517549	0		0.0897851	-0.0015275	-0.00562591	0	-0.00715341	0.0969385	0.00939708		0.00939708
1398	35.7203	0.000575874	-0.000982769	-0.00810497	0		0.0917837	-0.0110214	-0.00881034	0	-0.0198317	0.111615	0.012458		0.012458
1399	35.7432	-0.00193411	-0.00259368	-0.0135136	0		0.114872	-0.0290871	-0.0146897	0	-0.0437768	0.158648	0.0251693		0.0251693

## Sheet: Platelets
This sheet calculates the area of any platelet peak that is present, as well as its height and position. It also calculates the height of the Hydrogen related band at 1405cm-1 if present.
ACTION: Answer the questions in column A, by selecting options in the yellow cells; use the data presented in the graphs to answer the questions. The rest is done automatically.
Is there a discernable platelet feature?				PLATELET AREA	MAX PEAK	MAX PEAK	H@1405cm-1
YES				I(B') (cm-2)	POSITION	HEIGHT	HEIGHT
					(cm-1)	(cm-1)	(cm-1)
Is there a discernable H-related feature at 1405cm-1?
YES				4.34702	1362	0	0.141167
Which baseline gives the best fit to the data?
BASELINE 3
			1345-1350		SUM	SUM	1351-1357		SUM	SUM	1366		SUM	SUM
			1416-1430		43.8603	42.8781	1416-1430		13.5608	13.5608	1414		0	4.34702
wavenumber	raw data - T2	POLYNOMIAL	BASELINE 1	Data - baseline	Area	Area without	BASELINE 2	Data - baseline	Area	Area without	BASELINE 3	Data - baseline	Area	Area without
	* abs coeff	to remove 1405				1405 feature				1405 feature				1405 feature
1340	36.9726		36.4041	0.568559			31.9837	4.98888			41.3379	-4.36529	0
1341	36.8224		36.4033	0.419121			32.4712	4.3512			41.2617	-4.43932	0
1342	36.6827		36.4019	0.280866			32.9382	3.7445			41.1855	-4.50281	0
1343	36.5661		36.3998	0.166299			33.3851	3.18094			41.1093	-4.54325	0
1344	36.4813		36.3971	0.0841685			33.8123	2.66893			41.0331	-4.55186	0
1345	36.4195		36.3938	0.0256819			34.2202	2.19933			40.9569	-4.53743	0
1346	36.3698		36.39	-0.0201928			34.609	1.76079			40.8807	-4.51097	0
1347	36.35		36.3855	-0.0355227			34.9791	1.37088			40.8045	-4.45454	0
1348	36.3593		36.3806	-0.0212496			35.331	1.02834			40.7284	-4.36905	0
1349	36.3826		36.375	0.00752144			35.6648	0.717713			40.6522	-4.2696	0
1350	36.4167		36.369	0.0477063	0.0477063	0.0477063	35.9811	0.435578	0.435578	0.435578	40.576	-4.15925	0	-4.15925
1351	36.4809		36.3625	0.118432	0.118432	0.118432	36.2802	0.200722	0.200722	0.200722	40.4998	-4.01887	0	-4.01887
1352	36.5677		36.3554	0.212255	0.212255	0.212255	36.5623	0.00536342	0.00536342	0.00536342	40.4236	-3.85588	0	-3.85588
1353	36.684		36.3479	0.336071	0.336071	0.336071	36.8279	-0.143942	-0.143942	-0.143942	40.3474	-3.66337	0	-3.66337
1354	36.8429		36.34	0.502947	0.502947	0.502947	37.0774	-0.234466	-0.234466	-0.234466	40.2712	-3.42825	0	-3.42825
1355	37.1178		36.3316	0.786238	0.786238	0.786238	37.311	-0.193192	-0.193192	-0.193192	40.195	-3.07715	0	-3.07715
1356	37.5343		36.3228	1.21149	1.21149	1.21149	37.5292	0.00507983	0.00507983	0.00507983	40.1188	-2.58452	0	-2.58452
1357	38.1107		36.3136	1.79715	1.79715	1.79715	37.7322	0.378469	0.378469	0.378469	40.0426	-1.93188	0	-1.93188
1358	38.8736		36.3039	2.56966	2.56966	2.56966	37.9205	0.953076	0.953076	0.953076	39.9664	-1.09278	0	-1.09278
1359	39.7758		36.294	3.48185	3.48185	3.48185	38.0944	1.68138	1.68138	1.68138	39.8902	-0.114384	0	-0.114384
1360	40.6169		36.2836	4.33325	4.33325	4.33325	38.2543	2.36258	2.36258	2.36258	39.814	0.802872	0	0.802872
1361	41.1398		36.2729	4.86689	4.86689	4.86689	38.4005	2.73937	2.73937	2.73937	39.7378	1.40202	0	1.40202
1362	41.0665		36.2619	4.80461	4.80461	4.80461	38.5333	2.53324	2.53324	2.53324	39.6616	1.40492	0	1.40492
1363	40.3226		36.2506	4.07202	4.07202	4.07202	38.6531	1.66947	1.66947	1.66947	39.5854	0.737208	0	0.737208
1364	39.3568		36.239	3.11784	3.11784	3.11784	38.7604	0.59644	0.59644	0.59644	39.5092	-0.152392	0	-0.152392
1365	38.5894		36.2271	2.36234	2.36234	2.36234	38.8554	-0.265927	-0.265927	-0.265927	39.433	-0.843595	0	-0.843595
1366	38.0287		36.2149	1.81373	1.81373	1.81373	38.9384	-0.909748	-0.909748	-0.909748	39.3568	-1.32816	0	-1.32816
1367	37.5751		36.2025	1.37258	1.37258	1.37258	39.0099	-1.43481	-1.43481	-1.43481	39.2806	-1.70553	-1.70553	-1.70553
1368	37.2117		36.1899	1.02176	1.02176	1.02176	39.0702	-1.85856	-1.85856	-1.85856	39.2044	-1.99278	-1.99278	-1.99278
1369	36.9489		36.177	0.771856	0.771856	0.771856	39.1197	-2.17077	-2.17077	-2.17077	39.1282	-2.17933	-2.17933	-2.17933
1370	36.7744		36.164	0.610376	0.610376	0.610376	39.1586	-2.38426	-2.38426	-2.38426	39.052	-2.27766	-2.27766	-2.27766
1371	36.6343		36.1508	0.483488	0.483488	0.483488	39.1875	-2.55321	-2.55321	-2.55321	38.9758	-2.34158	-2.34158	-2.34158
1372	36.5105		36.1374	0.373107	0.373107	0.373107	39.2065	-2.69603	-2.69603	-2.69603	38.8996	-2.38915	-2.38915	-2.38915
1373	36.3951		36.1238	0.271231	0.271231	0.271231	39.2162	-2.82108	-2.82108	-2.82108	38.8235	-2.42837	-2.42837	-2.42837
1374	36.3114		36.1102	0.201241	0.201241	0.201241	39.2167	-2.90531	-2.90531	-2.90531	38.7473	-2.43584	-2.43584	-2.43584
1375	36.2749		36.0964	0.178539	0.178539	0.178539	39.2086	-2.93365	-2.93365	-2.93365	38.6711	-2.39614	-2.39614	-2.39614
1376	36.2574		36.0825	0.174873	0.174873	0.174873	39.1921	-2.9347	-2.9347	-2.9347	38.5949	-2.3375	-2.3375	-2.3375
1377	36.2308		36.0685	0.162246	0.162246	0.162246	39.1676	-2.9368	-2.9368	-2.9368	38.5187	-2.28791	-2.28791	-2.28791
1378	36.1941		36.0545	0.139653	0.139653	0.139653	39.1354	-2.94128	-2.94128	-2.94128	38.4425	-2.24835	-2.24835	-2.24835
1379	36.1654		36.0404	0.125001	0.125001	0.125001	39.096	-2.93059	-2.93059	-2.93059	38.3663	-2.2009	-2.2009	-2.2009
1380	36.1403		36.0262	0.114014	0.114014	0.114014	39.0496	-2.90933	-2.90933	-2.90933	38.2901	-2.14983	-2.14983	-2.14983
1381	36.12	36.1345	36.0121	0.10788	0.10788	0.12237	38.9966	-2.87667	-2.87667	-2.86218	38.2139	-2.09392	-2.09392	-2.07943
1382	36.1049	36.0978	35.9979	0.106966	0.106966	0.0998482	38.9374	-2.83256	-2.83256	-2.83967	38.1377	-2.0328	-2.0328	-2.03992
1383	36.0775	36.0629	35.9838	0.0937517	0.0937517	0.0791021	38.8724	-2.79487	-2.79487	-2.80952	38.0615	-1.98397	-1.98397	-1.99862
1384	36.0368	36.0297	35.9697	0.0671973	0.0671973	0.0600708	38.8018	-2.76498	-2.76498	-2.7721	37.9853	-1.94845	-1.94845	-1.95557
[truncated: 177 more rows]

## Sheet: Baselining
The purpose of this sheet is to create a spectrum for publication / presentation purposes which has been baselined. THIS BASELINE IS NOT USED IN ANY CALCULATIONS.
[truncated: 3,607 more rows]
