# Supplementary material for: Diamond-inclusion system recording old deep lithosphere conditions at Udachnaya (Siberia)
Source: Sci Rep. 2019 Aug 29;9:12586. doi: 10.1038/s41598-019-48778-x (PMC6715805; doi:10.1038/s41598-019-48778-x)
Supplement: Supplementary file 6 — Supplementary dataset n. 6 [file 41598_2019_48778_MOESM6_ESM.xlsx]

## Sheet: RUSSIA_6
Column1	Column2
649.904	0.310716
650.386	0.310816
650.868	0.310737
651.35	0.310484
651.832	0.310154
652.315	0.309874
652.797	0.309725
653.279	0.309704
653.761	0.309744
654.243	0.309762
654.725	0.309714
655.207	0.309615
655.689	0.309523
656.172	0.309497
656.654	0.309557
657.136	0.30967
657.618	0.309781
658.1	0.309846
658.582	0.309862
659.064	0.309874
659.547	0.309947
660.029	0.310129
660.511	0.310434
660.993	0.310841
661.475	0.31132
661.957	0.311858
662.439	0.312456
662.921	0.313099
663.404	0.313723
663.886	0.3142
664.368	0.314358
664.85	0.314012
665.332	0.312976
665.814	0.311028
666.296	0.307866
666.778	0.303118
667.26	0.296619
667.743	0.289285
668.225	0.283932
668.707	0.283259
669.189	0.286518
669.671	0.291049
670.153	0.295194
670.635	0.298513
671.117	0.301054
671.6	0.302935
672.082	0.30421
672.564	0.30488
673.046	0.304962
673.528	0.304548
674.01	0.303823
674.492	0.303009
674.975	0.3023
675.457	0.301807
675.939	0.301538
676.421	0.30141
676.903	0.301311
677.385	0.301163
677.867	0.300971
678.349	0.300809
678.832	0.300775
679.314	0.300935
679.796	0.301272
680.278	0.301696
680.76	0.30208
681.242	0.302338
681.724	0.302465
682.206	0.302539
682.688	0.302665
683.171	0.30292
683.653	0.303308
684.135	0.303758
684.617	0.304163
685.099	0.304445
685.581	0.304599
686.063	0.304692
686.545	0.304819
687.028	0.305058
687.51	0.305431
687.992	0.305897
688.474	0.306387
688.956	0.30685
689.438	0.307283
689.92	0.307731
690.403	0.308241
690.885	0.308827
691.367	0.309447
691.849	0.310017
692.331	0.310464
692.813	0.310766
693.295	0.310976
693.777	0.3112
694.26	0.311538
694.742	0.312039
695.224	0.312675
695.706	0.313355
696.188	0.313978
696.67	0.31449
697.152	0.31491
697.634	0.315313
698.116	0.315782
698.599	0.316352
699.081	0.316985
699.563	0.31759
700.045	0.318068
700.527	0.318368
701.009	0.318517
701.491	0.318601
701.973	0.318714
702.456	0.318919
702.938	0.319212
703.42	0.319539
703.902	0.319832
704.384	0.320057
704.866	0.320236
705.348	0.320431
705.83	0.32071
706.313	0.321094
706.795	0.321547
707.277	0.321982
707.759	0.322311
708.241	0.322492
708.723	0.322547
709.205	0.322549
709.687	0.322577
710.17	0.322679
710.652	0.322845
711.134	0.323018
711.616	0.323134
712.098	0.323164
712.58	0.323131
713.062	0.323104
713.544	0.323155
714.027	0.323324
714.509	0.323592
714.991	0.323891
715.473	0.324126
715.955	0.324211
716.437	0.324088
716.919	0.323731
717.401	0.32313
717.884	0.322293
718.366	0.321261
718.848	0.320133
719.33	0.319081
719.812	0.31833
720.294	0.318086
720.776	0.318457
721.258	0.319387
721.74	0.320664
722.223	0.321986
722.705	0.323064
723.187	0.323718
723.669	0.323931
724.151	0.323831
724.633	0.323621
725.115	0.323486
725.597	0.323511
726.08	0.323658
726.562	0.323805
727.044	0.323824
727.526	0.323661
728.008	0.323364
728.49	0.323055
728.972	0.322856
729.455	0.322823
729.937	0.322919
730.419	0.323031
730.901	0.323047
731.383	0.322915
731.865	0.322675
732.347	0.322433
732.829	0.322299
733.312	0.322321
733.794	0.322459
734.276	0.322602
734.758	0.32263
735.24	0.322481
735.722	0.322184
736.204	0.321837
736.686	0.321554
737.168	0.3214
737.651	0.321362
738.133	0.321356
738.615	0.321289
739.097	0.321115
739.579	0.320868
740.061	0.320644
740.543	0.32055
741.025	0.320638
741.508	0.320874
741.99	0.321149
742.472	0.321338
742.954	0.321365
743.436	0.321238
743.918	0.321041
744.4	0.320879
744.883	0.320819
745.365	0.320853
745.847	0.320909
746.329	0.320893
746.811	0.320754
747.293	0.320518
747.775	0.320275
748.257	0.320131
748.74	0.320149
749.222	0.320315
749.704	0.320537
750.186	0.320697
750.668	0.320715
751.15	0.320584
751.632	0.32037
752.114	0.320169
752.597	0.320048
753.079	0.320011
753.561	0.32
754.043	0.319935
754.525	0.319765
755.007	0.319509
755.489	0.319242
755.971	0.31906
756.454	0.319024
756.936	0.319123
757.418	0.319281
757.9	0.319397
758.382	0.319401
758.864	0.319292
759.346	0.319134
759.828	0.319014
760.311	0.318991
760.793	0.319059
761.275	0.319148
761.757	0.319164
762.239	0.319046
762.721	0.318801
763.203	0.318502
763.685	0.318248
764.168	0.318115
764.65	0.318114
765.132	0.318187
765.614	0.318244
766.096	0.318215
766.578	0.318092
767.06	0.317923
767.542	0.317787
768.024	0.317742
768.507	0.31779
768.989	0.317872
769.471	0.317902
769.953	0.31782
770.435	0.317622
770.917	0.31737
771.399	0.317151
771.881	0.317033
772.364	0.31703
772.846	0.317092
773.328	0.31714
773.81	0.317114
774.292	0.317003
774.774	0.316856
775.256	0.316746
775.739	0.316731
776.221	0.316813
776.703	0.316936
777.185	0.317015
777.667	0.316986
778.149	0.316839
778.631	0.316624
779.113	0.316421
779.596	0.316298
780.078	0.316274
780.56	0.31631
781.042	0.316335
781.524	0.316292
782.006	0.31617
782.488	0.316011
782.97	0.315881
783.452	0.315834
783.935	0.315877
784.417	0.315962
784.899	0.316013
785.381	0.315968
785.863	0.315812
786.345	0.315588
786.827	0.315367
787.309	0.315213
787.792	0.315147
788.274	0.31514
788.756	0.315133
789.238	0.315075
789.72	0.314955
790.202	0.314809
790.684	0.314696
791.167	0.314667
791.649	0.31473
792.131	0.314847
792.613	0.314949
793.095	0.31498
793.577	0.314922
794.059	0.314807
794.541	0.314692
795.024	0.314625
795.506	0.314621
795.988	0.314646
796.47	0.314646
796.952	0.314578
797.434	0.314437
797.916	0.314262
798.398	0.314113
798.88	0.314041
799.363	0.314053
799.845	0.314115
800.327	0.314167
800.809	0.314159
801.291	0.314084
801.773	0.313976
802.255	0.313893
802.737	0.313879
803.22	0.31394
803.702	0.314038
804.184	0.314107
804.666	0.314097
805.148	0.313993
805.63	0.313829
806.112	0.313662
806.595	0.313544
807.077	0.313495
807.559	0.313492
808.041	0.313494
808.523	0.313462
809.005	0.313393
809.487	0.313317
809.969	0.313286
810.452	0.313336
810.934	0.31347
811.416	0.313649
811.898	0.313814
812.38	0.313912
812.862	0.313928
813.344	0.313885
813.826	0.313826
814.308	0.313791
814.791	0.313789
815.273	0.313797
815.755	0.313775
816.237	0.313696
816.719	0.313562
817.201	0.31341
817.683	0.31329
818.165	0.313244
818.648	0.313275
819.13	0.313355
819.612	0.313431
820.094	0.313463
820.576	0.313437
821.058	0.313376
821.54	0.313316
822.023	0.313284
822.505	0.313279
822.987	0.313269
823.469	0.313212
823.951	0.313082
824.433	0.312888
824.915	0.312672
825.397	0.312492
825.88	0.31239
826.362	0.312377
826.844	0.312425
827.326	0.312488
827.808	0.312527
828.29	0.312533
828.772	0.312527
829.254	0.312541
829.736	0.312597
830.219	0.312686
830.701	0.312769
831.183	0.312802
831.665	0.312754
832.147	0.312632
832.629	0.312476
833.111	0.31234
833.593	0.312264
834.076	0.312257
834.558	0.312295
835.04	0.31234
835.522	0.312363
836.004	0.312362
836.486	0.312363
836.968	0.3124
837.45	0.312491
837.933	0.31262
838.415	0.312747
838.897	0.312823
839.379	0.312816
839.861	0.312733
840.343	0.312607
840.825	0.312488
841.307	0.312406
841.79	0.312367
842.272	0.312345
842.754	0.312308
843.236	0.312239
843.718	0.31215
844.2	0.312081
844.682	0.312074
845.164	0.31215
845.647	0.312294
846.129	0.312458
846.611	0.312587
847.093	0.312641
847.575	0.312621
848.057	0.312557
848.539	0.312494
849.021	0.312459
849.504	0.31245
849.986	0.312436
850.468	0.31238
850.95	0.312264
851.432	0.312106
851.914	0.311951
852.396	0.311851
852.878	0.311835
853.361	0.311894
853.843	0.311984
854.325	0.312049
854.807	0.312051
855.289	0.311989
855.771	0.311891
856.253	0.311804
856.736	0.311752
857.218	0.311731
857.7	0.311705
858.182	0.311632
858.664	0.311489
859.146	0.311289
859.628	0.311078
860.11	0.310914
860.592	0.310833
861.075	0.310834
861.557	0.310883
862.039	0.310927
862.521	0.310931
863.003	0.310892
863.485	0.310838
863.967	0.310807
864.449	0.310821
864.932	0.31087
865.414	0.310912
865.896	0.3109
866.378	0.31081
866.86	0.310657
867.342	0.310492
867.824	0.310373
868.307	0.31034
868.789	0.310393
869.271	0.310494
869.753	0.310588
870.235	0.310639
870.717	0.310646
871.199	0.310642
871.681	0.310674
872.163	0.310767
872.646	0.31091
873.128	0.311053
873.61	0.311139
874.092	0.311133
874.574	0.311042
875.056	0.310912
875.538	0.310804
876.02	0.310757
876.503	0.310771
876.985	0.310809
877.467	0.310817
877.949	0.310759
878.431	0.31064
878.913	0.310499
879.395	0.310389
879.877	0.310348
880.36	0.310371
880.842	0.31042
881.324	0.310441
881.806	0.310396
882.288	0.310284
882.77	0.310138
883.252	0.310009
883.734	0.30993
884.217	0.309901
884.699	0.309887
885.181	0.309844
885.663	0.30974
886.145	0.309583
886.627	0.309412
887.109	0.30928
887.591	0.309226
888.073	0.30925
888.556	0.309316
889.038	0.30937
889.52	0.309371
890.002	0.309309
890.484	0.30921
890.966	0.309116
891.448	0.309059
891.931	0.309042
892.413	0.309037
892.895	0.309004
893.377	0.308915
893.859	0.308776
894.341	0.308622
894.823	0.308499
895.305	0.308442
895.788	0.308451
896.27	0.308493
896.752	0.308522
897.234	0.308501
897.716	0.30843
898.198	0.308337
898.68	0.308261
899.162	0.308232
899.644	0.308245
900.127	0.308265
900.609	0.308244
901.091	0.308152
901.573	0.307991
902.055	0.307798
902.537	0.307626
903.019	0.307512
903.501	0.307463
903.984	0.307452
904.466	0.307436
904.948	0.307384
905.43	0.307293
905.912	0.307194
906.394	0.307127
906.876	0.307119
907.359	0.307165
907.841	0.307227
908.323	0.307253
908.805	0.307206
909.287	0.307083
909.769	0.306914
910.251	0.306746
910.733	0.306615
911.216	0.306526
911.698	0.306456
912.18	0.306369
912.662	0.306242
913.144	0.306081
913.626	0.305923
914.108	0.305815
914.59	0.305786
915.072	0.305831
915.555	0.305911
916.037	0.305971
916.519	0.305969
917.001	0.305898
917.483	0.305783
917.965	0.305665
918.447	0.305576
918.929	0.305517
919.412	0.305462
919.894	0.305373
920.376	0.305227
920.858	0.305035
921.34	0.304838
921.822	0.304687
922.304	0.304618
922.787	0.304629
923.269	0.304685
923.751	0.304733
924.233	0.304733
924.715	0.304677
925.197	0.304589
925.679	0.304507
926.161	0.30446
926.644	0.304444
927.126	0.304426
927.608	0.304363
928.09	0.304227
928.572	0.304026
929.054	0.3038
929.536	0.303604
930.018	0.303479
930.5	0.303434
930.983	0.303439
931.465	0.303451
931.947	0.303434
932.429	0.303383
932.911	0.303323
933.393	0.303288
933.875	0.303302
934.357	0.303356
934.84	0.303409
935.322	0.30341
935.804	0.303327
936.286	0.303162
936.768	0.302954
937.25	0.302756
937.732	0.30261
938.215	0.302525
938.697	0.302479
939.179	0.302434
939.661	0.302362
940.143	0.302266
940.625	0.302176
941.107	0.302133
941.589	0.30216
942.072	0.302245
942.554	0.302342
943.036	0.302395
943.518	0.302362
944	0.302245
944.482	0.302077
944.964	0.301911
945.446	0.301789
945.928	0.301717
946.411	0.301672
946.893	0.301612
947.375	0.30151
947.857	0.301368
948.339	0.301223
948.821	0.301121
949.303	0.301096
949.785	0.301143
950.268	0.301224
950.75	0.301284
951.232	0.301284
951.714	0.301216
952.196	0.30111
952.678	0.301009
953.16	0.300947
953.643	0.300925
954.125	0.300912
954.607	0.300865
955.089	0.300758
955.571	0.300598
956.053	0.300426
956.535	0.300299
957.017	0.300254
957.5	0.300297
957.982	0.300392
958.464	0.300486
958.946	0.300536
959.428	0.300532
959.91	0.300496
960.392	0.300467
960.874	0.300473
961.356	0.30051
961.839	0.300546
962.321	0.300538
962.803	0.300458
963.285	0.300317
963.767	0.300158
964.249	0.300037
964.731	0.299995
965.213	0.300036
965.696	0.300126
966.178	0.300213
966.66	0.300257
967.142	0.300253
967.624	0.300226
968.106	0.30022
968.588	0.300262
969.071	0.300349
969.553	0.300443
970.035	0.300493
970.517	0.300466
970.999	0.300363
971.481	0.300223
971.963	0.300101
972.445	0.30004
972.928	0.300046
973.41	0.300094
973.892	0.30014
974.374	0.300149
974.856	0.300122
975.338	0.300088
975.82	0.300089
976.302	0.300151
976.784	0.300266
977.267	0.300393
977.749	0.300479
978.231	0.300487
978.713	0.300417
979.195	0.300307
979.677	0.300208
980.159	0.30016
980.641	0.300169
981.124	0.300205
981.606	0.300225
982.088	0.300199
982.57	0.300131
983.052	0.300055
983.534	0.300022
984.016	0.300062
984.499	0.300173
984.981	0.300314
985.463	0.300431
985.945	0.300486
986.427	0.300474
986.909	0.300428
987.391	0.300394
987.873	0.300407
988.356	0.300468
988.838	0.300545
989.32	0.300593
989.802	0.300584
990.284	0.300527
990.766	0.300461
991.248	0.30044
991.73	0.300498
992.212	0.300634
992.695	0.300806
993.177	0.300959
993.659	0.301051
994.141	0.301075
994.623	0.301064
995.105	0.301063
995.587	0.301107
996.069	0.301196
996.552	0.301297
997.034	0.301367
997.516	0.301377
997.998	0.301335
998.48	0.30128
998.962	0.301268
999.444	0.301334
999.927	0.30148
1000.41	0.301667
1000.89	0.301844
1001.37	0.301974
1001.86	0.302052
1002.34	0.302108
1002.82	0.30218
1003.3	0.302293
1003.78	0.302435
1004.27	0.302563
1004.75	0.302628
1005.23	0.302601
1005.71	0.302497
1006.19	0.302367
1006.68	0.302275
1007.16	0.302264
1007.64	0.302337
1008.12	0.302455
1008.61	0.302563
1009.09	0.302619
1009.57	0.302621
1010.05	0.302601
1010.53	0.302603
1011.01	0.302658
1011.5	0.302757
1011.98	0.302856
1012.46	0.3029
1012.94	0.302852
1013.43	0.302717
1013.91	0.30254
1014.39	0.302379
1014.87	0.302278
1015.35	0.302245
1015.84	0.302248
1016.32	0.302238
1016.8	0.302182
1017.28	0.302084
1017.76	0.301981
1018.25	0.301922
1018.73	0.301942
1019.21	0.302033
1019.69	0.30215
1020.18	0.302233
1020.66	0.302238
1021.14	0.302162
1021.62	0.30204
1022.1	0.301923
1022.59	0.301852
1023.07	0.301831
1023.55	0.301831
1024.03	0.301807
1024.52	0.301732
1025	0.301617
1025.48	0.301504
1025.96	0.301449
1026.44	0.30149
1026.92	0.301623
1027.41	0.301804
1027.89	0.301971
1028.37	0.302079
1028.85	0.302121
1029.34	0.302128
1029.82	0.302146
1030.3	0.302209
1030.78	0.302314
1031.27	0.302422
1031.75	0.302483
1032.23	0.302464
1032.71	0.302373
1033.19	0.302257
1033.67	0.302175
1034.16	0.302173
1034.64	0.302258
1035.12	0.302398
1035.6	0.302542
1036.09	0.30265
1036.57	0.302718
1037.05	0.302774
1037.53	0.302859
1038.01	0.302998
1038.5	0.303181
1038.98	0.303362
1039.46	0.303487
1039.94	0.303521
1040.42	0.30347
1040.91	0.303379
1041.39	0.303307
1041.87	0.3033
1042.35	0.303368
1042.84	0.303481
1043.32	0.303597
1043.8	0.303685
1044.28	0.303746
1044.76	0.303812
1045.25	0.303924
1045.73	0.304104
1046.21	0.304335
1046.69	0.304571
1047.17	0.304751
1047.66	0.304843
1048.14	0.304852
1048.62	0.304822
1049.1	0.304809
1049.59	0.304851
1050.07	0.304951
1050.55	0.305076
1051.03	0.305179
1051.51	0.305237
1052	0.30526
1052.48	0.305289
1052.96	0.305375
1053.44	0.305543
1053.92	0.305777
1054.41	0.306026
1054.89	0.306225
1055.37	0.306337
1055.85	0.306363
1056.34	0.306349
1056.82	0.306351
1057.3	0.306409
1057.78	0.306526
1058.26	0.306667
1058.75	0.306787
1059.23	0.306861
1059.71	0.3069
1060.19	0.306946
1060.67	0.307051
1061.16	0.307243
1061.64	0.307507
1062.12	0.307794
1062.6	0.308042
1063.09	0.308214
1063.57	0.308315
1064.05	0.308385
1064.53	0.308476
1065.01	0.30862
1065.49	0.308808
1065.98	0.308997
1066.46	0.309137
1066.94	0.309202
1067.42	0.309208
1067.91	0.309207
1068.39	0.309261
1068.87	0.309408
1069.35	0.309639
1069.83	0.309908
1070.32	0.310153
1070.8	0.310333
1071.28	0.310446
1071.76	0.310531
1072.24	0.310636
1072.73	0.310792
1073.21	0.310992
1073.69	0.311194
1074.17	0.311348
1074.66	0.311429
1075.14	0.311451
1075.62	0.311465
1076.1	0.311526
1076.58	0.311669
1077.07	0.311882
1077.55	0.312117
1078.03	0.312314
1078.51	0.312436
1078.99	0.312488
1079.48	0.31251
1079.96	0.312552
1080.44	0.312644
1080.92	0.312775
1081.41	0.312901
1081.89	0.31297
1082.37	0.312957
1082.85	0.312879
1083.33	0.312792
1083.82	0.312764
1084.3	0.312844
1084.78	0.313044
1085.26	0.313339
1085.74	0.313688
1086.23	0.314066
1086.71	0.314472
1087.19	0.314929
1087.67	0.315457
1088.15	0.316045
1088.64	0.316643
1089.12	0.317175
1089.6	0.317575
1090.08	0.317813
1090.57	0.317917
1091.05	0.317952
1091.53	0.317988
1092.01	0.318067
1092.49	0.31818
1092.98	0.318285
1093.46	0.318327
1093.94	0.318284
1094.42	0.318173
1094.9	0.318046
1095.39	0.317955
1095.87	0.317927
1096.35	0.317941
1096.83	0.317943
1097.32	0.317875
1097.8	0.317707
1098.28	0.317458
1098.76	0.317181
1099.24	0.316934
1099.73	0.31675
1100.21	0.316621
1100.69	0.3165
1101.17	0.316337
1101.65	0.316107
1102.14	0.31583
1102.62	0.315555
1103.1	0.31534
1103.58	0.315214
1104.07	0.315164
1104.55	0.315144
1105.03	0.315097
1105.51	0.314993
1105.99	0.314846
1106.48	0.314699
1106.96	0.314604
1107.44	0.314586
1107.92	0.31463
1108.4	0.314688
1108.89	0.314706
1109.37	0.31466
1109.85	0.314567
1110.33	0.314479
1110.82	0.314452
1111.3	0.314515
1111.78	0.314651
1112.26	0.31481
1112.74	0.314931
1113.23	0.314981
1113.71	0.314971
1114.19	0.314947
1114.67	0.314961
1115.15	0.315044
1115.64	0.315182
1116.12	0.315328
1116.6	0.315432
1117.08	0.315466
1117.57	0.315449
1118.05	0.31543
1118.53	0.315465
1119.01	0.315582
1119.49	0.315768
1119.97	0.315973
1120.46	0.316142
1120.94	0.316246
1121.42	0.316295
1121.9	0.316338
1122.39	0.316427
1122.87	0.316593
1123.35	0.316824
1123.83	0.317074
1124.32	0.317293
1124.8	0.317453
1125.28	0.317569
1125.76	0.317683
1126.24	0.317844
1126.72	0.318075
1127.21	0.318358
1127.69	0.318644
1128.17	0.318882
1128.65	0.319047
1129.14	0.319156
1129.62	0.319261
1130.1	0.319412
1130.58	0.319639
1131.06	0.319925
1131.55	0.320223
1132.03	0.32048
1132.51	0.320673
1132.99	0.320815
1133.47	0.320955
1133.96	0.321143
1134.44	0.321405
1134.92	0.321727
1135.4	0.322062
1135.89	0.322358
1136.37	0.322592
1136.85	0.322778
1137.33	0.322963
1137.81	0.323193
1138.3	0.323491
1138.78	0.323838
1139.26	0.324188
1139.74	0.324491
1140.22	0.324727
1140.71	0.324916
1141.19	0.325108
1141.67	0.325351
1142.15	0.325668
1142.63	0.326041
1143.12	0.326422
1143.6	0.326765
1144.08	0.327052
1144.56	0.327308
1145.05	0.327584
1145.53	0.327928
1146.01	0.328358
1146.49	0.328846
1146.97	0.329333
1147.46	0.329765
1147.94	0.330119
1148.42	0.330419
1148.9	0.330719
1149.38	0.331076
1149.87	0.33151
1150.35	0.331999
1150.83	0.332491
1151.31	0.332931
1151.8	0.333298
1152.28	0.333617
1152.76	0.33394
1153.24	0.334322
1153.72	0.334782
1154.21	0.335299
1154.69	0.335819
1155.17	0.336293
1155.65	0.336704
1156.13	0.337079
1156.62	0.337473
1157.1	0.337939
1157.58	0.338493
1158.06	0.339106
1158.55	0.339719
1159.03	0.340277
1159.51	0.340762
1159.99	0.341199
1160.47	0.341647
1160.96	0.342158
1161.44	0.342753
1161.92	0.343409
1162.4	0.344075
1162.88	0.344705
1163.37	0.345292
1163.85	0.345872
1164.33	0.346507
1164.81	0.347245
1165.3	0.348092
1165.78	0.348999
1166.26	0.349886
1166.74	0.350679
1167.22	0.351347
1167.71	0.351914
1168.19	0.352435
1168.67	0.352967
1169.15	0.353525
1169.63	0.354082
1170.12	0.354579
1170.6	0.354965
1171.08	0.35523
1171.56	0.355411
1172.05	0.355575
1172.53	0.355781
1173.01	0.356053
1173.49	0.35637
1173.97	0.356676
1174.46	0.356921
1174.94	0.357086
1175.42	0.357192
1175.9	0.357284
1176.38	0.357397
1176.87	0.357532
1177.35	0.357654
1177.83	0.357709
1178.31	0.357661
1178.8	0.357513
1179.28	0.357312
1179.76	0.357122
1180.24	0.356993
1180.72	0.356929
1181.2	0.356891
1181.69	0.356813
1182.17	0.356648
1182.65	0.356389
1183.13	0.356075
1183.62	0.355769
1184.1	0.355524
1184.58	0.355352
1185.06	0.355224
1185.54	0.355089
1186.03	0.354907
1186.51	0.354677
1186.99	0.354437
1187.47	0.354245
1187.95	0.35414
1188.44	0.354124
1188.92	0.35415
1189.4	0.354154
1189.88	0.354086
1190.37	0.35394
1190.85	0.353756
1191.33	0.353597
1191.81	0.353515
1192.29	0.353517
1192.78	0.353567
1193.26	0.353602
1193.74	0.353571
1194.22	0.353463
1194.7	0.353311
1195.19	0.353172
1195.67	0.353094
1196.15	0.353087
1196.63	0.353117
1197.12	0.353129
1197.6	0.353078
1198.08	0.352957
1198.56	0.352803
1199.04	0.352671
1199.53	0.352604
1200.01	0.352609
1200.49	0.352646
1200.97	0.352656
1201.45	0.352594
1201.94	0.352454
1202.42	0.352277
1202.9	0.352121
1203.38	0.352034
1203.87	0.352021
1204.35	0.352046
1204.83	0.35205
1205.31	0.351984
1205.79	0.351844
1206.28	0.351666
1206.76	0.351511
1207.24	0.351421
1207.72	0.351399
1208.2	0.351401
1208.69	0.351361
1209.17	0.351227
1209.65	0.350992
1210.13	0.350701
1210.62	0.350423
1211.1	0.350221
1211.58	0.350116
1212.06	0.350079
1212.54	0.350048
1213.03	0.349967
1213.51	0.349813
1213.99	0.349609
1214.47	0.3494
1214.95	0.34923
1215.44	0.349105
1215.92	0.348996
1216.4	0.348847
1216.88	0.348615
1217.37	0.348291
1217.85	0.347909
1218.33	0.347526
1218.81	0.34719
1219.29	0.34691
1219.78	0.346654
1220.26	0.346365
1220.74	0.34599
1221.22	0.345512
1221.7	0.344955
1222.19	0.344368
1222.67	0.343793
1223.15	0.343245
1223.63	0.342699
1224.11	0.342109
1224.6	0.341437
1225.08	0.340676
1225.56	0.33986
1226.04	0.339045
1226.53	0.338288
1227.01	0.337621
1227.49	0.337045
1227.97	0.336541
1228.45	0.33609
1228.94	0.335693
1229.42	0.335369
1229.9	0.335143
1230.38	0.335023
1230.86	0.334981
1231.35	0.334958
1231.83	0.334885
1232.31	0.334716
1232.79	0.334452
1233.28	0.334144
1233.76	0.333866
1234.24	0.333682
1234.72	0.333616
1235.2	0.333642
1235.68	0.333703
1236.17	0.333737
1236.65	0.333716
1237.13	0.333651
1237.61	0.333583
1238.1	0.33355
1238.58	0.333568
1239.06	0.333612
1239.54	0.333633
1240.03	0.333585
1240.51	0.33345
1240.99	0.333249
1241.47	0.333029
1241.95	0.332841
1242.43	0.332716
1242.92	0.332653
1243.4	0.332631
1243.88	0.33263
1244.36	0.332645
1244.85	0.3327
1245.33	0.332823
1245.81	0.333032
1246.29	0.333313
1246.77	0.333622
1247.26	0.333896
1247.74	0.33409
1248.22	0.334194
1248.7	0.334239
1249.18	0.334279
1249.67	0.334363
1250.15	0.334511
1250.63	0.334709
1251.11	0.334923
1251.6	0.335122
1252.08	0.335308
1252.56	0.335509
1253.04	0.335771
1253.52	0.33613
1254.01	0.336588
1254.49	0.337113
1254.97	0.337652
1255.45	0.338163
1255.93	0.338632
1256.42	0.339083
1256.9	0.33956
1257.38	0.340101
1257.86	0.340729
1258.35	0.341446
1258.83	0.342252
1259.31	0.343164
1259.79	0.344229
1260.27	0.345508
1260.76	0.347045
1261.24	0.348836
1261.72	0.350813
1262.2	0.352861
1262.68	0.354861
1263.17	0.356737
1263.65	0.358484
1264.13	0.36016
1264.61	0.36185
1265.1	0.36361
1265.58	0.365439
1266.06	0.367278
1266.54	0.369047
1267.02	0.370689
1267.51	0.372204
1267.99	0.373651
1268.47	0.375108
1268.95	0.37663
1269.43	0.37822
1269.92	0.379834
1270.4	0.381412
1270.88	0.382926
1271.36	0.384402
1271.85	0.385901
1272.33	0.38748
1272.81	0.389142
1273.29	0.390819
1273.77	0.392393
1274.26	0.393755
1274.74	0.394861
1275.22	0.395755
1275.7	0.396544
1276.18	0.397343
1276.67	0.398206
1277.15	0.399103
1277.63	0.399934
1278.11	0.400589
1278.59	0.401014
1279.08	0.401243
1279.56	0.401378
1280.04	0.401531
1280.52	0.401758
1281.01	0.402029
1281.49	0.402242
1281.97	0.402285
1282.45	0.402099
1282.93	0.401712
1283.42	0.401213
1283.9	0.400702
1284.38	0.400222
1284.86	0.399737
1285.34	0.399153
1285.83	0.398379
1286.31	0.39739
1286.79	0.396255
1287.27	0.395106
1287.76	0.394076
1288.24	0.393227
1288.72	0.392512
1289.2	0.391806
1289.68	0.390969
1290.16	0.389926
1290.65	0.3887
1291.13	0.387392
1291.61	0.386125
1292.09	0.384964
1292.58	0.38389
1293.06	0.382805
1293.54	0.381596
1294.02	0.380201
1294.51	0.378647
1294.99	0.377042
1295.47	0.375514
1295.95	0.374149
1296.43	0.372947
1296.91	0.371823
1297.4	0.370657
1297.88	0.369367
1298.36	0.367947
1298.84	0.366468
1299.33	0.365032
1299.81	0.363709
1300.29	0.362503
1300.77	0.361346
1301.25	0.36014
1301.74	0.358819
1302.22	0.357385
1302.7	0.355909
1303.18	0.354487
1303.66	0.35319
1304.15	0.352016
1304.63	0.350894
1305.11	0.349724
1305.59	0.348437
1306.08	0.347039
1306.56	0.345611
1307.04	0.344272
1307.52	0.34311
1308	0.342135
1308.49	0.341262
1308.97	0.340347
1309.45	0.339257
1309.93	0.337931
1310.41	0.336406
1310.9	0.334792
1311.38	0.333226
1311.86	0.331821
1312.34	0.330627
1312.83	0.329621
1313.31	0.328733
1313.79	0.327886
1314.27	0.327028
1314.75	0.326134
1315.24	0.325192
1315.72	0.324184
1316.2	0.323082
1316.68	0.321872
1317.16	0.320582
1317.65	0.3193
1318.13	0.318165
1318.61	0.317316
1319.09	0.316833
1319.58	0.316682
1320.06	0.316725
1320.54	0.316766
1321.02	0.316639
1321.5	0.31627
1321.99	0.315692
1322.47	0.315009
1322.95	0.314336
1323.43	0.313748
1323.91	0.313246
1324.4	0.312768
1324.88	0.312239
1325.36	0.311617
1325.84	0.310925
1326.33	0.310239
1326.81	0.309646
1327.29	0.309202
1327.77	0.308906
1328.25	0.308708
1328.73	0.308547
1329.22	0.308391
1329.7	0.30825
1330.18	0.308153
1330.66	0.308096
1331.15	0.307997
1331.63	0.307685
1332.11	0.306945
1332.59	0.305592
1333.08	0.303548
1333.56	0.300862
1334.04	0.297683
1334.52	0.294201
1335	0.290594
1335.48	0.286977
1335.97	0.283394
1336.45	0.279842
1336.93	0.276319
1337.41	0.272888
1337.9	0.269728
1338.38	0.267125
1338.86	0.265402
1339.34	0.264759
1339.82	0.265121
1340.31	0.266113
1340.79	0.26724
1341.27	0.268109
1341.75	0.268544
1342.23	0.268568
1342.72	0.268309
1343.2	0.267919
1343.68	0.267511
1344.16	0.267137
1344.65	0.266793
1345.13	0.266455
1345.61	0.266109
1346.09	0.265767
1346.57	0.265464
1347.06	0.265231
1347.54	0.265079
1348.02	0.265001
1348.5	0.264992
1348.98	0.265061
1349.47	0.265242
1349.95	0.265571
1350.43	0.266048
1350.91	0.266621
1351.39	0.267189
1351.88	0.267646
1352.36	0.267943
1352.84	0.268134
1353.32	0.268371
1353.81	0.268873
1354.29	0.26984
1354.77	0.271383
1355.25	0.273482
1355.73	0.276024
1356.22	0.27889
1356.7	0.282036
1357.18	0.285506
1357.66	0.289378
1358.14	0.293671
1358.63	0.298255
1359.11	0.302845
1359.59	0.307056
1360.07	0.310516
1360.56	0.312956
1361.04	0.314242
1361.52	0.314356
1362	0.313368
1362.48	0.311424
1362.97	0.308745
1363.45	0.305581
1363.93	0.302147
1364.41	0.298577
1364.89	0.294933
1365.38	0.291248
1365.86	0.28756
1366.34	0.283947
1366.82	0.28053
1367.31	0.277466
1367.79	0.274905
1368.27	0.272933
1368.75	0.271532
1369.23	0.270568
1369.72	0.269816
1370.2	0.269016
1370.68	0.26793
1371.16	0.266398
1371.64	0.26438
1372.13	0.261987
1372.61	0.259503
1373.09	0.257377
1373.57	0.256125
1374.06	0.256099
1374.54	0.257215
1375.02	0.258933
1375.5	0.260562
1375.98	0.261636
1376.47	0.262039
1376.95	0.26192
1377.43	0.261557
1377.91	0.26123
1378.39	0.261121
1378.88	0.261251
1379.36	0.261503
1379.84	0.261717
1380.32	0.261801
1380.81	0.261779
1381.29	0.261753
1381.77	0.261824
1382.25	0.261994
1382.73	0.262126
1383.21	0.261984
1383.7	0.261344
1384.18	0.260102
1384.66	0.258323
1385.14	0.256245
1385.63	0.254265
1386.11	0.252876
1386.59	0.252503
1387.07	0.253261
1387.56	0.254836
1388.04	0.256663
1388.52	0.258249
1389	0.259353
1389.48	0.259948
1389.96	0.260096
1390.45	0.259849
1390.93	0.259212
1391.41	0.258155
1391.89	0.256658
1392.38	0.254758
1392.86	0.252602
1393.34	0.250476
1393.82	0.248791
1394.3	0.247945
1394.79	0.248071
1395.27	0.248868
1395.75	0.249763
1396.23	0.250268
1396.71	0.250211
1397.2	0.249745
1397.68	0.249258
1398.16	0.249253
1398.64	0.250152
1399.13	0.252031
1399.61	0.254488
1400.09	0.256842
1400.57	0.258512
1401.05	0.25923
1401.54	0.259022
1402.02	0.25809
1402.5	0.25673
1402.98	0.255295
1403.46	0.254163
1403.95	0.253664
1404.43	0.253957
1404.91	0.254944
1405.39	0.2563
1405.88	0.257628
1406.36	0.258632
1406.84	0.259181
1407.32	0.259286
1407.8	0.259037
1408.29	0.258553
1408.77	0.257951
1409.25	0.257336
1409.73	0.256807
1410.21	0.256448
1410.7	0.256318
1411.18	0.256429
1411.66	0.25673
1412.14	0.257106
1412.62	0.257406
1413.11	0.257472
1413.59	0.257171
1414.07	0.256417
1414.55	0.255173
1415.04	0.253454
1415.52	0.251309
1416	0.24882
1416.48	0.246117
1416.96	0.243434
1417.45	0.241192
1417.93	0.240046
1418.41	0.240717
1418.89	0.243465
1419.38	0.247563
1419.86	0.251578
1420.34	0.254326
1420.82	0.255397
1421.3	0.254984
1421.79	0.253551
1422.27	0.251667
1422.75	0.249968
1423.23	0.249101
1423.71	0.249523
1424.2	0.251183
1424.68	0.253436
1425.16	0.255404
1425.64	0.256478
1426.12	0.2565
1426.61	0.25564
1427.09	0.254228
1427.57	0.252641
1428.05	0.251238
1428.54	0.250288
1429.02	0.249896
1429.5	0.25
1429.98	0.250441
1430.46	0.251074
1430.95	0.251793
1431.43	0.252488
1431.91	0.252984
1432.39	0.253052
1432.87	0.252476
1433.36	0.251141
1433.84	0.249081
1434.32	0.246507
1434.8	0.243846
1435.29	0.241799
1435.77	0.241283
1436.25	0.242965
1436.73	0.246508
1437.21	0.250516
1437.7	0.253642
1438.18	0.255426
1438.66	0.256112
1439.14	0.256162
1439.62	0.255968
1440.11	0.25577
1440.59	0.255658
1441.07	0.255614
1441.55	0.255577
1442.04	0.255507
1442.52	0.255407
1443	0.255289
1443.48	0.255123
1443.96	0.254804
1444.44	0.254183
1444.93	0.253138
1445.41	0.251665
1445.89	0.249937
1446.37	0.248309
1446.86	0.247254
1447.34	0.247183
1447.82	0.248172
1448.3	0.249814
1448.78	0.251421
1449.27	0.252431
1449.75	0.252659
1450.23	0.252249
1450.71	0.251494
1451.19	0.250672
1451.68	0.249915
1452.16	0.249139
1452.64	0.248063
1453.12	0.246353
1453.61	0.243758
1454.09	0.240178
1454.57	0.235648
1455.05	0.230361
1455.53	0.224831
1456.02	0.220209
1456.5	0.218375
1456.98	0.220791
1457.46	0.226597
1457.94	0.233254
1458.43	0.239064
1458.91	0.243724
1459.39	0.247435
1459.87	0.250299
1460.36	0.252239
1460.84	0.253131
1461.32	0.252928
1461.8	0.25171
1462.28	0.249698
1462.77	0.24726
1463.25	0.244927
1463.73	0.243368
1464.21	0.243176
1464.69	0.244468
1465.18	0.246701
1465.66	0.24903
1466.14	0.250855
1466.62	0.251988
1467.11	0.252482
1467.59	0.252416
1468.07	0.251796
1468.55	0.250546
1469.03	0.248552
1469.52	0.245729
1470	0.242071
1470.48	0.237728
1470.96	0.233131
1471.44	0.229158
1471.93	0.227092
1472.41	0.227874
1472.89	0.231015
1473.37	0.234793
1473.86	0.237777
1474.34	0.239615
1474.82	0.240714
1475.3	0.24171
1475.78	0.243114
1476.27	0.245084
1476.75	0.247346
1477.23	0.249365
1477.71	0.250662
1478.19	0.251033
1478.68	0.250549
1479.16	0.249476
1479.64	0.248185
1480.12	0.247086
1480.61	0.246543
1481.09	0.246732
1481.57	0.247532
1482.05	0.248566
1482.53	0.24938
1483.02	0.249639
1483.5	0.249202
1483.98	0.248083
1484.46	0.246395
1484.94	0.244294
1485.43	0.241941
1485.91	0.239462
1486.39	0.236922
1486.87	0.234323
1487.35	0.231653
1487.84	0.229
1488.32	0.226681
1488.8	0.225323
1489.28	0.225734
1489.77	0.228434
1490.25	0.233065
1490.73	0.238375
1491.21	0.242968
1491.69	0.246029
1492.18	0.247401
1492.66	0.247299
1493.14	0.246043
1493.62	0.243939
1494.1	0.241273
1494.59	0.238346
1495.07	0.235529
1495.55	0.233265
1496.03	0.231969
1496.52	0.231831
1497	0.232681
1497.48	0.234107
1497.96	0.235707
1498.44	0.237252
1498.92	0.238677
1499.41	0.239976
1499.89	0.241117
1500.37	0.242008
1500.85	0.242506
1501.34	0.24246
1501.82	0.241748
1502.3	0.240286
1502.78	0.238024
1503.27	0.23492
1503.75	0.230909
1504.23	0.225878
1504.71	0.219673
1505.19	0.212224
1505.67	0.204006
1506.16	0.197082
1506.64	0.1955
1507.12	0.201388
1507.6	0.210863
1508.09	0.21904
1508.57	0.224492
1509.05	0.227812
1509.53	0.229879
1510.01	0.231347
1510.5	0.232627
1510.98	0.233928
1511.46	0.235259
1511.94	0.236444
1512.42	0.237183
1512.91	0.237165
1513.39	0.236174
1513.87	0.234142
1514.35	0.231164
1514.84	0.227524
1515.32	0.223785
1515.8	0.220854
1516.28	0.219771
1516.76	0.220985
1517.25	0.223657
1517.73	0.226124
1518.21	0.227076
1518.69	0.226047
1519.17	0.223168
1519.66	0.218915
1520.14	0.214201
1520.62	0.210695
1521.1	0.210576
1521.59	0.214613
1522.07	0.220562
1522.55	0.225358
1523.03	0.227779
1523.51	0.228205
1524	0.227513
1524.48	0.226565
1524.96	0.226081
1525.44	0.226518
1525.92	0.227923
1526.41	0.229937
1526.89	0.232088
1527.37	0.234102
1527.85	0.235959
1528.34	0.237698
1528.82	0.239225
1529.3	0.240253
1529.78	0.240401
1530.26	0.239374
1530.75	0.237076
1531.23	0.233665
1531.71	0.229615
1532.19	0.225861
1532.67	0.223875
1533.16	0.225092
1533.64	0.229387
1534.12	0.234516
1534.6	0.238072
1535.09	0.239182
1535.57	0.23814
1536.05	0.235529
1536.53	0.231809
1537.01	0.227247
1537.49	0.221964
1537.98	0.216014
1538.46	0.209544
1538.94	0.203114
1539.42	0.198114
1539.91	0.196577
1540.39	0.199546
1540.87	0.205548
1541.35	0.211806
1541.83	0.216459
1542.32	0.219126
1542.8	0.220357
1543.28	0.221132
1543.76	0.222552
1544.24	0.225478
1544.73	0.229995
1545.21	0.235186
1545.69	0.239668
1546.17	0.242457
1546.66	0.243308
1547.14	0.242505
1547.62	0.240574
1548.1	0.238153
1548.58	0.235975
1549.07	0.234774
1549.55	0.234954
1550.03	0.236215
1550.51	0.237667
1550.99	0.238449
1551.48	0.238181
1551.96	0.236935
1552.44	0.235027
1552.92	0.232879
1553.41	0.23091
1553.89	0.229392
1554.37	0.228262
1554.85	0.227102
1555.33	0.225361
1555.82	0.222594
1556.3	0.218506
1556.78	0.212871
1557.26	0.205578
1557.74	0.197235
1558.23	0.191216
1558.71	0.195448
1559.19	0.212445
1559.67	0.229806
1560.15	0.239621
1560.64	0.243526
1561.12	0.244345
1561.6	0.243687
1562.08	0.242334
1562.57	0.240718
1563.05	0.239174
1563.53	0.238042
1564.01	0.237633
1564.49	0.238064
1564.98	0.239076
1565.46	0.240079
1565.94	0.240437
1566.42	0.239756
1566.9	0.237953
1567.39	0.235219
1567.87	0.232018
1568.35	0.229194
1568.83	0.227958
1569.32	0.22936
1569.8	0.23325
1570.28	0.238037
1570.76	0.241945
1571.24	0.244116
1571.73	0.244542
1572.21	0.243557
1572.69	0.241517
1573.17	0.238707
1573.65	0.235365
1574.14	0.231755
1574.62	0.228302
1575.1	0.225743
1575.58	0.225112
1576.07	0.227182
1576.55	0.23154
1577.03	0.236578
1577.51	0.240775
1577.99	0.243548
1578.48	0.245041
1578.96	0.245645
1579.44	0.245749
1579.92	0.24566
1580.4	0.245591
1580.89	0.245654
1581.37	0.245848
1581.85	0.246095
1582.33	0.246297
1582.82	0.246399
1583.3	0.246416
1583.78	0.246413
1584.26	0.246458
1584.74	0.246585
1585.23	0.246764
1585.71	0.246919
1586.19	0.246961
1586.67	0.246841
1587.15	0.246569
1587.64	0.246208
1588.12	0.245849
1588.6	0.245579
1589.08	0.245444
1589.57	0.245439
1590.05	0.245506
1590.53	0.245566
1591.01	0.245551
1591.49	0.245416
1591.97	0.245146
1592.46	0.244762
1592.94	0.244314
1593.42	0.243881
1593.9	0.243559
1594.39	0.243444
1594.87	0.243604
1595.35	0.24405
1595.83	0.24472
1596.32	0.245488
1596.8	0.246197
1597.28	0.246712
1597.76	0.246957
1598.24	0.246921
1598.72	0.246648
1599.21	0.246202
1599.69	0.245653
1600.17	0.245058
1600.65	0.244473
1601.14	0.243956
1601.62	0.243575
1602.1	0.2434
1602.58	0.243475
1603.06	0.243786
1603.55	0.24423
1604.03	0.244638
1604.51	0.244821
1604.99	0.244643
1605.47	0.244077
1605.96	0.243208
1606.44	0.242218
1606.92	0.241331
1607.4	0.240757
1607.89	0.240618
1608.37	0.240912
1608.85	0.241527
1609.33	0.242319
1609.81	0.243182
1610.3	0.244055
1610.78	0.244885
1611.26	0.245565
1611.74	0.245918
1612.22	0.245727
1612.71	0.244813
1613.19	0.243088
[truncated: 4,951 more rows]

## Sheet: INFO
Diamond-inclusion system recording old deep lithosphere conditions at Udachnaya (Siberia)
Nestola Fabrizio1, Zaffiro Gabriele2, Mazzucchelli Mattia L.2, Nimis Paolo1, Andreozzi Giovanni B.3, Periotto Benedetta1, Princivalle Francesco4, Lenaz Davide4, Secco Luciano1, Pasqualetto Leonardo1, Logvinova Alla M.5,6, Sobolev Nikolay V.5,6, Lorenzetti Alessandra7, Harris Jeffrey W.8
DiaMap_v18_001
Instructions:
Start at the 'Interpolation' sheet, and work through the sheets in order. The final sheet 'baselining' is just for visual purposes, providing a baselined spectrum for publication. It is not utilised in any of the calculations.
Instructions are provided at the top of each sheet in black cells.
References:
This worksheet has been built by Dr Daniel Howell. It utilises the Nitrogen fitting least-squares fitting approach, first developed by Dr David Fisher (De Beers Technologies, UK) in the CAXBD97.xls sheet.
This work was first published in the paper "Howell, D., O'Neill, C. J., Grant, K. J., Griffin, W. L., Pearson, N. J., & O'Reilly, S. Y. (2012). μ-FTIR mapping: distribution of impurities in different types of diamond growth. Diamond and Related Materials, 29, 29-36."
A second paper utilising the DiaMap code followed "Howell, D., C. J. O’Neill, K. J. Grant, W. L. Griffin, S. Y. O’Reilly, N. J. Pearson, R. A. Stern, and T. Stachel (2012). "Platelet development in cuboid diamonds: insights from micro-FTIR mapping." Contributions to Mineralogy and Petrology 164 (6), 1011-1025."
If you use this DiaMap workbook in your research, please acknowledge it in your publications and cite these two papers.
This workbook is regularly evolving and improving. Please check DDLRS.CO to find the latest version and see any notices of changes.
Acknowledgements of funding:
The DiaMap project is a constant work in progress, below are all the funding agencies that have supported me over the years and contributed to this project.
The analytical work used instrumentation in the Geochemical Analysis Unit (GAU) of the GEMOC key centre, supported by DEST Systemic Infrastructure Grants, ARC LIEF, NCRIS, industry partners and Macquarie University.
Funding from a DAAD PRIME fellowship while working at Goethe University, Frankfurt, and the University of Bristol.
Support from ERC Starting Grant 307322 awarded to Prof. Fabrizio Nestola, Univeristy of Padua.
Funding from the DCO to Prof. D. Graham Pearson and Prof. Thomas Stachel, University of Alberta.
Financial Support from the Diamond Durability Laboratory.

## Sheet: RESULTS
Results generated from all the other sheets in this workbook are presented here and plotted on the graphs. No actions required. Start the deconvolution process at the 'interpolation' sheet. Ages and Temperatures of the isotherms are editable - see cells directly below the graph.
SAMPLE	NITROGEN						HYDROGEN		Platelets
NAME	Na	Nb	d	N total	% IaB	Fit	H	H	Area	Peak	Peak
	(ppm)	(ppm)		(ppm)			@3107	@1405	I(B')	Position	Height
							(cm-1)	(cm-1)	(cm-2)	(cm-1)	(cm-1)
	182.412	73.6462	0.403477	256.058	28.7615	31.7007	0.594998	0.63759	2.10282	1362	0
	time in Ma	1000	1000	1000	1000
	Temp (oC)	1100	1125	1150	1175
							Average Platelet Diameter		110.5	μm
	* edit time and temperatures as you see fit
	** This chart is only provided for A->B aggregation, not C->A.						Platelet Aspect Ratio		0.491468
							Platelet Density		5.06779e-06	nm2/nm3
Formula used in this sheet
										Sample Data
E	6.88	7.03						uB	I(B')	uB	I(B')
R	8.61733e-05
-E/R	-81579.8							0	0	0.927533	2.10282
C0								10	500
C
	273.15									=N-B/79.4
A	294000
	time in secs	3.15576e+16	3.15576e+16	3.15576e+16	3.15576e+16
	C0	%B	%B	%B	%B
	10	0.146247	0.42193	1.16714	3.07905
	11	0.160848	0.463928	1.28236	3.37656
	12	0.175445	0.50589	1.39731	3.67225
	13	0.190038	0.547816	1.51199	3.96613
	14	0.204626	0.589707	1.62641	4.25823
	15	0.21921	0.631563	1.74056	4.54855
	16	0.23379	0.673384	1.85444	4.83712
	17	0.248365	0.715169	1.96807	5.12395
	18	0.262937	0.75692	2.08142	5.40906
	19	0.277504	0.798635	2.19452	5.69245
	20	0.292067	0.840315	2.30736	5.97416
	21	0.306625	0.88196	2.41993	6.25418
	22	0.32118	0.923571	2.53225	6.53255
	23	0.33573	0.965146	2.64431	6.80926
	24	0.350275	1.00669	2.75611	7.08434
	25	0.364817	1.04819	2.86765	7.3578
	26	0.379354	1.08966	2.97894	7.62966
	27	0.393887	1.1311	3.08998	7.89993
	28	0.408416	1.1725	3.20076	8.16862
	29	0.422941	1.21387	3.31129	8.43574
	30	0.437461	1.2552	3.42156	8.70132
	31	0.451977	1.2965	3.53159	8.96536
	32	0.466489	1.33776	3.64136	9.22788
	33	0.480997	1.37899	3.75088	9.48889
	34	0.4955	1.42018	3.86016	9.7484
	35	0.51	1.46134	3.96919	10.0064
	36	0.524495	1.50247	4.07797	10.263
	37	0.538985	1.54356	4.1865	10.5181
	38	0.553472	1.58461	4.29479	10.7717
	39	0.567954	1.62564	4.40284	11.0239
	40	0.582432	1.66663	4.51064	11.2747
	41	0.596906	1.70758	4.6182	11.5241
	42	0.611376	1.7485	4.72551	11.7721
	43	0.625841	1.78939	4.83259	12.0187
	44	0.640303	1.83024	4.93942	12.2639
	45	0.65476	1.87106	5.04602	12.5078
	46	0.669212	1.91184	5.15237	12.7503
	47	0.683661	1.95259	5.25849	12.9915
	48	0.698106	1.99331	5.36437	13.2313
	49	0.712546	2.03399	5.47002	13.4699
	50	0.726982	2.07464	5.57543	13.7071
	51	0.741414	2.11525	5.6806	13.943
	52	0.755841	2.15583	5.78554	14.1776
	53	0.770265	2.19638	5.89025	14.411
	54	0.784684	2.2369	5.99472	14.6431
	55	0.799099	2.27738	6.09896	14.8739
	56	0.81351	2.31782	6.20298	15.1035
	57	0.827917	2.35824	6.30676	15.3318
	58	0.842319	2.39862	6.41031	15.559
	59	0.856717	2.43896	6.51363	15.7849
	60	0.871112	2.47928	6.61673	16.0096
	61	0.885502	2.51956	6.7196	16.2331
	62	0.899887	2.55981	6.82224	16.4554
	63	0.914269	2.60002	6.92466	16.6766
	64	0.928646	2.6402	7.02685	16.8966
	65	0.94302	2.68035	7.12881	17.1154
	66	0.957389	2.72046	7.23056	17.3331
	67	0.971754	2.76054	7.33208	17.5496
	68	0.986114	2.80059	7.43338	17.765
	69	1.00047	2.84061	7.53446	17.9793
	70	1.01482	2.88059	7.63532	18.1924
	71	1.02917	2.92054	7.73595	18.4045
	72	1.04352	2.96045	7.83637	18.6155
	73	1.05786	3.00034	7.93657	18.8253
	74	1.07219	3.04019	8.03656	19.0341
	75	1.08652	3.08001	8.13632	19.2419
	76	1.10085	3.11979	8.23587	19.4485
	77	1.11517	3.15955	8.3352	19.6541
	78	1.12949	3.19927	8.43432	19.8587
	79	1.14381	3.23895	8.53323	20.0622
	80	1.15812	3.27861	8.63192	20.2647
	81	1.17243	3.31823	8.7304	20.4662
	82	1.18673	3.35782	8.82867	20.6666
	83	1.20103	3.39738	8.92672	20.8661
	84	1.21532	3.43691	9.02457	21.0645
	85	1.22961	3.4764	9.1222	21.2619
	86	1.2439	3.51586	9.21963	21.4584
	87	1.25818	3.55529	9.31684	21.6539
	88	1.27246	3.59468	9.41385	21.8484
	89	1.28673	3.63405	9.51065	22.042
	90	1.301	3.67338	9.60725	22.2346
	91	1.31527	3.71268	9.70364	22.4262
	92	1.32953	3.75195	9.79982	22.6169
	93	1.34378	3.79118	9.8958	22.8067
	94	1.35804	3.83039	9.99158	22.9955
	95	1.37229	3.86956	10.0871	23.1834
	96	1.38653	3.9087	10.1825	23.3704
	97	1.40077	3.94781	10.2777	23.5565
	98	1.41501	3.98689	10.3726	23.7417
	99	1.42924	4.02593	10.4674	23.926
	100	1.44347	4.06494	10.562	24.1094
	110	1.58553	4.45333	11.4967	25.896
	120	1.72718	4.83859	12.4122	27.6005
	130	1.86842	5.22076	13.3089	29.2282
	140	2.00926	5.59987	14.1874	30.7844
	150	2.14969	5.97595	15.0483	32.2737
	160	2.28972	6.34906	15.8921	33.7002
	170	2.42935	6.71921	16.7192	35.0678
	180	2.56858	7.08645	17.5303	36.3802
	190	2.70742	7.45081	18.3257	37.6405
	200	2.84586	7.81232	19.106	38.8519
	210	2.98391	8.17102	19.8714	40.0171
	220	3.12156	8.52694	20.6226	41.1388
	230	3.25883	8.88011	21.3597	42.2192
	240	3.39571	9.23056	22.0833	43.2608
	250	3.5322	9.57833	22.7937	44.2654
	260	3.6683	9.92344	23.4913	45.2351
	270	3.80402	10.2659	24.1764	46.1716
	280	3.93936	10.6058	24.8493	47.0766
	290	4.07432	10.9432	25.5104	47.9517
	300	4.2089	11.2779	26.1599	48.7983
	310	4.3431	11.6102	26.7982	49.6178
	320	4.47693	11.94	27.4256	50.4115
	330	4.61039	12.2674	28.0423	51.1806
	340	4.74347	12.5923	28.6486	51.9262
	350	4.87618	12.9148	29.2448	52.6494
	360	5.00852	13.235	29.8311	53.3511
	370	5.14049	13.5528	30.4078	54.0323
	380	5.2721	13.8683	30.9751	54.6939
	390	5.40334	14.1815	31.5332	55.3368
	400	5.53422	14.4924	32.0823	55.9616
	410	5.66474	14.8011	32.6227	56.5693
	420	5.7949	15.1076	33.1546	57.1603
	430	5.9247	15.4119	33.6781	57.7355
	440	6.05414	15.714	34.1935	58.2955
	450	6.18323	16.0139	34.701	58.8408
	460	6.31196	16.3117	35.2007	59.3721
	470	6.44034	16.6074	35.6928	59.8898
	480	6.56837	16.9011	36.1775	60.3944
	490	6.69605	17.1926	36.6549	60.8866
	500	6.82338	17.4822	37.1252	61.3666
	510	6.95036	17.7697	37.5886	61.835
	520	7.07699	18.0552	38.0453	62.2922
	530	7.20329	18.3387	38.4953	62.7386
	540	7.32924	18.6203	38.9388	63.1745
	550	7.45485	18.9	39.3759	63.6003
	560	7.58011	19.1777	39.8069	64.0164
	570	7.70504	19.4535	40.2317	64.4231
	580	7.82964	19.7275	40.6506	64.8207
	590	7.95389	19.9996	41.0637	65.2096
	600	8.07781	20.2699	41.471	65.5899
	610	8.2014	20.5383	41.8728	65.962
	620	8.32466	20.805	42.2691	66.3261
	630	8.44759	21.0698	42.66	66.6825
	640	8.57018	21.3329	43.0457	67.0315
	650	8.69245	21.5943	43.4262	67.3732
	660	8.8144	21.8539	43.8017	67.7079
	670	8.93601	22.1118	44.1722	68.0358
	680	9.05731	22.368	44.5378	68.3571
	690	9.17828	22.6225	44.8987	68.6721
	700	9.29893	22.8754	45.2549	68.9808
	710	9.41925	23.1266	45.6066	69.2835
	720	9.53926	23.3762	45.9538	69.5803
	730	9.65896	23.6241	46.2965	69.8715
	740	9.77833	23.8705	46.635	70.1571
	750	9.89739	24.1153	46.9692	70.4374
	760	10.0161	24.3585	47.2992	70.7125
	770	10.1346	24.6002	47.6252	70.9824
	780	10.2527	24.8403	47.9471	71.2475
	790	10.3705	25.0789	48.2651	71.5078
	800	10.488	25.316	48.5793	71.7633
	810	10.6052	25.5516	48.8896	72.0144
	820	10.7221	25.7857	49.1963	72.261
	830	10.8387	26.0183	49.4993	72.5033
	840	10.955	26.2495	49.7987	72.7414
	850	11.0709	26.4793	50.0945	72.9754
	860	11.1866	26.7076	50.3869	73.2055
	870	11.302	26.9345	50.6759	73.4316
	880	11.4171	27.16	50.9615	73.654
	890	11.5319	27.3841	51.2439	73.8727
	900	11.6463	27.6069	51.523	74.0878
	910	11.7605	27.8282	51.7989	74.2993
	920	11.8744	28.0483	52.0718	74.5075
	930	11.988	28.267	52.3415	74.7123
	940	12.1013	28.4843	52.6082	74.9138
	950	12.2143	28.7004	52.872	75.1122
	960	12.327	28.9151	53.1328	75.3074
	970	12.4395	29.1286	53.3908	75.4996
	980	12.5516	29.3408	53.6459	75.6888
	990	12.6635	29.5517	53.8983	75.8751
	1000	12.7751	29.7614	54.1479	76.0586
	1100	13.8753	31.7914	56.5032	77.7509
	1200	14.9481	33.7073	58.6283	79.2197
	1300	15.9946	35.5186	60.5555	80.5066
	1400	17.0156	37.2335	62.311	81.6434
	1500	18.0121	38.8595	63.917	82.6549
	1600	18.9849	40.4034	65.3917	83.5607
	1700	19.9349	41.8713	66.7506	84.3767
	1800	20.8629	43.2686	68.0068	85.1154
	1900	21.7696	44.6003	69.1716	85.7875
	2000	22.6558	45.8709	70.2545	86.4015
	2100	23.5222	47.0846	71.2639	86.9646
	2200	24.3693	48.245	72.2071	87.483
	2300	25.1979	49.3556	73.0903	87.9617
	2400	26.0085	50.4195	73.9191	88.4051
	2500	26.8017	51.4397	74.6984	88.817
	2600	27.5782	52.4187	75.4324	89.2007
	2700	28.3383	53.3591	76.1251	89.5589
	2800	29.0826	54.2629	76.7798	89.8941
	2900	29.8116	55.1325	77.3995	90.2085
	3000	30.5258	55.9695	77.987	90.5039
	3100	31.2256	56.7759	78.5448	90.782
	3200	31.9114	57.5533	79.075	91.0442
	3300	32.5837	58.3033	79.5796	91.292
	3400	33.2429	59.0272	80.0604	91.5264
	3500	33.8893	59.7264	80.5191	91.7485
	3600	34.5233	60.4021	80.9572	91.9593
	3700	35.1452	61.0555	81.376	92.1596
	3800	35.7554	61.6877	81.7768	92.3501
	3900	36.3543	62.2997	82.1607	92.5316
	4000	36.9421	62.8925	82.5288	92.7047
	4100	37.5192	63.4669	82.882	92.87
	4200	38.0857	64.0238	83.2212	93.0279
	4300	38.6421	64.564	83.5472	93.179
	4400	39.1886	65.0882	83.8608	93.3236
	4500	39.7254	65.5971	84.1626	93.4623
	4600	40.2529	66.0914	84.4534	93.5953
	4700	40.7712	66.5717	84.7337	93.723
	4800	41.2806	67.0386	85.004	93.8458
	4900	41.7812	67.4926	85.265	93.9638
	5000	42.2735	67.9342	85.517	94.0774
	5100	42.7574	68.3641	85.7605	94.1867
	5200	43.2334	68.7825	85.996	94.2921
	5300	43.7014	69.1901	86.2238	94.3938
	5400	44.1618	69.5871	86.4444	94.4919
	5500	44.6148	69.974	86.6579	94.5866
	5600	45.0604	70.3512	86.8649	94.6782
	5700	45.499	70.7191	87.0655	94.7666
	5800	45.9306	71.0779	87.2601	94.8522
	5900	46.3554	71.4281	87.449	94.935
	6000	46.7736	71.7698	87.6323	95.0153
	6100	47.1853	72.1035	87.8103	95.093
	6200	47.5907	72.4294	87.9833	95.1683
	6300	47.9899	72.7478	88.1514	95.2413
	6400	48.3831	73.0589	88.3149	95.3122
	6500	48.7704	73.3629	88.474	95.381
	6600	49.1519	73.6602	88.6288	95.4478
	6700	49.5278	73.951	88.7794	95.5127
	6800	49.8982	74.2353	88.9262	95.5758
	6900	50.2631	74.5136	89.0691	95.6371
	7000	50.6228	74.7859	89.2084	95.6967
	7100	50.9774	75.0524	89.3442	95.7548
	7200	51.3268	75.3133	89.4766	95.8112
	7300	51.6714	75.5689	89.6058	95.8663
	7400	52.011	75.8192	89.7319	95.9198
	7500	52.346	76.0645	89.8549	95.972
	7600	52.6763	76.3048	89.975	96.0229
	7700	53.002	76.5403	90.0923	96.0726
	7800	53.3233	76.7712	90.2069	96.121
	7900	53.6402	76.9976	90.3188	96.1682
	8000	53.9529	77.2196	90.4283	96.2143
	8100	54.2614	77.4374	90.5352	96.2593
	8200	54.5657	77.6511	90.6399	96.3032
	8300	54.8661	77.8607	90.7422	96.3461
	8400	55.1624	78.0665	90.8423	96.388
	8500	55.455	78.2684	90.9403	96.429
	8600	55.7437	78.4667	91.0362	96.4691
	8700	56.0287	78.6614	91.1301	96.5082
	8800	56.3101	78.8526	91.222	96.5465
	8900	56.5879	79.0404	91.3121	96.584
	9000	56.8622	79.2249	91.4003	96.6207
	9100	57.133	79.4062	91.4868	96.6566
	9200	57.4004	79.5844	91.5715	96.6917
	9300	57.6646	79.7595	91.6546	96.7261
	9400	57.9255	79.9316	91.736	96.7598
	9500	58.1831	80.1008	91.8159	96.7928
	9600	58.4377	80.2672	91.8942	96.8252
	9700	58.6892	80.4308	91.9711	96.8569
	9800	58.9376	80.5917	92.0465	96.888
	9900	59.1831	80.75	92.1205	96.9184
	10000	59.4256	80.9058	92.1932	96.9483

## Sheet: interpolation
649.904	0.310716	The purpose of this work sheet it to interpolate any raw data to integer wavenumbers with 1cm-1 spacing (columns D and E).
650.386	0.310816	ACTION: Copy worksheet of raw data into this workbook. Save this as a new file so not to overwrite the template. Copy and paste your raw spectral data in to columns A (wavenumbers) and B (absorbance) of this worksheet. Check the graph that the interpolated data looks ok.
650.868	0.310737		401	#N/A
651.35	0.310484		402	#N/A		Spectral Resolution		0.4821	cm-1	0.5
651.832	0.310154		403	#N/A
652.315	0.309874		404	#N/A
652.797	0.309725		405	#N/A
653.279	0.309704		406	#N/A
653.761	0.309744		407	#N/A
654.243	0.309762		408	#N/A
654.725	0.309714		409	#N/A
655.207	0.309615		410	#N/A
655.689	0.309523		411	#N/A
656.172	0.309497		412	#N/A
656.654	0.309557		413	#N/A
657.136	0.30967		414	#N/A
657.618	0.309781		415	#N/A
658.1	0.309846		416	#N/A
658.582	0.309862		417	#N/A
659.064	0.309874		418	#N/A
659.547	0.309947		419	#N/A
660.029	0.310129		420	#N/A
660.511	0.310434		421	#N/A
660.993	0.310841		422	#N/A
661.475	0.31132		423	#N/A
661.957	0.311858		424	#N/A
662.439	0.312456		425	#N/A
662.921	0.313099		426	#N/A
663.404	0.313723		427	#N/A
663.886	0.3142		428	#N/A
664.368	0.314358		429	#N/A
664.85	0.314012		430	#N/A
665.332	0.312976		431	#N/A
665.814	0.311028		432	#N/A
666.296	0.307866		433	#N/A
666.778	0.303118		434	#N/A
667.26	0.296619		435	#N/A
667.743	0.289285		436	#N/A
668.225	0.283932		437	#N/A
668.707	0.283259		438	#N/A
669.189	0.286518		439	#N/A
669.671	0.291049		440	#N/A
670.153	0.295194		441	#N/A
670.635	0.298513		442	#N/A
671.117	0.301054		443	#N/A
671.6	0.302935		444	#N/A
672.082	0.30421		445	#N/A
672.564	0.30488		446	#N/A
673.046	0.304962		447	#N/A
673.528	0.304548		448	#N/A
674.01	0.303823		449	#N/A
674.492	0.303009		450	#N/A
674.975	0.3023		451	#N/A
675.457	0.301807		452	#N/A
675.939	0.301538		453	#N/A
676.421	0.30141		454	#N/A
676.903	0.301311		455	#N/A
677.385	0.301163		456	#N/A
677.867	0.300971		457	#N/A
678.349	0.300809		458	#N/A
678.832	0.300775		459	#N/A
679.314	0.300935		460	#N/A
679.796	0.301272		461	#N/A
680.278	0.301696		462	#N/A
680.76	0.30208		463	#N/A
681.242	0.302338		464	#N/A
681.724	0.302465		465	#N/A
682.206	0.302539		466	#N/A
682.688	0.302665		467	#N/A
683.171	0.30292		468	#N/A
683.653	0.303308		469	#N/A
684.135	0.303758		470	#N/A
684.617	0.304163		471	#N/A
685.099	0.304445		472	#N/A
685.581	0.304599		473	#N/A
686.063	0.304692		474	#N/A
686.545	0.304819		475	#N/A
687.028	0.305058		476	#N/A
687.51	0.305431		477	#N/A
687.992	0.305897		478	#N/A
688.474	0.306387		479	#N/A
688.956	0.30685		480	#N/A
689.438	0.307283		481	#N/A
689.92	0.307731		482	#N/A
690.403	0.308241		483	#N/A
690.885	0.308827		484	#N/A
691.367	0.309447		485	#N/A
691.849	0.310017		486	#N/A
692.331	0.310464		487	#N/A
692.813	0.310766		488	#N/A
693.295	0.310976		489	#N/A
693.777	0.3112		490	#N/A
694.26	0.311538		491	#N/A
694.742	0.312039		492	#N/A
695.224	0.312675		493	#N/A
695.706	0.313355		494	#N/A
696.188	0.313978		495	#N/A
696.67	0.31449		496	#N/A
697.152	0.31491		497	#N/A
697.634	0.315313		498	#N/A
698.116	0.315782		499	#N/A
698.599	0.316352		500	#N/A
699.081	0.316985		501	#N/A
699.563	0.31759		502	#N/A
700.045	0.318068		503	#N/A
700.527	0.318368		504	#N/A
701.009	0.318517		505	#N/A
701.491	0.318601		506	#N/A
701.973	0.318714		507	#N/A
702.456	0.318919		508	#N/A
702.938	0.319212		509	#N/A
703.42	0.319539		510	#N/A
703.902	0.319832		511	#N/A
704.384	0.320057		512	#N/A
704.866	0.320236		513	#N/A
705.348	0.320431		514	#N/A
705.83	0.32071		515	#N/A
706.313	0.321094		516	#N/A
706.795	0.321547		517	#N/A
707.277	0.321982		518	#N/A
707.759	0.322311		519	#N/A
708.241	0.322492		520	#N/A
708.723	0.322547		521	#N/A
709.205	0.322549		522	#N/A
709.687	0.322577		523	#N/A
710.17	0.322679		524	#N/A
710.652	0.322845		525	#N/A
711.134	0.323018		526	#N/A
711.616	0.323134		527	#N/A
712.098	0.323164		528	#N/A
712.58	0.323131		529	#N/A
713.062	0.323104		530	#N/A
713.544	0.323155		531	#N/A
714.027	0.323324		532	#N/A
714.509	0.323592		533	#N/A
714.991	0.323891		534	#N/A
715.473	0.324126		535	#N/A
715.955	0.324211		536	#N/A
716.437	0.324088		537	#N/A
716.919	0.323731		538	#N/A
717.401	0.32313		539	#N/A
717.884	0.322293		540	#N/A
718.366	0.321261		541	#N/A
718.848	0.320133		542	#N/A
719.33	0.319081		543	#N/A
719.812	0.31833		544	#N/A
720.294	0.318086		545	#N/A
720.776	0.318457		546	#N/A
721.258	0.319387		547	#N/A
721.74	0.320664		548	#N/A
722.223	0.321986		549	#N/A
722.705	0.323064		550	#N/A
723.187	0.323718		551	#N/A
723.669	0.323931		552	#N/A
724.151	0.323831		553	#N/A
724.633	0.323621		554	#N/A
725.115	0.323486		555	#N/A
725.597	0.323511		556	#N/A
726.08	0.323658		557	#N/A
726.562	0.323805		558	#N/A
727.044	0.323824		559	#N/A
727.526	0.323661		560	#N/A
728.008	0.323364		561	#N/A
728.49	0.323055		562	#N/A
728.972	0.322856		563	#N/A
729.455	0.322823		564	#N/A
729.937	0.322919		565	#N/A
730.419	0.323031		566	#N/A
730.901	0.323047		567	#N/A
731.383	0.322915		568	#N/A
731.865	0.322675		569	#N/A
732.347	0.322433		570	#N/A
732.829	0.322299		571	#N/A
733.312	0.322321		572	#N/A
733.794	0.322459		573	#N/A
734.276	0.322602		574	#N/A
734.758	0.32263		575	#N/A
735.24	0.322481		576	#N/A
735.722	0.322184		577	#N/A
736.204	0.321837		578	#N/A
736.686	0.321554		579	#N/A
737.168	0.3214		580	#N/A
737.651	0.321362		581	#N/A
738.133	0.321356		582	#N/A
738.615	0.321289		583	#N/A
739.097	0.321115		584	#N/A
739.579	0.320868		585	#N/A
740.061	0.320644		586	#N/A
740.543	0.32055		587	#N/A
741.025	0.320638		588	#N/A
741.508	0.320874		589	#N/A
741.99	0.321149		590	#N/A
742.472	0.321338		591	#N/A
742.954	0.321365		592	#N/A
743.436	0.321238		593	#N/A
743.918	0.321041		594	#N/A
744.4	0.320879		595	#N/A
744.883	0.320819		596	#N/A
745.365	0.320853		597	#N/A
745.847	0.320909		598	#N/A
746.329	0.320893		599	#N/A
746.811	0.320754		600	#N/A
747.293	0.320518		601	#N/A
747.775	0.320275		602	#N/A
748.257	0.320131		603	#N/A
748.74	0.320149		604	#N/A
749.222	0.320315		605	#N/A
749.704	0.320537		606	#N/A
750.186	0.320697		607	#N/A
750.668	0.320715		608	#N/A
751.15	0.320584		609	#N/A
751.632	0.32037		610	#N/A
752.114	0.320169		611	#N/A
752.597	0.320048		612	#N/A
753.079	0.320011		613	#N/A
753.561	0.32		614	#N/A
754.043	0.319935		615	#N/A
754.525	0.319765		616	#N/A
755.007	0.319509		617	#N/A
755.489	0.319242		618	#N/A
755.971	0.31906		619	#N/A
756.454	0.319024		620	#N/A
756.936	0.319123		621	#N/A
757.418	0.319281		622	#N/A
757.9	0.319397		623	#N/A
758.382	0.319401		624	#N/A
758.864	0.319292		625	#N/A
759.346	0.319134		626	#N/A
759.828	0.319014		627	#N/A
760.311	0.318991		628	#N/A
760.793	0.319059		629	#N/A
761.275	0.319148		630	#N/A
761.757	0.319164		631	#N/A
762.239	0.319046		632	#N/A
762.721	0.318801		633	#N/A
763.203	0.318502		634	#N/A
763.685	0.318248		635	#N/A
764.168	0.318115		636	#N/A
764.65	0.318114		637	#N/A
765.132	0.318187		638	#N/A
765.614	0.318244		639	#N/A
766.096	0.318215		640	#N/A
766.578	0.318092		641	#N/A
767.06	0.317923		642	#N/A
767.542	0.317787		643	#N/A
768.024	0.317742		644	#N/A
768.507	0.31779		645	#N/A
768.989	0.317872		646	#N/A
769.471	0.317902		647	#N/A
769.953	0.31782		648	#N/A
770.435	0.317622		649	#N/A
770.917	0.31737		650	0.310736
771.399	0.317151		651	0.310668
771.881	0.317033		652	0.310057
772.364	0.31703		653	0.309716
772.846	0.317092		654	0.309753
773.328	0.31714		655	0.309657
773.81	0.317114		656	0.309507
774.292	0.317003		657	0.309638
774.774	0.316856		658	0.309832
775.256	0.316746		659	0.309873
775.739	0.316731		660	0.310118
776.221	0.316813		661	0.310848
776.703	0.316936		662	0.311911
777.185	0.317015		663	0.313201
777.667	0.316986		664	0.314237
778.149	0.316839		665	0.313689
778.631	0.316624		666	0.309808
779.113	0.316421		667	0.300131
779.596	0.316298		668	0.286427
780.078	0.316274		669	0.28524
780.56	0.31631		670	0.293877
781.042	0.316335		671	0.300435
781.524	0.316292		672	0.303994
782.006	0.31617		673	0.304954
782.488	0.316011		674	0.303838
782.97	0.315881		675	0.302274
783.452	0.315834		676	0.301521
783.935	0.315877		677	0.301281
784.417	0.315962		678	0.300926
784.899	0.316013		679	0.300831
785.381	0.315968		680	0.301452
785.863	0.315812		681	0.302208
786.345	0.315588		682	0.302508
786.827	0.315367		683	0.30283
787.309	0.315213		684	0.303632
787.792	0.315147		685	0.304387
788.274	0.31514		686	0.30468
788.756	0.315133		687	0.305044
789.238	0.315075		688	0.305906
789.72	0.314955		689	0.306889
790.202	0.314809		690	0.307815
790.684	0.314696		691	0.308975
791.167	0.314667		692	0.310157
791.649	0.31473		693	0.310847
792.131	0.314847		694	0.311356
792.613	0.314949		695	0.31238
793.095	0.31498		696	0.313735
793.577	0.314922		697	0.314777
794.059	0.314807		698	0.315669
794.541	0.314692		699	0.316879
795.024	0.314625		700	0.318023
795.506	0.314621		701	0.318514
795.988	0.314646		702	0.318726
796.47	0.314646		703	0.319254
796.952	0.314578		704	0.319878
797.434	0.314437		705	0.32029
797.916	0.314262		706	0.320845
798.398	0.314113		707	0.321732
798.88	0.314041		708	0.322402
799.363	0.314053		709	0.322548
799.845	0.314115		710	0.322643
800.327	0.314167		711	0.32297
800.809	0.314159		712	0.323158
801.291	0.314084		713	0.323108
801.773	0.313976		714	0.323315
802.255	0.313893		715	0.323896
802.737	0.313879		716	0.3242
803.22	0.31394		717	0.32363
803.702	0.314038		718	0.322044
804.184	0.314107		719	0.319801
804.666	0.314097		720	0.318235
805.148	0.313993		721	0.318888
805.63	0.313829		722	0.321376
806.112	0.313662		723	0.323464
806.595	0.313544		724	0.323862
807.077	0.313495		725	0.323518
807.559	0.313492		726	0.323634
808.041	0.313494		727	0.323822
808.523	0.313462		728	0.323369
809.005	0.313393		729	0.322854
809.487	0.313317		730	0.322933
809.969	0.313286		731	0.32302
810.452	0.313336		732	0.322608
810.934	0.31347		733	0.322307
811.416	0.313649		734	0.322521
811.898	0.313814		735	0.322556
812.38	0.313912		736	0.321984
812.862	0.313928		737	0.321454
813.344	0.313885		738	0.321357
813.826	0.313826		739	0.32115
814.308	0.313791		740	0.320673
814.791	0.313789		741	0.320634
815.273	0.313797		742	0.321153
815.755	0.313775		743	0.321353
816.237	0.313696		744	0.321013
816.719	0.313562		745	0.320827
817.201	0.31341		746	0.320904
817.683	0.31329		747	0.320662
818.165	0.313244		748	0.320208
818.648	0.313275		749	0.320239
819.13	0.313355		750	0.320635
819.612	0.313431		751	0.320625
820.094	0.313463		752	0.320217
820.576	0.313437		753	0.320017
821.058	0.313376		754	0.319941
821.54	0.313316		755	0.319512
822.023	0.313284		756	0.319058
822.505	0.313279		757	0.319144
822.987	0.313269		758	0.319398
823.469	0.313212		759	0.319248
823.951	0.313082		760	0.319006
824.433	0.312888		761	0.319097
824.915	0.312672		762	0.319105
825.397	0.312492		763	0.318628
825.88	0.31239		764	0.318162
826.362	0.312377		765	0.318167
826.844	0.312425		766	0.318221
827.326	0.312488		767	0.317944
827.808	0.312527		768	0.317745
828.29	0.312533		769	0.317873
828.772	0.312527		770	0.3178
829.254	0.312541		771	0.317333
829.736	0.312597		772	0.317032
830.219	0.312686		773	0.317107
830.701	0.312769		774	0.31707
831.183	0.312802		775	0.316805
831.665	0.312754		776	0.316776
832.147	0.312632		777	0.316985
832.629	0.312476		778	0.316884
833.111	0.31234		779	0.316469
833.593	0.312264		780	0.316278
834.076	0.312257		781	0.316332
834.558	0.312295		782	0.316172
835.04	0.31234		783	0.315878
835.522	0.312363		784	0.315888
836.004	0.312362		785	0.316003
836.486	0.312363		786	0.315749
836.968	0.3124		787	0.315312
837.45	0.312491		788	0.315144
837.933	0.31262		789	0.315104
838.415	0.312747		790	0.31487
838.897	0.312823		791	0.314677
839.379	0.312816		792	0.314815
839.861	0.312733		793	0.314974
840.343	0.312607		794	0.314821
840.825	0.312488		795	0.314629
841.307	0.312406		796	0.314646
841.79	0.312367		797	0.314564
842.272	0.312345		798	0.314236
842.754	0.312308		799	0.314044
843.236	0.312239		800	0.314132
843.718	0.31215		801	0.31413
844.2	0.312081		802	0.313937
844.682	0.312074		803	0.313912
845.164	0.31215		804	0.314081
845.647	0.312294		805	0.314025
846.129	0.312458		806	0.313701
846.611	0.312587		807	0.313502
847.093	0.312641		808	0.313493
847.575	0.312621		809	0.313393
848.057	0.312557		810	0.313289
848.539	0.312494		811	0.313494
849.021	0.312459		812	0.313834
849.504	0.31245		813	0.313916
849.986	0.312436		814	0.313813
850.468	0.31238		815	0.313792
850.95	0.312264		816	0.313735
851.432	0.312106		817	0.313473
851.914	0.311951		818	0.31326
852.396	0.311851		819	0.313333
852.878	0.311835		820	0.313456
853.361	0.311894		821	0.313383
853.843	0.311984		822	0.313286
854.325	0.312049		823	0.313267
854.807	0.312051		824	0.313063
855.289	0.311989		825	0.31264
855.771	0.311891		826	0.312387
856.253	0.311804		827	0.312446
856.736	0.311752		828	0.312529
857.218	0.311731		829	0.312534
857.7	0.311705		830	0.312645
858.182	0.311632		831	0.312789
858.664	0.311489		832	0.312669
859.146	0.311289		833	0.312371
859.628	0.311078		834	0.312258
860.11	0.310914		835	0.312336
860.592	0.310833		836	0.312362
861.075	0.310834		837	0.312406
861.557	0.310883		838	0.312638
862.039	0.310927		839	0.312821
862.521	0.310931		840	0.312696
863.003	0.310892		841	0.312458
863.485	0.310838		842	0.312358
863.967	0.310807		843	0.312273
864.449	0.310821		844	0.31211
864.932	0.31087		845	0.312124
865.414	0.310912		846	0.312415
865.896	0.3109		847	0.312631
866.378	0.31081		848	0.312565
866.86	0.310657		849	0.312461
867.342	0.310492		850	0.312434
867.824	0.310373		851	0.312248
868.307	0.31034		852	0.311934
868.789	0.310393		853	0.31185
869.271	0.310494		854	0.312006
869.753	0.310588		855	0.312026
870.235	0.310639		856	0.31185
870.717	0.310646		857	0.31174
871.199	0.310642		858	0.31166
871.681	0.310674		859	0.311349
872.163	0.310767		860	0.310952
872.646	0.31091		861	0.310834
873.128	0.311053		862	0.310923
873.61	0.311139		863	0.310892
874.092	0.311133		864	0.310808
874.574	0.311042		865	0.310876
875.056	0.310912		866	0.310881
875.538	0.310804		867	0.310609
876.02	0.310757		868	0.310361
876.503	0.310771		869	0.310438
876.985	0.310809		870	0.310614
877.467	0.310817		871	0.310644
877.949	0.310759		872	0.310736
878.431	0.31064		873	0.311015
878.913	0.310499		874	0.311134
879.395	0.310389		875	0.310927
879.877	0.310348		876	0.310759
880.36	0.310371		877	0.31081
880.842	0.31042		878	0.310747
881.324	0.310441		879	0.310479
881.806	0.310396		880	0.310354
882.288	0.310284		881	0.310427
882.77	0.310138		882	0.310351
883.252	0.310009		883	0.310077
883.734	0.30993		884	0.309914
884.217	0.309901		885	0.30986
884.699	0.309887		886	0.30963
885.181	0.309844		887	0.30931
885.663	0.30974		888	0.309246
886.145	0.309583		889	0.309366
886.627	0.309412		890	0.30931
887.109	0.30928		891	0.309112
887.591	0.309226		892	0.309041
888.073	0.30925		893	0.308984
888.556	0.309316		894	0.308731
889.038	0.30937		895	0.308478
889.52	0.309371		896	0.30847
890.002	0.309309		897	0.308511
890.484	0.30921		898	0.308375
890.966	0.309116		899	0.308242
891.448	0.309059		900	0.30826
891.931	0.309042		901	0.308169
892.413	0.309037		902	0.30782
892.895	0.309004		903	0.307516
893.377	0.308915		904	0.307451
893.859	0.308776		905	0.307374
894.341	0.308622		906	0.307182
894.823	0.308499		907	0.307131
895.305	0.308442		908	0.307235
895.788	0.308451		909	0.307156
896.27	0.308493		910	0.306834
896.752	0.308522		911	0.306566
897.234	0.308501		912	0.306402
897.716	0.30843		913	0.306129
898.198	0.308337		914	0.305839
898.68	0.308261		915	0.305825
899.162	0.308232		916	0.305967
899.644	0.308245		917	0.305898
900.127	0.308265		918	0.305659
900.609	0.308244		919	0.305509
901.091	0.308152		920	0.305341
901.573	0.307991		921	0.304977
902.055	0.307798		922	0.304662
902.537	0.307626		923	0.304654
903.019	0.307512		924	0.304733
903.501	0.307463		925	0.304625
903.984	0.307452		926	0.304476
904.466	0.307436		927	0.304431
904.948	0.307384		928	0.304252
905.43	0.307293		929	0.303825
905.912	0.307194		930	0.303484
906.394	0.307127		931	0.30344
906.876	0.307119		932	0.303429
907.359	0.307165		933	0.303316
907.841	0.307227		934	0.303316
908.323	0.307253		935	0.303409
908.805	0.307206		936	0.30326
909.287	0.307083		937	0.302859
909.769	0.306914		938	0.302563
910.251	0.306746		939	0.30245
910.733	0.306615		940	0.302294
911.216	0.306526		941	0.302143
911.698	0.306456		942	0.302233
912.18	0.306369		943	0.302391
912.662	0.306242		944	0.302245
913.144	0.306081		945	0.301902
913.626	0.305923		946	0.301711
914.108	0.305815		947	0.301589
914.59	0.305786		948	0.301325
915.072	0.305831		949	0.301112
915.555	0.305911		950	0.301179
916.037	0.305971		951	0.301284
916.519	0.305969		952	0.301153
917.001	0.305898		953	0.300968
917.483	0.305783		954	0.300915
917.965	0.305665		955	0.300778
918.447	0.305576		956	0.300445
918.929	0.305517		957	0.300256
919.412	0.305462		958	0.300395
919.894	0.305373		959	0.300536
920.376	0.305227		960	0.300491
920.858	0.305035		961	0.300483
921.34	0.304838		962	0.300543
921.822	0.304687		963	0.300401
922.304	0.304618		964	0.3001
922.787	0.304629		965	0.300018
923.269	0.304685		966	0.300181
923.751	0.304733		967	0.300254
924.233	0.304733		968	0.300221
924.715	0.304677		969	0.300337
925.197	0.304589		970	0.30049
925.679	0.304507		971	0.300362
926.161	0.30446		972	0.300096
926.644	0.304444		973	0.300054
927.126	0.304426		974	0.300142
927.608	0.304363		975	0.300112
928.09	0.304227		976	0.300112
928.572	0.304026		977	0.300323
929.054	0.3038		978	0.300483
929.536	0.303604		979	0.300352
930.018	0.303479		980	0.300176
930.5	0.303434		981	0.300196
930.983	0.303439		982	0.300204
931.465	0.303451		983	0.300064
931.947	0.303434		984	0.300061
932.429	0.303383		985	0.300318
932.911	0.303323		986	0.300484
933.393	0.303288		987	0.300421
933.875	0.303302		988	0.300423
934.357	0.303356		989	0.300561
934.84	0.303409		990	0.300561
935.322	0.30341		991	0.300451
935.804	0.303327		992	0.300574
936.286	0.303162		993	0.300903
936.768	0.302954		994	0.301068
937.25	0.302756		995	0.301064
937.732	0.30261		996	0.301183
938.215	0.302525		997	0.301363
938.697	0.302479		998	0.301334
939.179	0.302434		999	0.301273
939.661	0.302362		1000	0.301508
940.143	0.302266		1001	0.301874
940.625	0.302176		1002	0.302069
941.107	0.302133		1003	0.302223
941.589	0.30216		1004	0.302493
942.072	0.302245		1005	0.302614
942.554	0.302342		1006	0.30242
943.036	0.302395		1007	0.302268
943.518	0.302362		1008	0.302425
944	0.302245		1009	0.302609
944.482	0.302077		1010	0.302603
944.964	0.301911		1011	0.302656
945.446	0.301789		1012	0.302858
945.928	0.301717		1013	0.302837
946.411	0.301672		1014	0.302509
946.893	0.301612		1015	0.302269
947.375	0.30151		1016	0.302244
947.857	0.301368		1017	0.302142
948.339	0.301223		1018	0.301952
948.821	0.301121		1019	0.301993
949.303	0.301096		1020	0.302202
949.785	0.301143		1021	0.302184
950.268	0.301224		1022	0.301948
950.75	0.301284		1023	0.301834
951.232	0.301284		1024	0.301808
951.714	0.301216		1025	0.301616
952.196	0.30111		1026	0.301453
952.678	0.301009		1027	0.301651
953.16	0.300947		1028	0.301995
953.643	0.300925		1029	0.302123
954.125	0.300912		1030	0.30217
954.607	0.300865		1031	0.302363
955.089	0.300758		1032	0.302473
955.571	0.300598		1033	0.302303
956.053	0.300426		1034	0.302173
956.535	0.300299		1035	0.302363
957.017	0.300254		1036	0.30263
957.5	0.300297		1037	0.302768
957.982	0.300392		1038	0.302994
958.464	0.300486		1039	0.303368
958.946	0.300536		1040	0.303515
959.428	0.300532		1041	0.303365
959.91	0.300496		1042	0.303319
960.392	0.300467		1043	0.303521
960.874	0.300473		1044	0.30371
961.356	0.30051		1045	0.303867
961.839	0.300546		1046	0.304235
962.321	0.300538		1047	0.304686
962.803	0.300458		1048	0.30485
963.285	0.300317		1049	0.304812
963.767	0.300158		1050	0.304938
964.249	0.300037		1051	0.305173
964.731	0.299995		1052	0.30526
965.213	0.300036		1053	0.305389
965.696	0.300126		1054	0.305816
966.178	0.300213		1055	0.306251
966.66	0.300257		1056	0.306359
967.142	0.300253		1057	0.306373
967.624	0.300226		1058	0.306589
968.106	0.30022		1059	0.306826
968.588	0.300262		1060	0.306928
969.071	0.300349		1061	0.307181
969.553	0.300443		1062	0.307722
970.035	0.300493		1063	0.308184
970.517	0.300466		1064	0.308378
970.999	0.300363		1065	0.308616
971.481	0.300223		1066	0.309004
971.963	0.300101		1067	0.309203
972.445	0.30004		1068	0.309217
972.928	0.300046		1069	0.30947
973.41	0.300094		1070	0.309993
973.892	0.30014		1071	0.31038
974.374	0.300149		1072	0.310583
974.856	0.300122		1073	0.310905
975.338	0.300088		1074	0.311292
975.82	0.300089		1075	0.311445
976.302	0.300151		1076	0.311513
976.784	0.300266		1077	0.311853
977.267	0.300393		1078	0.312301
977.749	0.300479		1079	0.312488
978.231	0.300487		1080	0.31256
978.713	0.300417		1081	0.312795
979.195	0.300307		1082	0.312967
979.677	0.300208		1083	0.312852
980.159	0.30016		1084	0.312794
980.641	0.300169		1085	0.313179
981.124	0.300205		1086	0.313888
981.606	0.300225		1087	0.314748
982.088	0.300199		1088	0.315856
982.57	0.300131		1089	0.317043
983.052	0.300055		1090	0.317771
983.534	0.300022		1091	0.317948
984.016	0.300062		1092	0.318065
984.499	0.300173		1093	0.318287
984.981	0.300314		1094	0.318271
985.463	0.300431		1095	0.318028
985.945	0.300486		1096	0.317931
986.427	0.300474		1097	0.31792
986.909	0.300428		1098	0.317603
987.391	0.300394		1099	0.317059
987.873	0.300407		1100	0.316677
988.356	0.300468		1101	0.316395
988.838	0.300545		1102	0.315909
989.32	0.300593		1103	0.315385
989.802	0.300584		1104	0.315171
990.284	0.300527		1105	0.3151
990.766	0.300461		1106	0.314844
991.248	0.30044		1107	0.314603
991.73	0.300498		1108	0.31464
992.212	0.300634		1109	0.314696
992.695	0.300806		1110	0.31454
993.177	0.300959		1111	0.314476
993.659	0.301051		1112	0.314724
994.141	0.301075		1113	0.314957
994.623	0.301064		1114	0.314956
995.105	0.301063		1115	0.315018
995.587	0.301107		1116	0.315292
996.069	0.301196		1117	0.31546
996.552	0.301297		1118	0.315432
997.034	0.301367		1119	0.315579
997.516	0.301377		1120	0.315982
997.998	0.301335		1121	0.316252
998.48	0.30128		1122	0.316356
998.962	0.301268		1123	0.316656
999.444	0.301334		1124	0.31715
999.927	0.30148		1125	0.317502
1000.41	0.301667		1126	0.317763
1000.89	0.301844		1127	0.318237
1001.37	0.301974		1128	0.318797
1001.86	0.302052		1129	0.319125
1002.34	0.302108		1130	0.319381
1002.82	0.30218		1131	0.319887
1003.3	0.302293		1132	0.320465
1003.78	0.302435		1133	0.320817
1004.27	0.302563		1134	0.321166
1004.75	0.302628		1135	0.321782
1005.23	0.302601		1136	0.322413
1005.71	0.302497		1137	0.322836
1006.19	0.302367		1138	0.323308
1006.68	0.302275		1139	0.323999
1007.16	0.302264		1140	0.324617
1007.64	0.302337		1141	0.325033
1008.12	0.302455		1142	0.325568
1008.61	0.302563		1143	0.32633
1009.09	0.302619		1144	0.327003
1009.57	0.302621		1145	0.327557
1010.05	0.302601		1146	0.328349
1010.53	0.302603		1147	0.329356
1011.01	0.302658		1148	0.330157
1011.5	0.302757		1149	0.330791
1011.98	0.302856		1150	0.331645
1012.46	0.3029		1151	0.332645
1012.94	0.302852		1152	0.333433
1013.43	0.302717		1153	0.33413
1013.91	0.30254		1154	0.335078
1014.39	0.302379		1155	0.336125
1014.87	0.302278		1156	0.336974
1015.35	0.302245		1157	0.337843
1015.84	0.302248		1158	0.339026
1016.32	0.302238		1159	0.340245
1016.8	0.302182		1160	0.341207
1017.28	0.302084		1161	0.342212
1017.76	0.301981		1162	0.34352
1018.25	0.301922		1163	0.344845
1018.73	0.301942		1164	0.346071
1019.21	0.302033		1165	0.347574
1019.69	0.30215		1166	0.349409
1020.18	0.302233		1167	0.351036
1020.66	0.302238		1168	0.352232
1021.14	0.302162		1169	0.353349
1021.62	0.30204		1170	0.354459
1022.1	0.301923		1171	0.355186
1022.59	0.301852		1172	0.355559
1023.07	0.301831		1173	0.356048
1023.55	0.301831		1174	0.35669
1024.03	0.301807		1175	0.357099
1024.52	0.301732		1176	0.357307
1025	0.301617		1177	0.357566
1025.48	0.301504		1178	0.357692
1025.96	0.301449		1179	0.357427
1026.44	0.30149		1180	0.357058
1026.92	0.301623		1181	0.356907
1027.41	0.301804		1182	0.356706
1027.89	0.301971		1183	0.356162
1028.37	0.302079		1184	0.355574
1028.85	0.302121		1185	0.355241
1029.34	0.302128		1186	0.354917
1029.82	0.302146		1187	0.354433
1030.3	0.302209		1188	0.354139
1030.78	0.302314		1189	0.354151
1031.27	0.302422		1190	0.354051
1031.75	0.302483		1191	0.353706
1032.23	0.302464		1192	0.353515
1032.71	0.302373		1193	0.353583
1033.19	0.302257		1194	0.353513
1033.67	0.302175		1195	0.353226
1034.16	0.302173		1196	0.353089
1034.64	0.302258		1197	0.353127
1035.12	0.302398		1198	0.352978
1035.6	0.302542		1199	0.352683
1036.09	0.30265		1200	0.352609
1036.57	0.302718		1201	0.352652
1037.05	0.302774		1202	0.352431
1037.53	0.302859		1203	0.352103
1038.01	0.302998		1204	0.352028
1038.5	0.303181		1205	0.352026
1038.98	0.303362		1206	0.351768
1039.46	0.303487		1207	0.351466
1039.94	0.303521		1208	0.3514
1040.42	0.30347		1209	0.351274
1040.91	0.303379		1210	0.350781
1041.39	0.303307		1211	0.350262
1041.87	0.3033		1212	0.350083
1042.35	0.303368		1213	0.349971
1042.84	0.303481		1214	0.349604
1043.32	0.303597		1215	0.349218
1043.8	0.303685		1216	0.34897
1044.28	0.303746		1217	0.348536
1044.76	0.303812		1218	0.347787
1045.25	0.303924		1219	0.34708
1045.73	0.304104		1220	0.346519
1046.21	0.304335		1221	0.345732
1046.69	0.304571		1222	0.344594
1047.17	0.304751		1223	0.343416
1047.66	0.304843		1224	0.342248
1048.14	0.304852		1225	0.340801
1048.62	0.304822		1226	0.339118
1049.1	0.304809		1227	0.337631
1049.59	0.304851		1228	0.336514
1050.07	0.304951		1229	0.335649
1050.55	0.305076		1230	0.335118
1051.03	0.305179		1231	0.334974
1051.51	0.305237		1232	0.334825
1052	0.30526		1233	0.33432
1052.48	0.305289		1234	0.333773
1052.96	0.305375		1235	0.333631
1053.44	0.305543		1236	0.333725
1053.92	0.305777		1237	0.333669
1054.41	0.306026		1238	0.333557
1054.89	0.306225		1239	0.333606
1055.37	0.306337		1240	0.333588
1055.85	0.306363		1241	0.333244
1056.34	0.306349		1242	0.332829
1056.82	0.306351		1243	0.332649
1057.3	0.306409		1244	0.332634
1057.78	0.306526		1245	0.332739
1058.26	0.306667		1246	0.333143
1058.75	0.306787		1247	0.33375
1059.23	0.306861		1248	0.334146
1059.71	0.3069		1249	0.334264
1060.19	0.306946		1250	0.334465
1060.67	0.307051		1251	0.334873
1061.16	0.307243		1252	0.335278
1061.64	0.307507		1253	0.335748
1062.12	0.307794		1254	0.336583
1062.6	0.308042		1255	0.337684
1063.09	0.308214		1256	0.338693
1063.57	0.308315		1257	0.339673
1064.05	0.308385		1258	0.340933
1064.53	0.308476		1259	0.342579
1065.01	0.30862		1260	0.344781
1065.49	0.308808		1261	0.347952
1065.98	0.308997		1262	0.352003
1066.46	0.309137		1263	0.356088
1066.94	0.309202		1264	0.359705
1067.42	0.309208		1265	0.363263
1067.91	0.309207		1266	0.367053
1068.39	0.309261		1267	0.37061
1068.87	0.309408		1268	0.373687
1069.35	0.309639		1269	0.376788
1069.83	0.309908		1270	0.380109
1070.32	0.310153		1271	0.383293
1070.8	0.310333		1272	0.386408
1071.28	0.310446		1273	0.389807
1071.76	0.310531		1274	0.393034
1072.24	0.310636		1275	0.395348
1072.73	0.310792		1276	0.397038
1073.21	0.310992		1277	0.398828
1073.69	0.311194		1278	0.400437
1074.17	0.311348		1279	0.401206
1074.66	0.311429		1280	0.401518
1075.14	0.311451		1281	0.402026
1075.62	0.311465		1282	0.402273
1076.1	0.311526		1283	0.401643
1076.58	0.311669		1284	0.400601
1077.07	0.311882		1285	0.39957
1077.55	0.312117		1286	0.398022
1078.03	0.312314		1287	0.395756
1078.51	0.312436		1288	0.393644
1078.99	0.312488		1289	0.3921
1079.48	0.31251		1290	0.390283
1079.96	0.312552		1291	0.387745
1080.44	0.312644		1292	0.38519
1080.92	0.312775		1293	0.382935
1081.41	0.312901		1294	0.380265
1081.89	0.31297		1295	0.377
1082.37	0.312957		1296	0.374027
1082.85	0.312879		1297	0.371617
1083.33	0.312792		1298	0.369012
1083.82	0.312764		1299	0.366003
1084.3	0.312844		1300	0.363229
1084.78	0.313044		1301	0.360776
1085.26	0.313339		1302	0.358035
1085.74	0.313688		1303	0.355027
1086.23	0.314066		1304	0.352374
1086.71	0.314472		1305	0.349993
1087.19	0.314929		1306	0.347259
1087.67	0.315457		1307	0.344383
1088.15	0.316045		1308	0.342143
1088.64	0.316643		1309	0.340274
1089.12	0.317175		1310	0.337719
1089.6	0.317575		1311	0.334457
1090.08	0.317813		1312	0.331476
1090.57	0.317917		1313	0.329298
1091.05	0.317952		1314	0.327512
1091.53	0.317988		1315	0.325653
1092.01	0.318067		1316	0.323539
1092.49	0.31818		1317	0.321021
1092.98	0.318285		1318	0.318469
1093.46	0.318327		1319	0.316926
1093.94	0.318284		1320	0.31672
1094.42	0.318173		1321	0.316644
1094.9	0.318046		1322	0.315672
1095.39	0.317955		1323	0.314275
1095.87	0.317927		1324	0.31316
1096.35	0.317941		1325	0.312082
1096.83	0.317943		1326	0.310702
1097.32	0.317875		1327	0.309468
1097.8	0.317707		1328	0.308812
1098.28	0.317458		1329	0.308461
1098.76	0.317181		1330	0.308189
1099.24	0.316934		1331	0.308027
1099.73	0.31675		1332	0.307114
1100.21	0.316621		1333	0.303865
1100.69	0.3165		1334	0.29794
1101.17	0.316337		1335	0.290616
1101.65	0.316107		1336	0.283151
1102.14	0.31583		1337	0.275835
1102.62	0.315555		1338	0.269166
1103.1	0.31534		1339	0.265215
1103.58	0.315214		1340	0.265483
1104.07	0.315164		1341	0.267621
1104.55	0.315144		1342	0.268556
1105.03	0.315097		1343	0.26808
1105.51	0.314993		1344	0.267263
1105.99	0.314846		1345	0.266545
1106.48	0.314699		1346	0.265832
1106.96	0.314604		1347	0.265258
1107.44	0.314586		1348	0.265005
1107.92	0.31463		1349	0.265067
1108.4	0.314688		1350	0.265621
1108.89	0.314706		1351	0.266724
1109.37	0.31466		1352	0.267722
1109.85	0.314567		1353	0.268211
1110.33	0.314479		1354	0.269262
1110.82	0.314452		1355	0.272385
1111.3	0.314515		1356	0.277602
1111.78	0.314651		1357	0.284203
1112.26	0.31481		1358	0.292379
1112.74	0.314931		1359	0.301807
1113.23	0.314981		1360	0.309992
1113.71	0.314971		1361	0.314141
1114.19	0.314947		1362	0.313372
1114.67	0.314961		1363	0.308522
1115.15	0.315044		1364	0.301636
1115.64	0.315182		1365	0.294131
1116.12	0.315328		1366	0.286503
1116.6	0.315432		1367	0.279405
1117.08	0.315466		1368	0.274035
1117.57	0.315449		1369	0.271036
1118.05	0.31543		1370	0.269345
1118.53	0.315465		1371	0.266913
1119.01	0.315582		1372	0.262617
1119.49	0.315768		1373	0.257778
1119.97	0.315973		1374	0.256102
1120.46	0.316142		1375	0.258865
1120.94	0.316246		1376	0.26165
1121.42	0.316295		1377	0.261881
1121.9	0.316338		1378	0.26121
1122.39	0.316427		1379	0.261316
1122.87	0.316593		1380	0.261745
1123.35	0.316824		1381	0.261768
1123.83	0.317074		1382	0.261906
1124.32	0.317293		1383	0.262048
1124.8	0.317453		1384	0.260566
1125.28	0.317569		1385	0.256865
1125.76	0.317683		1386	0.253187
1126.24	0.317844		1387	0.253146
1126.72	0.318075		1388	0.256522
1127.21	0.318358		1389	0.259351
1127.69	0.318644		1390	0.260078
1128.17	0.318882		1391	0.259057
1128.65	0.319047		1392	0.25624
1129.14	0.319156		1393	0.251976
1129.62	0.319261		1394	0.248478
1130.1	0.319412		1395	0.248424
1130.58	0.319639		1396	0.250024
1131.06	0.319925		1397	0.249936
1131.55	0.320223		1398	0.249255
1132.03	0.32048		1399	0.251541
1132.51	0.320673		1400	0.256403
1132.99	0.320815		1401	0.25915
1133.47	0.320955		1402	0.258125
1133.96	0.321143		1403	0.255255
1134.44	0.321405		1404	0.253696
1134.92	0.321727		1405	0.255194
1135.4	0.322062		1406	0.257888
1135.89	0.322358		1407	0.259216
1136.37	0.322592		1408	0.25884
1136.85	0.322778		1409	0.257655
1137.33	0.322963		1410	0.256607
1137.81	0.323193		1411	0.256388
1138.3	0.323491		1412	0.256994
1138.78	0.323838		1413	0.257457
1139.26	0.324188		1414	0.256529
1139.74	0.324491		1415	0.253582
1140.22	0.324727		1416	0.24882
1140.71	0.324916		1417	0.243267
1141.19	0.325108		1418	0.240146
1141.67	0.325351		1419	0.244375
1142.15	0.325668		1420	0.252394
1142.63	0.326041		1421	0.255243
1143.12	0.326422		1422	0.252715
1143.6	0.326765		1423	0.249518
1144.08	0.327052		1424	0.250508
1144.56	0.327308		1425	0.25475
1145.05	0.327584		1426	0.256494
1145.53	0.327928		1427	0.254489
1146.01	0.328358		1428	0.251393
1146.49	0.328846		1429	0.24991
1146.97	0.329333		1430	0.250465
1147.46	0.329765		1431	0.251871
1147.94	0.330119		1432	0.252997
1148.42	0.330419		1433	0.252127
1148.9	0.330719		1434	0.248221
1149.38	0.331076		1435	0.243009
1149.87	0.33151		1436	0.242096
1150.35	0.331999		1437	0.24874
1150.83	0.332491		1438	0.254767
1151.31	0.332931		1439	0.256147
1151.8	0.333298		1440	0.255813
1152.28	0.333617		1441	0.25562
1152.76	0.33394		1442	0.255512
1153.24	0.334322		1443	0.255289
1153.72	0.334782		1444	0.254757
1154.21	0.335299		1445	0.252916
1154.69	0.335819		1446	0.249572
1155.17	0.336293		1447	0.247233
1155.65	0.336704		1448	0.248785
1156.13	0.337079		1449	0.251873
1156.62	0.337473		1450	0.252445
1157.1	0.337939		1451	0.251004
1157.58	0.338493		1452	0.249395
1158.06	0.339106		1453	0.246792
1158.55	0.339719		1454	0.240832
1159.03	0.340277		1455	0.230931
1159.51	0.340762		1456	0.220362
1159.99	0.341199		1457	0.221019
1160.47	0.341647		1458	0.233917
1160.96	0.342158		1459	0.244425
1161.44	0.342753		1460	0.25081
1161.92	0.343409		1461	0.253063
1162.4	0.344075		1462	0.250884
1162.88	0.344705		1463	0.246127
1163.37	0.345292		1464	0.24326
1163.85	0.345872		1465	0.245881
1164.33	0.346507		1466	0.250321
1164.81	0.347245		1467	0.252374
1165.3	0.348092		1468	0.251885
1165.78	0.348999		1469	0.248693
1166.26	0.349886		1470	0.242053
1166.74	0.350679		1471	0.232818
1167.22	0.351347		1472	0.227211
1167.71	0.351914		1473	0.231869
1168.19	0.352435		1474	0.23833
1168.67	0.352967		1475	0.241088
1169.15	0.353525		1476	0.243999
1169.63	0.354082		1477	0.248401
1170.12	0.354579		1478	0.250884
1170.6	0.354965		1479	0.249828
1171.08	0.35523		1480	0.247366
1171.56	0.355411		1481	0.246698
1172.05	0.355575		1482	0.248456
1172.53	0.355781		1483	0.249631
1173.01	0.356053		1484	0.24801
1173.49	0.35637		1485	0.244021
1173.97	0.356676		1486	0.238977
1174.46	0.356921		1487	0.233614
1174.94	0.357086		1488	0.228216
1175.42	0.357192		1489	0.225493
1175.9	0.357284		1490	0.230692
1176.38	0.357397		1491	0.240957
1176.87	0.357532		1492	0.246901
1177.35	0.357654		1493	0.246408
1177.83	0.357709		1494	0.241848
1178.31	0.357661		1495	0.235926
1178.8	0.357513		1496	0.232058
1179.28	0.357312		1497	0.23269
1179.76	0.357122		1498	0.235832
1180.24	0.356993		1499	0.238879
1180.72	0.356929		1500	0.24132
1181.2	0.356891		1501	0.242492
1181.69	0.356813		1502	0.241196
1182.17	0.356648		1503	0.236623
1182.65	0.356389		1504	0.228268
1183.13	0.356075		1505	0.215207
1183.62	0.355769		1506	0.199337
1184.1	0.355524		1507	0.199901
1184.58	0.355352		1508	0.217581
1185.06	0.355224		1509	0.227468
1185.54	0.355089		1510	0.231304
1186.03	0.354907		1511	0.233986
1186.51	0.354677		1512	0.236531
1186.99	0.354437		1513	0.236974
1187.47	0.354245		1514	0.233345
1187.95	0.35414		1515	0.226252
1188.44	0.354124		1516	0.220405
1188.92	0.35415		1517	0.222293
1189.4	0.354154		1518	0.226661
1189.88	0.354086		1519	0.224214
1190.37	0.35394		1520	0.21556
1190.85	0.353756		1521	0.210601
1191.33	0.353597		1522	0.219735
1191.81	0.353515		1523	0.227618
1192.29	0.353517		1524	0.227505
1192.78	0.353567		1525	0.226117
1193.26	0.353602		1526	0.22824
1193.74	0.353571		1527	0.232552
1194.22	0.353463		1528	0.236489
1194.7	0.353311		1529	0.239615
1195.19	0.353172		1530	0.239936
1195.67	0.353094		1531	0.235278
1196.15	0.353087		1532	0.227357
1196.63	0.353117		1533	0.224698
1197.12	0.353129		1534	0.233239
1197.6	0.353078		1535	0.238986
1198.08	0.352957		1536	0.235794
1198.56	0.352803		1537	0.22737
1199.04	0.352671		1538	0.215719
1199.53	0.352604		1539	0.202512
1200.01	0.352609		1540	0.197156
1200.49	0.352646		1541	0.207236
1200.97	0.352656		1542	0.217375
1201.45	0.352594		1543	0.22068
1201.94	0.352454		1544	0.223991
1202.42	0.352277		1545	0.232935
1202.9	0.352121		1546	0.24145
1203.38	0.352034		1547	0.242735
1203.87	0.352021		1548	0.238665
1204.35	0.352046		1549	0.234939
1204.83	0.35205		1550	0.236134
1205.31	0.351984		1551	0.238447
1205.79	0.351844		1552	0.236772
1206.28	0.351666		1553	0.232565
1206.76	0.351511		1554	0.22913
1207.24	0.351421		1555	0.226567
1207.72	0.351399		1556	0.221034
1208.2	0.351401		1557	0.209542
1208.69	0.351361		1558	0.194051
1209.17	0.351227		1559	0.20571
1209.65	0.350992		1560	0.236465
1210.13	0.350701		1561	0.244141
1210.62	0.350423		1562	0.24257
1211.1	0.350221		1563	0.239328
1211.58	0.350116		1564	0.237643
1212.06	0.350079		1565	0.239126
1212.54	0.350048		1566	0.240354
1213.03	0.349967		1567	0.237414
1213.51	0.349813		1568	0.231251
1213.99	0.349609		1569	0.228443
1214.47	0.3494		1570	0.235256
1214.95	0.34923		1571	0.243017
1215.44	0.349105		1572	0.243982
1215.92	0.348996		1573	0.239714
1216.4	0.348847		1574	0.232781
1216.88	0.348615		1575	0.22628
1217.37	0.348291		1576	0.226903
1217.85	0.347909		1577	0.236265
1218.33	0.347526		1578	0.243567
1218.81	0.34719		1579	0.245654
1219.29	0.34691		1580	0.245648
1219.78	0.346654		1581	0.2457
1220.26	0.346365		1582	0.246157
1220.74	0.34599		1583	0.246406
1221.22	0.345512		1584	0.246433
1221.7	0.344955		1585	0.24668
1222.19	0.344368		1586	0.246944
1222.67	0.343793		1587	0.246656
1223.15	0.343245		1588	0.245937
1223.63	0.342699		1589	0.245467
1224.11	0.342109		1590	0.245499
1224.6	0.341437		1591	0.245552
1225.08	0.340676		1592	0.245126
1225.56	0.33986		1593	0.24426
1226.04	0.339045		1594	0.243536
1226.53	0.338288		1595	0.243726
1227.01	0.337621		1596	0.244987
1227.49	0.337045		1597	0.246414
1227.97	0.336541		1598	0.246939
1228.45	0.33609		1599	0.246394
1228.94	0.335693		1600	0.24527
1229.42	0.335369		1601	0.244102
1229.9	0.335143		1602	0.243436
1230.38	0.335023		1603	0.243744
1230.86	0.334981		1604	0.244614
1231.35	0.334958		1605	0.244635
1231.83	0.334885		1606	0.24312
1232.31	0.334716		1607	0.241237
1232.79	0.334452		1608	0.240688
1233.28	0.334144		1609	0.241773
1233.76	0.333866		1610	0.243519
1234.24	0.333682		1611	0.245198
1234.72	0.333616		1612	0.245816
1235.2	0.333642		1613	0.243764
1235.68	0.333703		1614	0.238428
1236.17	0.333737		1615	0.23148
1236.65	0.333716		1616	0.228639
1237.13	0.333651		1617	0.235431
1237.61	0.333583		1618	0.243581
1238.1	0.33355		1619	0.245695
1238.58	0.333568		1620	0.243247
1239.06	0.333612		1621	0.23823
1239.54	0.333633		1622	0.233328
1240.03	0.333585		1623	0.233638
1240.51	0.33345		1624	0.239499
1240.99	0.333249		1625	0.243155
1241.47	0.333029		1626	0.242011
1241.95	0.332841		1627	0.239961
1242.43	0.332716		1628	0.241617
1242.92	0.332653		1629	0.246012
1243.4	0.332631		1630	0.248233
1243.88	0.33263		1631	0.246989
1244.36	0.332645		1632	0.243293
1244.85	0.3327		1633	0.237356
1245.33	0.332823		1634	0.228908
1245.81	0.333032		1635	0.221564
1246.29	0.333313		1636	0.226168
1246.77	0.333622		1637	0.237551
1247.26	0.333896		1638	0.242864
1247.74	0.33409		1639	0.244376
1248.22	0.334194		1640	0.245506
1248.7	0.334239		1641	0.246211
1249.18	0.334279		1642	0.245083
1249.67	0.334363		1643	0.24174
1250.15	0.334511		1644	0.236028
1250.63	0.334709		1645	0.227165
1251.11	0.334923		1646	0.217601
1251.6	0.335122		1647	0.219686
1252.08	0.335308		1648	0.232664
1252.56	0.335509		1649	0.237973
1253.04	0.335771		1650	0.233726
1253.52	0.33613		1651	0.223554
1254.01	0.336588		1652	0.211071
1254.49	0.337113		1653	0.213773
1254.97	0.337652		1654	0.235298
1255.45	0.338163		1655	0.244736
1255.93	0.338632		1656	0.246838
1256.42	0.339083		1657	0.24742
1256.9	0.33956		1658	0.247349
1257.38	0.340101		1659	0.246241
1257.86	0.340729		1660	0.243319
1258.35	0.341446		1661	0.238836
1258.83	0.342252		1662	0.236315
1259.31	0.343164		1663	0.240494
1259.79	0.344229		1664	0.246966
1260.27	0.345508		1665	0.248074
1260.76	0.347045		1666	0.243768
1261.24	0.348836		1667	0.236891
1261.72	0.350813		1668	0.230375
1262.2	0.352861		1669	0.227464
1262.68	0.354861		1670	0.230699
1263.17	0.356737		1671	0.237318
1263.65	0.358484		1672	0.240451
1264.13	0.36016		1673	0.238063
1264.61	0.36185		1674	0.234158
1265.1	0.36361		1675	0.236361
1265.58	0.365439		1676	0.244101
1266.06	0.367278		1677	0.2464
1266.54	0.369047		1678	0.242807
1267.02	0.370689		1679	0.238178
1267.51	0.372204		1680	0.23509
1267.99	0.373651		1681	0.231193
1268.47	0.375108		1682	0.223096
1268.95	0.37663		1683	0.212747
1269.43	0.37822		1684	0.216586
1269.92	0.379834		1685	0.235519
1270.4	0.381412		1686	0.241622
1270.88	0.382926		1687	0.239964
1271.36	0.384402		1688	0.237938
1271.85	0.385901		1689	0.238489
1272.33	0.38748		1690	0.241803
1272.81	0.389142		1691	0.245078
1273.29	0.390819		1692	0.244873
1273.77	0.392393		1693	0.24009
1274.26	0.393755		1694	0.232198
1274.74	0.394861		1695	0.225349
1275.22	0.395755		1696	0.224998
1275.7	0.396544		1697	0.226244
1276.18	0.397343		1698	0.222664
1276.67	0.398206		1699	0.218364
1277.15	0.399103		1700	0.225083
1277.63	0.399934		1701	0.239852
1278.11	0.400589		1702	0.242756
1278.59	0.401014		1703	0.238193
1279.08	0.401243		1704	0.232799
1279.56	0.401378		1705	0.231574
1280.04	0.401531		1706	0.236753
1280.52	0.401758		1707	0.242557
1281.01	0.402029		1708	0.245043
1281.49	0.402242		1709	0.245528
1281.97	0.402285		1710	0.245685
1282.45	0.402099		1711	0.245137
1282.93	0.401712		1712	0.242338
1283.42	0.401213		1713	0.236809
1283.9	0.400702		1714	0.230091
1284.38	0.400222		1715	0.224282
1284.86	0.399737		1716	0.220067
1285.34	0.399153		1717	0.220851
1285.83	0.398379		1718	0.232222
1286.31	0.39739		1719	0.245194
1286.79	0.396255		1720	0.250085
1287.27	0.395106		1721	0.249422
1287.76	0.394076		1722	0.247654
1288.24	0.393227		1723	0.247589
1288.72	0.392512		1724	0.249356
1289.2	0.391806		1725	0.251049
1289.68	0.390969		1726	0.25129
1290.16	0.389926		1727	0.249632
1290.65	0.3887		1728	0.246344
1291.13	0.387392		1729	0.242725
1291.61	0.386125		1730	0.240086
1292.09	0.384964		1731	0.237241
1292.58	0.38389		1732	0.231873
1293.06	0.382805		1733	0.226152
1293.54	0.381596		1734	0.231504
1294.02	0.380201		1735	0.246137
1294.51	0.378647		1736	0.251046
1294.99	0.377042		1737	0.247499
1295.47	0.375514		1738	0.242245
1295.95	0.374149		1739	0.240874
1296.43	0.372947		1740	0.244321
1296.91	0.371823		1741	0.245975
1297.4	0.370657		1742	0.244094
1297.88	0.369367		1743	0.242164
1298.36	0.367947		1744	0.242167
1298.84	0.366468		1745	0.241776
1299.33	0.365032		1746	0.238703
1299.81	0.363709		1747	0.234261
1300.29	0.362503		1748	0.231916
1300.77	0.361346		1749	0.23296
1301.25	0.36014		1750	0.236118
1301.74	0.358819		1751	0.241798
1302.22	0.357385		1752	0.248834
1302.7	0.355909		1753	0.252466
1303.18	0.354487		1754	0.251219
1303.66	0.35319		1755	0.247622
1304.15	0.352016		1756	0.245663
1304.63	0.350894		1757	0.247543
1305.11	0.349724		1758	0.249664
1305.59	0.348437		1759	0.248658
1306.08	0.347039		1760	0.245662
1306.56	0.345611		1761	0.244173
1307.04	0.344272		1762	0.247009
1307.52	0.34311		1763	0.251915
1308	0.342135		1764	0.254301
1308.49	0.341262		1765	0.253015
1308.97	0.340347		1766	0.249709
1309.45	0.339257		1767	0.247223
1309.93	0.337931		1768	0.246836
1310.41	0.336406		1769	0.245213
1310.9	0.334792		1770	0.239707
1311.38	0.333226		1771	0.233561
1311.86	0.331821		1772	0.235176
1312.34	0.330627		1773	0.244244
1312.83	0.329621		1774	0.249877
1313.31	0.328733		1775	0.251422
1313.79	0.327886		1776	0.252839
1314.27	0.327028		1777	0.254095
1314.75	0.326134		1778	0.252913
1315.24	0.325192		1779	0.250066
1315.72	0.324184		1780	0.249504
1316.2	0.323082		1781	0.252524
1316.68	0.321872		1782	0.254778
1317.16	0.320582		1783	0.254459
1317.65	0.3193		1784	0.25404
1318.13	0.318165		1785	0.255549
1318.61	0.317316		1786	0.257631
1319.09	0.316833		1787	0.25812
1319.58	0.316682		1788	0.256486
1320.06	0.316725		1789	0.252635
1320.54	0.316766		1790	0.246969
1321.02	0.316639		1791	0.242461
1321.5	0.31627		1792	0.244204
1321.99	0.315692		1793	0.250692
1322.47	0.315009		1794	0.254277
1322.95	0.314336		1795	0.254264
1323.43	0.313748		1796	0.253938
1323.91	0.313246		1797	0.254306
1324.4	0.312768		1798	0.25395
1324.88	0.312239		1799	0.252506
1325.36	0.311617		1800	0.252083
1325.84	0.310925		1801	0.254309
1326.33	0.310239		1802	0.257558
1326.81	0.309646		1803	0.25982
1327.29	0.309202		1804	0.261056
1327.77	0.308906		1805	0.261572
1328.25	0.308708		1806	0.261254
1328.73	0.308547		1807	0.26029
1329.22	0.308391		1808	0.259206
1329.7	0.30825		1809	0.25825
1330.18	0.308153		1810	0.257797
1330.66	0.308096		1811	0.258965
1331.15	0.307997		1812	0.262123
1331.63	0.307685		1813	0.265365
1332.11	0.306945		1814	0.266817
1332.59	0.305592		1815	0.266932
1333.08	0.303548		1816	0.267385
1333.56	0.300862		1817	0.268801
1334.04	0.297683		1818	0.270189
1334.52	0.294201		1819	0.270873
1335	0.290594		1820	0.27117
1335.48	0.286977		1821	0.270915
1335.97	0.283394		1822	0.26921
1336.45	0.279842		1823	0.266312
1336.93	0.276319		1824	0.264612
1337.41	0.272888		1825	0.266319
1337.9	0.269728		1826	0.268711
1338.38	0.267125		1827	0.267519
1338.86	0.265402		1828	0.263094
1339.34	0.264759		1829	0.260288
1339.82	0.265121		1830	0.264225
1340.31	0.266113		1831	0.271264
1340.79	0.26724		1832	0.274843
1341.27	0.268109		1833	0.275048
1341.75	0.268544		1834	0.274439
1342.23	0.268568		1835	0.274101
1342.72	0.268309		1836	0.273778
1343.2	0.267919		1837	0.273866
1343.68	0.267511		1838	0.275203
1344.16	0.267137		1839	0.2769
1344.65	0.266793		1840	0.276679
1345.13	0.266455		1841	0.273624
1345.61	0.266109		1842	0.269088
1346.09	0.265767		1843	0.266154
1346.57	0.265464		1844	0.267932
1347.06	0.265231		1845	0.272661
1347.54	0.265079		1846	0.275686
1348.02	0.265001		1847	0.276528
1348.5	0.264992		1848	0.277387
1348.98	0.265061		1849	0.279399
1349.47	0.265242		1850	0.281362
1349.95	0.265571		1851	0.282011
1350.43	0.266048		1852	0.281889
1350.91	0.266621		1853	0.282182
1351.39	0.267189		1854	0.282866
1351.88	0.267646		1855	0.283075
1352.36	0.267943		1856	0.282798
1352.84	0.268134		1857	0.282747
1353.32	0.268371		1858	0.283013
1353.81	0.268873		1859	0.28315
1354.29	0.26984		1860	0.283314
1354.77	0.271383		1861	0.283976
1355.25	0.273482		1862	0.284739
1355.73	0.276024		1863	0.284698
1356.22	0.27889		1864	0.283512
1356.7	0.282036		1865	0.281059
1357.18	0.285506		1866	0.277151
1357.66	0.289378		1867	0.272807
1358.14	0.293671		1868	0.271535
1358.63	0.298255		1869	0.276086
1359.11	0.302845		1870	0.282712
1359.59	0.307056		1871	0.286548
1360.07	0.310516		1872	0.287756
1360.56	0.312956		1873	0.288231
1361.04	0.314242		1874	0.288651
1361.52	0.314356		1875	0.288805
1362	0.313368		1876	0.288906
1362.48	0.311424		1877	0.289295
1362.97	0.308745		1878	0.289684
1363.45	0.305581		1879	0.289837
1363.93	0.302147		1880	0.290157
1364.41	0.298577		1881	0.290748
1364.89	0.294933		1882	0.290938
1365.38	0.291248		1883	0.290544
1365.86	0.28756		1884	0.290502
1366.34	0.283947		1885	0.291247
1366.82	0.28053		1886	0.291521
1367.31	0.277466		1887	0.290155
1367.79	0.274905		1888	0.288066
1368.27	0.272933		1889	0.287823
1368.75	0.271532		1890	0.290397
1369.23	0.270568		1891	0.293257
1369.72	0.269816		1892	0.294063
1370.2	0.269016		1893	0.293071
1370.68	0.26793		1894	0.292048
1371.16	0.266398		1895	0.292591
1371.64	0.26438		1896	0.294482
1372.13	0.261987		1897	0.296218
1372.61	0.259503		1898	0.297035
1373.09	0.257377		1899	0.297329
1373.57	0.256125		1900	0.297606
1374.06	0.256099		1901	0.297871
1374.54	0.257215		1902	0.298046
1375.02	0.258933		1903	0.29833
1375.5	0.260562		1904	0.29876
1375.98	0.261636		1905	0.298966
1376.47	0.262039		1906	0.298597
1376.95	0.26192		1907	0.297735
1377.43	0.261557		1908	0.296953
1377.91	0.26123		1909	0.297144
1378.39	0.261121		1910	0.298753
1378.88	0.261251		1911	0.300953
1379.36	0.261503		1912	0.302505
1379.84	0.261717		1913	0.303118
1380.32	0.261801		1914	0.303095
1380.81	0.261779		1915	0.302265
1381.29	0.261753		1916	0.300426
1381.77	0.261824		1917	0.299091
1382.25	0.261994		1918	0.300596
1382.73	0.262126		1919	0.303643
1383.21	0.261984		1920	0.30435
1383.7	0.261344		1921	0.302297
1384.18	0.260102		1922	0.300832
1384.66	0.258323		1923	0.30296
1385.14	0.256245		1924	0.306921
1385.63	0.254265		1925	0.309407
1386.11	0.252876		1926	0.310402
1386.59	0.252503		1927	0.311284
1387.07	0.253261		1928	0.312209
1387.56	0.254836		1929	0.312759
1388.04	0.256663		1930	0.313335
1388.52	0.258249		1931	0.314256
1389	0.259353		1932	0.315028
1389.48	0.259948		1933	0.315535
1389.96	0.260096		1934	0.316416
1390.45	0.259849		1935	0.317676
1390.93	0.259212		1936	0.318571
1391.41	0.258155		1937	0.319129
1391.89	0.256658		1938	0.319905
1392.38	0.254758		1939	0.320238
1392.86	0.252602		1940	0.318945
1393.34	0.250476		1941	0.316867
1393.82	0.248791		1942	0.316852
1394.3	0.247945		1943	0.319795
1394.79	0.248071		1944	0.322667
1395.27	0.248868		1945	0.323941
1395.75	0.249763		1946	0.324978
1396.23	0.250268		1947	0.326712
1396.71	0.250211		1948	0.328331
1397.2	0.249745		1949	0.329266
1397.68	0.249258		1950	0.330134
1398.16	0.249253		1951	0.33123
1398.64	0.250152		1952	0.331977
1399.13	0.252031		1953	0.332304
1399.61	0.254488		1954	0.332985
1400.09	0.256842		1955	0.334358
1400.57	0.258512		1956	0.335944
1401.05	0.25923		1957	0.337523
1401.54	0.259022		1958	0.339247
1402.02	0.25809		1959	0.340815
1402.5	0.25673		1960	0.341868
1402.98	0.255295		1961	0.342786
1403.46	0.254163		1962	0.343996
1403.95	0.253664		1963	0.344958
1404.43	0.253957		1964	0.344894
1404.91	0.254944		1965	0.344094
1405.39	0.2563		1966	0.343794
1405.88	0.257628		1967	0.344981
1406.36	0.258632		1968	0.347349
1406.84	0.259181		1969	0.349713
1407.32	0.259286		1970	0.351207
1407.8	0.259037		1971	0.351918
1408.29	0.258553		1972	0.352528
1408.77	0.257951		1973	0.353453
1409.25	0.257336		1974	0.354398
1409.73	0.256807		1975	0.355021
1410.21	0.256448		1976	0.355383
1410.7	0.256318		1977	0.355345
1411.18	0.256429		1978	0.354318
1411.66	0.25673		1979	0.35223
1412.14	0.257106		1980	0.349958
1412.62	0.257406		1981	0.348208
1413.11	0.257472		1982	0.346828
1413.59	0.257171		1983	0.345588
1414.07	0.256417		1984	0.34465
1414.55	0.255173		1985	0.343832
1415.04	0.253454		1986	0.342644
1415.52	0.251309		1987	0.341292
1416	0.24882		1988	0.340449
1416.48	0.246117		1989	0.33985
1416.96	0.243434		1990	0.338615
1417.45	0.241192		1991	0.337162
1417.93	0.240046		1992	0.337178
1418.41	0.240717		1993	0.338919
1418.89	0.243465		1994	0.340471
1419.38	0.247563		1995	0.340743
1419.86	0.251578		1996	0.340531
1420.34	0.254326		1997	0.340664
1420.82	0.255397		1998	0.340926
1421.3	0.254984		1999	0.341165
1421.79	0.253551		2000	0.341804
1422.27	0.251667		2001	0.342849
1422.75	0.249968		2002	0.343764
1423.23	0.249101		2003	0.344582
1423.71	0.249523		2004	0.345863
1424.2	0.251183		2005	0.347465
1424.68	0.253436		2006	0.348606
1425.16	0.255404		2007	0.349133
1425.64	0.256478		2008	0.349523
1426.12	0.2565		2009	0.349824
1426.61	0.25564		2010	0.349756
1427.09	0.254228		2011	0.349609
1427.57	0.252641		2012	0.349802
1428.05	0.251238		2013	0.34996
1428.54	0.250288		2014	0.349461
1429.02	0.249896		2015	0.348524
1429.5	0.25		2016	0.347966
1429.98	0.250441		2017	0.348201
1430.46	0.251074		2018	0.348993
1430.95	0.251793		2019	0.349951
1431.43	0.252488		2020	0.350708
1431.91	0.252984		2021	0.350953
1432.39	0.253052		2022	0.350831
1432.87	0.252476		2023	0.350849
1433.36	0.251141		2024	0.351109
1433.84	0.249081		2025	0.35121
1434.32	0.246507		2026	0.351081
1434.8	0.243846		2027	0.351071
1435.29	0.241799		2028	0.351213
1435.77	0.241283		2029	0.351171
1436.25	0.242965		2030	0.350924
1436.73	0.246508		2031	0.350762
1437.21	0.250516		2032	0.350631
1437.7	0.253642		2033	0.350156
1438.18	0.255426		2034	0.349265
1438.66	0.256112		2035	0.348174
1439.14	0.256162		2036	0.346912
1439.62	0.255968		2037	0.345399
1440.11	0.25577		2038	0.343786
1440.59	0.255658		2039	0.34223
1441.07	0.255614		2040	0.340713
1441.55	0.255577		2041	0.339363
1442.04	0.255507		2042	0.338478
1442.52	0.255407		2043	0.337961
1443	0.255289		2044	0.337275
1443.48	0.255123		2045	0.336213
1443.96	0.254804		2046	0.335117
1444.44	0.254183		2047	0.334101
1444.93	0.253138		2048	0.332668
1445.41	0.251665		2049	0.330444
1445.89	0.249937		2050	0.32778
1446.37	0.248309		2051	0.325352
1446.86	0.247254		2052	0.323515
1447.34	0.247183		2053	0.322262
1447.82	0.248172		2054	0.321377
1448.3	0.249814		2055	0.320515
1448.78	0.251421		2056	0.319488
1449.27	0.252431		2057	0.318477
1449.75	0.252659		2058	0.317702
1450.23	0.252249		2059	0.317075
1450.71	0.251494		2060	0.316413
1451.19	0.250672		2061	0.315735
1451.68	0.249915		2062	0.315001
1452.16	0.249139		2063	0.314001
1452.64	0.248063		2064	0.312865
1453.12	0.246353		2065	0.312213
1453.61	0.243758		2066	0.31222
1454.09	0.240178		2067	0.312231
1454.57	0.235648		2068	0.311734
1455.05	0.230361		2069	0.310998
1455.53	0.224831		2070	0.310393
1456.02	0.220209		2071	0.309759
1456.5	0.218375		2072	0.308895
1456.98	0.220791		2073	0.308044
1457.46	0.226597		2074	0.307409
1457.94	0.233254		2075	0.306742
1458.43	0.239064		2076	0.305862
1458.91	0.243724		2077	0.305032
1459.39	0.247435		2078	0.304423
1459.87	0.250299		2079	0.30377
1460.36	0.252239		2080	0.30295
1460.84	0.253131		2081	0.302234
1461.32	0.252928		2082	0.301741
1461.8	0.25171		2083	0.301225
1462.28	0.249698		2084	0.300607
1462.77	0.24726		2085	0.300116
1463.25	0.244927		2086	0.299771
1463.73	0.243368		2087	0.299288
1464.21	0.243176		2088	0.298665
1464.69	0.244468		2089	0.298288
1465.18	0.246701		2090	0.298346
1465.66	0.24903		2091	0.298628
1466.14	0.250855		2092	0.299
1466.62	0.251988		2093	0.299509
1467.11	0.252482		2094	0.299988
1467.59	0.252416		2095	0.300153
1468.07	0.251796		2096	0.300026
1468.55	0.250546		2097	0.299821
1469.03	0.248552		2098	0.299566
1469.52	0.245729		2099	0.299196
1470	0.242071		2100	0.298842
1470.48	0.237728		2101	0.298632
1470.96	0.233131		2102	0.298431
1471.44	0.229158		2103	0.298091
1471.93	0.227092		2104	0.297736
1472.41	0.227874		2105	0.297492
1472.89	0.231015		2106	0.297245
1473.37	0.234793		2107	0.296911
1473.86	0.237777		2108	0.29661
1474.34	0.239615		2109	0.296395
1474.82	0.240714		2110	0.296135
1475.3	0.24171		2111	0.295781
1475.78	0.243114		2112	0.295434
1476.27	0.245084		2113	0.295105
1476.75	0.247346		2114	0.294746
1477.23	0.249365		2115	0.294504
1477.71	0.250662		2116	0.294559
1478.19	0.251033		2117	0.294793
1478.68	0.250549		2118	0.29497
1479.16	0.249476		2119	0.295165
1479.64	0.248185		2120	0.295559
1480.12	0.247086		2121	0.296048
1480.61	0.246543		2122	0.296463
1481.09	0.246732		2123	0.296939
1481.57	0.247532		2124	0.297668
1482.05	0.248566		2125	0.298541
1482.53	0.24938		2126	0.299413
1483.02	0.249639		2127	0.300416
1483.5	0.249202		2128	0.301673
1483.98	0.248083		2129	0.303036
1484.46	0.246395		2130	0.304443
1484.94	0.244294		2131	0.306131
1485.43	0.241941		2132	0.308146
1485.91	0.239462		2133	0.310091
1486.39	0.236922		2134	0.311694
1486.87	0.234323		2135	0.313102
1487.35	0.231653		2136	0.314445
1487.84	0.229		2137	0.315642
1488.32	0.226681		2138	0.316727
1488.8	0.225323		2139	0.317904
1489.28	0.225734		2140	0.319175
1489.77	0.228434		2141	0.320363
1490.25	0.233065		2142	0.321509
1490.73	0.238375		2143	0.322808
1491.21	0.242968		2144	0.324201
1491.69	0.246029		2145	0.325488
1492.18	0.247401		2146	0.326718
1492.66	0.247299		2147	0.328022
1493.14	0.246043		2148	0.329286
1493.62	0.243939		2149	0.330413
1494.1	0.241273		2150	0.331612
1494.59	0.238346		2151	0.333091
1495.07	0.235529		2152	0.334772
1495.55	0.233265		2153	0.336597
1496.03	0.231969		2154	0.338767
1496.52	0.231831		2155	0.341417
1497	0.232681		2156	0.344319
1497.48	0.234107		2157	0.347021
1497.96	0.235707		2158	0.348907
1498.44	0.237252		2159	0.349226
1498.92	0.238677		2160	0.347798
1499.41	0.239976		2161	0.345471
1499.89	0.241117		2162	0.343313
1500.37	0.242008		2163	0.341574
1500.85	0.242506		2164	0.339888
1501.34	0.24246		2165	0.338153
1501.82	0.241748		2166	0.336571
1502.3	0.240286		2167	0.335144
1502.78	0.238024		2168	0.333742
1503.27	0.23492		2169	0.332525
1503.75	0.230909		2170	0.331721
1504.23	0.225878		2171	0.331215
1504.71	0.219673		2172	0.33079
1505.19	0.212224		2173	0.330532
1505.67	0.204006		2174	0.330497
1506.16	0.197082		2175	0.330368
1506.64	0.1955		2176	0.329894
1507.12	0.201388		2177	0.329316
1507.6	0.210863		2178	0.328955
1508.09	0.21904		2179	0.328762
1508.57	0.224492		2180	0.328554
1509.05	0.227812		2181	0.32831
1509.53	0.229879		2182	0.327957
1510.01	0.231347		2183	0.327284
1510.5	0.232627		2184	0.326316
1510.98	0.233928		2185	0.325362
1511.46	0.235259		2186	0.324526
1511.94	0.236444		2187	0.323632
1512.42	0.237183		2188	0.322687
1512.91	0.237165		2189	0.321905
1513.39	0.236174		2190	0.321275
1513.87	0.234142		2191	0.320569
1514.35	0.231164		2192	0.319782
1514.84	0.227524		2193	0.319106
1515.32	0.223785		2194	0.318523
1515.8	0.220854		2195	0.317856
1516.28	0.219771		2196	0.31716
1516.76	0.220985		2197	0.316609
1517.25	0.223657		2198	0.316127
1517.73	0.226124		2199	0.315528
1518.21	0.227076		2200	0.314895
1518.69	0.226047		2201	0.314382
1519.17	0.223168		2202	0.313885
1519.66	0.218915		2203	0.313271
1520.14	0.214201		2204	0.312674
1520.62	0.210695		2205	0.312239
1521.1	0.210576		2206	0.311836
1521.59	0.214613		2207	0.31133
1522.07	0.220562		2208	0.310827
1522.55	0.225358		2209	0.310411
1523.03	0.227779		2210	0.30994
1523.51	0.228205		2211	0.309343
1524	0.227513		2212	0.308791
1524.48	0.226565		2213	0.308359
1524.96	0.226081		2214	0.307876
1525.44	0.226518		2215	0.307292
1525.92	0.227923		2216	0.306771
1526.41	0.229937		2217	0.306344
1526.89	0.232088		2218	0.305846
1527.37	0.234102		2219	0.305255
1527.85	0.235959		2220	0.304715
1528.34	0.237698		2221	0.30423
1528.82	0.239225		2222	0.303662
1529.3	0.240253		2223	0.303051
1529.78	0.240401		2224	0.302547
1530.26	0.239374		2225	0.302088
1530.75	0.237076		2226	0.301481
1531.23	0.233665		2227	0.300775
1531.71	0.229615		2228	0.300136
1532.19	0.225861		2229	0.29953
1532.67	0.223875		2230	0.298838
1533.16	0.225092		2231	0.298127
1533.64	0.229387		2232	0.297507
1534.12	0.234516		2233	0.296903
1534.6	0.238072		2234	0.296212
1535.09	0.239182		2235	0.295515
1535.57	0.23814		2236	0.294899
1536.05	0.235529		2237	0.294265
1536.53	0.231809		2238	0.293541
1537.01	0.227247		2239	0.292837
1537.49	0.221964		2240	0.292211
1537.98	0.216014		2241	0.291537
1538.46	0.209544		2242	0.290777
1538.94	0.203114		2243	0.29006
1539.42	0.198114		2244	0.289418
1539.91	0.196577		2245	0.288717
1540.39	0.199546		2246	0.287937
1540.87	0.205548		2247	0.287212
1541.35	0.211806		2248	0.286553
1541.83	0.216459		2249	0.285839
1542.32	0.219126		2250	0.285088
1542.8	0.220357		2251	0.28445
1543.28	0.221132		2252	0.283889
1543.76	0.222552		2253	0.283203
1544.24	0.225478		2254	0.282363
1544.73	0.229995		2255	0.281478
1545.21	0.235186		2256	0.280536
1545.69	0.239668		2257	0.279464
1546.17	0.242457		2258	0.278365
1546.66	0.243308		2259	0.277392
1547.14	0.242505		2260	0.276504
1547.62	0.240574		2261	0.275584
1548.1	0.238153		2262	0.274682
1548.58	0.235975		2263	0.273891
1549.07	0.234774		2264	0.273125
1549.55	0.234954		2265	0.27226
1550.03	0.236215		2266	0.271357
1550.51	0.237667		2267	0.270501
1550.99	0.238449		2268	0.269622
1551.48	0.238181		2269	0.268672
1551.96	0.236935		2270	0.267765
1552.44	0.235027		2271	0.266972
1552.92	0.232879		2272	0.266182
1553.41	0.23091		2273	0.265325
1553.89	0.229392		2274	0.264494
1554.37	0.228262		2275	0.263751
1554.85	0.227102		2276	0.263026
1555.33	0.225361		2277	0.262299
1555.82	0.222594		2278	0.26166
1556.3	0.218506		2279	0.261115
1556.78	0.212871		2280	0.260561
1557.26	0.205578		2281	0.259945
1557.74	0.197235		2282	0.259184
1558.23	0.191216		2283	0.258
1558.71	0.195448		2284	0.256157
1559.19	0.212445		2285	0.253792
1559.67	0.229806		2286	0.25125
1560.15	0.239621		2287	0.248691
1560.64	0.243526		2288	0.246081
1561.12	0.244345		2289	0.243489
1561.6	0.243687		2290	0.241038
1562.08	0.242334		2291	0.238643
1562.57	0.240718		2292	0.236111
1563.05	0.239174		2293	0.233502
1563.53	0.238042		2294	0.231033
1564.01	0.237633		2295	0.228704
1564.49	0.238064		2296	0.226371
1564.98	0.239076		2297	0.224055
1565.46	0.240079		2298	0.221802
1565.94	0.240437		2299	0.219452
1566.42	0.239756		2300	0.216919
1566.9	0.237953		2301	0.214528
1567.39	0.235219		2302	0.212567
1567.87	0.232018		2303	0.210616
1568.35	0.229194		2304	0.207867
1568.83	0.227958		2305	0.20405
1569.32	0.22936		2306	0.199563
1569.8	0.23325		2307	0.194861
1570.28	0.238037		2308	0.190145
1570.76	0.241945		2309	0.185668
1571.24	0.244116		2310	0.181779
1571.73	0.244542		2311	0.178593
1572.21	0.243557		2312	0.175974
1572.69	0.241517		2313	0.173698
1573.17	0.238707		2314	0.171239
1573.65	0.235365		2315	0.167752
1574.14	0.231755		2316	0.162845
1574.62	0.228302		2317	0.156978
1575.1	0.225743		2318	0.150776
1575.58	0.225112		2319	0.144265
1576.07	0.227182		2320	0.137405
1576.55	0.23154		2321	0.130781
1577.03	0.236578		2322	0.124784
1577.51	0.240775		2323	0.118788
1577.99	0.243548		2324	0.112319
1578.48	0.245041		2325	0.106005
1578.96	0.245645		2326	0.10051
1579.44	0.245749		2327	0.0956731
1579.92	0.24566		2328	0.0915727
1580.4	0.245591		2329	0.088955
1580.89	0.245654		2330	0.0876727
1581.37	0.245848		2331	0.0864002
1581.85	0.246095		2332	0.0847556
1582.33	0.246297		2333	0.0834924
1582.82	0.246399		2334	0.0821725
1583.3	0.246416		2335	0.0795019
1583.78	0.246413		2336	0.0761548
1584.26	0.246458		2337	0.0743375
1584.74	0.246585		2338	0.0739862
1585.23	0.246764		2339	0.072334
1585.71	0.246919		2340	0.0683343
1586.19	0.246961		2341	0.0647522
1586.67	0.246841		2342	0.0647279
1587.15	0.246569		2343	0.0683727
1587.64	0.246208		2344	0.075441
1588.12	0.245849		2345	0.0878459
1588.6	0.245579		2346	0.104453
1589.08	0.245444		2347	0.118259
1589.57	0.245439		2348	0.123974
1590.05	0.245506		2349	0.120962
1590.53	0.245566		2350	0.110262
1591.01	0.245551		2351	0.0944034
1591.49	0.245416		2352	0.0785176
1591.97	0.245146		2353	0.0663764
1592.46	0.244762		2354	0.0552888
1592.94	0.244314		2355	0.0425238
1593.42	0.243881		2356	0.0313187
1593.9	0.243559		2357	0.0243889
1594.39	0.243444		2358	0.0189098
1594.87	0.243604		2359	0.0144847
1595.35	0.24405		2360	0.0148838
1595.83	0.24472		2361	0.0184529
1596.32	0.245488		2362	0.0204049
1596.8	0.246197		2363	0.0226904
1597.28	0.246712		2364	0.0293497
1597.76	0.246957		2365	0.0384739
1598.24	0.246921		2366	0.0471651
1598.72	0.246648		2367	0.0568704
1599.21	0.246202		2368	0.0687789
1599.69	0.245653		2369	0.0809975
1600.17	0.245058		2370	0.0925633
1600.65	0.244473		2371	0.10459
1601.14	0.243956		2372	0.117175
1601.62	0.243575		2373	0.129147
1602.1	0.2434		2374	0.140249
1602.58	0.243475		2375	0.150943
1603.06	0.243786		2376	0.161031
1603.55	0.24423		2377	0.170042
1604.03	0.244638		2378	0.178125
1604.51	0.244821		2379	0.185656
1604.99	0.244643		2380	0.192678
1605.47	0.244077		2381	0.199202
1605.96	0.243208		2382	0.205353
1606.44	0.242218		2383	0.211054
1606.92	0.241331		2384	0.215951
1607.4	0.240757		2385	0.219862
1607.89	0.240618		2386	0.222897
1608.37	0.240912		2387	0.225173
1608.85	0.241527		2388	0.226714
1609.33	0.242319		2389	0.227717
1609.81	0.243182		2390	0.228455
1610.3	0.244055		2391	0.22904
1610.78	0.244885		2392	0.229455
1611.26	0.245565		2393	0.229776
1611.74	0.245918		2394	0.230118
1612.22	0.245727		2395	0.230455
1612.71	0.244813		2396	0.230709
1613.19	0.243088		2397	0.230937
1613.67	0.240578		2398	0.231231
[truncated: 4,950 more rows]

## Sheet: Normalisation
This sheet normalises the spectrum, calculates the factor to convert to units of absorption coefficient, and can determine the thickness of the diamond. If known, you can enter the thickness of the diamond in cell A5.
ACTION: Run the solver function, minimizing the value in I14 (red cell) by changing the values in cells C-E6 (orange cells). Check the lefthand graph that the fit is good. The rest is automatically calcualted, including the removal of the Type IIa spectrum, and the calculation of any peak at 3107cm-1
Sample Thickness (cm)		Equation of 'baseline'		TYPE II		Conversion factor		Sample thickness check			H@3107cm-1
		mX	c	component		Absorption Coefficient		Type II comp	Thickness (cm)		peak height
0.0246625		-6.22539e-05	0.334275	0.0107089		93.3806		0	0		0.594998	cm-1
								0.0107089	0.0246625
															Conversion
					TYPE II							Fitted			to
	TYPE II			corrected	comp						TYPE II	TYPE II	Raw	Raw Data	Absorption
wavenumbers	spectrum	DATA		Data	FIT	Residual	Squares	SUM		wavenumbers	spectrum	spectrum	Data	- Type II	Coefficient
1600	0.815044	0.24527		0.0106009	0.0087282	0.00187271	3.50704e-06	0.0367849
1601	0.823372	0.244102		0.00949512	0.00881738	0.000677735	4.59325e-07			401	0.136758	0.00146453	#N/A	#N/A	#N/A		3097	14.135
1602	0.827386	0.243436		0.00889162	0.00886036	3.12545e-05	9.76845e-10			402	0.115748	0.00123953	#N/A	#N/A	#N/A		3098	14.1296
1603	0.832108	0.243744		0.00926228	0.00891094	0.00035134	1.2344e-07			403	0.0551034	0.000590095	#N/A	#N/A	#N/A		3099	14.0913
1604	0.837381	0.244614		0.010194	0.0089674	0.00122662	1.5046e-06			404	-0.0553289	-0.00059251	#N/A	#N/A	#N/A		3100	14.0576
1605	0.843336	0.244635		0.0102775	0.00903118	0.00124636	1.55342e-06			405	0.0212793	0.000227877	#N/A	#N/A	#N/A		3101	14.0623
1606	0.852075	0.24312		0.00882447	0.00912476	-0.000300288	9.0173e-08			406	0.118743	0.0012716	#N/A	#N/A	#N/A		3102	14.0975
1607	0.858341	0.241237		0.00700415	0.00919186	-0.00218771	4.78606e-06			407	0.0541982	0.000580401	#N/A	#N/A	#N/A		3103	14.1604
1608	0.863812	0.240688		0.00651688	0.00925044	-0.00273356	7.47237e-06			408	0.100035	0.00107126	#N/A	#N/A	#N/A		3104	14.2711
1609	0.868918	0.241773		0.00766461	0.00930513	-0.00164052	2.69131e-06			409	0.10862	0.00116319	#N/A	#N/A	#N/A		3105	14.4413
1610	0.87516	0.243519		0.00947266	0.00937197	0.000100696	1.01396e-08			410	0.0088925	9.52286e-05	#N/A	#N/A	#N/A		3106	14.6097
1611	0.882467	0.245198		0.011214	0.00945022	0.00176376	3.11083e-06			411	0.0504104	0.000539838	#N/A	#N/A	#N/A		3107	14.6567
1612	0.890507	0.245816		0.011894	0.00953633	0.00235764	5.55849e-06			412	0.0881978	0.000944499	#N/A	#N/A	#N/A		3108	14.574
1613	0.895476	0.243764		0.00990473	0.00958954	0.000315191	9.93452e-08			413	0.140439	0.00150394	#N/A	#N/A	#N/A		3109	14.3878
1614	0.902421	0.238428		0.0046311	0.00966391	-0.00503281	2.53292e-05			414	0.0771314	0.00082599	#N/A	#N/A	#N/A		3110	14.2205
1615	0.906874	0.23148		-0.00225467	0.00971159	-0.0119663	0.000143191			415	0.106343	0.00113882	#N/A	#N/A	#N/A		3111	14.1338
1616	0.912304	0.228639		-0.00503359	0.00976974	-0.0148033	0.000219139			416	0.0769626	0.000824182	#N/A	#N/A	#N/A		3112	14.0931
1617	0.92008	0.235431		0.00182076	0.00985301	-0.00803225	6.4517e-05			417	0.078052	0.000835848	#N/A	#N/A	#N/A		3113	14.05
1618	0.929868	0.243581		0.0100331	0.00995783	7.5233e-05	5.66001e-09			418	0.0777933	0.000833078	#N/A	#N/A	#N/A		3114	14.0134
1619	0.9371	0.245695		0.0122092	0.0100353	0.00217387	4.72572e-06			419	0.058735	0.000628985	#N/A	#N/A	#N/A		3115	13.9999
1620	0.943128	0.243247		0.00982271	0.0100998	-0.00027712	7.67953e-08			420	-0.102133	-0.00109373	#N/A	#N/A	#N/A		3116	13.9887
1621	0.948271	0.23823		0.00486889	0.0101549	-0.00528602	2.7942e-05			421	-0.0235469	-0.00025216	#N/A	#N/A	#N/A		3117	13.9884
1622	0.95679	0.233328		2.83732e-05	0.0102461	-0.0102178	0.000104403			422	0.0859577	0.00092051	#N/A	#N/A	#N/A
1623	0.961685	0.233638		0.000401416	0.0102986	-0.00989714	9.79533e-05			423	0.0338732	0.000362743	#N/A	#N/A	#N/A
1624	0.969894	0.239499		0.00632409	0.0103865	-0.00406238	1.65029e-05			424	0.0625557	0.0006699	#N/A	#N/A	#N/A
1625	0.978862	0.243155		0.010042	0.0104825	-0.000440492	1.94033e-07			425	0.0540749	0.000579081	#N/A	#N/A	#N/A
1626	0.986778	0.242011		0.00896076	0.0105673	-0.00160652	2.58091e-06			426	-0.0151432	-0.000162167	#N/A	#N/A	#N/A
1627	0.991473	0.239961		0.00697291	0.0106175	-0.00364463	1.32834e-05			427	0.015609	0.000167155	#N/A	#N/A	#N/A
1628	0.997745	0.241617		0.00869124	0.0106847	-0.00199348	3.97394e-06			428	0.0160742	0.000172137	#N/A	#N/A	#N/A
1629	1.00809	0.246012		0.0131483	0.0107955	0.00235278	5.53559e-06			429	0.0340953	0.000365122	#N/A	#N/A	#N/A
1630	1.01507	0.248233		0.0154313	0.0108702	0.00456105	2.08032e-05			430	-0.0214535	-0.000229743	#N/A	#N/A	#N/A
1631	1.02503	0.246989		0.0142495	0.0109769	0.00327258	1.07098e-05			431	0.00813285	8.70936e-05	#N/A	#N/A	#N/A
1632	1.03308	0.243293		0.0106166	0.0110631	-0.000446518	1.99378e-07			432	-0.0167554	-0.000179431	#N/A	#N/A	#N/A
1633	1.03689	0.237356		0.00474134	0.0111039	-0.0063626	4.04827e-05			433	-0.0147796	-0.000158272	#N/A	#N/A	#N/A
1634	1.04355	0.228908		-0.00364409	0.0111752	-0.0148193	0.000219612			434	-0.0305873	-0.000327556	#N/A	#N/A	#N/A
1635	1.04976	0.221564		-0.0109264	0.0112417	-0.0221682	0.000491427			435	0.0106523	0.000114074	#N/A	#N/A	#N/A
1636	1.06321	0.226168		-0.00625945	0.0113857	-0.0176452	0.000311353			436	0.0147669	0.000158137	#N/A	#N/A	#N/A
1637	1.06925	0.237551		0.00518599	0.0114505	-0.00626452	3.92442e-05			437	0.00266839	2.85755e-05	#N/A	#N/A	#N/A
1638	1.0762	0.242864		0.010561	0.0115249	-0.000963951	9.29202e-07			438	0.0266348	0.000285229	#N/A	#N/A	#N/A
1639	1.08242	0.244376		0.0121352	0.0115915	0.000543697	2.95606e-07			439	0.0596979	0.000639297	#N/A	#N/A	#N/A
1640	1.0936	0.245506		0.0133273	0.0117112	0.00161612	2.61184e-06			440	0.0175569	0.000188015	#N/A	#N/A	#N/A
1641	1.1013	0.246211		0.0140943	0.0117937	0.00230055	5.29252e-06			441	0.0270443	0.000289613	#N/A	#N/A	#N/A
1642	1.10826	0.245083		0.0130285	0.0118682	0.00116026	1.34621e-06			442	-0.00722925	-7.74171e-05	#N/A	#N/A	#N/A
1643	1.11775	0.24174		0.0097485	0.0119698	-0.00222129	4.93414e-06			443	-0.0245049	-0.00026242	#N/A	#N/A	#N/A
1644	1.12404	0.236028		0.00409873	0.0120372	-0.0079385	6.30198e-05			444	0.0245681	0.000263097	#N/A	#N/A	#N/A
1645	1.13263	0.227165		-0.00470264	0.0121292	-0.0168319	0.000283312			445	0.0468332	0.000501531	#N/A	#N/A	#N/A
1646	1.14093	0.217601		-0.0142042	0.0122181	-0.0264222	0.000698134			446	0.0158138	0.000169348	#N/A	#N/A	#N/A
1647	1.14852	0.219686		-0.0120572	0.0122994	-0.0243566	0.000593242			447	0.00392877	4.20727e-05	#N/A	#N/A	#N/A
1648	1.15717	0.232664		0.000982997	0.012392	-0.011409	0.000130164			448	0.0529254	0.000566771	#N/A	#N/A	#N/A
1649	1.16759	0.237973		0.00635443	0.0125036	-0.00614914	3.78119e-05			449	-0.00700263	-7.49902e-05	#N/A	#N/A	#N/A
1650	1.17266	0.233726		0.00216987	0.0125578	-0.010388	0.00010791			450	0.0247102	0.000264619	#N/A	#N/A	#N/A
1651	1.18056	0.223554		-0.00793989	0.0126425	-0.0205824	0.000423633			451	-0.0330094	-0.000353494	#N/A	#N/A	#N/A
1652	1.18839	0.211071		-0.0203605	0.0127263	-0.0330868	0.00109474			452	0.0138946	0.000148796	#N/A	#N/A	#N/A
1653	1.19655	0.213773		-0.0175966	0.0128137	-0.0304103	0.000924789			453	0.0191935	0.00020554	#N/A	#N/A	#N/A
1654	1.20433	0.235298		0.00399089	0.012897	-0.00890612	7.9319e-05			454	-0.00479659	-5.13661e-05	#N/A	#N/A	#N/A
1655	1.21515	0.244736		0.0134908	0.0130129	0.000477887	2.28376e-07			455	-0.0159073	-0.00017035	#N/A	#N/A	#N/A
1656	1.22431	0.246838		0.0156549	0.013111	0.0025439	6.47143e-06			456	-0.0198015	-0.000212052	#N/A	#N/A	#N/A
1657	1.23136	0.24742		0.0163	0.0131865	0.00311351	9.69392e-06			457	0.00464213	4.9712e-05	#N/A	#N/A	#N/A
1658	1.23969	0.247349		0.0162912	0.0132757	0.00301551	9.09328e-06			458	0.0111476	0.000119378	#N/A	#N/A	#N/A
1659	1.25153	0.246241		0.0152449	0.0134025	0.00184245	3.39463e-06			459	0.0244047	0.000261346	#N/A	#N/A	#N/A
1660	1.26256	0.243319		0.0123851	0.0135205	-0.00113548	1.28933e-06			460	0.011551	0.000123698	#N/A	#N/A	#N/A
1661	1.26946	0.238836		0.00796503	0.0135944	-0.00562941	3.16903e-05			461	0.0240634	0.000257692	#N/A	#N/A	#N/A
1662	1.27706	0.236315		0.00550614	0.0136758	-0.00816968	6.67437e-05			462	-0.02018	-0.000216105	#N/A	#N/A	#N/A
1663	1.28588	0.240494		0.00974689	0.0137703	-0.00402339	1.61877e-05			463	-0.00172319	-1.84534e-05	#N/A	#N/A	#N/A
1664	1.29279	0.246966		0.0162812	0.0138443	0.00243689	5.93842e-06			464	-0.00397212	-4.25369e-05	#N/A	#N/A	#N/A
1665	1.30485	0.248074		0.017452	0.0139734	0.00347858	1.21005e-05			465	-0.00476417	-5.10188e-05	#N/A	#N/A	#N/A
1666	1.31182	0.243768		0.0132081	0.0140481	-0.000840057	7.05696e-07			466	-0.0175285	-0.00018771	#N/A	#N/A	#N/A
1667	1.32274	0.236891		0.00639322	0.0141651	-0.00777186	6.04018e-05			467	-0.00853943	-9.14476e-05	#N/A	#N/A	#N/A
1668	1.32975	0.230375		-6.04115e-05	0.0142401	-0.0143005	0.000204505			468	-0.00240158	-2.57183e-05	#N/A	#N/A	#N/A
1669	1.33845	0.227464		-0.00290949	0.0143333	-0.0172427	0.000297312			469	-0.00800541	-8.57289e-05	#N/A	#N/A	#N/A
1670	1.34792	0.230699		0.000388019	0.0144347	-0.0140466	0.000197308			470	-0.0266295	-0.000285172	#N/A	#N/A	#N/A
1671	1.35956	0.237318		0.00706868	0.0145593	-0.00749066	5.611e-05			471	-0.012476	-0.000133603	#N/A	#N/A	#N/A
1672	1.36741	0.240451		0.0102641	0.0146434	-0.00437925	1.91779e-05			472	-0.000786398	-8.42144e-06	#N/A	#N/A	#N/A
1673	1.37597	0.238063		0.00793892	0.0147351	-0.00679619	4.61882e-05			473	-0.0111407	-0.000119304	#N/A	#N/A	#N/A
1674	1.38565	0.234158		0.00409575	0.0148387	-0.010743	0.000115412			474	-0.0251154	-0.000268958	#N/A	#N/A	#N/A
1675	1.39364	0.236361		0.00636142	0.0149243	-0.00856288	7.33228e-05			475	0.0138249	0.000148049	#N/A	#N/A	#N/A
1676	1.40417	0.244101		0.0141634	0.0150371	-0.000873704	7.63359e-07			476	-0.0255474	-0.000273584	#N/A	#N/A	#N/A
1677	1.4135	0.2464		0.0165249	0.015137	0.001388	1.92653e-06			477	0.022882	0.00024504	#N/A	#N/A	#N/A
1678	1.42345	0.242807		0.0129943	0.0152436	-0.00224925	5.05914e-06			478	0.0185442	0.000198588	#N/A	#N/A	#N/A
1679	1.43214	0.238178		0.0084276	0.0153366	-0.00690897	4.77338e-05			479	-0.00320187	-3.42884e-05	#N/A	#N/A	#N/A
1680	1.43945	0.23509		0.00540177	0.0154149	-0.0100131	0.000100263			480	0.00764437	8.18626e-05	#N/A	#N/A	#N/A
1681	1.45031	0.231193		0.00156659	0.0155312	-0.0139646	0.00019501			481	-0.0238646	-0.000255562	#N/A	#N/A	#N/A
1682	1.46169	0.223096		-0.00646763	0.015653	-0.0221207	0.000489324			482	-0.0188245	-0.000201589	#N/A	#N/A	#N/A
1683	1.47256	0.212747		-0.0167549	0.0157695	-0.0325244	0.00105784			483	-0.0164268	-0.000175912	#N/A	#N/A	#N/A
1684	1.48226	0.216586		-0.0128536	0.0158733	-0.0287269	0.000825238			484	-0.0231726	-0.000248153	#N/A	#N/A	#N/A
1685	1.4997	0.235519		0.00614194	0.0160601	-0.00991814	9.83696e-05			485	-0.025627	-0.000274436	#N/A	#N/A	#N/A
1686	1.49888	0.241622		0.0123074	0.0160513	-0.00374389	1.40167e-05			486	-0.00253785	-2.71775e-05	#N/A	#N/A	#N/A
1687	1.50999	0.239964		0.0107113	0.0161702	-0.00545888	2.97994e-05			487	-0.00581774	-6.23014e-05	#N/A	#N/A	#N/A
1688	1.51886	0.237938		0.0087479	0.0162653	-0.00751739	5.65111e-05			488	-0.0196192	-0.0002101	#N/A	#N/A	#N/A
1689	1.53357	0.238489		0.00936039	0.0164228	-0.00706244	4.98781e-05			489	-0.00525595	-5.62853e-05	#N/A	#N/A	#N/A
1690	1.54141	0.241803		0.0127367	0.0165068	-0.00377008	1.42135e-05			490	-0.0154312	-0.00016525	#N/A	#N/A	#N/A
1691	1.55277	0.245078		0.0160741	0.0166284	-0.000554259	3.07203e-07			491	-0.0234238	-0.000250842	#N/A	#N/A	#N/A
1692	1.56155	0.244873		0.0159314	0.0167225	-0.000791117	6.25866e-07			492	-0.0102677	-0.000109955	#N/A	#N/A	#N/A
1693	1.57187	0.24009		0.0112106	0.0168329	-0.00562231	3.16103e-05			493	-0.0133405	-0.000142861	#N/A	#N/A	#N/A
1694	1.5837	0.232198		0.00338137	0.0169597	-0.0135783	0.00018437			494	-0.0045735	-4.89771e-05	#N/A	#N/A	#N/A
1695	1.59387	0.225349		-0.00340611	0.0170685	-0.0204746	0.00041921			495	-0.0232789	-0.000249291	#N/A	#N/A	#N/A
1696	1.61211	0.224998		-0.00369454	0.0172639	-0.0209584	0.000439255			496	-0.0206825	-0.000221486	#N/A	#N/A	#N/A
1697	1.61316	0.226244		-0.00238617	0.0172751	-0.0196613	0.000386567			497	-0.0163816	-0.000175429	#N/A	#N/A	#N/A
1698	1.62482	0.222664		-0.00590356	0.0173999	-0.0233035	0.000543053			498	-0.0159379	-0.000170677	#N/A	#N/A	#N/A
1699	1.63516	0.218364		-0.0101414	0.0175108	-0.0276521	0.00076464			499	0.0366927	0.000392937	#N/A	#N/A	#N/A
1700	1.64752	0.225083		-0.00336029	0.0176431	-0.0210034	0.000441144			500	-0.0587035	-0.000628648	#N/A	#N/A	#N/A
1701	1.65534	0.239852		0.0114709	0.0177268	-0.00625587	3.91359e-05			501	0.0146162	0.000156523	#N/A	#N/A	#N/A
1702	1.66722	0.242756		0.0144374	0.0178541	-0.00341674	1.16741e-05			502	-0.00633005	-6.77877e-05	#N/A	#N/A	#N/A
1703	1.67941	0.238193		0.00993587	0.0179846	-0.00804874	6.47822e-05			503	-0.0373124	-0.000399574	#N/A	#N/A	#N/A
1704	1.68816	0.232799		0.00460468	0.0180783	-0.0134737	0.000181539			504	-0.0281604	-0.000301566	#N/A	#N/A	#N/A
1705	1.70141	0.231574		0.00344129	0.0182202	-0.0147789	0.000218416			505	0.0112657	0.000120643	#N/A	#N/A	#N/A
1706	1.71	0.236753		0.00868259	0.0183122	-0.00962961	9.27294e-05			506	-0.0253334	-0.000271292	#N/A	#N/A	#N/A
1707	1.72468	0.242557		0.014549	0.0184694	-0.00392043	1.53698e-05			507	-0.033503	-0.00035878	#N/A	#N/A	#N/A
1708	1.73607	0.245043		0.0170978	0.0185913	-0.00149351	2.23058e-06			508	-0.0250721	-0.000268493	#N/A	#N/A	#N/A
1709	1.74509	0.245528		0.017645	0.018688	-0.00104293	1.0877e-06			509	-0.0192246	-0.000205873	#N/A	#N/A	#N/A
1710	1.75634	0.245685		0.0178644	0.0188085	-0.000944048	8.91227e-07			510	0.00507542	5.4352e-05	#N/A	#N/A	#N/A
1711	1.77009	0.245137		0.017378	0.0189557	-0.00157771	2.48916e-06			511	-0.0274333	-0.00029378	#N/A	#N/A	#N/A
1712	1.78191	0.242338		0.0146413	0.0190823	-0.00444096	1.97222e-05			512	-0.0148797	-0.000159344	#N/A	#N/A	#N/A
1713	1.79327	0.236809		0.0091752	0.0192039	-0.0100287	0.000100575			513	-0.0299546	-0.00032078	#N/A	#N/A	#N/A
1714	1.80649	0.230091		0.00251867	0.0193454	-0.0168268	0.00028314			514	-0.0342207	-0.000366464	#N/A	#N/A	#N/A
1715	1.81322	0.224282		-0.00322799	0.0194175	-0.0226455	0.000512817			515	-0.00366777	-3.92776e-05	#N/A	#N/A	#N/A
1716	1.82809	0.220067		-0.00738084	0.0195768	-0.0269576	0.000726714			516	-0.00268254	-2.8727e-05	#N/A	#N/A	#N/A
1717	1.83997	0.220851		-0.00653444	0.019704	-0.0262384	0.000688456			517	0.0167286	0.000179144	#N/A	#N/A	#N/A
1718	1.85033	0.232222		0.00489949	0.0198149	-0.0149155	0.000222471			518	0.0145676	0.000156002	#N/A	#N/A	#N/A
1719	1.86299	0.245194		0.0179333	0.0199505	-0.00201722	4.06918e-06			519	-0.0263026	-0.000281672	#N/A	#N/A	#N/A
1720	1.87746	0.250085		0.0228867	0.0201055	0.00278128	7.73552e-06			520	-0.0264044	-0.000282761	#N/A	#N/A	#N/A
1721	1.88767	0.249422		0.0222856	0.0202148	0.00207083	4.28835e-06			521	0.000275448	2.94974e-06	#N/A	#N/A	#N/A
1722	1.8992	0.247654		0.0205802	0.0203383	0.000241898	5.85145e-08			522	-0.00362229	-3.87906e-05	#N/A	#N/A	#N/A
1723	1.90911	0.247589		0.0205778	0.0204444	0.000133393	1.77936e-08			523	-0.0222346	-0.000238107	#N/A	#N/A	#N/A
1724	1.92599	0.249356		0.0224067	0.0206252	0.00178153	3.17385e-06			524	-0.0403857	-0.000432485	#N/A	#N/A	#N/A
1725	1.93664	0.251049		0.0241622	0.0207392	0.00342298	1.17168e-05			525	0.00560065	5.99766e-05	#N/A	#N/A	#N/A
1726	1.9483	0.25129		0.0244652	0.020864	0.00360111	1.2968e-05			526	-0.00765831	-8.20118e-05	#N/A	#N/A	#N/A
1727	1.96366	0.249632		0.0228697	0.0210285	0.00184123	3.39011e-06			527	-0.0203486	-0.000217911	#N/A	#N/A	#N/A
1728	1.97273	0.246344		0.0196438	0.0211257	-0.00148197	2.19624e-06			528	-0.0145363	-0.000155667	#N/A	#N/A	#N/A
1729	1.98626	0.242725		0.0160871	0.0212706	-0.00518351	2.68688e-05			529	0.0017975	1.92492e-05	#N/A	#N/A	#N/A
1730	2.00017	0.240086		0.0135103	0.0214196	-0.00790925	6.25562e-05			530	-0.0197838	-0.000211863	#N/A	#N/A	#N/A
1731	2.01313	0.237241		0.0107273	0.0215583	-0.010831	0.000117311			531	-0.0049515	-5.3025e-05	#N/A	#N/A	#N/A
1732	2.02383	0.231873		0.00542123	0.0216729	-0.0162517	0.000264118			532	-0.0250222	-0.00026796	#N/A	#N/A	#N/A
1733	2.03534	0.226152		-0.000236865	0.0217962	-0.0220331	0.000485456			533	-0.0164982	-0.000176677	#N/A	#N/A	#N/A
1734	2.04428	0.231504		0.00517664	0.021892	-0.0167153	0.000279402			534	-0.0227989	-0.00024415	#N/A	#N/A	#N/A
1735	2.06104	0.246137		0.0198722	0.0220714	-0.00219919	4.83644e-06			535	-0.00436675	-4.67629e-05	#N/A	#N/A	#N/A
1736	2.07138	0.251046		0.0248435	0.0221821	0.00266141	7.08311e-06			536	0.00188217	2.01559e-05	#N/A	#N/A	#N/A
1737	2.08902	0.247499		0.0213588	0.0223711	-0.00101221	1.02456e-06			537	0.0035047	3.75314e-05	#N/A	#N/A	#N/A
1738	2.09885	0.242245		0.016167	0.0224764	-0.00630933	3.98077e-05			538	-0.0211499	-0.000226491	#N/A	#N/A	#N/A
1739	2.10948	0.240874		0.0148583	0.0225902	-0.00773187	5.97818e-05			539	-0.00765784	-8.20068e-05	#N/A	#N/A	#N/A
1740	2.12081	0.244321		0.0183678	0.0227115	-0.00434367	1.88675e-05			540	0.0122775	0.000131478	#N/A	#N/A	#N/A
1741	2.13553	0.245975		0.0200835	0.0228691	-0.00278557	7.7594e-06			541	-0.00919187	-9.84345e-05	#N/A	#N/A	#N/A
1742	2.14819	0.244094		0.0182656	0.0230046	-0.00473908	2.24589e-05			542	-0.0152754	-0.000163582	#N/A	#N/A	#N/A
1743	2.16234	0.242164		0.0163971	0.0231563	-0.00675917	4.56864e-05			543	0.00830987	8.89893e-05	#N/A	#N/A	#N/A
1744	2.1768	0.242167		0.0164628	0.0233111	-0.00684826	4.68987e-05			544	-0.00901488	-9.65391e-05	#N/A	#N/A	#N/A
1745	2.18568	0.241776		0.0161335	0.0234062	-0.00727266	5.28916e-05			545	-0.00449851	-4.81739e-05	#N/A	#N/A	#N/A
1746	2.20179	0.238703		0.0131227	0.0235786	-0.0104559	0.000109326			546	-0.00472541	-5.06037e-05	#N/A	#N/A	#N/A
1747	2.21502	0.234261		0.00874365	0.0237204	-0.0149768	0.000224303			547	0.0144797	0.000155061	#N/A	#N/A	#N/A
1748	2.22868	0.231916		0.00646026	0.0238666	-0.0174064	0.000302982			548	0.0179092	0.000191787	#N/A	#N/A	#N/A
1749	2.24284	0.23296		0.00756696	0.0240183	-0.0164513	0.000270646			549	0.0109338	0.000117089	#N/A	#N/A	#N/A
1750	2.25959	0.236118		0.0107867	0.0241976	-0.0134109	0.000179852			550	0.00382392	4.09499e-05	#N/A	#N/A	#N/A
1751	2.27044	0.241798		0.0165297	0.0243139	-0.00778415	6.0593e-05			551	0.010183	0.000109048	#N/A	#N/A	#N/A
1752	2.28539	0.248834		0.0236274	0.0244739	-0.000846572	7.16685e-07			552	0.0107972	0.000115626	#N/A	#N/A	#N/A
1753	2.3006	0.252466		0.0273224	0.0246368	0.00268561	7.21248e-06			553	0.00823272	8.81631e-05	#N/A	#N/A	#N/A
1754	2.31542	0.251219		0.026137	0.0247955	0.00134151	1.79965e-06			554	0.0182144	0.000195055	#N/A	#N/A	#N/A
1755	2.33287	0.247622		0.0226022	0.0249824	-0.0023802	5.66536e-06			555	0.0122405	0.000131082	#N/A	#N/A	#N/A
1756	2.34974	0.245663		0.0207059	0.025163	-0.00445715	1.98662e-05			556	-0.00372842	-3.99272e-05	#N/A	#N/A	#N/A
1757	2.35992	0.247543		0.0226483	0.0252721	-0.00262376	6.8841e-06			557	0.00375644	4.02273e-05	#N/A	#N/A	#N/A
1758	2.37299	0.249664		0.0248308	0.025412	-0.000581231	3.37829e-07			558	0.0149121	0.000159692	#N/A	#N/A	#N/A
1759	2.39153	0.248658		0.0238872	0.0256105	-0.00172339	2.97009e-06			559	0.00600738	6.43322e-05	#N/A	#N/A	#N/A
1760	2.40865	0.245662		0.020954	0.0257939	-0.00483991	2.34248e-05			560	0.00227316	2.43429e-05	#N/A	#N/A	#N/A
1761	2.42625	0.244173		0.0195269	0.0259824	-0.00645554	4.1674e-05			561	0.00650153	6.9624e-05	#N/A	#N/A	#N/A
1762	2.43883	0.247009		0.0224253	0.0261171	-0.00369176	1.36291e-05			562	0.0180123	0.000192891	#N/A	#N/A	#N/A
1763	2.45588	0.251915		0.0273932	0.0262997	0.0010935	1.19574e-06			563	0.00223158	2.38977e-05	#N/A	#N/A	#N/A
1764	2.47201	0.254301		0.0298422	0.0264724	0.00336976	1.13553e-05			564	0.00192218	2.05843e-05	#N/A	#N/A	#N/A
1765	2.49187	0.253015		0.0286181	0.0266851	0.00193301	3.73653e-06			565	0.0154657	0.00016562	#N/A	#N/A	#N/A
1766	2.51045	0.249709		0.0253738	0.0268841	-0.00151026	2.28088e-06			566	0.0116873	0.000125158	#N/A	#N/A	#N/A
1767	2.52802	0.247223		0.0229503	0.0270722	-0.00412188	1.69899e-05			567	0.00125896	1.34821e-05	#N/A	#N/A	#N/A
1768	2.5493	0.246836		0.0226253	0.0273001	-0.00467483	2.1854e-05			568	0.00675399	7.23276e-05	#N/A	#N/A	#N/A
1769	2.56449	0.245213		0.0210655	0.0274628	-0.00639728	4.09252e-05			569	0.0256658	0.000274851	#N/A	#N/A	#N/A
1770	2.58316	0.239707		0.0156217	0.0276627	-0.0120409	0.000144984			570	0.00159753	1.71077e-05	#N/A	#N/A	#N/A
1771	2.60523	0.233561		0.00953763	0.027899	-0.0183614	0.000337142			571	0.0184579	0.000197663	#N/A	#N/A	#N/A
1772	2.628	0.235176		0.0112143	0.0281429	-0.0169286	0.000286576			572	0.0129976	0.000139189	#N/A	#N/A	#N/A
1773	2.64919	0.244244		0.0203447	0.0283698	-0.00802516	6.44032e-05			573	0.011131	0.0001192	#N/A	#N/A	#N/A
1774	2.6764	0.249877		0.0260402	0.0286612	-0.00262102	6.86975e-06			574	0.0212924	0.000228017	#N/A	#N/A	#N/A
1775	2.70152	0.251422		0.0276473	0.0289302	-0.00128285	1.6457e-06			575	0.0084775	9.07844e-05	#N/A	#N/A	#N/A
1776	2.73298	0.252839		0.0291267	0.0292672	-0.000140462	1.97295e-08			576	0.0167634	0.000179517	#N/A	#N/A	#N/A
1777	2.76633	0.254095		0.0304455	0.0296242	0.000821317	6.74562e-07			577	0.00538922	5.77124e-05	#N/A	#N/A	#N/A
1778	2.78825	0.252913		0.0293252	0.029859	-0.000533727	2.84865e-07			578	0.021761	0.000233035	#N/A	#N/A	#N/A
1779	2.80699	0.250066		0.0265401	0.0300596	-0.00351958	1.23875e-05			579	0.016702	0.000178859	#N/A	#N/A	#N/A
1780	2.82366	0.249504		0.0260408	0.0302382	-0.00419738	1.7618e-05			580	0.0209926	0.000224807	#N/A	#N/A	#N/A
1781	2.83962	0.252524		0.0291231	0.0304092	-0.00128604	1.6539e-06			581	0.0104211	0.000111599	#N/A	#N/A	#N/A
1782	2.8583	0.254778		0.0314389	0.0306091	0.000829832	6.88622e-07			582	0.00348993	3.73732e-05	#N/A	#N/A	#N/A
1783	2.87486	0.254459		0.0311826	0.0307865	0.000396034	1.56843e-07			583	0.00419249	4.48968e-05	#N/A	#N/A	#N/A
1784	2.89443	0.25404		0.0308258	0.0309961	-0.000170262	2.8989e-08			584	0.0151039	0.000161745	#N/A	#N/A	#N/A
1785	2.91018	0.255549		0.0323972	0.0311647	0.0012325	1.51905e-06			585	0.0131297	0.000140605	#N/A	#N/A	#N/A
1786	2.93027	0.257631		0.0345413	0.0313798	0.00316145	9.99474e-06			586	-0.00124431	-1.33252e-05	#N/A	#N/A	#N/A
1787	2.94594	0.25812		0.0350922	0.0315477	0.00354452	1.25636e-05			587	0.0161777	0.000173245	#N/A	#N/A	#N/A
1788	2.96268	0.256486		0.0335207	0.031727	0.00179375	3.21753e-06			588	0.0126941	0.000135939	#N/A	#N/A	#N/A
1789	2.98577	0.252635		0.0297326	0.0319742	-0.00224164	5.02494e-06			589	0.000343849	3.68224e-06	#N/A	#N/A	#N/A
1790	3.00479	0.246969		0.0241279	0.0321779	-0.00805002	6.48029e-05			590	0.0104074	0.000111451	#N/A	#N/A	#N/A
1791	3.02418	0.242461		0.0196822	0.0323855	-0.0127033	0.000161374			591	0.0174668	0.00018705	#N/A	#N/A	#N/A
1792	3.04157	0.244204		0.0214876	0.0325717	-0.0110842	0.000122858			592	0.0064034	6.85732e-05	#N/A	#N/A	#N/A
1793	3.06161	0.250692		0.0280384	0.0327863	-0.00474795	2.2543e-05			593	0.0120816	0.00012938	#N/A	#N/A	#N/A
1794	3.08526	0.254277		0.0316853	0.0330396	-0.00135435	1.83426e-06			594	0.00809402	8.66778e-05	#N/A	#N/A	#N/A
1795	3.10842	0.254264		0.0317344	0.0332876	-0.00155321	2.41247e-06			595	0.0108564	0.00011626	#N/A	#N/A	#N/A
1796	3.13031	0.253938		0.0314707	0.0335221	-0.00205139	4.20822e-06			596	0.0179026	0.000191717	#N/A	#N/A	#N/A
1797	3.15541	0.254306		0.0319013	0.0337909	-0.0018896	3.57059e-06			597	0.00846948	9.06985e-05	#N/A	#N/A	#N/A
1798	3.17922	0.25395		0.0316077	0.0340459	-0.00243822	5.94492e-06			598	0.019709	0.000211061	#N/A	#N/A	#N/A
1799	3.19954	0.252506		0.0302255	0.0342635	-0.00403794	1.6305e-05			599	0.0217746	0.000233182	#N/A	#N/A	#N/A
1800	3.22524	0.252083		0.0298644	0.0345387	-0.00467431	2.18492e-05			600	0.00970613	0.000103942	#N/A	#N/A	#N/A
1801	3.25194	0.254309		0.0321533	0.0348246	-0.00267134	7.13608e-06			601	0.00689355	7.38221e-05	#N/A	#N/A	#N/A
1802	3.28371	0.257558		0.0354644	0.0351649	0.0002995	8.97002e-08			602	0.0215272	0.000230532	#N/A	#N/A	#N/A
1803	3.30984	0.25982		0.0377886	0.0354446	0.002344	5.49436e-06			603	0.0157726	0.000168907	#N/A	#N/A	#N/A
1804	3.33887	0.261056		0.0390865	0.0357556	0.00333092	1.1095e-05			604	0.00226881	2.42964e-05	#N/A	#N/A	#N/A
1805	3.36936	0.261572		0.0396654	0.036082	0.0035834	1.28408e-05			605	0.0107126	0.00011472	#N/A	#N/A	#N/A
1806	3.40727	0.261254		0.0394089	0.036488	0.0029209	8.53163e-06			606	0.0276431	0.000296026	#N/A	#N/A	#N/A
1807	3.4379	0.26029		0.0385077	0.036816	0.00169168	2.8618e-06			607	-0.00316081	-3.38487e-05	#N/A	#N/A	#N/A
1808	3.47527	0.259206		0.0374859	0.0372162	0.000269669	7.27214e-08			608	-0.00238427	-2.55329e-05	#N/A	#N/A	#N/A
1809	3.5149	0.25825		0.0365922	0.0376406	-0.00104841	1.09916e-06			609	0.0180172	0.000192944	#N/A	#N/A	#N/A
1810	3.55637	0.257797		0.0362014	0.0380847	-0.0018833	3.54683e-06			610	0.0125755	0.000134669	#N/A	#N/A	#N/A
1811	3.60239	0.258965		0.0374318	0.0385775	-0.00114563	1.31247e-06			611	-0.00188256	-2.01601e-05	#N/A	#N/A	#N/A
1812	3.6526	0.262123		0.0406522	0.0391152	0.001537	2.36237e-06			612	0.0104107	0.000111487	#N/A	#N/A	#N/A
1813	3.71054	0.265365		0.0439558	0.0397357	0.00422011	1.78093e-05			613	0.0107294	0.000114899	#N/A	#N/A	#N/A
1814	3.77776	0.266817		0.04547	0.0404556	0.0050144	2.51442e-05			614	0.0179855	0.000192605	#N/A	#N/A	#N/A
1815	3.8497	0.266932		0.0456476	0.041226	0.00442165	1.9551e-05			615	0.0181345	0.0001942	#N/A	#N/A	#N/A
1816	3.95264	0.267385		0.046163	0.0423283	0.00383466	1.47046e-05			616	0.0127087	0.000136096	#N/A	#N/A	#N/A
1817	4.10219	0.268801		0.0476412	0.0439299	0.00371132	1.37739e-05			617	0.0223623	0.000239475	#N/A	#N/A	#N/A
1818	4.18132	0.270189		0.0490913	0.0447772	0.00431414	1.86118e-05			618	0.0198302	0.000212359	#N/A	#N/A	#N/A
1819	4.22675	0.270873		0.0498375	0.0452637	0.00457378	2.09195e-05			619	0.0150544	0.000161215	#N/A	#N/A	#N/A
1820	4.26524	0.27117		0.0501969	0.0456759	0.00452098	2.04393e-05			620	0.018239	0.000195319	#N/A	#N/A	#N/A
1821	4.30575	0.270915		0.050004	0.0461097	0.00389431	1.51657e-05			621	0.0115966	0.000124186	#N/A	#N/A	#N/A
1822	4.32682	0.26921		0.0483617	0.0463353	0.00202643	4.10643e-06			622	0.0148117	0.000158617	#N/A	#N/A	#N/A
1823	4.35189	0.266312		0.0455254	0.0466039	-0.00107844	1.16303e-06			623	-0.00120989	-1.29565e-05	#N/A	#N/A	#N/A
1824	4.37904	0.264612		0.0438878	0.0468946	-0.00300674	9.04046e-06			624	0.0216112	0.000231432	#N/A	#N/A	#N/A
1825	4.41008	0.266319		0.0456572	0.047227	-0.00156976	2.46416e-06			625	0.015257	0.000163385	#N/A	#N/A	#N/A
1826	4.44201	0.268711		0.0481111	0.0475689	0.000542257	2.94042e-07			626	0.00838478	8.97915e-05	#N/A	#N/A	#N/A
1827	4.47514	0.267519		0.0469819	0.0479236	-0.000941719	8.86835e-07			627	0.0186202	0.000199401	#N/A	#N/A	#N/A
1828	4.508	0.263094		0.0426185	0.0482756	-0.00565711	3.20029e-05			628	0.0262187	0.000280773	#N/A	#N/A	#N/A
1829	4.54142	0.260288		0.0398757	0.0486335	-0.00875775	7.66982e-05			629	0.0173306	0.000185591	#N/A	#N/A	#N/A
1830	4.57269	0.264225		0.0438749	0.0489683	-0.00509345	2.59433e-05			630	0.0173297	0.000185582	#N/A	#N/A	#N/A
1831	4.60858	0.271264		0.0509753	0.0493527	0.00162263	2.63294e-06			631	0.0246681	0.000264167	#N/A	#N/A	#N/A
1832	4.64497	0.274843		0.0546169	0.0497423	0.00487458	2.37615e-05			632	0.0124125	0.000132924	#N/A	#N/A	#N/A
1833	4.6811	0.275048		0.0548846	0.0501293	0.00475526	2.26125e-05			633	0.0163916	0.000175536	#N/A	#N/A	#N/A
1834	4.72189	0.274439		0.0543372	0.0505661	0.0037711	1.42212e-05			634	0.0148289	0.000158801	#N/A	#N/A	#N/A
1835	4.7647	0.274101		0.0540617	0.0510245	0.0030372	9.22459e-06			635	0.0253282	0.000271237	#N/A	#N/A	#N/A
1836	4.80103	0.273778		0.0538007	0.0514136	0.00238708	5.69817e-06			636	0.028549	0.000305727	#N/A	#N/A	#N/A
1837	4.83891	0.273866		0.0539514	0.0518192	0.00213222	4.54638e-06			637	0.0165021	0.000176718	#N/A	#N/A	#N/A
1838	4.8824	0.275203		0.0553507	0.0522849	0.0030658	9.39914e-06			638	0.0101091	0.000108257	#N/A	#N/A	#N/A
1839	4.92174	0.2769		0.0571102	0.0527062	0.00440394	1.93947e-05			639	0.0235227	0.000251901	#N/A	#N/A	#N/A
1840	4.95746	0.276679		0.0569508	0.0530888	0.00386205	1.49155e-05			640	0.0173006	0.00018527	#N/A	#N/A	#N/A
1841	4.9968	0.273624		0.0539583	0.05351	0.000448206	2.00888e-07			641	0.0198477	0.000212546	#N/A	#N/A	#N/A
1842	5.03429	0.269088		0.0494848	0.0539115	-0.00442672	1.95958e-05			642	0.0226632	0.000242697	#N/A	#N/A	#N/A
1843	5.07125	0.266154		0.0466125	0.0543073	-0.00769485	5.92108e-05			643	0.0302011	0.00032342	#N/A	#N/A	#N/A
1844	5.11309	0.267932		0.048453	0.0547554	-0.0063024	3.97203e-05			644	0.0296387	0.000317397	#N/A	#N/A	#N/A
1845	5.14916	0.272661		0.0532446	0.0551417	-0.00189712	3.59905e-06			645	0.0205479	0.000220045	#N/A	#N/A	#N/A
1846	5.18719	0.275686		0.0563311	0.0555489	0.000782201	6.11838e-07			646	0.0182608	0.000195553	#N/A	#N/A	#N/A
1847	5.22503	0.276528		0.0572355	0.0559541	0.00128137	1.64191e-06			647	0.0303128	0.000324616	#N/A	#N/A	#N/A
1848	5.25994	0.277387		0.0581568	0.056328	0.00182877	3.3444e-06			648	0.0216469	0.000231813	#N/A	#N/A	#N/A
1849	5.30024	0.279399		0.0602309	0.0567595	0.00347139	1.20506e-05			649	0.0272956	0.000292305	#N/A	#N/A	#N/A
1850	5.33633	0.281362		0.0622565	0.0571461	0.0051104	2.61162e-05			650	0.0219913	0.000235502	0.310736	0.310501	28.9947
1851	5.37073	0.282011		0.0629683	0.0575145	0.00545379	2.97438e-05			651	0.0209291	0.000224127	0.310668	0.310444	28.9894
1852	5.40819	0.281889		0.0629077	0.0579156	0.00499208	2.49209e-05			652	0.025938	0.000277767	0.310057	0.309779	28.9274
1853	5.44103	0.282182		0.0632632	0.0582672	0.00499593	2.49593e-05			653	0.0253299	0.000271255	0.309716	0.309445	28.8961
1854	5.47796	0.282866		0.0640091	0.0586627	0.00534639	2.85839e-05			654	0.021485	0.00023008	0.309753	0.309523	28.9034
1855	5.51763	0.283075		0.0642809	0.0590876	0.00519337	2.69711e-05			655	0.0349232	0.000373988	0.309657	0.309283	28.8811
1856	5.54929	0.282798		0.0640666	0.0594266	0.00463994	2.15291e-05			656	0.0268066	0.000287068	0.309507	0.309219	28.8751
1857	5.5818	0.282747		0.0640772	0.0597748	0.00430236	1.85103e-05			657	0.0271912	0.000291187	0.309638	0.309347	28.887
1858	5.61943	0.283013		0.064406	0.0601778	0.00422822	1.78778e-05			658	0.0340843	0.000365004	0.309832	0.309467	28.8982
1859	5.65243	0.28315		0.0646052	0.0605311	0.00407409	1.65982e-05			659	0.0272643	0.00029197	0.309873	0.309581	28.9088
1860	5.68435	0.283314		0.0648314	0.0608729	0.00395848	1.56696e-05			660	0.0333377	0.000357009	0.310118	0.309761	28.9257
1861	5.72095	0.283976		0.0655557	0.0612649	0.00429082	1.84111e-05			661	0.0344093	0.000368485	0.310848	0.310479	28.9927
1862	5.75407	0.284739		0.0663802	0.0616196	0.00476062	2.26635e-05			662	0.0254279	0.000272304	0.311911	0.311639	29.101
1863	5.78376	0.284698		0.0664024	0.0619376	0.00446482	1.99346e-05			663	0.0317835	0.000340366	0.313201	0.31286	29.2151
1864	5.81424	0.283512		0.0652784	0.062264	0.00301438	9.08648e-06			664	0.0336629	0.000360491	0.314237	0.313877	29.31
1865	5.8558	0.281059		0.0628874	0.062709	0.000178475	3.18532e-08			665	0.0302323	0.000323754	0.313689	0.313366	29.2623
1866	5.88724	0.277151		0.0590417	0.0630456	-0.00400392	1.60314e-05			666	0.0414582	0.00044397	0.309808	0.309365	28.8886
1867	5.92015	0.272807		0.05476	0.0633981	-0.00863802	7.46154e-05			667	0.026485	0.000283624	0.300131	0.299847	27.9999
1868	5.95467	0.271535		0.0535502	0.0637678	-0.0102176	0.000104399			668	0.046693	0.000500029	0.286427	0.285927	26.7
1869	5.98991	0.276086		0.058163	0.0641452	-0.0059822	3.57867e-05			669	0.03632	0.000388946	0.28524	0.284851	26.5996
1870	6.02335	0.282712		0.0648516	0.0645033	0.000348361	1.21355e-07			670	0.0355423	0.000380618	0.293877	0.293496	27.4069
1871	6.06037	0.286548		0.06875	0.0648997	0.0038503	1.48248e-05			671	0.0315775	0.000338159	0.300435	0.300097	28.0232
1872	6.09681	0.287756		0.0700204	0.0652899	0.00473044	2.2377e-05			672	0.0338166	0.000362137	0.303994	0.303632	28.3533
1873	6.13246	0.288231		0.0705571	0.0656717	0.00488534	2.38666e-05			673	0.0387589	0.000415064	0.304954	0.304539	28.438
1874	6.16813	0.288651		0.0710397	0.0660537	0.004986	2.48602e-05			674	0.0360924	0.000386509	0.303838	0.303452	28.3365
1875	6.20341	0.288805		0.071256	0.0664315	0.00482457	2.32764e-05			675	0.0357968	0.000383343	0.302274	0.301891	28.1907
1876	6.24024	0.288906		0.0714195	0.0668259	0.00459359	2.11011e-05			676	0.0391486	0.000419237	0.301521	0.301102	28.1171
1877	6.27874	0.289295		0.0718707	0.0672382	0.00463247	2.14598e-05			677	0.0410398	0.00043949	0.301281	0.300842	28.0928
1878	6.31722	0.289684		0.072322	0.0676503	0.00467168	2.18246e-05			678	0.0372392	0.00039879	0.300926	0.300527	28.0634
1879	6.35702	0.289837		0.0725374	0.0680765	0.00446098	1.99004e-05			679	0.0374141	0.000400663	0.300831	0.30043	28.0544
1880	6.39601	0.290157		0.0729189	0.0684941	0.00442489	1.95796e-05			680	0.0386954	0.000414384	0.301452	0.301037	28.111
1881	6.43329	0.290748		0.0735726	0.0688932	0.00467937	2.18965e-05			681	0.0466547	0.000499619	0.302208	0.301709	28.1737
1882	6.47163	0.290938		0.0738245	0.0693039	0.00452058	2.04357e-05			682	0.0478525	0.000512446	0.302508	0.301995	28.2005
1883	6.51332	0.290544		0.0734932	0.0697503	0.00374291	1.40094e-05			683	0.0359943	0.000385458	0.30283	0.302444	28.2424
1884	6.54825	0.290502		0.0735128	0.0701243	0.00338852	1.14821e-05			684	0.0460415	0.000493053	0.303632	0.303139	28.3073
1885	6.59381	0.291247		0.0743201	0.0706122	0.00370788	1.37484e-05			685	0.0376666	0.000403366	0.304387	0.303984	28.3862
1886	6.6342	0.291521		0.0746566	0.0710448	0.00361178	1.30449e-05			686	0.0415467	0.000444918	0.30468	0.304235	28.4096
1887	6.6682	0.290155		0.0733528	0.0714089	0.00194387	3.77862e-06			687	0.0447279	0.000478985	0.305044	0.304566	28.4405
1888	6.71663	0.288066		0.0713266	0.0719275	-0.000600864	3.61037e-07			688	0.0427079	0.000457354	0.305906	0.305448	28.5229
1889	6.75344	0.287823		0.0711457	0.0723217	-0.00117598	1.38293e-06			689	0.0420287	0.00045008	0.306889	0.306439	28.6155
1890	6.79366	0.290397		0.0737821	0.0727524	0.00102965	1.06018e-06			690	0.0418632	0.000448307	0.307815	0.307367	28.7021
1891	6.83891	0.293257		0.0767041	0.073237	0.00346713	1.2021e-05			691	0.0452058	0.000484103	0.308975	0.308491	28.8071
1892	6.87558	0.294063		0.0775719	0.0736296	0.0039423	1.55417e-05			692	0.0444796	0.000476326	0.310157	0.309681	28.9182
1893	6.92633	0.293071		0.0766424	0.0741732	0.00246919	6.09689e-06			693	0.0446307	0.000477944	0.310847	0.310369	28.9825
1894	6.96375	0.292048		0.075682	0.0745738	0.00110817	1.22805e-06			694	0.0493068	0.00052802	0.311356	0.310828	29.0253
1895	7.00486	0.292591		0.0762867	0.0750141	0.00127261	1.61953e-06			695	0.0424005	0.000454061	0.31238	0.311926	29.1278
1896	7.04604	0.294482		0.0782398	0.0754551	0.00278468	7.75443e-06			696	0.0499536	0.000534946	0.313735	0.3132	29.2468
1897	7.09162	0.296218		0.0800385	0.0759432	0.00409529	1.67714e-05			697	0.0337803	0.000361749	0.314777	0.314415	29.3603
1898	7.13927	0.297035		0.0809181	0.0764535	0.00446466	1.99332e-05			698	0.0524794	0.000561995	0.315669	0.315107	29.4248
1899	7.17589	0.297329		0.0812736	0.0768456	0.00442801	1.96072e-05			699	0.0514323	0.000550782	0.316879	0.316329	29.5389
1900	7.22187	0.297606		0.0816138	0.0773381	0.00427568	1.82814e-05			700	0.0499871	0.000535306	0.318023	0.317488	29.6472
1901	7.2652	0.297871		0.0819408	0.077802	0.00413879	1.71296e-05			701	0.0448813	0.000480628	0.318514	0.318034	29.6982
1902	7.31037	0.298046		0.0821778	0.0782858	0.00389198	1.51475e-05			702	0.0403353	0.000431946	0.318726	0.318294	29.7224
1903	7.35578	0.29833		0.082524	0.0787721	0.0037519	1.40767e-05			703	0.0442878	0.000474272	0.319254	0.31878	29.7678
1904	7.39007	0.29876		0.0830164	0.0791393	0.00387708	1.50317e-05			704	0.0495253	0.000530359	0.319878	0.319348	29.8209
1905	7.44764	0.298966		0.0832847	0.0797558	0.00352883	1.24527e-05			705	0.0488882	0.000523537	0.32029	0.319766	29.86
1906	7.48933	0.298597		0.0829776	0.0802022	0.00277535	7.70256e-06			706	0.0617292	0.000661049	0.320845	0.320184	29.8989
1907	7.53486	0.297735		0.0821782	0.0806898	0.00148843	2.21543e-06			707	0.0501751	0.000537318	0.321732	0.321195	29.9933
1908	7.58252	0.296953		0.0814584	0.0812002	0.000258169	6.66511e-08			708	0.0480058	0.000514087	0.322402	0.321888	30.058
1909	7.62704	0.297144		0.0817112	0.081677	3.41571e-05	1.16671e-09			709	0.0443023	0.000474427	0.322548	0.322073	30.0754
1910	7.67764	0.298753		0.0833826	0.0822189	0.00116369	1.35417e-06			710	0.0566105	0.000606235	0.322643	0.322037	30.072
1911	7.72339	0.300953		0.0856446	0.0827088	0.00293584	8.61916e-06			711	0.0514801	0.000551294	0.32297	0.322418	30.1076
1912	7.77418	0.302505		0.0872597	0.0832527	0.00400702	1.60562e-05			712	0.0493706	0.000528704	0.323158	0.322629	30.1273
1913	7.81449	0.303118		0.0879345	0.0836844	0.0042501	1.80634e-05			713	0.0516469	0.00055308	0.323108	0.322555	30.1203
1914	7.8665	0.303095		0.0879734	0.0842413	0.00373211	1.39286e-05			714	0.0504892	0.000540682	0.323315	0.322774	30.1408
1915	7.91786	0.302265		0.0872057	0.0847913	0.00241446	5.82962e-06			715	0.0477438	0.000511282	0.323896	0.323385	30.1978
1916	7.96282	0.300426		0.0854293	0.0852728	0.000156542	2.45054e-08			716	0.0408169	0.000437103	0.3242	0.323762	30.2331
1917	8.01407	0.299091		0.0841569	0.0858216	-0.00166473	2.77133e-06			717	0.0497341	0.000532596	0.32363	0.323098	30.171
1918	8.06475	0.300596		0.0857234	0.0863643	-0.000640974	4.10848e-07			718	0.0506178	0.000542059	0.322044	0.321502	30.022
1919	8.11301	0.303643		0.0888328	0.0868811	0.00195162	3.80884e-06			719	0.0510174	0.000546338	0.319801	0.319254	29.8122
1920	8.14873	0.30435		0.0896026	0.0872636	0.00233898	5.47082e-06			720	0.0506632	0.000542546	0.318235	0.317692	29.6663
1921	8.19804	0.302297		0.0876117	0.0877917	-0.000180065	3.24233e-08			721	0.0536521	0.000574553	0.318888	0.318314	29.7243
1922	8.27189	0.300832		0.0862086	0.0885826	-0.00237406	5.63617e-06			722	0.0555123	0.000594474	0.321376	0.320781	29.9547
1923	8.34963	0.30296		0.0883986	0.0894151	-0.00101642	1.03312e-06			723	0.0502459	0.000538077	0.323464	0.322926	30.155
1924	8.426	0.306921		0.0924223	0.0902329	0.00218934	4.79323e-06			724	0.0538988	0.000577195	0.323862	0.323285	30.1885
1925	8.50449	0.309407		0.0949706	0.0910734	0.0038972	1.51882e-05			725	0.0613478	0.000656966	0.323518	0.322861	30.1489
1926	8.59162	0.310402		0.0960275	0.0920066	0.00402094	1.6168e-05			726	0.0451908	0.000483942	0.323634	0.32315	30.1759
1927	8.66955	0.311284		0.0969717	0.0928411	0.00413062	1.7062e-05			727	0.0488321	0.000522937	0.323822	0.323299	30.1899
1928	8.74362	0.312209		0.0979597	0.0936343	0.00432539	1.8709e-05			728	0.0490979	0.000525783	0.323369	0.322844	30.1473
1929	8.82919	0.312759		0.0985721	0.0945507	0.00402146	1.61721e-05			729	0.0527906	0.000565328	0.322854	0.322289	30.0955
1930	8.91491	0.313335		0.0992102	0.0954686	0.0037416	1.39996e-05			730	0.050575	0.000541601	0.322933	0.322392	30.1051
1931	8.99101	0.314256		0.100193	0.0962836	0.00390964	1.52853e-05			731	0.0490154	0.000524899	0.32302	0.322495	30.1148
1932	9.07464	0.315028		0.101028	0.0971792	0.00384854	1.48113e-05			732	0.0514426	0.000550892	0.322608	0.322057	30.0738
1933	9.15498	0.315535		0.101597	0.0980395	0.00355752	1.2656e-05			733	0.0557864	0.000597409	0.322307	0.321709	30.0414
1934	9.23101	0.316416		0.10254	0.0988537	0.00368658	1.35909e-05			734	0.0573097	0.000613722	0.322521	0.321907	30.0598
1935	9.3207	0.317676		0.103863	0.0998141	0.00404841	1.63896e-05			735	0.0488936	0.000523595	0.322556	0.322032	30.0715
1936	9.39745	0.318571		0.10482	0.100636	0.00418369	1.75032e-05			736	0.0526421	0.000563737	0.321984	0.32142	30.0144
1937	9.48124	0.319129		0.10544	0.101533	0.00390653	1.52609e-05			737	0.0571915	0.000612457	0.321454	0.320841	29.9603
1938	9.56581	0.319905		0.106278	0.102439	0.00383885	1.47368e-05			738	0.0481137	0.000515243	0.321357	0.320842	29.9604
1939	9.65218	0.320238		0.106673	0.103364	0.00330898	1.09493e-05			739	0.0487186	0.000521721	0.32115	0.320628	29.9404
1940	9.73982	0.318945		0.105442	0.104302	0.00113983	1.29921e-06			740	0.0514414	0.000550879	0.320673	0.320122	29.8932
1941	9.81918	0.316867		0.103427	0.105152	-0.00172516	2.97619e-06			741	0.0533155	0.000570948	0.320634	0.320063	29.8876
1942	9.90296	0.316852		0.103474	0.106049	-0.00257561	6.63376e-06			742	0.0509551	0.000545671	0.321153	0.320607	29.9385
1943	9.99219	0.319795		0.106479	0.107005	-0.000526122	2.76804e-07			743	0.0471179	0.000504579	0.321353	0.320848	29.961
1944	10.0826	0.322667		0.109413	0.107974	0.00143945	2.07203e-06			744	0.050853	0.000544578	0.321013	0.320469	29.9256
1945	10.1554	0.323941		0.11075	0.108752	0.00199765	3.9906e-06			745	0.0519218	0.000556023	0.320827	0.320271	29.9071
1946	10.259	0.324978		0.111849	0.109862	0.00198729	3.94933e-06			746	0.0628905	0.000673486	0.320904	0.320231	29.9033
1947	10.3435	0.326712		0.113645	0.110767	0.00287845	8.28546e-06			747	0.0608116	0.000651224	0.320662	0.320011	29.8828
1948	10.4302	0.328331		0.115326	0.111695	0.00363115	1.31852e-05			748	0.0513243	0.000549625	0.320208	0.319658	29.8498
1949	10.5114	0.329266		0.116323	0.112566	0.00375778	1.41209e-05			749	0.0485265	0.000519664	0.320239	0.319719	29.8556
1950	10.603	0.330134		0.117254	0.113546	0.00370785	1.37482e-05			750	0.0478702	0.000512636	0.320635	0.320123	29.8932
1951	10.6934	0.33123		0.118412	0.114514	0.00389809	1.51951e-05			751	0.0516059	0.000552641	0.320625	0.320072	29.8885
1952	10.788	0.331977		0.119222	0.115527	0.00369458	1.36499e-05			752	0.0585803	0.000627329	0.320217	0.319589	29.8434
1953	10.8772	0.332304		0.119611	0.116482	0.00312862	9.78824e-06			753	0.0568755	0.000609072	0.320017	0.319408	29.8265
1954	10.9682	0.332985		0.120354	0.117457	0.00289692	8.39214e-06			754	0.0571457	0.000611966	0.319941	0.319329	29.8191
1955	11.067	0.334358		0.12179	0.118515	0.00327471	1.07237e-05			755	0.0549576	0.000588533	0.319512	0.318924	29.7813
1956	11.1925	0.335944		0.123438	0.119859	0.00357866	1.28068e-05			756	0.0574793	0.000615538	0.319058	0.318443	29.7363
1957	11.3528	0.337523		0.125079	0.121575	0.00350339	1.22737e-05			757	0.0562385	0.000602251	0.319144	0.318542	29.7456
1958	11.5189	0.339247		0.126865	0.123354	0.00351031	1.23223e-05			758	0.064422	0.000689887	0.319398	0.318708	29.7611
1959	11.7046	0.340815		0.128495	0.125343	0.00315191	9.93456e-06			759	0.0583235	0.000624579	0.319248	0.318623	29.7532
1960	11.8397	0.341868		0.12961	0.12679	0.00282001	7.95247e-06			760	0.0597116	0.000639444	0.319006	0.318367	29.7293
1961	11.9434	0.342786		0.130591	0.127901	0.00269047	7.23864e-06			761	0.0611632	0.000654989	0.319097	0.318442	29.7363
1962	12.0292	0.343996		0.131863	0.128819	0.00304331	9.26173e-06			762	0.0646023	0.000691818	0.319105	0.318413	29.7336
1963	12.1146	0.344958		0.132888	0.129734	0.00315355	9.9449e-06			763	0.0612772	0.000656209	0.318628	0.317972	29.6924
1964	12.1972	0.344894		0.132886	0.130618	0.00226745	5.14131e-06			764	0.0641575	0.000687054	0.318162	0.317475	29.6459
1965	12.2926	0.344094		0.132148	0.13164	0.000507773	2.57833e-07			765	0.0601591	0.000644236	0.318167	0.317523	29.6505
1966	12.3771	0.343794		0.131911	0.132545	-0.000634296	4.02331e-07			766	0.0586747	0.00062834	0.318221	0.317593	29.657
1967	12.455	0.344981		0.133159	0.133379	-0.000219568	4.82101e-08			767	0.064081	0.000686235	0.317944	0.317257	29.6257
1968	12.5493	0.347349		0.13559	0.134388	0.00120132	1.44318e-06			768	0.0595733	0.000637962	0.317745	0.317107	29.6116
1969	12.6378	0.349713		0.138016	0.135336	0.00267988	7.18174e-06			769	0.0650288	0.000696385	0.317873	0.317176	29.6181
1970	12.7169	0.351207		0.139573	0.136184	0.00338903	1.14855e-05			770	0.0708619	0.000758851	0.3178	0.317042	29.6055
1971	12.8005	0.351918		0.140345	0.137079	0.00326573	1.0665e-05			771	0.0641421	0.000686889	0.317333	0.316646	29.5686
1972	12.9045	0.352528		0.141018	0.138192	0.00282565	7.98431e-06			772	0.0609182	0.000652365	0.317032	0.31638	29.5437
1973	12.9794	0.353453		0.142005	0.138995	0.00300989	9.05942e-06			773	0.066893	0.000716348	0.317107	0.316391	29.5448
1974	13.0791	0.354398		0.143013	0.140063	0.00294985	8.70161e-06			774	0.0682999	0.000731414	0.31707	0.316339	29.5399
1975	13.1586	0.355021		0.143697	0.140914	0.0027834	7.74733e-06			775	0.0611973	0.000655354	0.316805	0.316149	29.5222
1976	13.2386	0.355383		0.144121	0.141771	0.00235062	5.52541e-06			776	0.0640345	0.000685737	0.316776	0.31609	29.5167
1977	13.3144	0.355345		0.144146	0.142582	0.00156346	2.44441e-06			777	0.0691397	0.000740408	0.316985	0.316244	29.5311
1978	13.3046	0.354318		0.143181	0.142478	0.00070313	4.94391e-07			778	0.0711293	0.000761714	0.316884	0.316123	29.5197
1979	12.9634	0.35223		0.141156	0.138824	0.00233225	5.43941e-06			779	0.060848	0.000651613	0.316469	0.315817	29.4912
1980	12.7008	0.349958		0.138946	0.136011	0.00293457	8.61171e-06			780	0.0690906	0.000739882	0.316278	0.315538	29.4651
1981	12.527	0.348208		0.137258	0.13415	0.00310832	9.66165e-06			781	0.0724746	0.000776121	0.316332	0.315556	29.4668
1982	12.4023	0.346828		0.13594	0.132815	0.00312461	9.76319e-06			782	0.0717044	0.000767873	0.316172	0.315404	29.4526
1983	12.3057	0.345588		0.134763	0.13178	0.0029822	8.89351e-06			783	0.0610551	0.000653831	0.315878	0.315224	29.4358
1984	12.2329	0.34465		0.133886	0.131001	0.00288523	8.32457e-06			784	0.0652506	0.00069876	0.315888	0.315189	29.4326
1985	12.1712	0.343832		0.133131	0.13034	0.00279075	7.78826e-06			785	0.0678524	0.000726623	0.316003	0.315277	29.4407
1986	12.1157	0.342644		0.132005	0.129745	0.00226024	5.1087e-06			786	0.0653175	0.000699477	0.315749	0.315049	29.4195
1987	12.071	0.341292		0.130716	0.129267	0.00144859	2.09842e-06			787	0.076263	0.000816691	0.315312	0.314495	29.3677
1988	12.0414	0.340449		0.129934	0.128949	0.000984813	9.69856e-07			788	0.070537	0.000755371	0.315144	0.314388	29.3577
1989	12.0104	0.33985		0.129398	0.128618	0.000780349	6.08944e-07			789	0.0746022	0.000798905	0.315104	0.314305	29.35
1990	11.9772	0.338615		0.128225	0.128262	-3.71666e-05	1.38136e-09			790	0.067568	0.000723577	0.31487	0.314147	29.3352
1991	11.9608	0.337162		0.126835	0.128087	-0.00125263	1.56907e-06			791	0.0657287	0.00070388	0.314677	0.313973	29.3189
1992	11.9412	0.337178		0.126913	0.127877	-0.000964278	9.29833e-07			792	0.0688744	0.000737567	0.314815	0.314078	29.3287
1993	11.9365	0.338919		0.128716	0.127827	0.000888667	7.8973e-07			793	0.0747238	0.000800207	0.314974	0.314173	29.3377
1994	11.9404	0.340471		0.13033	0.127868	0.00246132	6.0581e-06			794	0.0771763	0.000826471	0.314821	0.313995	29.321
1995	11.9396	0.340743		0.130664	0.12786	0.00280417	7.86339e-06			795	0.0688748	0.000737571	0.314629	0.313891	29.3113
1996	11.9344	0.340531		0.130515	0.127804	0.00271095	7.34926e-06			796	0.0673833	0.000721599	0.314646	0.313924	29.3144
1997	11.9636	0.340664		0.13071	0.128117	0.00259282	6.7227e-06			797	0.0660033	0.00070682	0.314564	0.313858	29.3082
1998	11.9816	0.340926		0.131034	0.128309	0.00272452	7.42301e-06			798	0.0721117	0.000772235	0.314236	0.313464	29.2714
1999	12.0294	0.341165		0.131335	0.128822	0.00251359	6.31814e-06			799	0.0742864	0.000795524	0.314044	0.313248	29.2513
2000	12.0921	0.341804		0.132036	0.129493	0.0025438	6.47091e-06			800	0.0787598	0.000843429	0.314132	0.313288	29.255
2001	12.1662	0.342849		0.133144	0.130286	0.00285773	8.16663e-06			801	0.0685144	0.000733712	0.31413	0.313396	29.2651
2002	12.2604	0.343764		0.134121	0.131295	0.00282636	7.98833e-06			802	0.0712017	0.00076249	0.313937	0.313175	29.2444
2003	12.356	0.344582		0.135002	0.132319	0.00268308	7.19891e-06			803	0.071051	0.000760876	0.313912	0.313151	29.2422
2004	12.4896	0.345863		0.136344	0.13375	0.00259451	6.73146e-06			804	0.0699784	0.000749389	0.314081	0.313331	29.2591
2005	12.6436	0.347465		0.138008	0.135399	0.00260984	6.81129e-06			805	0.0768332	0.000822797	0.314025	0.313202	29.247
2006	12.85	0.348606		0.139212	0.137609	0.00160378	2.5721e-06			806	0.0722942	0.000774189	0.313701	0.312927	29.2213
2007	12.9648	0.349133		0.139802	0.138838	0.000963496	9.28325e-07			807	0.0723262	0.000774532	0.313502	0.312728	29.2027
2008	12.9564	0.349523		0.140254	0.138748	0.00150566	2.26702e-06			808	0.0718292	0.000769209	0.313493	0.312724	29.2024
2009	12.9426	0.349824		0.140617	0.1386	0.00201676	4.06733e-06			809	0.0706622	0.000756712	0.313393	0.312637	29.1942
2010	12.94	0.349756		0.140611	0.138573	0.00203779	4.15257e-06			810	0.0718083	0.000768985	0.313289	0.31252	29.1833
2011	12.9573	0.349609		0.140526	0.138759	0.00176784	3.12525e-06			811	0.0743144	0.000795823	0.313494	0.312699	29.2
2012	12.9569	0.349802		0.140782	0.138754	0.0020278	4.11196e-06			812	0.0743331	0.000796023	0.313834	0.313038	29.2317
2013	12.9942	0.34996		0.141002	0.139153	0.00184899	3.41877e-06			813	0.0697145	0.000746563	0.313916	0.313169	29.2439
2014	13.0038	0.349461		0.140565	0.139256	0.00130885	1.71309e-06			814	0.0720019	0.000771059	0.313813	0.313042	29.2321
2015	13.0233	0.348524		0.139691	0.139465	0.000225803	5.09869e-08			815	0.0743712	0.000796432	0.313792	0.312996	29.2277
2016	13.0658	0.347966		0.139195	0.13992	-0.000725216	5.25938e-07			816	0.0756535	0.000810163	0.313735	0.312925	29.2211
2017	13.0833	0.348201		0.139492	0.140108	-0.000615366	3.78676e-07			817	0.0733055	0.000785019	0.313473	0.312688	29.199
2018	13.1118	0.348993		0.140346	0.140413	-6.69324e-05	4.47995e-09			818	0.0736392	0.000788592	0.31326	0.312471	29.1787
2019	13.1258	0.349951		0.141367	0.140563	0.000804172	6.46693e-07			819	0.0733806	0.000785823	0.313333	0.312548	29.1859
2020	13.1557	0.350708		0.142185	0.140883	0.00130278	1.69724e-06			820	0.0695108	0.000744382	0.313456	0.312712	29.2012
2021	13.1873	0.350953		0.142493	0.141221	0.0012722	1.6185e-06			821	0.0671344	0.000718933	0.313383	0.312664	29.1968
2022	13.1962	0.350831		0.142434	0.141316	0.00111781	1.24949e-06			822	0.0729865	0.000781603	0.313286	0.312504	29.1818
2023	13.2137	0.350849		0.142514	0.141504	0.00100997	1.02003e-06			823	0.0775564	0.000830541	0.313267	0.312437	29.1755
2024	13.2303	0.351109		0.142836	0.141682	0.00115437	1.33256e-06			824	0.0709795	0.00076011	0.313063	0.312303	29.163
2025	13.2376	0.35121		0.142999	0.141759	0.0012396	1.5366e-06			825	0.0724747	0.000776122	0.31264	0.311864	29.1221
2026	13.2605	0.351081		0.142932	0.142005	0.000927866	8.60935e-07			826	0.0678034	0.000726098	0.312387	0.311661	29.1031
2027	13.2518	0.351071		0.142985	0.141912	0.00107266	1.1506e-06			827	0.0752589	0.000805938	0.312446	0.31164	29.1011
2028	13.2605	0.351213		0.143189	0.142005	0.00118435	1.40267e-06			828	0.0748826	0.000801908	0.312529	0.311727	29.1093
2029	13.2739	0.351171		0.143209	0.142149	0.00106081	1.12533e-06			829	0.0775503	0.000830476	0.312534	0.311703	29.107
2030	13.2719	0.350924		0.143024	0.142127	0.000897472	8.05456e-07			830	0.0723046	0.0007743	0.312645	0.311871	29.1227
2031	13.2766	0.350762		0.142925	0.142177	0.000747883	5.59328e-07			831	0.0686041	0.000734672	0.312789	0.312055	29.1398
2032	13.2527	0.350631		0.142856	0.141922	0.000934357	8.73024e-07			832	0.0717772	0.000768652	0.312669	0.3119	29.1254
2033	13.2476	0.350156		0.142443	0.141867	0.000576613	3.32483e-07			833	0.0754501	0.000807986	0.312371	0.311563	29.094
2034	13.2096	0.349265		0.141615	0.14146	0.000154225	2.37853e-08			834	0.074343	0.000796129	0.312258	0.311462	29.0845
2035	13.1073	0.348174		0.140586	0.140365	0.000221157	4.89104e-08			835	0.0728447	0.000780084	0.312336	0.311556	29.0933
2036	12.9477	0.346912		0.139386	0.138655	0.000731124	5.34542e-07			836	0.0757791	0.000811508	0.312362	0.31155	29.0927
2037	12.8277	0.345399		0.137935	0.13737	0.000564943	3.1916e-07			837	0.0743703	0.000796422	0.312406	0.31161	29.0983
2038	12.6914	0.343786		0.136385	0.13591	0.000474476	2.25128e-07			838	0.0717088	0.00076792	0.312638	0.31187	29.1226
2039	12.5919	0.34223		0.13489	0.134845	4.51344e-05	2.03711e-09			839	0.0733541	0.00078554	0.312821	0.312036	29.1381
2040	12.4844	0.340713		0.133436	0.133693	-0.000257537	6.63256e-08			840	0.0690805	0.000739773	0.312696	0.311957	29.1307
2041	12.3854	0.339363		0.132148	0.132634	-0.000485472	2.35683e-07			841	0.0744385	0.000797152	0.312458	0.311661	29.1031
2042	12.2885	0.338478		0.131325	0.131596	-0.000270682	7.32687e-08			842	0.078392	0.00083949	0.312358	0.311518	29.0897
2043	12.2078	0.337961		0.13087	0.130732	0.000138466	1.91729e-08			843	0.0794918	0.000851268	0.312273	0.311421	29.0807
2044	12.1234	0.337275		0.130247	0.129828	0.000418409	1.75066e-07			844	0.071031	0.000760662	0.31211	0.311349	29.074
2045	12.0438	0.336213		0.129247	0.128975	0.00027174	7.38429e-08			845	0.0742777	0.00079543	0.312124	0.311329	29.072
2046	11.9626	0.335117		0.128213	0.128106	0.000107048	1.14593e-08			846	0.076296	0.000817044	0.312415	0.311598	29.0972
2047	11.8525	0.334101		0.12726	0.126927	0.000332505	1.1056e-07			847	0.0793183	0.000849409	0.312631	0.311781	29.1143
2048	11.7606	0.332668		0.125889	0.125943	-5.39974e-05	2.91572e-09			848	0.0743548	0.000796256	0.312565	0.311768	29.1131
2049	11.6473	0.330444		0.123727	0.12473	-0.00100273	1.00547e-06			849	0.0738507	0.000790857	0.312461	0.31167	29.1039
2050	11.3959	0.32778		0.121125	0.122037	-0.000912095	8.31917e-07			850	0.0740799	0.000793312	0.312434	0.311641	29.1012
2051	10.9297	0.325352		0.11876	0.117045	0.00171466	2.94005e-06			851	0.075031	0.000803497	0.312248	0.311444	29.0828
2052	10.7551	0.323515		0.116985	0.115175	0.00180988	3.27566e-06			852	0.081204	0.000869603	0.311934	0.311064	29.0473
2053	10.7649	0.322262		0.115795	0.11528	0.000514924	2.65147e-07			853	0.0801099	0.000857886	0.31185	0.310992	29.0406
2054	10.7572	0.321377		0.114972	0.115198	-0.000226021	5.10857e-08			854	0.0710844	0.000761233	0.312006	0.311244	29.0642
2055	10.598	0.320515		0.114172	0.113493	0.000679203	4.61317e-07			855	0.0716848	0.000767663	0.312026	0.311259	29.0655
2056	10.5098	0.319488		0.113207	0.112548	0.000658909	4.34161e-07			856	0.0702318	0.000752103	0.31185	0.311098	29.0505
2057	10.4374	0.318477		0.112258	0.111773	0.000484595	2.34832e-07			857	0.0766393	0.00082072	0.31174	0.310919	29.0338
2058	10.3848	0.317702		0.111546	0.111209	0.000336213	1.13039e-07			858	0.0825695	0.000884225	0.31166	0.310776	29.0204
2059	10.332	0.317075		0.110981	0.110644	0.000336218	1.13042e-07			859	0.0766986	0.000821356	0.311349	0.310528	28.9973
2060	10.2804	0.316413		0.110381	0.110091	0.000290069	8.41401e-08			860	0.0762618	0.000816678	0.310952	0.310135	28.9606
2061	10.2304	0.315735		0.109765	0.109556	0.000208807	4.36004e-08			861	0.0745504	0.000798351	0.310834	0.310036	28.9513
2062	10.182	0.315001		0.109094	0.109037	5.62545e-05	3.16457e-09			862	0.079725	0.000853765	0.310923	0.31007	28.9545
2063	10.133	0.314001		0.108156	0.108512	-0.000356675	1.27217e-07			863	0.0769001	0.000823513	0.310892	0.310069	28.9544
2064	10.0941	0.312865		0.107082	0.108096	-0.00101352	1.02721e-06			864	0.0804327	0.000861343	0.310808	0.309946	28.943
2065	10.0385	0.312213		0.106492	0.107501	-0.00100894	1.01796e-06			865	0.0836311	0.000895594	0.310876	0.30998	28.9461
2066	9.98343	0.31222		0.106561	0.106911	-0.000349755	1.22329e-07			866	0.0779292	0.000834533	0.310881	0.310046	28.9523
2067	9.94362	0.312231		0.106635	0.106485	0.000150223	2.25671e-08			867	0.0771892	0.000826609	0.310609	0.309783	28.9277
2068	9.88763	0.311734		0.1062	0.105885	0.000314657	9.90089e-08			868	0.0759207	0.000813024	0.310361	0.309548	28.9057
2069	9.83557	0.310998		0.105526	0.105328	0.000198408	3.93656e-08			869	0.0825983	0.000884534	0.310438	0.309553	28.9062
2070	9.77975	0.310393		0.104983	0.10473	0.000253229	6.4125e-08			870	0.0861478	0.000922546	0.310614	0.309692	28.9192
2071	9.72481	0.309759		0.104412	0.104142	0.000270089	7.29483e-08			871	0.0793272	0.000849505	0.310644	0.309794	28.9288
2072	9.66262	0.308895		0.10361	0.103476	0.000134302	1.8037e-08			872	0.0760146	0.000814031	0.310736	0.309922	28.9407
2073	9.60257	0.308044		0.102821	0.102833	-1.19775e-05	1.4346e-10			873	0.083228	0.000891277	0.311015	0.310124	28.9595
2074	9.54361	0.307409		0.102248	0.102201	4.67513e-05	2.18569e-09			874	0.0829181	0.000887959	0.311134	0.310246	28.971
2075	9.47649	0.306742		0.101644	0.101482	0.000161055	2.59387e-08			875	0.0825977	0.000884528	0.310927	0.310043	28.952
2076	9.42087	0.305862		0.100826	0.100887	-6.08139e-05	3.69834e-09			876	0.0846907	0.000906942	0.310759	0.309852	28.9341
2077	9.34989	0.305032		0.100058	0.100127	-6.89362e-05	4.7522e-09			877	0.0850602	0.000910898	0.31081	0.309899	28.9385
2078	9.29092	0.304423		0.0995115	0.0994953	1.6207e-05	2.62667e-10			878	0.081696	0.000874872	0.310747	0.309872	28.936
2079	9.22083	0.30377		0.0989207	0.0987447	0.000176046	3.09924e-08			879	0.0804305	0.00086132	0.310479	0.309618	28.9123
2080	9.15788	0.30295		0.0981629	0.0980705	9.2392e-05	8.53627e-09			880	0.0874332	0.00093631	0.310354	0.309417	28.8936
2081	9.10271	0.302234		0.0975093	0.0974797	2.95751e-05	8.74686e-10			881	0.0848167	0.000908291	0.310427	0.309519	28.9031
2082	9.04877	0.301741		0.097078	0.096902	0.000175958	3.09611e-08			882	0.0843014	0.000902772	0.310351	0.309448	28.8964
2083	9.0013	0.301225		0.0966251	0.0963937	0.000231434	5.35617e-08			883	0.0803855	0.000860837	0.310077	0.309216	28.8748
2084	8.95274	0.300607		0.096069	0.0958737	0.000195256	3.8125e-08			884	0.079525	0.000851623	0.309914	0.309062	28.8604
2085	8.9094	0.300116		0.0956401	0.0954096	0.000230502	5.3131e-08			885	0.0847554	0.000907634	0.30986	0.308953	28.8502
2086	8.88175	0.299771		0.0953571	0.0951135	0.000243697	5.9388e-08			886	0.0812107	0.000869675	0.30963	0.308761	28.8322
2087	8.85259	0.299288		0.0949366	0.0948013	0.000135372	1.83255e-08			887	0.0884829	0.000947551	0.30931	0.308362	28.7951
2088	8.82763	0.298665		0.094376	0.0945339	-0.000157867	2.49218e-08			888	0.087064	0.000932356	0.309246	0.308314	28.7905
2089	8.81361	0.298288		0.0940617	0.0943838	-0.000322077	1.03734e-07			889	0.0870275	0.000931966	0.309366	0.308434	28.8018
2090	8.81393	0.298346		0.0941815	0.0943872	-0.000205684	4.23057e-08			890	0.0840982	0.000900596	0.30931	0.308409	28.7994
2091	8.81518	0.298628		0.0945255	0.0944006	0.000124866	1.55915e-08			891	0.0829183	0.000887961	0.309112	0.308224	28.7822
2092	8.84215	0.299		0.0949604	0.0946894	0.000270943	7.34103e-08			892	0.0872199	0.000934026	0.309041	0.308107	28.7712
2093	8.87699	0.299509		0.0955309	0.0950625	0.000468329	2.19332e-07			893	0.0888387	0.000951362	0.308984	0.308033	28.7643
2094	8.9552	0.299988		0.096072	0.0959	0.000171995	2.95821e-08			894	0.084579	0.000905745	0.308731	0.307825	28.7449
2095	9.00851	0.300153		0.0963	0.0964709	-0.000170973	2.92317e-08			895	0.0857177	0.000917939	0.308478	0.30756	28.7202
2096	9.00348	0.300026		0.0962346	0.096417	-0.000182443	3.32856e-08			896	0.0879	0.000941309	0.30847	0.307528	28.7172
2097	8.97735	0.299821		0.0960926	0.0961373	-4.47059e-05	1.99861e-09			897	0.0864703	0.000925999	0.308511	0.307585	28.7225
2098	8.94887	0.299566		0.0958997	0.0958323	6.73593e-05	4.53728e-09			898	0.0901486	0.00096539	0.308375	0.30741	28.7061
2099	8.9367	0.299196		0.0955922	0.0957019	-0.000109689	1.20316e-08			899	0.0922312	0.000987692	0.308242	0.307254	28.6916
2100	8.9039	0.298842		0.0953004	0.0953507	-5.03365e-05	2.53376e-09			900	0.0883185	0.000945791	0.30826	0.307314	28.6971
2101	8.87427	0.298632		0.0951527	0.0950334	0.000119325	1.42385e-08			901	0.0805109	0.00086218	0.308169	0.307307	28.6965
2102	8.85467	0.298431		0.0950134	0.0948235	0.000189861	3.60472e-08			902	0.0853682	0.000914197	0.30782	0.306906	28.6591
2103	8.84203	0.298091		0.0947363	0.0946881	4.81842e-05	2.32172e-09			903	0.0857976	0.000918796	0.307516	0.306597	28.6302
2104	8.81357	0.297736		0.0944426	0.0943833	5.93103e-05	3.51771e-09			904	0.088604	0.000948848	0.307451	0.306503	28.6214
2105	8.79893	0.297492		0.0942614	0.0942266	3.48284e-05	1.21301e-09			905	0.0918444	0.000983549	0.307374	0.30639	28.6109
2106	8.78218	0.297245		0.0940763	0.0940472	2.90449e-05	8.43606e-10			906	0.0910401	0.000974936	0.307182	0.306207	28.5938
2107	8.75579	0.296911		0.0938046	0.0937646	4.00201e-05	1.60161e-09			907	0.0917461	0.000982496	0.307131	0.306149	28.5883
2108	8.73563	0.29661		0.0935664	0.0935487	1.7762e-05	3.15488e-10			908	0.087529	0.000937337	0.307235	0.306298	28.6023
2109	8.71619	0.296395		0.0934137	0.0933405	7.32439e-05	5.36467e-09			909	0.0881816	0.000944325	0.307156	0.306212	28.5942
2110	8.69282	0.296135		0.0932152	0.0930903	0.000124901	1.56004e-08			910	0.0917171	0.000982186	0.306834	0.305852	28.5606
2111	8.67618	0.295781		0.0929234	0.0929121	1.13491e-05	1.28802e-10			911	0.094583	0.00101288	0.306566	0.305553	28.5327
2112	8.6467	0.295434		0.0926391	0.0925963	4.27597e-05	1.8284e-09			912	0.0908646	0.000973056	0.306402	0.305429	28.5211
2113	8.62267	0.295105		0.092372	0.092339	3.29767e-05	1.08746e-09			913	0.0858922	0.000919809	0.306129	0.305209	28.5006
2114	8.59602	0.294746		0.0920759	0.0920536	2.23228e-05	4.98307e-10			914	0.0875572	0.000937638	0.305839	0.304902	28.4719
2115	8.57542	0.294504		0.0918955	0.091833	6.24533e-05	3.90042e-09			915	0.0940234	0.00100688	0.305825	0.304818	28.464
2116	8.57639	0.294559		0.0920134	0.0918434	0.000169947	2.88821e-08			916	0.0901682	0.000965599	0.305967	0.305001	28.4812
2117	8.59372	0.294793		0.0923097	0.092029	0.000280708	7.87968e-08			917	0.0966501	0.00103501	0.305898	0.304863	28.4683
2118	8.62056	0.29497		0.0925489	0.0923164	0.000232457	5.40362e-08			918	0.0945201	0.0010122	0.305659	0.304647	28.4481
2119	8.64737	0.295165		0.0928057	0.0926035	0.000202111	4.0849e-08			919	0.0900507	0.000964341	0.305509	0.304545	28.4386
2120	8.68	0.295559		0.0932625	0.092953	0.000309456	9.57631e-08			920	0.0875891	0.00093798	0.305341	0.304403	28.4253
2121	8.72551	0.296048		0.0938137	0.0934404	0.000373341	1.39384e-07			921	0.0923639	0.000989113	0.304977	0.303988	28.3866
2122	8.78199	0.296463		0.0942906	0.0940451	0.000245453	6.02471e-08			922	0.0959904	0.00102795	0.304662	0.303634	28.3535
2123	8.83819	0.296939		0.094829	0.094647	0.000182008	3.31268e-08			923	0.0936408	0.00100279	0.304654	0.303651	28.3551
2124	8.91313	0.297668		0.0956199	0.0954495	0.000170306	2.9004e-08			924	0.0957563	0.00102544	0.304733	0.303708	28.3604
2125	8.98678	0.298541		0.0965553	0.0962382	0.000317069	1.00533e-07			925	0.0942276	0.00100907	0.304625	0.303616	28.3518
2126	9.07225	0.299413		0.0974895	0.0971535	0.000335971	1.12876e-07			926	0.0922351	0.000987733	0.304476	0.303488	28.3399
2127	9.176	0.300416		0.0985551	0.0982646	0.000290508	8.43946e-08			927	0.0944704	0.00101167	0.304431	0.303419	28.3335
2128	9.28778	0.301673		0.0998745	0.0994616	0.000412874	1.70465e-07			928	0.0965699	0.00103415	0.304252	0.303218	28.3147
2129	9.41604	0.303036		0.1013	0.100835	0.0004648	2.16039e-07			929	0.0951761	0.00101923	0.303825	0.302806	28.2762
2130	9.56651	0.304443		0.102768	0.102446	0.000321899	1.03619e-07			930	0.0999902	0.00107078	0.303484	0.302413	28.2395
2131	9.72741	0.306131		0.104518	0.10417	0.000348855	1.217e-07			931	0.0965961	0.00103443	0.30344	0.302405	28.2388
2132	9.91849	0.308146		0.106596	0.106216	0.000380345	1.44663e-07			932	0.0964023	0.00103236	0.303429	0.302396	28.2379
2133	10.1385	0.310091		0.108604	0.108572	3.2046e-05	1.02695e-09			933	0.097274	0.00104169	0.303316	0.302275	28.2266
2134	10.3464	0.311694		0.110269	0.110799	-0.000529692	2.80574e-07			934	0.0974351	0.00104342	0.303316	0.302273	28.2264
2135	10.4854	0.313102		0.111739	0.112286	-0.00054762	2.99888e-07			935	0.0961562	0.00102972	0.303409	0.30238	28.2364
2136	10.599	0.314445		0.113145	0.113503	-0.00035863	1.28616e-07			936	0.0958464	0.00102641	0.30326	0.302234	28.2228
2137	10.7225	0.315642		0.114404	0.114826	-0.000421911	1.78009e-07			937	0.0983604	0.00105333	0.302859	0.301806	28.1828
2138	10.826	0.316727		0.115551	0.115934	-0.000383207	1.46847e-07			938	0.0973394	0.00104239	0.302563	0.30152	28.1561
2139	10.9419	0.317904		0.11679	0.117175	-0.000385463	1.48582e-07			939	0.102118	0.00109357	0.30245	0.301357	28.1409
2140	11.0546	0.319175		0.118123	0.118382	-0.00025891	6.70341e-08			940	0.102288	0.00109539	0.302294	0.301199	28.1261
2141	11.171	0.320363		0.119373	0.119629	-0.000255833	6.54503e-08			941	0.099048	0.00106069	0.302143	0.301082	28.1152
2142	11.2897	0.321509		0.120582	0.1209	-0.00031834	1.0134e-07			942	0.098199	0.0010516	0.302233	0.301181	28.1245
2143	11.4223	0.322808		0.121943	0.12232	-0.000377054	1.4217e-07			943	0.0979583	0.00104902	0.302391	0.301342	28.1395
2144	11.5457	0.324201		0.123399	0.123641	-0.000242392	5.87539e-08			944	0.0985755	0.00105563	0.302245	0.301189	28.1252
2145	11.6889	0.325488		0.124748	0.125175	-0.000426873	1.82221e-07			945	0.0983414	0.00105312	0.301902	0.300849	28.0934
2146	11.8289	0.326718		0.12604	0.126674	-0.000634128	4.02118e-07			946	0.100629	0.00107762	0.301711	0.300633	28.0733
2147	11.9561	0.328022		0.127406	0.128036	-0.000630836	3.97954e-07			947	0.0989456	0.0010596	0.301589	0.30053	28.0636
2148	12.0735	0.329286		0.128732	0.129293	-0.000561573	3.15364e-07			948	0.103339	0.00110665	0.301325	0.300218	28.0346
2149	12.1849	0.330413		0.129922	0.130487	-0.000564773	3.18968e-07			949	0.101969	0.00109197	0.301112	0.30002	28.016
2150	12.3013	0.331612		0.131183	0.131733	-0.000550416	3.02957e-07			950	0.101348	0.00108532	0.301179	0.300094	28.0229
2151	12.4469	0.333091		0.132724	0.133292	-0.000568785	3.23516e-07			951	0.101866	0.00109087	0.301284	0.300193	28.0322
2152	12.6088	0.334772		0.134467	0.135026	-0.000558791	3.12247e-07			952	0.103212	0.00110528	0.301153	0.300048	28.0187
2153	12.7858	0.336597		0.136354	0.136921	-0.000566614	3.21051e-07			953	0.09998	0.00107067	0.300968	0.299897	28.0046
2154	12.9934	0.338767		0.138586	0.139144	-0.000557751	3.11086e-07			954	0.100605	0.00107737	0.300915	0.299838	27.999
2155	13.255	0.341417		0.141299	0.141946	-0.000647181	4.18844e-07			955	0.0999443	0.00107029	0.300778	0.299707	27.9869
2156	13.5255	0.344319		0.144263	0.144843	-0.00057968	3.36029e-07			956	0.103002	0.00110304	0.300445	0.299342	27.9527
2157	13.8669	0.347021		0.147027	0.148498	-0.00147109	2.1641e-06			957	0.102663	0.0010994	0.300256	0.299156	27.9354
2158	14.2851	0.348907		0.148976	0.152977	-0.00400052	1.60041e-05			958	0.0991893	0.00106221	0.300395	0.299333	27.9519
2159	14.3888	0.349226		0.149357	0.154088	-0.00473006	2.23735e-05			959	0.103444	0.00110777	0.300536	0.299428	27.9608
2160	14.0726	0.347798		0.147992	0.150702	-0.00271036	7.34602e-06			960	0.105801	0.00113301	0.300491	0.299358	27.9542
2161	13.7923	0.345471		0.145727	0.1477	-0.00197293	3.89247e-06			961	0.103987	0.00111358	0.300483	0.299369	27.9552
2162	13.5778	0.343313		0.143631	0.145403	-0.00177218	3.14061e-06			962	0.104179	0.00111564	0.300543	0.299428	27.9607
2163	13.3953	0.341574		0.141954	0.143448	-0.00149432	2.233e-06			963	0.10683	0.00114403	0.300401	0.299257	27.9447
2164	13.2369	0.339888		0.14033	0.141752	-0.00142154	2.02078e-06			964	0.106941	0.00114522	0.3001	0.298955	27.9165
2165	13.1085	0.338153		0.138657	0.140378	-0.00172051	2.96015e-06			965	0.104749	0.00112175	0.300018	0.298896	27.9111
2166	12.9557	0.336571		0.137138	0.138741	-0.00160302	2.56967e-06			966	0.10495	0.0011239	0.300181	0.299057	27.9261
2167	12.7897	0.335144		0.135773	0.136963	-0.0011905	1.4173e-06			967	0.105884	0.0011339	0.300254	0.29912	27.932
2168	12.6574	0.333742		0.134434	0.135546	-0.00111222	1.23704e-06			968	0.1029	0.00110194	0.300221	0.299119	27.9319
2169	12.5491	0.332525		0.133279	0.134387	-0.00110814	1.22798e-06			969	0.106747	0.00114314	0.300337	0.299193	27.9388
2170	12.4584	0.331721		0.132537	0.133415	-0.000878037	7.70949e-07			970	0.107347	0.00114957	0.30049	0.29934	27.9525
2171	12.4195	0.331215		0.132093	0.132999	-0.000906012	8.20858e-07			971	0.108975	0.001167	0.300362	0.299195	27.939
2172	12.3743	0.33079		0.13173	0.132515	-0.000784758	6.15846e-07			972	0.103534	0.00110873	0.300096	0.298988	27.9196
2173	12.3796	0.330532		0.131535	0.132572	-0.00103717	1.07572e-06			973	0.109901	0.00117692	0.300054	0.298877	27.9093
2174	12.3863	0.330497		0.131562	0.132643	-0.00108117	1.16893e-06			974	0.107064	0.00114654	0.300142	0.298995	27.9203
2175	12.413	0.330368		0.131495	0.132929	-0.00143427	2.05712e-06			975	0.105652	0.00113141	0.300112	0.298981	27.919
2176	12.3722	0.329894		0.131084	0.132492	-0.00140823	1.98312e-06			976	0.109332	0.00117082	0.300112	0.298941	27.9153
2177	12.3191	0.329316		0.130567	0.131923	-0.00135591	1.83849e-06			977	0.10795	0.00115603	0.300323	0.299167	27.9364
2178	12.244	0.328955		0.130269	0.131119	-0.000850029	7.2255e-07			978	0.104208	0.00111595	0.300483	0.299368	27.9551
2179	12.2259	0.328762		0.130139	0.130926	-0.00078717	6.19636e-07			979	0.107114	0.00114707	0.300352	0.299205	27.9399
2180	12.2578	0.328554		0.129993	0.131267	-0.00127476	1.62502e-06			980	0.108753	0.00116462	0.300176	0.299011	27.9218
2181	12.2702	0.32831		0.129811	0.1314	-0.00158974	2.52726e-06			981	0.111133	0.00119011	0.300196	0.299005	27.9213
2182	12.243	0.327957		0.12952	0.131108	-0.00158841	2.52306e-06			982	0.110177	0.00117987	0.300204	0.299024	27.923
2183	12.1595	0.327284		0.12891	0.130214	-0.00130461	1.70201e-06			983	0.109721	0.00117499	0.300064	0.298889	27.9104
2184	12.0634	0.326316		0.128004	0.129185	-0.00118158	1.39613e-06			984	0.108057	0.00115717	0.300061	0.298904	27.9118
2185	11.9821	0.325362		0.127111	0.128315	-0.00120358	1.44861e-06			985	0.110949	0.00118814	0.300318	0.29913	27.933
2186	11.9053	0.324526		0.126338	0.127492	-0.00115433	1.33247e-06			986	0.109025	0.00116753	0.300484	0.299317	27.9504
2187	11.8247	0.323632		0.125507	0.126629	-0.00112213	1.25918e-06			987	0.113842	0.00121912	0.300421	0.299202	27.9397
2188	11.7521	0.322687		0.124623	0.125852	-0.00122868	1.50965e-06			988	0.114205	0.001223	0.300423	0.2992	27.9395
2189	11.6797	0.321905		0.123904	0.125076	-0.00117253	1.37483e-06			989	0.111992	0.00119931	0.300561	0.299362	27.9546
2190	11.6333	0.321275		0.123336	0.12458	-0.00124383	1.54711e-06			990	0.109899	0.00117689	0.300561	0.299384	27.9566
2191	11.5461	0.320569		0.122693	0.123646	-0.000953046	9.08296e-07			991	0.11017	0.00117979	0.300451	0.299271	27.9461
2192	11.4936	0.319782		0.121968	0.123084	-0.00111572	1.24483e-06			992	0.112008	0.00119948	0.300574	0.299375	27.9558
2193	11.4323	0.319106		0.121354	0.122427	-0.00107274	1.15077e-06			993	0.114143	0.00122234	0.300903	0.299681	27.9844
2194	11.3716	0.318523		0.120832	0.121777	-0.000944176	8.91469e-07			994	0.113037	0.0012105	0.301068	0.299858	28.0009
2195	11.3168	0.317856		0.120229	0.12119	-0.000961173	9.23853e-07			995	0.113997	0.00122078	0.301064	0.299843	27.9995
2196	11.2614	0.31716		0.119595	0.120596	-0.00100163	1.00326e-06			996	0.113085	0.00121102	0.301183	0.299972	28.0115
2197	11.2242	0.316609		0.119105	0.120198	-0.00109258	1.19374e-06			997	0.112886	0.00120888	0.301363	0.300154	28.0285
2198	11.1825	0.316127		0.118686	0.119752	-0.00106609	1.13654e-06			998	0.115223	0.00123391	0.301334	0.300101	28.0236
2199	11.127	0.315528		0.118149	0.119158	-0.00100917	1.01842e-06			999	0.116445	0.001247	0.301273	0.300026	28.0166
2200	11.074	0.314895		0.117579	0.11859	-0.00101097	1.02206e-06			1000	0.116447	0.00124702	0.301508	0.300261	28.0385
2201	11.0273	0.314382		0.117128	0.11809	-0.000962113	9.25661e-07			1001	0.113722	0.00121783	0.301874	0.300656	28.0754
2202	10.9859	0.313885		0.116693	0.117647	-0.000953874	9.09876e-07			1002	0.114228	0.00122325	0.302069	0.300846	28.0932
2203	10.9533	0.313271		0.116141	0.117297	-0.00115621	1.33681e-06			1003	0.115521	0.0012371	0.302223	0.300986	28.1062
2204	10.8964	0.312674		0.115607	0.116688	-0.00108118	1.16895e-06			1004	0.121073	0.00129656	0.302493	0.301196	28.1258
2205	10.856	0.312239		0.115233	0.116255	-0.00102175	1.04397e-06			1005	0.117669	0.0012601	0.302614	0.301353	28.1406
2206	10.8189	0.311836		0.114893	0.115858	-0.000964368	9.30005e-07			1006	0.116507	0.00124765	0.30242	0.301172	28.1236
2207	10.7805	0.31133		0.114449	0.115447	-0.000997688	9.95381e-07			1007	0.117282	0.00125596	0.302268	0.301012	28.1087
2208	10.7414	0.310827		0.114008	0.115029	-0.00102052	1.04147e-06			1008	0.114938	0.00123086	0.302425	0.301194	28.1257
2209	10.7093	0.310411		0.113654	0.114684	-0.0010299	1.06069e-06			1009	0.120255	0.00128779	0.302609	0.301321	28.1375
2210	10.6603	0.30994		0.113246	0.114159	-0.000913633	8.34725e-07			1010	0.118956	0.00127388	0.302603	0.301329	28.1383
2211	10.6068	0.309343		0.112711	0.113587	-0.000875768	7.6697e-07			1011	0.124774	0.00133618	0.302656	0.30132	28.1374
2212	10.5761	0.308791		0.112222	0.113258	-0.00103564	1.07256e-06			1012	0.118055	0.00126423	0.302858	0.301594	28.163
2213	10.5326	0.308359		0.111852	0.112793	-0.000941111	8.85691e-07			1013	0.122429	0.00131108	0.302837	0.301526	28.1566
2214	10.4986	0.307876		0.111431	0.112428	-0.000996798	9.93605e-07			1014	0.118403	0.00126796	0.302509	0.301241	28.1301
2215	10.4513	0.307292		0.11091	0.111921	-0.00101179	1.02372e-06			1015	0.124079	0.00132874	0.302269	0.300941	28.102
2216	10.4077	0.306771		0.110451	0.111454	-0.00100363	1.00727e-06			1016	0.122347	0.0013102	0.302244	0.300934	28.1014
2217	10.3667	0.306344		0.110085	0.111016	-0.000930451	8.65739e-07			1017	0.127205	0.00136222	0.302142	0.300779	28.0869
2218	10.3294	0.305846		0.10965	0.110616	-0.000965251	9.3171e-07			1018	0.124084	0.0013288	0.301952	0.300623	28.0724
2219	10.2784	0.305255		0.109121	0.110071	-0.000949562	9.01668e-07			1019	0.123757	0.0013253	0.301993	0.300668	28.0765
2220	10.235	0.304715		0.108644	0.109605	-0.000961018	9.23555e-07			1020	0.123229	0.00131964	0.302202	0.300883	28.0966
2221	10.188	0.30423		0.108221	0.109102	-0.000881625	7.77263e-07			1021	0.126849	0.0013584	0.302184	0.300825	28.0913
2222	10.1429	0.303662		0.107715	0.108619	-0.000903139	8.1566e-07			1022	0.125519	0.00134417	0.301948	0.300604	28.0706
2223	10.0937	0.303051		0.107167	0.108092	-0.000925537	8.56619e-07			1023	0.125291	0.00134172	0.301834	0.300493	28.0602
2224	10.0396	0.302547		0.106725	0.107513	-0.000788296	6.2141e-07			1024	0.125542	0.00134441	0.301808	0.300464	28.0575
2225	9.99977	0.302088		0.106328	0.107086	-0.000758498	5.75319e-07			1025	0.126956	0.00135956	0.301616	0.300256	28.0381
2226	9.9473	0.301481		0.105784	0.106524	-0.00074073	5.48681e-07			1026	0.12339	0.00132136	0.301453	0.300131	28.0264
2227	9.9046	0.300775		0.10514	0.106067	-0.000927425	8.60118e-07			1027	0.127218	0.00136236	0.301651	0.300289	28.0411
2228	9.85302	0.300136		0.104562	0.105515	-0.000952521	9.07296e-07			1028	0.130841	0.00140116	0.301995	0.300594	28.0697
2229	9.79683	0.29953		0.104018	0.104913	-0.00089458	8.00273e-07			1029	0.126557	0.00135528	0.302123	0.300768	28.0859
2230	9.74915	0.298838		0.103389	0.104402	-0.00101353	1.02725e-06			1030	0.12675	0.00135735	0.30217	0.300813	28.0901
2231	9.7005	0.298127		0.10274	0.103881	-0.00114148	1.30298e-06			1031	0.124441	0.00133263	0.302363	0.30103	28.1103
2232	9.64443	0.297507		0.102183	0.103281	-0.0010979	1.2054e-06			1032	0.12337	0.00132115	0.302473	0.301152	28.1217
2233	9.59327	0.296903		0.101641	0.102733	-0.00109193	1.19231e-06			1033	0.127088	0.00136097	0.302303	0.300942	28.1022
2234	9.5424	0.296212		0.101012	0.102188	-0.00117671	1.38464e-06			1034	0.126391	0.0013535	0.302173	0.30082	28.0907
2235	9.4857	0.295515		0.100377	0.101581	-0.00120409	1.44984e-06			1035	0.128736	0.00137861	0.302363	0.300984	28.1061
2236	9.43245	0.294899		0.0998232	0.101011	-0.00118766	1.41054e-06			1036	0.127487	0.00136524	0.30263	0.301265	28.1323
2237	9.36823	0.294265		0.0992521	0.100323	-0.00107106	1.14717e-06			1037	0.122618	0.0013131	0.302768	0.301455	28.15
2238	9.32208	0.293541		0.0985899	0.0998289	-0.00123897	1.53505e-06			1038	0.125907	0.00134832	0.302994	0.301646	28.1679
2239	9.26662	0.292837		0.0979486	0.099235	-0.00128641	1.65484e-06			1039	0.127189	0.00136205	0.303368	0.302006	28.2015
2240	9.21297	0.292211		0.0973847	0.0986604	-0.00127572	1.62745e-06			1040	0.127981	0.00137053	0.303515	0.302145	28.2144
2241	9.15916	0.291537		0.0967734	0.0980842	-0.00131083	1.71827e-06			1041	0.124879	0.00133731	0.303365	0.302028	28.2035
2242	9.10827	0.290777		0.0960749	0.0975392	-0.00146437	2.14439e-06			1042	0.128438	0.00137543	0.303319	0.301943	28.1956
2243	9.05455	0.29006		0.0954208	0.096964	-0.00154315	2.3813e-06			1043	0.124011	0.00132801	0.303521	0.302193	28.2189
2244	9.00133	0.289418		0.0948411	0.096394	-0.0015529	2.41149e-06			1044	0.126043	0.00134978	0.30371	0.302361	28.2346
2245	8.95427	0.288717		0.0942022	0.0958901	-0.00168787	2.84891e-06			1045	0.130001	0.00139216	0.303867	0.302475	28.2453
2246	8.90499	0.287937		0.0934842	0.0953623	-0.0018781	3.52727e-06			1046	0.128118	0.001372	0.304235	0.302863	28.2815
2247	8.85924	0.287212		0.0928209	0.0948724	-0.00205149	4.20859e-06			1047	0.131186	0.00140486	0.304686	0.303281	28.3205
2248	8.80595	0.286553		0.0922251	0.0943017	-0.00207664	4.31245e-06			1048	0.128686	0.00137809	0.30485	0.303471	28.3383
2249	8.75823	0.285839		0.0915726	0.0937907	-0.00221807	4.91981e-06			1049	0.130519	0.00139771	0.304812	0.303414	28.333
2250	8.7152	0.285088		0.0908843	0.0933299	-0.00244558	5.98085e-06			1050	0.128098	0.00137178	0.304938	0.303566	28.3471
2251	8.6714	0.28445		0.0903084	0.0928608	-0.00255242	6.51482e-06			1051	0.131718	0.00141055	0.305173	0.303762	28.3655
2252	8.6327	0.283889		0.0898092	0.0924464	-0.0026372	6.95484e-06			1052	0.131124	0.00140419	0.30526	0.303856	28.3742
2253	8.60152	0.283203		0.089186	0.0921125	-0.00292649	8.56433e-06			1053	0.128305	0.001374	0.305389	0.304015	28.3891
2254	8.57487	0.282363		0.0884082	0.0918272	-0.00341896	1.16893e-05			1054	0.132733	0.00142142	0.305816	0.304395	28.4246
2255	8.51729	0.281478		0.0875858	0.0912105	-0.00362473	1.31387e-05			1055	0.129834	0.00139037	0.306251	0.304861	28.468
2256	8.45388	0.280536		0.0867058	0.0905314	-0.00382565	1.46356e-05			1056	0.129004	0.00138149	0.306359	0.304977	28.479
2257	8.37776	0.279464		0.0856958	0.0897163	-0.0040205	1.61644e-05			1057	0.132878	0.00142297	0.306373	0.30495	28.4764
2258	8.30406	0.278365		0.0846588	0.0889271	-0.0042683	1.82183e-05			1058	0.132377	0.00141761	0.306589	0.305172	28.4971
2259	8.24014	0.277392		0.083748	0.0882426	-0.00449459	2.02014e-05			1059	0.132705	0.00142112	0.306826	0.305405	28.5189
2260	8.18272	0.276504		0.0829227	0.0876277	-0.00470492	2.21363e-05			1060	0.131594	0.00140923	0.306928	0.305518	28.5295
2261	8.13199	0.275584		0.0820647	0.0870844	-0.00501968	2.51972e-05			1061	0.129175	0.00138331	0.307181	0.305797	28.5555
2262	8.07474	0.274682		0.0812251	0.0864713	-0.00524621	2.75227e-05			1062	0.13341	0.00142867	0.307722	0.306294	28.6019
2263	8.02652	0.273891		0.0804968	0.0859549	-0.00545814	2.97913e-05			1063	0.133904	0.00143396	0.308184	0.30675	28.6445
2264	7.97528	0.273125		0.0797931	0.0854062	-0.00561317	3.15077e-05			1064	0.133212	0.00142654	0.308378	0.306951	28.6633
2265	7.92826	0.27226		0.0789903	0.0849027	-0.00591236	3.4956e-05			1065	0.134326	0.00143848	0.308616	0.307178	28.6844
2266	7.86876	0.271357		0.0781491	0.0842655	-0.00611645	3.74109e-05			1066	0.133943	0.00143438	0.309004	0.307569	28.721
2267	7.8041	0.270501		0.0773557	0.083573	-0.00621738	3.86558e-05			1067	0.134187	0.00143699	0.309203	0.307766	28.7393
2268	7.72604	0.269622		0.0765389	0.0827371	-0.00619824	3.84181e-05			1068	0.133916	0.00143408	0.309217	0.307783	28.741
2269	7.65175	0.268672		0.0756506	0.0819416	-0.00629095	3.95761e-05			1069	0.135487	0.00145092	0.30947	0.308019	28.763
2270	7.59147	0.267765		0.0748065	0.0812961	-0.00648954	4.21141e-05			1070	0.139386	0.00149267	0.309993	0.3085	28.8079
2271	7.51541	0.266972		0.0740753	0.0804815	-0.00640625	4.10401e-05			1071	0.133488	0.0014295	0.31038	0.30895	28.85
2272	7.44481	0.266182		0.073348	0.0797255	-0.00637745	4.06718e-05			1072	0.133268	0.00142715	0.310583	0.309155	28.8691
2273	7.36871	0.265325		0.0725529	0.0789106	-0.00635767	4.042e-05			1073	0.134731	0.00144282	0.310905	0.309463	28.8978
2274	7.2956	0.264494		0.0717838	0.0781276	-0.00634379	4.02437e-05			1074	0.136813	0.00146511	0.311292	0.309827	28.9318
2275	7.21105	0.263751		0.0711031	0.0772222	-0.00611916	3.74442e-05			1075	0.137989	0.0014777	0.311445	0.309967	28.9449
2276	7.13651	0.263026		0.0704404	0.0764239	-0.00598348	3.5802e-05			1076	0.138115	0.00147906	0.311513	0.310034	28.9512
2277	7.05415	0.262299		0.0697761	0.0755419	-0.00576585	3.3245e-05			1077	0.135132	0.00144711	0.311853	0.310406	28.9858
2278	6.97181	0.26166		0.0691995	0.0746602	-0.00546069	2.98192e-05			1078	0.134155	0.00143664	0.312301	0.310865	29.0287
2279	6.87831	0.261115		0.068717	0.073659	-0.00494196	2.44229e-05			1079	0.134716	0.00144265	0.312488	0.311046	29.0456
2280	6.78791	0.260561		0.0682252	0.0726908	-0.00446559	1.99415e-05			1080	0.135646	0.00145261	0.31256	0.311107	29.0514
2281	6.69914	0.259945		0.0676713	0.0717402	-0.00406885	1.65555e-05			1081	0.139014	0.00148868	0.312795	0.311306	29.0699
2282	6.60036	0.259184		0.0669721	0.0706824	-0.00371027	1.37661e-05			1082	0.13849	0.00148307	0.312967	0.311484	29.0866
2283	6.48957	0.258		0.0658507	0.0694959	-0.00364525	1.32879e-05			1083	0.139927	0.00149845	0.312852	0.311354	29.0744
2284	6.3817	0.256157		0.0640699	0.0683408	-0.00427083	1.824e-05			1084	0.139008	0.00148862	0.312794	0.311306	29.0699
2285	6.25057	0.253792		0.0617672	0.0669365	-0.00516933	2.6722e-05			1085	0.140731	0.00150706	0.313179	0.311672	29.1041
2286	6.13396	0.25125		0.0592873	0.0656878	-0.00640053	4.09668e-05			1086	0.13784	0.00147611	0.313888	0.312412	29.1732
2287	6.016	0.248691		0.0567909	0.0644245	-0.00763365	5.82727e-05			1087	0.140412	0.00150365	0.314748	0.313244	29.2509
2288	5.91122	0.246081		0.0542428	0.0633025	-0.00905972	8.20785e-05			1088	0.142488	0.00152589	0.315856	0.31433	29.3523
2289	5.80209	0.243489		0.0517132	0.0621338	-0.0104206	0.00010859			1089	0.140064	0.00149993	0.317043	0.315543	29.4656
2290	5.70042	0.241038		0.0493246	0.061045	-0.0117205	0.00013737			1090	0.14038	0.00150331	0.317771	0.316268	29.5333
2291	5.60305	0.238643		0.0469916	0.0600024	-0.0130108	0.000169281			1091	0.13856	0.00148383	0.317948	0.316464	29.5516
2292	5.51265	0.236111		0.0445216	0.0590342	-0.0145126	0.000210616			1092	0.143844	0.00154041	0.318065	0.316524	29.5572
2293	5.42797	0.233502		0.041975	0.0581274	-0.0161524	0.0002609			1093	0.145225	0.00155519	0.318287	0.316731	29.5766
2294	5.34795	0.231033		0.0395678	0.0572704	-0.0177026	0.000313382			1094	0.142563	0.00152669	0.318271	0.316744	29.5777
2295	5.2725	0.228704		0.0373013	0.0564625	-0.0191612	0.000367151			1095	0.14506	0.00155343	0.318028	0.316475	29.5526
2296	5.19901	0.226371		0.035031	0.0556755	-0.0206445	0.000426196			1096	0.145902	0.00156245	0.317931	0.316368	29.5427
2297	5.1324	0.224055		0.0327771	0.0549622	-0.022185	0.000492176			1097	0.141943	0.00152005	0.31792	0.3164	29.5456
2298	5.05702	0.221802		0.0305865	0.054155	-0.0235685	0.000555473			1098	0.14461	0.00154861	0.317603	0.316055	29.5133
2299	4.99665	0.219452		0.0282987	0.0535084	-0.0252098	0.000635532			1099	0.147276	0.00157716	0.317059	0.315482	29.4599
2300	4.93054	0.216919		0.0258277	0.0528005	-0.0269729	0.000727536			1100	0.145661	0.00155987	0.316677	0.315117	29.4258
2301	4.86406	0.214528		0.0234993	0.0520886	-0.0285893	0.00081735			1101	0.144841	0.00155108	0.316395	0.314844	29.4003
2302	4.79972	0.212567		0.0216006	0.0513995	-0.0297989	0.000887976			1102	0.144502	0.00154745	0.315909	0.314361	29.3552
2303	4.7325	0.210616		0.0197115	0.0506797	-0.0309682	0.000959031			1103	0.141417	0.00151441	0.315385	0.313871	29.3094
2304	4.66994	0.207867		0.0170249	0.0500098	-0.0329849	0.001088			1104	0.14851	0.00159037	0.315171	0.313581	29.2823
2305	4.6071	0.20405		0.0132699	0.0493368	-0.036067	0.00130083			1105	0.147951	0.00158439	0.3151	0.313515	29.2762
2306	4.54053	0.199563		0.00884524	0.048624	-0.0397787	0.00158235			1106	0.148471	0.00158995	0.314844	0.313254	29.2518
2307	4.48086	0.194861		0.00420596	0.047985	-0.043779	0.0019166			1107	0.147884	0.00158367	0.314603	0.313019	29.2299
2308	4.41134	0.190145		-0.00044837	0.0472404	-0.0476888	0.00227422			1108	0.146323	0.00156695	0.31464	0.313073	29.2349
2309	4.34671	0.185668		-0.00486287	0.0465483	-0.0514112	0.00264311			1109	0.149294	0.00159877	0.314696	0.313097	29.2372
2310	4.27813	0.181779		-0.00868986	0.0458139	-0.0545038	0.00297066			1110	0.151411	0.00162144	0.31454	0.312919	29.2205
2311	4.21145	0.178593		-0.0118136	0.0450999	-0.0569135	0.00323914			1111	0.149393	0.00159983	0.314476	0.312877	29.2166
2312	4.13799	0.175974		-0.0143705	0.0443132	-0.0586837	0.00344377			1112	0.153943	0.00164856	0.314724	0.313076	29.2352
2313	4.07307	0.173698		-0.0165838	0.043618	-0.0602018	0.00362425			1113	0.148408	0.00158928	0.314957	0.313368	29.2625
2314	3.99548	0.171239		-0.0189806	0.0427871	-0.0617677	0.00381525			1114	0.145996	0.00156345	0.314956	0.313393	29.2648
2315	3.92302	0.167752		-0.0224055	0.0420111	-0.0644166	0.0041495			1115	0.150247	0.00160897	0.315018	0.313409	29.2663
2316	3.83569	0.162845		-0.0272506	0.0410759	-0.0683265	0.00466851			1116	0.150519	0.00161189	0.315292	0.31368	29.2916
2317	3.76173	0.156978		-0.033055	0.0402839	-0.0733389	0.00537859			1117	0.152488	0.00163297	0.31546	0.313828	29.3054
2318	3.67106	0.150776		-0.0391948	0.0393129	-0.0785077	0.00616347			1118	0.149619	0.00160225	0.315432	0.31383	29.3056
2319	3.5803	0.144265		-0.0456433	0.0383409	-0.0839842	0.00705335			1119	0.149655	0.00160264	0.315579	0.313977	29.3193
2320	3.47276	0.137405		-0.0524411	0.0371894	-0.0896304	0.00803361			1120	0.147888	0.00158371	0.315982	0.314398	29.3587
2321	3.36917	0.130781		-0.0590033	0.03608	-0.0950832	0.00904082			1121	0.149855	0.00160478	0.316252	0.314647	29.3819
2322	3.22794	0.124784		-0.0649373	0.0345676	-0.0995049	0.00990122			1122	0.154868	0.00165846	0.316356	0.314697	29.3866
2323	3.0791	0.118788		-0.070871	0.0329737	-0.103845	0.0107837			1123	0.15182	0.00162582	0.316656	0.31503	29.4177
2324	2.86055	0.112319		-0.0772779	0.0306332	-0.107911	0.0116448			1124	0.151052	0.0016176	0.31715	0.315532	29.4646
2325	2.66434	0.106005		-0.0835297	0.0285321	-0.112062	0.0125579			1125	0.148958	0.00159518	0.317502	0.315907	29.4995
2326	2.59852	0.10051		-0.0889629	0.0278272	-0.11679	0.0136399			1126	0.151632	0.00162381	0.317763	0.316139	29.5212
2327	2.59295	0.0956731		-0.0937372	0.0277676	-0.121505	0.0147634			1127	0.149964	0.00160594	0.318237	0.316631	29.5671
2328	2.5789	0.0915727		-0.0977753	0.0276171	-0.125392	0.0157233			1128	0.154288	0.00165224	0.318797	0.317145	29.6152
2329	2.5858	0.088955		-0.100331	0.027691	-0.128022	0.0163896			1129	0.153611	0.00164499	0.319125	0.31748	29.6465
2330	2.57781	0.0876727		-0.101551	0.0276055	-0.129156	0.0166814			1130	0.155181	0.00166181	0.319381	0.317719	29.6688
2331	2.58362	0.0864002		-0.102761	0.0276676	-0.130429	0.0170117			1131	0.151528	0.00162269	0.319887	0.318264	29.7197
2332	2.58924	0.0847556		-0.104343	0.0277279	-0.132071	0.0174428			1132	0.151697	0.0016245	0.320465	0.31884	29.7735
2333	2.58606	0.0834924		-0.105544	0.0276938	-0.133238	0.0177524			1133	0.152101	0.00162883	0.320817	0.319188	29.806
2334	2.60347	0.0821725		-0.106802	0.0278802	-0.134682	0.0181393			1134	0.155425	0.00166442	0.321166	0.319502	29.8353
2335	2.59288	0.0795019		-0.10941	0.0277668	-0.137177	0.0188176			1135	0.156541	0.00167638	0.321782	0.320105	29.8916
2336	2.60897	0.0761548		-0.112695	0.0279391	-0.140634	0.019778			1136	0.154475	0.00165425	0.322413	0.320759	29.9527
2337	2.60317	0.0743375		-0.11445	0.027877	-0.142327	0.0202571			1137	0.151102	0.00161814	0.322836	0.321218	29.9955
2338	2.61075	0.0739862		-0.114739	0.0279582	-0.142697	0.0203626			1138	0.151737	0.00162493	0.323308	0.321683	30.039
2339	2.61257	0.072334		-0.116329	0.0279776	-0.144307	0.0208245			1139	0.153072	0.00163922	0.323999	0.32236	30.1022
2340	2.61535	0.0683343		-0.120267	0.0280074	-0.148274	0.0219852			1140	0.154938	0.00165921	0.324617	0.322957	30.1579
2341	2.62962	0.0647522		-0.123787	0.0281602	-0.151947	0.0230878			1141	0.157378	0.00168534	0.325033	0.323347	30.1943
2342	2.62499	0.0647279		-0.123749	0.0281106	-0.151859	0.0230612			1142	0.157725	0.00168906	0.325568	0.323879	30.244
2343	2.63547	0.0683727		-0.120042	0.0282229	-0.148264	0.0219824			1143	0.154274	0.0016521	0.32633	0.324678	30.3186
2344	2.63698	0.075441		-0.112911	0.0282391	-0.14115	0.0199233			1144	0.155298	0.00166307	0.327003	0.32534	30.3804
2345	2.64192	0.0878459		-0.100444	0.0282919	-0.128736	0.0165729			1145	0.156329	0.00167411	0.327557	0.325883	30.4311
2346	2.65196	0.104453		-0.0837749	0.0283995	-0.112174	0.0125831			1146	0.158796	0.00170052	0.328349	0.326649	30.5026
2347	2.65569	0.118259		-0.0699059	0.0284395	-0.0983453	0.0096718			1147	0.159004	0.00170275	0.329356	0.327654	30.5965
2348	2.66597	0.123974		-0.0641289	0.0285496	-0.0926784	0.00858929			1148	0.15946	0.00170764	0.330157	0.328449	30.6708
2349	2.67349	0.120962		-0.0670788	0.02863	-0.0957089	0.00916019			1149	0.158442	0.00169674	0.330791	0.329094	30.731
2350	2.68535	0.110262		-0.0777167	0.028757	-0.106474	0.0113367			1150	0.159073	0.00170349	0.331645	0.329941	30.8101
2351	2.69505	0.0944034		-0.0935128	0.0288609	-0.122374	0.0149753			1151	0.158681	0.00169929	0.332645	0.330946	30.9039
2352	2.70466	0.0785176		-0.109336	0.0289639	-0.1383	0.019127			1152	0.163924	0.00175544	0.333433	0.331678	30.9723
2353	2.72562	0.0663764		-0.121415	0.0291883	-0.150604	0.0226814			1153	0.159939	0.00171277	0.33413	0.332418	31.0413
2354	2.73025	0.0552888		-0.132441	0.0292379	-0.161679	0.02614			1154	0.162148	0.00173642	0.335078	0.333342	31.1276
2355	2.74435	0.0425238		-0.145143	0.0293888	-0.174532	0.0304615			1155	0.161646	0.00173104	0.336125	0.334394	31.2259
2356	2.76759	0.0313187		-0.156286	0.0296377	-0.185924	0.0345677			1156	0.161124	0.00172545	0.336974	0.335248	31.3057
2357	2.77767	0.0243889		-0.163154	0.0297457	-0.1929	0.0372102			1157	0.163659	0.00175261	0.337843	0.336091	31.3843
2358	2.78909	0.0189098		-0.168571	0.029868	-0.198439	0.0393779			1158	0.164387	0.0017604	0.339026	0.337265	31.494
2359	2.81509	0.0144847		-0.172933	0.0301464	-0.20308	0.0412414			1159	0.166032	0.00177801	0.340245	0.338467	31.6062
2360	2.84763	0.0148838		-0.172472	0.0304949	-0.202967	0.0411956			1160	0.164715	0.00176391	0.341207	0.339443	31.6973
2361	2.86195	0.0184529		-0.168841	0.0306483	-0.199489	0.0397959			1161	0.163726	0.00175332	0.342212	0.340459	31.7923
2362	2.88572	0.0204049		-0.166826	0.0309028	-0.197729	0.0390969			1162	0.165557	0.00177293	0.34352	0.341747	31.9125
2363	2.93071	0.0226904		-0.164479	0.0313846	-0.195863	0.0383625			1163	0.165422	0.00177149	0.344845	0.343073	32.0364
2364	2.97116	0.0293497		-0.157757	0.0318178	-0.189575	0.0359387			1164	0.16775	0.00179641	0.346071	0.344275	32.1486
2365	3.00772	0.0384739		-0.148571	0.0322093	-0.18078	0.0326814			1165	0.166692	0.00178508	0.347574	0.345789	32.2899
2366	3.05209	0.0471651		-0.139817	0.0326844	-0.172502	0.0297569			1166	0.161946	0.00173426	0.349409	0.347675	32.4661
2367	3.10428	0.0568704		-0.13005	0.0332433	-0.163293	0.0266646			1167	0.165069	0.0017677	0.351036	0.349269	32.6149
2368	3.15518	0.0687789		-0.118079	0.0337884	-0.151867	0.0230637			1168	0.167035	0.00178876	0.352232	0.350443	32.7246
2369	3.1976	0.0809975		-0.105798	0.0342427	-0.140041	0.0196114			1169	0.16768	0.00179567	0.353349	0.351553	32.8282
2370	3.23416	0.0925633		-0.0941701	0.0346342	-0.128804	0.0165906			1170	0.165112	0.00176816	0.354459	0.352691	32.9345
2371	3.27471	0.10459		-0.0820812	0.0350685	-0.11715	0.013724			1171	0.166667	0.00178481	0.355186	0.353401	33.0008
2372	3.31237	0.117175		-0.0694336	0.0354717	-0.104905	0.0110051			1172	0.165119	0.00176823	0.355559	0.353791	33.0372
2373	3.35257	0.129147		-0.0573996	0.0359022	-0.0933018	0.00870523			1173	0.165689	0.00177435	0.356048	0.354274	33.0823
2374	3.39334	0.140249		-0.0462357	0.0363388	-0.0825745	0.00681855			1174	0.16784	0.00179737	0.35669	0.354892	33.14
2375	3.4286	0.150943		-0.0354787	0.0367164	-0.0721951	0.00521213			1175	0.169105	0.00181093	0.357099	0.355288	33.177
2376	3.46903	0.161031		-0.0253284	0.0371494	-0.0624777	0.00390347			1176	0.16772	0.00179609	0.357307	0.355511	33.1978
2377	3.50311	0.170042		-0.0162554	0.0375144	-0.0537698	0.00289119			1177	0.168214	0.00180138	0.357566	0.355765	33.2215
2378	3.54092	0.178125		-0.00811048	0.0379192	-0.0460297	0.00211873			1178	0.16689	0.0017872	0.357692	0.355905	33.2346
2379	3.5724	0.185656		-0.000517438	0.0382564	-0.0387738	0.00150341			1179	0.16605	0.00177821	0.357427	0.355649	33.2107
2380	3.6092	0.192678		0.00656707	0.0386505	-0.0320834	0.00102935			1180	0.167304	0.00179163	0.357058	0.355266	33.1749
2381	3.64179	0.199202		0.0131531	0.0389994	-0.0258463	0.000668031			1181	0.168751	0.00180714	0.356907	0.3551	33.1594
2382	3.67822	0.205353		0.0193662	0.0393896	-0.0200234	0.000400935			1182	0.169145	0.00181135	0.356706	0.354895	33.1403
2383	3.71393	0.211054		0.0251299	0.0397719	-0.014642	0.000214388			1183	0.166922	0.00178754	0.356162	0.354374	33.0917
2384	3.74507	0.215951		0.0300889	0.0401055	-0.0100165	0.000100331			1184	0.167305	0.00179164	0.355574	0.353782	33.0364
2385	3.78061	0.219862		0.0340626	0.040486	-0.00642344	4.12606e-05			1185	0.167534	0.0017941	0.355241	0.353446	33.005
2386	3.81458	0.222897		0.03716	0.0408498	-0.00368987	1.36151e-05			1186	0.17076	0.00182864	0.354917	0.353088	32.9716
2387	3.84523	0.225173		0.0394975	0.0411781	-0.00168051	2.82411e-06			1187	0.171019	0.00183142	0.354433	0.352602	32.9262
2388	3.87925	0.226714		0.0411011	0.0415424	-0.000441228	1.94682e-07			1188	0.16795	0.00179855	0.354139	0.35234	32.9017
2389	3.90945	0.227717		0.0421669	0.0418658	0.000301057	9.06353e-08			1189	0.168856	0.00180825	0.354151	0.352343	32.902
2390	3.93981	0.228455		0.0429668	0.0421909	0.000775931	6.02068e-07			1190	0.165761	0.00177511	0.354051	0.352276	32.8957
2391	3.97096	0.22904		0.0436135	0.0425245	0.00108898	1.18588e-06			1191	0.170617	0.00182711	0.353706	0.351879	32.8586
2392	3.99872	0.229455		0.0440909	0.0428218	0.00126911	1.61065e-06			1192	0.168192	0.00180114	0.353515	0.351714	32.8433
2393	4.0329	0.229776		0.044474	0.0431878	0.00128622	1.65436e-06			1193	0.169557	0.00181576	0.353583	0.351767	32.8482
2394	4.06248	0.230118		0.0448787	0.0435045	0.00137411	1.88819e-06			1194	0.172727	0.00184972	0.353513	0.351663	32.8385
2395	4.09376	0.230455		0.0452783	0.0438396	0.00143877	2.07007e-06			1195	0.172823	0.00185074	0.353226	0.351375	32.8116
2396	4.12027	0.230709		0.0455941	0.0441234	0.00147068	2.16289e-06			1196	0.171401	0.00183551	0.353089	0.351254	32.8003
2397	4.15344	0.230937		0.0458847	0.0444787	0.00140601	1.97685e-06			1197	0.172012	0.00184205	0.353127	0.351284	32.8031
2398	4.181	0.231231		0.0462408	0.0447738	0.00146699	2.15207e-06			1198	0.174897	0.00187295	0.352978	0.351105	32.7863
2399	4.21185	0.231531		0.046603	0.0451041	0.00149887	2.24662e-06			1199	0.17455	0.00186923	0.352683	0.350813	32.7592
2400	4.24228	0.231749		0.046883	0.04543	0.00145303	2.11128e-06			1200	0.175276	0.001877	0.352609	0.350732	32.7515
2401	4.27396	0.231949		0.0471457	0.0457692	0.00137644	1.89459e-06			1201	0.172509	0.00184738	0.352652	0.350805	32.7584
2402	4.30254	0.232216		0.0474751	0.0460754	0.00139969	1.95912e-06			1202	0.172003	0.00184196	0.352431	0.350589	32.7382
2403	4.33045	0.232494		0.0478146	0.0463743	0.00144039	2.07472e-06			1203	0.170918	0.00183034	0.352103	0.350273	32.7087
2404	4.36417	0.23273		0.0481137	0.0467353	0.00137847	1.90018e-06			1204	0.174844	0.00187238	0.352028	0.350156	32.6978
2405	4.3972	0.232993		0.0484389	0.047089	0.00134983	1.82203e-06			1205	0.175533	0.00187976	0.352026	0.350147	32.6969
2406	4.43304	0.2333		0.0488082	0.0474729	0.00133532	1.78307e-06			1206	0.175157	0.00187573	0.351768	0.349892	32.6731
2407	4.45347	0.233535		0.0491051	0.0476916	0.00141353	1.99806e-06			1207	0.176626	0.00189147	0.351466	0.349574	32.6434
2408	4.46655	0.233642		0.0492747	0.0478317	0.00144293	2.08205e-06			1208	0.174827	0.0018722	0.3514	0.349528	32.6391
2409	4.47566	0.233722		0.0494164	0.0479292	0.00148713	2.21157e-06			1209	0.17417	0.00186517	0.351274	0.349409	32.628
2410	4.48975	0.23384		0.0495966	0.0480802	0.0015164	2.29948e-06			1210	0.178454	0.00191104	0.350781	0.34887	32.5777
2411	4.50427	0.233945		0.0497638	0.0482356	0.00152815	2.33523e-06			1211	0.178949	0.00191634	0.350262	0.348346	32.5287
2412	4.52164	0.23403		0.0499109	0.0484217	0.00148919	2.2177e-06			1212	0.175795	0.00188256	0.350083	0.348201	32.5152
2413	4.53957	0.234168		0.0501113	0.0486137	0.00149764	2.24294e-06			1213	0.175289	0.00187715	0.349971	0.348094	32.5052
2414	4.55326	0.234343		0.0503493	0.0487602	0.00158905	2.52507e-06			1214	0.17709	0.00189643	0.349604	0.347708	32.4692
2415	4.56876	0.234453		0.0505214	0.0489263	0.00159514	2.54449e-06			1215	0.176952	0.00189495	0.349218	0.347323	32.4332
2416	4.58841	0.234516		0.0506463	0.0491367	0.00150962	2.27896e-06			1216	0.177473	0.00190053	0.34897	0.34707	32.4096
2417	4.60212	0.234633		0.0508259	0.0492834	0.00154246	2.3792e-06			1217	0.18272	0.00195673	0.348536	0.346579	32.3638
2418	4.62014	0.234784		0.0510386	0.0494765	0.00156205	2.44e-06			1218	0.178496	0.00191149	0.347787	0.345876	32.2981
2419	4.63893	0.23487		0.051187	0.0496777	0.00150925	2.27783e-06			1219	0.177335	0.00189906	0.34708	0.345181	32.2332
2420	4.65413	0.234921		0.0512999	0.0498404	0.00145951	2.13018e-06			1220	0.179029	0.0019172	0.346519	0.344602	32.1791
2421	4.67011	0.235031		0.0514725	0.0500116	0.00146095	2.13436e-06			1221	0.179323	0.00192035	0.345732	0.343812	32.1053
2422	4.68317	0.235171		0.0516753	0.0501515	0.00152378	2.3219e-06			1222	0.179735	0.00192476	0.344594	0.34267	31.9987
2423	4.69681	0.235261		0.0518266	0.0502975	0.00152912	2.33822e-06			1223	0.179143	0.00191842	0.343416	0.341497	31.8892
2424	4.71112	0.235343		0.051971	0.0504508	0.00152022	2.31108e-06			1224	0.179915	0.00192669	0.342248	0.340322	31.7794
2425	4.72243	0.23549		0.0521811	0.0505719	0.00160919	2.58948e-06			1225	0.181957	0.00194855	0.340801	0.338852	31.6422
2426	4.73559	0.235634		0.0523864	0.0507128	0.00167364	2.80107e-06			1226	0.180234	0.0019301	0.339118	0.337188	31.4868
2427	4.74855	0.235678		0.052493	0.0508516	0.00164146	2.69438e-06			1227	0.182003	0.00194905	0.337631	0.335682	31.3462
2428	4.75543	0.235687		0.0525644	0.0509253	0.00163911	2.68669e-06			1228	0.183668	0.00196687	0.336514	0.334547	31.2402
2429	4.76607	0.235755		0.0526941	0.0510392	0.00165495	2.73885e-06			1229	0.182616	0.00195562	0.335649	0.333694	31.1605
2430	4.78189	0.235832		0.0528334	0.0512086	0.00162479	2.63994e-06			1230	0.18318	0.00196166	0.335118	0.333156	31.1103
2431	4.78894	0.235858		0.0529217	0.0512841	0.00163761	2.68176e-06			1231	0.182495	0.00195431	0.334974	0.33302	31.0976
2432	4.79859	0.235886		0.0530125	0.0513875	0.00162499	2.64058e-06			1232	0.183444	0.00196448	0.334825	0.33286	31.0827
2433	4.80653	0.235949		0.0531377	0.0514725	0.00166524	2.77304e-06			1233	0.184624	0.00197712	0.33432	0.332343	31.0344
2434	4.81042	0.235968		0.0532192	0.0515141	0.0017051	2.90737e-06			1234	0.186025	0.00199212	0.333773	0.331781	30.9819
2435	4.81579	0.235914		0.0532266	0.0515716	0.00165502	2.7391e-06			1235	0.185737	0.00198903	0.333631	0.331642	30.9689
2436	4.82784	0.235875		0.0532508	0.0517007	0.00155013	2.40291e-06			1236	0.187143	0.00200409	0.333725	0.331721	30.9763
2437	4.83023	0.235893		0.0533306	0.0517263	0.00160423	2.57357e-06			1237	0.187283	0.00200559	0.333669	0.331663	30.9709
2438	4.83245	0.235888		0.0533881	0.0517501	0.00163808	2.68332e-06			1238	0.187409	0.00200694	0.333557	0.33155	30.9603
2439	4.83476	0.235843		0.0534048	0.0517748	0.00163001	2.65692e-06			1239	0.186696	0.00199931	0.333606	0.331607	30.9656
2440	4.84005	0.235845		0.0534689	0.0518314	0.00163751	2.68143e-06			1240	0.189006	0.00202405	0.333588	0.331564	30.9616
2441	4.84098	0.2359		0.0535867	0.0518414	0.00174534	3.04621e-06			1241	0.189173	0.00202583	0.333244	0.331218	30.9293
2442	4.84264	0.235898		0.0536471	0.0518592	0.00178787	3.19648e-06			1242	0.189634	0.00203076	0.332829	0.330798	30.8901
2443	4.84118	0.235817		0.0536284	0.0518435	0.00178486	3.18572e-06			1243	0.191918	0.00205523	0.332649	0.330594	30.871
2444	4.84409	0.235743		0.0536165	0.0518747	0.00174173	3.03362e-06			1244	0.188572	0.00201939	0.332634	0.330614	30.8729
2445	4.83755	0.235688		0.0536232	0.0518047	0.00181851	3.30697e-06			1245	0.189989	0.00203457	0.332739	0.330705	30.8814
2446	4.83842	0.235587		0.053585	0.051814	0.00177106	3.13665e-06			1246	0.19074	0.00204261	0.333143	0.3311	30.9183
2447	4.83217	0.235462		0.0535224	0.0517471	0.00177534	3.15184e-06			1247	0.192591	0.00206243	0.33375	0.331688	30.9732
2448	4.82714	0.235385		0.0535076	0.0516932	0.00181435	3.29186e-06			1248	0.191486	0.0020506	0.334146	0.332096	31.0113
2449	4.82391	0.235324		0.0535089	0.0516586	0.00185027	3.42348e-06			1249	0.191433	0.00205003	0.334264	0.332214	31.0223
2450	4.8175	0.235195		0.0534419	0.05159	0.0018519	3.42952e-06			1250	0.190982	0.0020452	0.334465	0.33242	31.0416
2451	4.80858	0.235018		0.0533268	0.0514944	0.00183242	3.35776e-06			1251	0.192248	0.00205876	0.334873	0.332814	31.0783
2452	4.80243	0.234861		0.0532329	0.0514286	0.00180431	3.25552e-06			1252	0.192432	0.00206073	0.335278	0.333217	31.116
2453	4.79258	0.234706		0.0531397	0.0513231	0.00181657	3.29992e-06			1253	0.193713	0.00207445	0.335748	0.333674	31.1587
2454	4.78149	0.234513		0.0530085	0.0512044	0.00180416	3.25501e-06			1254	0.19395	0.00207699	0.336583	0.334506	31.2363
2455	4.7698	0.234347		0.0529047	0.0510791	0.00182559	3.33279e-06			1255	0.193469	0.00207184	0.337684	0.335612	31.3397
2456	4.75901	0.234271		0.0528918	0.0509636	0.00192825	3.71815e-06			1256	0.193288	0.00206989	0.338693	0.336623	31.4341
2457	4.75573	0.234227		0.05291	0.0509285	0.00198155	3.92655e-06			1257	0.195102	0.00208932	0.339673	0.337584	31.5238
2458	4.74917	0.234151		0.0528959	0.0508583	0.00203766	4.15207e-06			1258	0.196322	0.00210238	0.340933	0.338831	31.6402
2459	4.74788	0.234078		0.0528856	0.0508444	0.00204123	4.16661e-06			1259	0.200347	0.00214549	0.342579	0.340434	31.7899
2460	4.74838	0.234031		0.0529006	0.0508497	0.00205084	4.20595e-06			1260	0.194986	0.00208808	0.344781	0.342693	32.0009
2461	4.74597	0.233951		0.0528832	0.0508239	0.00205925	4.24049e-06			1261	0.195423	0.00209276	0.347952	0.345859	32.2965
2462	4.74773	0.233834		0.0528282	0.0508428	0.00198545	3.94202e-06			1262	0.196831	0.00210784	0.352003	0.349895	32.6734
2463	4.74504	0.233768		0.0528242	0.050814	0.0020102	4.04091e-06			1263	0.197609	0.00211617	0.356088	0.353972	33.0541
2464	4.74995	0.233771		0.0528892	0.0508666	0.00202262	4.09099e-06			1264	0.197785	0.00211806	0.359705	0.357587	33.3916
2465	4.75362	0.233751		0.0529318	0.0509059	0.00202593	4.10441e-06			1265	0.200066	0.00214248	0.363263	0.36112	33.7216
2466	4.75711	0.233685		0.0529279	0.0509432	0.00198469	3.93899e-06			1266	0.199275	0.00213401	0.367053	0.364919	34.0764
2467	4.75945	0.233656		0.0529615	0.0509683	0.00199313	3.97258e-06			1267	0.199175	0.00213294	0.37061	0.368477	34.4086
2468	4.76141	0.233677		0.053045	0.0509893	0.00205565	4.22569e-06			1268	0.198398	0.00212462	0.373687	0.371562	34.6967
2469	4.76652	0.233657		0.0530867	0.051044	0.00204268	4.17254e-06			1269	0.200037	0.00214216	0.376788	0.374646	34.9847
2470	4.7686	0.233588		0.0530802	0.0510663	0.00201392	4.05586e-06			1270	0.202267	0.00216605	0.380109	0.377943	35.2925
2471	4.77464	0.23356		0.0531146	0.051131	0.00198352	3.93433e-06			1271	0.201537	0.00215823	0.383293	0.381134	35.5906
2472	4.77917	0.233586		0.0532022	0.0511795	0.00202275	4.09154e-06			1272	0.201255	0.00215521	0.386408	0.384253	35.8818
2473	4.78693	0.233601		0.0532798	0.0512626	0.00201716	4.06894e-06			1273	0.200557	0.00214774	0.389807	0.387659	36.1998
2474	4.78731	0.233611		0.0533524	0.0512666	0.00208577	4.35042e-06			1274	0.202846	0.00217225	0.393034	0.390862	36.4989
2475	4.79577	0.233659		0.0534627	0.0513573	0.00210535	4.43249e-06			1275	0.203104	0.00217502	0.395348	0.393173	36.7147
2476	4.79736	0.233694		0.0535597	0.0513743	0.00218547	4.77627e-06			1276	0.203856	0.00218307	0.397038	0.394855	36.8718
2477	4.79832	0.233643		0.0535705	0.0513845	0.00218601	4.77865e-06			1277	0.203983	0.00218443	0.398828	0.396643	37.0388
2478	4.80662	0.233558		0.0535477	0.0514734	0.00207432	4.30282e-06			1278	0.203284	0.00217694	0.400437	0.39826	37.1898
2479	4.81423	0.233532		0.0535846	0.051555	0.00202961	4.11933e-06			1279	0.20257	0.00216929	0.401206	0.399037	37.2623
2480	4.81258	0.233542		0.0536565	0.0515372	0.00211929	4.49138e-06			1280	0.204138	0.00218609	0.401518	0.399332	37.2898
2481	4.81193	0.23352		0.0536968	0.0515303	0.00216647	4.69358e-06			1281	0.206577	0.0022122	0.402026	0.399814	37.3349
2482	4.82426	0.233496		0.0537351	0.0516624	0.00207269	4.29605e-06			1282	0.207469	0.00222175	0.402273	0.400051	37.357
2483	4.82111	0.233509		0.0538106	0.0516286	0.00218194	4.76085e-06			1283	0.207312	0.00222008	0.401643	0.399423	37.2984
2484	4.82618	0.233501		0.0538649	0.0516829	0.00218194	4.76085e-06			1284	0.205805	0.00220394	0.400601	0.398397	37.2025
2485	4.83092	0.233439		0.0538652	0.0517336	0.00213156	4.54356e-06			1285	0.206071	0.00220678	0.39957	0.397363	37.106
2486	4.82972	0.233397		0.0538851	0.0517208	0.00216433	4.68431e-06			1286	0.20681	0.0022147	0.398022	0.395807	36.9607
2487	4.83616	0.233411		0.0539611	0.0517898	0.00217138	4.7149e-06			1287	0.209584	0.00224441	0.395756	0.393512	36.7464
2488	4.83334	0.233403		0.0540157	0.0517596	0.00225608	5.08989e-06			1288	0.210274	0.0022518	0.393644	0.391393	36.5485
2489	4.83839	0.233334		0.0540087	0.0518137	0.00219501	4.81807e-06			1289	0.211271	0.00226247	0.3921	0.389838	36.4033
2490	4.83888	0.233275		0.0540118	0.051819	0.00219285	4.8086e-06			1290	0.209284	0.00224119	0.390283	0.388042	36.2356
2491	4.83764	0.233257		0.0540561	0.0518056	0.00225048	5.06465e-06			1291	0.210962	0.00225917	0.387745	0.385486	35.9969
2492	4.83824	0.233209		0.054071	0.0518121	0.00225891	5.10268e-06			1292	0.210778	0.0022572	0.38519	0.382933	35.7585
2493	4.83592	0.23311		0.0540334	0.0517873	0.00224616	5.04525e-06			1293	0.213087	0.00228192	0.382935	0.380654	35.5456
2494	4.83558	0.233024		0.05401	0.0517835	0.00222641	4.95692e-06			1294	0.214009	0.00229179	0.380265	0.377973	35.2953
2495	4.83232	0.232961		0.0540094	0.0517486	0.00226078	5.11111e-06			1295	0.214031	0.00229203	0.377	0.374708	34.9905
2496	4.83588	0.232859		0.0539698	0.0517869	0.00218294	4.76523e-06			1296	0.211493	0.00226485	0.374027	0.371762	34.7154
2497	4.83676	0.232747		0.0539197	0.0517962	0.00212347	4.50912e-06			1297	0.212251	0.00227297	0.371617	0.369344	34.4896
2498	4.83221	0.232713		0.0539486	0.0517475	0.00220108	4.84476e-06			1298	0.21374	0.00228891	0.369012	0.366723	34.2448
2499	4.83412	0.232734		0.0540312	0.0517679	0.00226331	5.12255e-06			1299	0.217943	0.00233392	0.366003	0.36367	33.9597
2500	4.83006	0.232706		0.0540659	0.0517244	0.00234142	5.48223e-06			1300	0.216881	0.00232255	0.363229	0.360906	33.7016
2501	4.83429	0.232635		0.0540567	0.0517698	0.00228697	5.23024e-06			1301	0.217512	0.00232931	0.360776	0.358446	33.4719
2502	4.8371	0.232599		0.054083	0.0517998	0.00228314	5.21274e-06			1302	0.217335	0.00232741	0.358035	0.355708	33.2162
2503	4.83927	0.232586		0.0541321	0.0518231	0.00230899	5.33141e-06			1303	0.216835	0.00232206	0.355027	0.352705	32.9358
2504	4.83213	0.23253		0.054139	0.0517466	0.00239242	5.72369e-06			1304	0.218057	0.00233515	0.352374	0.350039	32.6868
2505	4.83344	0.232463		0.0541339	0.0517607	0.00237322	5.63217e-06			1305	0.219164	0.002347	0.349993	0.347646	32.4634
2506	4.83332	0.232444		0.0541772	0.0517593	0.00241784	5.84597e-06			1306	0.220132	0.00235736	0.347259	0.344901	32.2071
2507	4.8338	0.232426		0.0542217	0.0517646	0.00245715	6.03758e-06			1307	0.221059	0.00236729	0.344383	0.342016	31.9376
2508	4.83823	0.232343		0.0542004	0.051812	0.00238838	5.70437e-06			1308	0.221282	0.00236968	0.342143	0.339774	31.7283
2509	4.83691	0.232248		0.0541676	0.0517978	0.00236973	5.6156e-06			1309	0.217668	0.00233097	0.340274	0.337943	31.5573
2510	4.83415	0.23221		0.0541922	0.0517683	0.00242396	5.8756e-06			1310	0.220887	0.00236545	0.337719	0.335354	31.3155
2511	4.83503	0.232171		0.0542151	0.0517777	0.00243731	5.94048e-06			1311	0.224352	0.00240255	0.334457	0.332054	31.0074
2512	4.83649	0.232064		0.0541711	0.0517934	0.00237772	5.65354e-06			1312	0.224968	0.00240916	0.331476	0.329067	30.7285
2513	4.83565	0.231948		0.0541166	0.0517844	0.00233221	5.4392e-06			1313	0.221019	0.00236686	0.329298	0.326932	30.529
2514	4.83478	0.231885		0.0541164	0.051775	0.00234135	5.48193e-06			1314	0.22364	0.00239494	0.327512	0.325117	30.3596
2515	4.83348	0.231837		0.0541306	0.0517611	0.00236952	5.61463e-06			1315	0.223808	0.00239674	0.325653	0.323256	30.1859
2516	4.8338	0.231759		0.0541147	0.0517645	0.00235017	5.52328e-06			1316	0.22398	0.00239857	0.323539	0.321141	29.9883
2517	4.82999	0.231686		0.0541038	0.0517237	0.00238007	5.66473e-06			1317	0.225529	0.00241516	0.321021	0.318606	29.7516
2518	4.82802	0.231635		0.0541148	0.0517026	0.00241219	5.81866e-06			1318	0.228284	0.00244466	0.318469	0.316024	29.5105
2519	4.83207	0.231558		0.0541001	0.051746	0.00235411	5.54181e-06			1319	0.227562	0.00243693	0.316926	0.314489	29.3672
2520	4.82848	0.231456		0.0540603	0.0517075	0.00235283	5.5358e-06			1320	0.225539	0.00241527	0.31672	0.314305	29.35
2521	4.82531	0.231393		0.0540599	0.0516736	0.00238629	5.69437e-06			1321	0.22642	0.0024247	0.316644	0.31422	29.342
2522	4.82045	0.231359		0.0540887	0.0516216	0.00246709	6.08655e-06			1322	0.231442	0.00247848	0.315672	0.313194	29.2462
2523	4.81684	0.231268		0.0540599	0.0515829	0.00247702	6.13563e-06			1323	0.233665	0.00250228	0.314275	0.311773	29.1135
2524	4.81832	0.231126		0.05398	0.0515987	0.0023813	5.67059e-06			1324	0.230781	0.00247141	0.31316	0.310689	29.0123
2525	4.81164	0.23102		0.0539356	0.0515272	0.00240844	5.80057e-06			1325	0.231038	0.00247415	0.312082	0.309607	28.9113
2526	4.80987	0.230949		0.0539268	0.0515082	0.00241859	5.84959e-06			1326	0.232081	0.00248533	0.310702	0.308217	28.7814
2527	4.80897	0.230838		0.0538787	0.0514986	0.00238016	5.66515e-06			1327	0.230395	0.00246727	0.309468	0.307001	28.6679
2528	4.80398	0.23069		0.0537923	0.0514452	0.00234718	5.50925e-06			1328	0.234544	0.0025117	0.308812	0.3063	28.6025
2529	4.80344	0.230562		0.0537265	0.0514394	0.00228709	5.23079e-06			1329	0.23801	0.00254881	0.308461	0.305912	28.5663
2530	4.79598	0.230443		0.0536701	0.0513595	0.00231066	5.33916e-06			1330	0.236328	0.00253081	0.308189	0.305659	28.5426
2531	4.79057	0.230292		0.0535818	0.0513015	0.00228031	5.19983e-06			1331	0.244044	0.00261344	0.308027	0.305413	28.5197
2532	4.78907	0.230149		0.0535011	0.0512855	0.0022156	4.90886e-06			1332	0.244883	0.00262242	0.307114	0.304491	28.4336
2533	4.78315	0.230064		0.0534777	0.0512222	0.00225551	5.08732e-06			1333	0.242459	0.00259647	0.303865	0.301269	28.1326
2534	4.77813	0.229986		0.0534621	0.0511683	0.00229375	5.2613e-06			1334	0.24066	0.00257719	0.29794	0.295363	27.5811
2535	4.77068	0.22986		0.0533984	0.0510885	0.00230988	5.33555e-06			1335	0.242026	0.00259183	0.290616	0.288024	26.8959
2536	4.76266	0.229736		0.0533365	0.0510027	0.00233383	5.44674e-06			1336	0.241342	0.0025845	0.283151	0.280567	26.1995
2537	4.76002	0.229653		0.0533157	0.0509744	0.00234132	5.48176e-06			1337	0.236721	0.00253501	0.275835	0.2733	25.5209
2538	4.75784	0.229537		0.0532626	0.0509511	0.00231158	5.3434e-06			1338	0.237434	0.00254265	0.269166	0.266623	24.8974
2539	4.74665	0.229352		0.053139	0.0508313	0.00230775	5.32571e-06			1339	0.240094	0.00257113	0.265215	0.262644	24.5259
2540	4.73513	0.229183		0.0530327	0.0507078	0.00232486	5.40496e-06			1340	0.241167	0.00258263	0.265483	0.262901	24.5498
2541	4.7324	0.229085		0.0529968	0.0506787	0.00231811	5.37361e-06			1341	0.241411	0.00258524	0.267621	0.265035	24.7492
2542	4.72356	0.228974		0.0529482	0.0505839	0.00236423	5.5896e-06			1342	0.243117	0.00260351	0.268556	0.265953	24.8348
2543	4.71825	0.228791		0.0528274	0.0505272	0.00230026	5.29121e-06			1343	0.243363	0.00260614	0.26808	0.265474	24.7901
2544	4.71059	0.228608		0.052707	0.0504451	0.00226191	5.11622e-06			1344	0.243517	0.00260779	0.267263	0.264656	24.7137
2545	4.70027	0.228482		0.0526434	0.0503346	0.00230881	5.33059e-06			1345	0.243986	0.00261281	0.266545	0.263932	24.6461
2546	4.69303	0.228352		0.052575	0.0502571	0.00231792	5.37277e-06			1346	0.24812	0.00265709	0.265832	0.263175	24.5755
2547	4.6812	0.228167		0.0524521	0.0501304	0.00232171	5.39034e-06			1347	0.248128	0.00265717	0.265258	0.262601	24.5218
2548	4.67438	0.227976		0.0523237	0.0500573	0.00226637	5.13643e-06			1348	0.248371	0.00265977	0.265005	0.262345	24.4979
2549	4.66322	0.227813		0.0522235	0.0499378	0.00228576	5.22468e-06			1349	0.248189	0.00265783	0.265067	0.262409	24.5039
2550	4.65345	0.227645		0.0521177	0.0498331	0.0022846	5.21938e-06			1350	0.2492	0.00266866	0.265621	0.262953	24.5547
2551	4.64187	0.227477		0.0520114	0.0497091	0.00230223	5.30026e-06			1351	0.25004	0.00267765	0.266724	0.264046	24.6568
2552	4.62954	0.22735		0.0519465	0.0495772	0.00236931	5.61362e-06			1352	0.256362	0.00274535	0.267722	0.264976	24.7436
2553	4.61948	0.227229		0.0518884	0.0494694	0.002419	5.85158e-06			1353	0.251162	0.00268966	0.268211	0.265522	24.7946
2554	4.60757	0.227046		0.051767	0.0493419	0.00242516	5.88142e-06			1354	0.253891	0.00271889	0.269262	0.266543	24.89
2555	4.59734	0.226829		0.0516127	0.0492323	0.00238032	5.66594e-06			1355	0.252995	0.00270929	0.272385	0.269675	25.1824
2556	4.58452	0.226654		0.0514996	0.049095	0.0024046	5.78212e-06			1356	0.25455	0.00272594	0.277602	0.274876	25.6681
2557	4.56925	0.226488		0.0513961	0.0489315	0.00246467	6.07458e-06			1357	0.255518	0.00273631	0.284203	0.281466	26.2835
2558	4.55507	0.226258		0.051228	0.0487797	0.00244834	5.99439e-06			1358	0.257818	0.00276094	0.292379	0.289619	27.0447
2559	4.54369	0.226002		0.0510343	0.0486578	0.0023765	5.64774e-06			1359	0.25862	0.00276952	0.301807	0.299038	27.9243
2560	4.52873	0.225803		0.0508977	0.0484976	0.00240012	5.76059e-06			1360	0.259782	0.00278197	0.309992	0.30721	28.6874
2561	4.51577	0.225625		0.0507826	0.0483588	0.00242376	5.87462e-06			1361	0.255335	0.00273434	0.314141	0.311406	29.0793
2562	4.50206	0.225385		0.0506044	0.048212	0.00239236	5.7234e-06			1362	0.259655	0.00278061	0.313372	0.310591	29.0032
2563	4.48514	0.22511		0.050392	0.0480307	0.00236123	5.57542e-06			1363	0.259228	0.00277604	0.308522	0.305746	28.5507
2564	4.46435	0.224875		0.0502189	0.0478082	0.00241069	5.81143e-06			1364	0.261836	0.00280397	0.301636	0.298832	27.9051
2565	4.4552	0.22465		0.0500558	0.0477101	0.00234565	5.50209e-06			1365	0.263341	0.00282008	0.294131	0.291311	27.2027
2566	4.43562	0.224387		0.0498552	0.0475004	0.00235477	5.54494e-06			1366	0.263985	0.00282698	0.286503	0.283676	26.4899
2567	4.41865	0.224134		0.049665	0.0473187	0.00234623	5.50481e-06			1367	0.265281	0.00284086	0.279405	0.276564	25.8257
2568	4.40129	0.223939		0.0495316	0.0471328	0.00239886	5.75453e-06			1368	0.264517	0.00283268	0.274035	0.271202	25.325
2569	4.38191	0.223742		0.0493971	0.0469253	0.00247186	6.11007e-06			1369	0.268747	0.00287797	0.271036	0.268158	25.0407
2570	4.36572	0.223488		0.0492056	0.0467519	0.0024537	6.02062e-06			1370	0.268133	0.0028714	0.269345	0.266473	24.8834
2571	4.34398	0.223221		0.0490011	0.0465191	0.00248194	6.16001e-06			1371	0.270929	0.00290135	0.266913	0.264011	24.6535
2572	4.32629	0.222982		0.0488236	0.0463296	0.00249392	6.21964e-06			1372	0.269146	0.00288225	0.262617	0.259735	24.2542
2573	4.30587	0.222723		0.0486268	0.046111	0.00251575	6.329e-06			1373	0.269395	0.00288492	0.257778	0.254893	23.8021
2574	4.28792	0.222418		0.0483845	0.0459188	0.00246576	6.07995e-06			1374	0.269842	0.00288971	0.256102	0.253212	23.6451
2575	4.2673	0.222124		0.0481529	0.045698	0.00245497	6.02687e-06			1375	0.272218	0.00291515	0.258865	0.25595	23.9007
2576	4.24552	0.221868		0.0479586	0.0454647	0.00249391	6.21961e-06			1376	0.27543	0.00294954	0.26165	0.2587	24.1576
2577	4.22368	0.2216		0.0477532	0.0452308	0.00252241	6.36253e-06			1377	0.275237	0.00294747	0.261881	0.258933	24.1793
2578	4.19718	0.221314		0.0475293	0.0449471	0.00258221	6.66782e-06			1378	0.275438	0.00294963	0.26121	0.258261	24.1165
2579	4.17923	0.221053		0.0473309	0.0447548	0.00257605	6.63601e-06			1379	0.273675	0.00293075	0.261316	0.258385	24.1281
2580	4.15546	0.220795		0.0471344	0.0445002	0.00263422	6.93911e-06			1380	0.27767	0.00297353	0.261745	0.258771	24.1642
2581	4.13071	0.220472		0.046874	0.0442353	0.00263874	6.96296e-06			1381	0.279892	0.00299732	0.261768	0.258771	24.1642
2582	4.10314	0.220114		0.0465784	0.04394	0.00263836	6.96092e-06			1382	0.277524	0.00297197	0.261906	0.258934	24.1794
2583	4.08153	0.219806		0.0463327	0.0437086	0.00262414	6.88609e-06			1383	0.281915	0.00301899	0.262048	0.259029	24.1882
2584	4.05862	0.219531		0.0461204	0.0434632	0.0026572	7.06073e-06			1384	0.281449	0.00301401	0.260566	0.257552	24.0504
2585	4.03369	0.219205		0.0458557	0.0431963	0.00265947	7.0728e-06			1385	0.281929	0.00301914	0.256865	0.253846	23.7043
2586	4.0085	0.218835		0.0455489	0.0429264	0.00262241	6.87705e-06			1386	0.282705	0.00302745	0.253187	0.25016	23.3601
2587	3.98218	0.218503		0.0452783	0.0426446	0.00263373	6.93653e-06			1387	0.280393	0.00300269	0.253146	0.250143	23.3585
2588	3.95384	0.218192		0.0450301	0.0423411	0.00268903	7.23087e-06			1388	0.284895	0.0030509	0.256522	0.253471	23.6693
2589	3.92739	0.217827		0.0447273	0.0420579	0.00266942	7.12582e-06			1389	0.285667	0.00305917	0.259351	0.256292	23.9326
2590	3.90164	0.217419		0.0443819	0.0417821	0.00259975	6.75871e-06			1390	0.285032	0.00305237	0.260078	0.257026	24.0012
2591	3.86943	0.217038		0.0440631	0.0414372	0.00262585	6.8951e-06			1391	0.28384	0.0030396	0.259057	0.256017	23.907
2592	3.84157	0.216672		0.0437587	0.0411389	0.0026198	6.86336e-06			1392	0.287638	0.00308027	0.25624	0.25316	23.6402
2593	3.81321	0.216279		0.0434281	0.0408352	0.00259293	6.72327e-06			1393	0.289624	0.00310155	0.251976	0.248874	23.24
2594	3.78088	0.215895		0.0431064	0.040489	0.00261745	6.85105e-06			1394	0.288705	0.0030917	0.248478	0.245387	22.9143
2595	3.75432	0.215562		0.0428353	0.0402045	0.00263087	6.92147e-06			1395	0.288905	0.00309384	0.248424	0.24533	22.9091
2596	3.72135	0.21523		0.0425662	0.0398514	0.00271479	7.37009e-06			1396	0.290578	0.00311176	0.250024	0.246912	23.0568
2597	3.68832	0.214847		0.0422452	0.0394977	0.00274741	7.54827e-06			1397	0.290994	0.00311622	0.249936	0.246819	23.0481
2598	3.65628	0.214447		0.0419071	0.0391547	0.00275242	7.5758e-06			1398	0.291301	0.0031195	0.249255	0.246136	22.9843
2599	3.62194	0.214066		0.0415883	0.0387869	0.00280145	7.84813e-06			1399	0.294081	0.00314927	0.251541	0.248391	23.1949
2600	3.58766	0.213663		0.0412475	0.0384198	0.00282771	7.99592e-06			1400	0.295765	0.00316731	0.256403	0.253235	23.6473
2601	3.55773	0.213218		0.0408657	0.0380992	0.00276652	7.65365e-06			1401	0.295907	0.00316883	0.25915	0.255981	23.9036
2602	3.52195	0.212797		0.0405067	0.0377161	0.00279067	7.78782e-06			1402	0.295747	0.00316711	0.258125	0.254958	23.8081
2603	3.48983	0.212425		0.0401963	0.0373722	0.00282416	7.97587e-06			1403	0.295212	0.00316139	0.255255	0.252093	23.5406
2604	3.45258	0.212024		0.0398583	0.0369732	0.00288506	8.32355e-06			1404	0.30097	0.00322305	0.253696	0.250473	23.3893
2605	3.41454	0.211562		0.0394582	0.0365658	0.00289236	8.36573e-06			1405	0.307667	0.00329476	0.255194	0.2519	23.5225
2606	3.37873	0.2111		0.0390582	0.0361824	0.00287585	8.27053e-06			1406	0.306161	0.00327864	0.257888	0.25461	23.7756
2607	3.34082	0.210661		0.038682	0.0357763	0.00290568	8.44297e-06			1407	0.303256	0.00324753	0.259216	0.255968	23.9025
2608	3.30613	0.21019		0.0382731	0.0354049	0.00286819	8.22652e-06			1408	0.303354	0.00324858	0.25884	0.255592	23.8673
2609	3.26696	0.209676		0.0378213	0.0349854	0.00283585	8.04203e-06			1409	0.301047	0.00322388	0.257655	0.254431	23.7589
2610	3.22597	0.209185		0.037393	0.0345465	0.00284649	8.1025e-06			1410	0.305949	0.00327637	0.256607	0.253331	23.6562
2611	3.18728	0.208733		0.0370026	0.0341322	0.00287036	8.23899e-06			1411	0.306655	0.00328393	0.256388	0.253104	23.635
2612	3.14582	0.20826		0.0365922	0.0336881	0.00290404	8.43345e-06			1412	0.309187	0.00331105	0.256994	0.253683	23.6891
2613	3.10891	0.207762		0.0361562	0.0332929	0.00286329	8.1984e-06			1413	0.308155	0.00329999	0.257457	0.254157	23.7334
2614	3.06857	0.207293		0.03575	0.0328609	0.00288914	8.34712e-06			1414	0.309468	0.00331405	0.256529	0.253215	23.6454
2615	3.02539	0.206846		0.0353644	0.0323985	0.00296595	8.79688e-06			1415	0.30836	0.00330219	0.253582	0.25028	23.3713
2616	2.9848	0.206352		0.0349331	0.0319638	0.00296922	8.81627e-06			1416	0.310743	0.0033277	0.24882	0.245492	22.9242
2617	2.93821	0.205818		0.0344612	0.0314649	0.00299632	8.97793e-06			1417	0.312136	0.00334262	0.243267	0.239924	22.4043
2618	2.89841	0.205306		0.0340119	0.0310386	0.00297324	8.84014e-06			1418	0.315922	0.00338317	0.240146	0.236762	22.109
2619	2.85336	0.204807		0.033575	0.0305563	0.0030187	9.11253e-06			1419	0.313401	0.00335617	0.244375	0.241018	22.5064
2620	2.80918	0.204271		0.0331009	0.0300831	0.00301775	9.1068e-06			1420	0.315521	0.00337888	0.252394	0.249015	23.2531
2621	2.76552	0.20372		0.0326122	0.0296156	0.0029966	8.97964e-06			1421	0.316946	0.00339413	0.255243	0.251849	23.5178
2622	2.71717	0.203203		0.0321581	0.0290978	0.00306027	9.36525e-06			1422	0.320238	0.00342938	0.252715	0.249285	23.2784
2623	2.67321	0.202692		0.0317093	0.0286271	0.00308226	9.50034e-06			1423	0.320945	0.00343696	0.249518	0.246081	22.9792
2624	2.62572	0.20214		0.0312195	0.0281184	0.00310111	9.61685e-06			1424	0.321006	0.00343761	0.250508	0.247071	23.0716
2625	2.58016	0.201585		0.0307261	0.0276306	0.00309555	9.58243e-06			1425	0.322862	0.00345748	0.25475	0.251293	23.4659
2626	2.53476	0.201075		0.0302787	0.0271445	0.00313426	9.8236e-06			1426	0.323504	0.00346436	0.256494	0.25303	23.6281
2627	2.4864	0.200567		0.0298327	0.0266265	0.00320618	1.02796e-05			1427	0.326508	0.00349653	0.254489	0.250992	23.4378
2628	2.43702	0.200003		0.0293308	0.0260977	0.00323315	1.04532e-05			1428	0.32683	0.00349998	0.251393	0.247893	23.1484
2629	2.38899	0.199416		0.0288064	0.0255834	0.00322302	1.03878e-05			1429	0.329293	0.00352635	0.24991	0.246384	23.0075
2630	2.34148	0.198856		0.0283082	0.0250746	0.00323369	1.04567e-05			1430	0.329165	0.00352498	0.250465	0.24694	23.0594
2631	2.29182	0.198286		0.027801	0.0245428	0.00325823	1.0616e-05			1431	0.328539	0.00351828	0.251871	0.248353	23.1913
2632	2.24313	0.197677		0.0272546	0.0240214	0.00323326	1.04539e-05			1432	0.330449	0.00353874	0.252997	0.249458	23.2946
2633	2.19308	0.197078		0.0267174	0.0234854	0.00323195	1.04455e-05			1433	0.3305	0.00353928	0.252127	0.248588	23.2133
2634	2.14274	0.196517		0.0262182	0.0229463	0.00327197	1.07058e-05			1434	0.334901	0.00358641	0.248221	0.244635	22.8441
2635	2.09342	0.195945		0.025709	0.0224182	0.00329082	1.08295e-05			1435	0.334842	0.00358578	0.243009	0.239424	22.3575
2636	2.03963	0.195336		0.0251621	0.0218421	0.00332001	1.10225e-05			1436	0.335345	0.00359116	0.242096	0.238505	22.2717
2637	1.99173	0.194739		0.0246271	0.0213291	0.00329801	1.08769e-05			1437	0.338308	0.0036229	0.24874	0.245117	22.8892
2638	1.94066	0.194178		0.0241285	0.0207823	0.0033462	1.11971e-05			1438	0.339775	0.0036386	0.254767	0.251129	23.4505
2639	1.88969	0.193611		0.0236241	0.0202364	0.00338768	1.14764e-05			1439	0.339666	0.00363744	0.256147	0.25251	23.5795
2640	1.83884	0.193022		0.0230968	0.0196918	0.00340492	1.15935e-05			1440	0.343405	0.00367748	0.255813	0.252136	23.5446
2641	1.78803	0.192445		0.0225827	0.0191478	0.00343488	1.17984e-05			1441	0.345419	0.00369905	0.25562	0.251921	23.5246
2642	1.73631	0.191877		0.0220765	0.0185939	0.00348258	1.21284e-05			1442	0.346314	0.00370863	0.255512	0.251804	23.5136
2643	1.68591	0.191269		0.021531	0.0180542	0.00347682	1.20883e-05			1443	0.346606	0.00371176	0.255289	0.251577	23.4924
2644	1.6326	0.190639		0.0209635	0.0174833	0.00348018	1.21117e-05			1444	0.346993	0.0037159	0.254757	0.251041	23.4423
2645	1.58164	0.190054		0.0204408	0.0169375	0.00350323	1.22726e-05			1445	0.348409	0.00373106	0.252916	0.249185	23.269
2646	1.5315	0.189505		0.0199538	0.0164006	0.0035532	1.26252e-05			1446	0.350036	0.00374848	0.249572	0.245823	22.9551
2647	1.48218	0.188939		0.0194497	0.0158724	0.00357728	1.27969e-05			1447	0.353704	0.00378777	0.247233	0.243445	22.733
2648	1.43351	0.18837		0.0189434	0.0153513	0.00359208	1.29031e-05			1448	0.353896	0.00378982	0.248785	0.244995	22.8778
2649	1.38266	0.187843		0.0184788	0.0148067	0.0036721	1.34844e-05			1449	0.358003	0.0038338	0.251873	0.248039	23.162
2650	1.3346	0.187327		0.0180242	0.014292	0.00373223	1.39295e-05			1450	0.355538	0.00380741	0.252445	0.248638	23.218
2651	1.28562	0.186767		0.0175267	0.0137675	0.00375913	1.41311e-05			1451	0.357739	0.00383098	0.251004	0.247173	23.0812
2652	1.24053	0.186203		0.0170248	0.0132847	0.00374007	1.39881e-05			1452	0.363073	0.0038881	0.249395	0.245507	22.9256
2653	1.19206	0.185696		0.0165804	0.0127656	0.00381484	1.4553e-05			1453	0.364378	0.00390207	0.246792	0.24289	22.6812
2654	1.14789	0.185216		0.0161624	0.0122926	0.00386984	1.49756e-05			1454	0.364123	0.00389934	0.240832	0.236933	22.1249
2655	1.10557	0.18471		0.0157194	0.0118394	0.00388004	1.50547e-05			1455	0.365496	0.00391405	0.230931	0.227017	21.199
2656	1.06518	0.184216		0.0152869	0.0114068	0.00388005	1.50548e-05			1456	0.361521	0.00387149	0.220362	0.21649	20.216
2657	1.02324	0.183777		0.0149109	0.0109577	0.00395319	1.56277e-05			1457	0.369682	0.00395888	0.221019	0.217061	20.2692
2658	0.984551	0.183355		0.0145505	0.0105434	0.00400705	1.60565e-05			1458	0.368693	0.00394828	0.233917	0.229969	21.4746
2659	0.949167	0.182924		0.0141819	0.0101645	0.00401739	1.61394e-05			1459	0.37341	0.0039988	0.244425	0.240426	22.4511
2660	0.919478	0.182554		0.0138743	0.00984657	0.00402778	1.6223e-05			1460	0.372111	0.00398489	0.25081	0.246825	23.0487
2661	0.888225	0.182282		0.0136641	0.00951188	0.00415226	1.72412e-05			1461	0.374455	0.00400999	0.253063	0.249053	23.2567
2662	0.866434	0.182036		0.0134806	0.00927853	0.00420209	1.76575e-05			1462	0.375205	0.00401802	0.250884	0.246866	23.0524
2663	0.847537	0.181778		0.0132849	0.00907616	0.0042087	1.77132e-05			1463	0.379173	0.00406051	0.246127	0.242067	22.6043
2664	0.833551	0.181573		0.0131422	0.00892638	0.00421582	1.77731e-05			1464	0.380706	0.00407693	0.24326	0.239183	22.3351
2665	0.824611	0.181452		0.0130834	0.00883065	0.00425272	1.80856e-05			1465	0.38171	0.00408768	0.245881	0.241793	22.5788
2666	0.824096	0.181342		0.0130358	0.00882513	0.00421067	1.77297e-05			1466	0.383853	0.00411064	0.250321	0.246211	22.9913
2667	0.81847	0.181209		0.0129655	0.00876489	0.00420063	1.76453e-05			1467	0.383784	0.00410989	0.252374	0.248264	23.183
2668	0.81528	0.181117		0.0129355	0.00873073	0.00420478	1.76802e-05			1468	0.384692	0.00411962	0.251885	0.247766	23.1365
2669	0.814393	0.181081		0.0129612	0.00872122	0.00423995	1.79772e-05			1469	0.388834	0.00416397	0.248693	0.244529	22.8343
2670	0.814686	0.181021		0.0129641	0.00872437	0.00423977	1.79756e-05			1470	0.389965	0.00417608	0.242053	0.237877	22.2131
2671	0.812173	0.180918		0.0129233	0.00869745	0.00422588	1.7858e-05			1471	0.389731	0.00417358	0.232818	0.228644	21.3509
2672	0.811526	0.180846		0.0129137	0.00869053	0.00422322	1.78356e-05			1472	0.390838	0.00418543	0.227211	0.223026	20.8263
2673	0.810519	0.180818		0.0129476	0.00867975	0.00426784	1.82145e-05			1473	0.389308	0.00416905	0.231869	0.2277	21.2628
2674	0.812897	0.180767		0.012959	0.00870521	0.00425375	1.80944e-05			1474	0.391444	0.00419193	0.23833	0.234138	21.8639
2675	0.81081	0.180694		0.0129476	0.00868286	0.00426474	1.8188e-05			1475	0.39346	0.00421351	0.241088	0.236875	22.1195
2676	0.812462	0.180662		0.0129781	0.00870055	0.00427754	1.82974e-05			1476	0.396325	0.00424419	0.243999	0.239755	22.3885
2677	0.811625	0.180665		0.0130435	0.00869158	0.00435192	1.89392e-05			1477	0.399703	0.00428037	0.248401	0.244121	22.7962
2678	0.810434	0.180636		0.0130766	0.00867883	0.00439778	1.93405e-05			1478	0.399274	0.00427577	0.250884	0.246608	23.0284
2679	0.812117	0.180576		0.0130794	0.00869686	0.0043825	1.92063e-05			1479	0.401983	0.00430478	0.249828	0.245523	22.9271
2680	0.812154	0.180532		0.0130975	0.00869725	0.00440024	1.93621e-05			1480	0.402218	0.0043073	0.247366	0.243059	22.697
2681	0.814423	0.180482		0.0131092	0.00872155	0.0043877	1.92519e-05			1481	0.406052	0.00434836	0.246698	0.242349	22.6307
2682	0.812592	0.180386		0.0130761	0.00870193	0.0043742	1.91336e-05			1482	0.407118	0.00435977	0.248456	0.244097	22.7939
2683	0.812565	0.1803		0.0130517	0.00870165	0.00435005	1.8923e-05			1483	0.407773	0.00436678	0.249631	0.245265	22.9029
2684	0.813918	0.180286		0.0131006	0.00871614	0.00438449	1.92237e-05			1484	0.407676	0.00436574	0.24801	0.243644	22.7516
2685	0.816117	0.180292		0.0131689	0.00873969	0.00442924	1.96182e-05			1485	0.411667	0.00440849	0.244021	0.239612	22.3751
2686	0.817753	0.180239		0.0131774	0.00875721	0.00442021	1.95383e-05			1486	0.412565	0.0044181	0.238977	0.234559	21.9033
2687	0.817565	0.180152		0.0131534	0.00875519	0.00439824	1.93445e-05			1487	0.414461	0.0044384	0.233614	0.229175	21.4005
2688	0.814325	0.180087		0.0131507	0.0087205	0.00443017	1.96264e-05			1488	0.418746	0.00448429	0.228216	0.223731	20.8922
2689	0.818558	0.180022		0.0131479	0.00876583	0.00438205	1.92023e-05			1489	0.420673	0.00450493	0.225493	0.220988	20.636
2690	0.818939	0.179937		0.013125	0.00876991	0.0043551	1.89669e-05			1490	0.418449	0.00448111	0.230692	0.22621	21.1237
2691	0.819257	0.179881		0.0131306	0.00877332	0.00435731	1.89861e-05			1491	0.422018	0.00451933	0.240957	0.236438	22.0787
2692	0.821306	0.179876		0.0131879	0.00879526	0.00439267	1.92955e-05			1492	0.422859	0.00452834	0.246901	0.242372	22.6329
2693	0.820334	0.179866		0.0132403	0.00878485	0.00445548	1.98513e-05			1493	0.428841	0.0045924	0.246408	0.241815	22.5808
2694	0.822149	0.179826		0.0132626	0.00880429	0.00445828	1.98762e-05			1494	0.43059	0.00461113	0.241848	0.237237	22.1533
2695	0.821203	0.179806		0.013305	0.00879416	0.00451084	2.03476e-05			1495	0.43175	0.00462355	0.235926	0.231303	21.5992
2696	0.821228	0.17981		0.0133717	0.00879442	0.0045773	2.09517e-05			1496	0.435597	0.00466475	0.232058	0.227393	21.2341
2697	0.825887	0.179765		0.013389	0.00884432	0.00454466	2.06539e-05			1497	0.433131	0.00463834	0.23269	0.228052	21.2956
2698	0.828413	0.179661		0.0133471	0.00887137	0.0044757	2.00319e-05			1498	0.435396	0.0046626	0.235832	0.231169	21.5867
2699	0.825897	0.179588		0.0133363	0.00884442	0.00449189	2.01771e-05			1499	0.439582	0.00470743	0.238879	0.234172	21.8671
2700	0.825849	0.17958		0.0133904	0.00884391	0.00454647	2.06704e-05			1500	0.443038	0.00474444	0.24132	0.236576	22.0916
2701	0.825726	0.179582		0.0134543	0.00884259	0.00461173	2.1268e-05			1501	0.446231	0.00477863	0.242492	0.237713	22.1978
2702	0.828005	0.179571		0.0135056	0.008867	0.00463859	2.15165e-05			1502	0.445264	0.00476827	0.241196	0.236427	22.0777
2703	0.829831	0.179572		0.0135691	0.00888655	0.00468257	2.19264e-05			1503	0.446729	0.00478397	0.236623	0.231839	21.6493
2704	0.832519	0.179559		0.0136186	0.00891534	0.00470321	2.21202e-05			1504	0.450295	0.00482215	0.228268	0.223446	20.8655
2705	0.831181	0.179478		0.0136001	0.00890101	0.00469905	2.20811e-05			1505	0.451698	0.00483717	0.215207	0.21037	19.6445
2706	0.831851	0.17936		0.0135441	0.00890818	0.00463596	2.14922e-05			1506	0.455611	0.00487908	0.199337	0.194458	18.1586
2707	0.834152	0.179284		0.01353	0.00893282	0.0045972	2.11343e-05			1507	0.461497	0.00494211	0.199901	0.194959	18.2053
2708	0.833186	0.179254		0.0135628	0.00892248	0.00464036	2.15329e-05			1508	0.457531	0.00489963	0.217581	0.212682	19.8604
2709	0.835848	0.179228		0.0135989	0.00895098	0.00464794	2.16033e-05			1509	0.459078	0.00491621	0.227468	0.222552	20.782
2710	0.837079	0.179211		0.013644	0.00896417	0.00467988	2.19012e-05			1510	0.463239	0.00496077	0.231304	0.226343	21.136
2711	0.836664	0.17922		0.0137156	0.00895973	0.00475591	2.26187e-05			1511	0.470629	0.00503991	0.233986	0.228946	21.3791
2712	0.837154	0.179208		0.0137657	0.00896497	0.00480071	2.30468e-05			1512	0.472665	0.00506171	0.236531	0.231469	21.6147
2713	0.838157	0.17914		0.0137593	0.00897572	0.00478356	2.28824e-05			1513	0.473157	0.00506698	0.236974	0.231907	21.6556
2714	0.839931	0.179064		0.0137462	0.00899471	0.00475146	2.25763e-05			1514	0.476592	0.00510376	0.233345	0.228241	21.3133
2715	0.840593	0.179021		0.0137655	0.0090018	0.00476368	2.26926e-05			1515	0.476605	0.0051039	0.226252	0.221148	20.6509
2716	0.843755	0.178971		0.0137777	0.00903566	0.00474202	2.24867e-05			1516	0.482482	0.00516684	0.220405	0.215238	20.099
2717	0.842046	0.178893		0.0137621	0.00901736	0.00474471	2.25123e-05			1517	0.483038	0.00517279	0.222293	0.21712	20.2748
2718	0.844967	0.17884		0.0137714	0.00904864	0.0047228	2.23048e-05			1518	0.487624	0.0052219	0.226661	0.221439	20.6781
2719	0.844369	0.17883		0.0138237	0.00904224	0.00478144	2.28622e-05			1519	0.488467	0.00523092	0.224214	0.218983	20.4487
2720	0.843553	0.1788		0.0138558	0.0090335	0.0048223	2.32546e-05			1520	0.491034	0.00525842	0.21556	0.210302	19.6381
2721	0.848606	0.178729		0.0138466	0.00908761	0.00475903	2.26483e-05			1521	0.493683	0.00528678	0.210601	0.205314	19.1724
2722	0.848948	0.178683		0.0138631	0.00909127	0.00477187	2.27708e-05			1522	0.495768	0.00530911	0.219735	0.214426	20.0232
2723	0.84884	0.178689		0.0139316	0.00909012	0.00484153	2.34404e-05			1523	0.501635	0.00537194	0.227618	0.222246	20.7535
2724	0.848472	0.178684		0.0139886	0.00908618	0.00490239	2.40334e-05			1524	0.502792	0.00538434	0.227505	0.222121	20.7418
2725	0.848462	0.178637		0.0140035	0.00908606	0.00491748	2.41817e-05			1525	0.506169	0.0054205	0.226117	0.220697	20.6088
2726	0.850367	0.178595		0.0140242	0.00910646	0.0049177	2.41838e-05			1526	0.507563	0.00543542	0.22824	0.222805	20.8057
2727	0.853834	0.178569		0.0140607	0.0091436	0.00491705	2.41774e-05			1527	0.510139	0.00546301	0.232552	0.227089	21.2057
2728	0.856237	0.178518		0.0140718	0.00916933	0.00490249	2.40344e-05			1528	0.51543	0.00551967	0.236489	0.23097	21.5681
2729	0.856469	0.178449		0.0140652	0.00917181	0.00489343	2.39456e-05			1529	0.521334	0.0055829	0.239615	0.234032	21.8541
2730	0.856509	0.178409		0.0140871	0.00917224	0.00491483	2.41556e-05			1530	0.523649	0.00560769	0.239936	0.234328	21.8817
2731	0.859317	0.178382		0.0141224	0.00920231	0.00492012	2.42076e-05			1531	0.525688	0.00562952	0.235278	0.229649	21.4447
2732	0.858198	0.178319		0.014122	0.00919033	0.00493166	2.43213e-05			1532	0.528232	0.00565677	0.227357	0.2217	20.7025
2733	0.860526	0.17824		0.0141052	0.00921526	0.00488998	2.39119e-05			1533	0.528508	0.00565973	0.224698	0.219038	20.4539
2734	0.861866	0.178199		0.0141261	0.00922961	0.00489653	2.3976e-05			1534	0.533841	0.00571683	0.233239	0.227522	21.2462
2735	0.861639	0.178188		0.0141768	0.00922718	0.00494962	2.44987e-05			1535	0.538414	0.00576581	0.238986	0.23322	21.7782
2736	0.860353	0.178175		0.0142265	0.0092134	0.00501311	2.51313e-05			1536	0.54371	0.00582252	0.235794	0.229972	21.4749
2737	0.864363	0.178187		0.0143012	0.00925635	0.0050448	2.545e-05			1537	0.544252	0.00582833	0.22737	0.221542	20.6877
2738	0.865292	0.17824		0.0144158	0.0092663	0.00514946	2.65169e-05			1538	0.546201	0.00584919	0.215719	0.20987	19.5977
2739	0.866669	0.178263		0.0145009	0.00928105	0.00521983	2.72467e-05			1539	0.55751	0.0059703	0.202512	0.196542	18.3532
2740	0.86881	0.178206		0.0145068	0.00930398	0.00520285	2.70697e-05			1540	0.551837	0.00590955	0.197156	0.191246	17.8587
2741	0.86903	0.178122		0.0144848	0.00930633	0.00517844	2.68163e-05			1541	0.558662	0.00598264	0.207236	0.201253	18.7932
2742	0.869453	0.178059		0.0144837	0.00931086	0.00517289	2.67588e-05			1542	0.559217	0.00598858	0.217375	0.211387	19.7394
2743	0.872808	0.177987		0.0144745	0.00934679	0.00512768	2.62931e-05			1543	0.561279	0.00601066	0.22068	0.214669	20.0459
2744	0.873155	0.177895		0.0144444	0.0093505	0.00509391	2.59479e-05			1544	0.566411	0.00606562	0.223991	0.217925	20.35
2745	0.875082	0.177839		0.0144509	0.00937114	0.0050798	2.58044e-05			1545	0.569741	0.00610128	0.232935	0.226834	21.1819
2746	0.876982	0.177836		0.0145106	0.00939148	0.00511909	2.62051e-05			1546	0.57526	0.00616038	0.24145	0.23529	21.9715
2747	0.871778	0.177813		0.0145494	0.00933576	0.00521361	2.71817e-05			1547	0.578547	0.00619559	0.242735	0.236539	22.0882
2748	0.87785	0.17773		0.0145287	0.00940078	0.00512789	2.62953e-05			1548	0.58107	0.0062226	0.238665	0.232442	21.7056
2749	0.87911	0.177648		0.0145087	0.00941427	0.00509439	2.59528e-05			1549	0.583547	0.00624913	0.234939	0.22869	21.3552
2750	0.878754	0.177614		0.0145375	0.00941046	0.00512702	2.62864e-05			1550	0.586699	0.00628288	0.236134	0.229851	21.4637
2751	0.88264	0.177602		0.0145871	0.00945208	0.00513501	2.63683e-05			1551	0.587312	0.00628945	0.238447	0.232157	21.679
2752	0.883437	0.177588		0.0146353	0.00946061	0.00517467	2.67772e-05			1552	0.594247	0.00636372	0.236772	0.230409	21.5157
2753	0.885997	0.177584		0.0146941	0.00948802	0.00520612	2.71037e-05			1553	0.598798	0.00641245	0.232565	0.226153	21.1183
2754	0.885438	0.17757		0.0147421	0.00948204	0.00526001	2.76677e-05			1554	0.600613	0.00643188	0.22913	0.222698	20.7956
2755	0.886385	0.177513		0.014747	0.00949218	0.00525482	2.76131e-05			1555	0.606559	0.00649556	0.226567	0.220072	20.5504
2756	0.888206	0.177448		0.014745	0.00951168	0.00523336	2.73881e-05			1556	0.609592	0.00652804	0.221034	0.214506	20.0306
2757	0.889433	0.177428		0.0147868	0.00952482	0.00526193	2.76879e-05			1557	0.60969	0.00652909	0.209542	0.203013	18.9575
2758	0.891136	0.177418		0.014839	0.00954306	0.00529595	2.80471e-05			1558	0.609819	0.00653047	0.194051	0.18752	17.5107
2759	0.892484	0.177363		0.0148466	0.00955749	0.00528914	2.7975e-05			1559	0.619006	0.00662886	0.20571	0.199081	18.5903
2760	0.891327	0.177294		0.0148396	0.00954511	0.0052945	2.80317e-05			1560	0.623767	0.00667984	0.236465	0.229785	21.4574
2761	0.892365	0.177267		0.0148745	0.00955621	0.0053183	2.82843e-05			1561	0.626859	0.00671295	0.244141	0.237429	22.1712
2762	0.894255	0.17726		0.01493	0.00957646	0.0053535	2.86599e-05			1562	0.630551	0.00675249	0.24257	0.235817	22.0207
2763	0.895368	0.177232		0.0149643	0.00958838	0.00537593	2.89007e-05			1563	0.637088	0.00682249	0.239328	0.232505	21.7115
2764	0.895537	0.177208		0.0150029	0.00959019	0.00541268	2.92971e-05			1564	0.63908	0.00684382	0.237643	0.2308	21.5522
2765	0.895389	0.177206		0.0150625	0.0095886	0.00547388	2.99634e-05			1565	0.645135	0.00690866	0.239126	0.232217	21.6846
2766	0.898125	0.177164		0.015083	0.0096179	0.00546507	2.9867e-05			1566	0.649244	0.00695267	0.240354	0.233401	21.7951
2767	0.898483	0.177061		0.0150422	0.00962173	0.00542045	2.93813e-05			1567	0.653654	0.0069999	0.237414	0.230415	21.5162
2768	0.902538	0.176976		0.0150196	0.00966516	0.00535443	2.86699e-05			1568	0.655068	0.00701504	0.231251	0.224236	20.9393
2769	0.903516	0.176959		0.0150649	0.00967564	0.00538927	2.90443e-05			1569	0.658609	0.00705295	0.228443	0.22139	20.6735
2770	0.904854	0.176951		0.0151187	0.00968997	0.00542871	2.94709e-05			1570	0.664932	0.00712067	0.235256	0.228136	21.3034
2771	0.906142	0.176904		0.0151342	0.00970375	0.00543041	2.94893e-05			1571	0.670109	0.00717611	0.243017	0.23584	22.0229
2772	0.906265	0.176858		0.015151	0.00970507	0.00544597	2.96586e-05			1572	0.674484	0.00722296	0.243982	0.236759	22.1087
2773	0.906143	0.176835		0.0151896	0.00970376	0.00548585	3.00945e-05			1573	0.679325	0.0072748	0.239714	0.232439	21.7053
2774	0.909003	0.176782		0.0151993	0.00973439	0.00546486	2.98647e-05			1574	0.681829	0.00730162	0.232781	0.225479	21.0554
2775	0.910535	0.176689		0.0151683	0.0097508	0.00541747	2.9349e-05			1575	0.687738	0.00736489	0.22628	0.218915	20.4424
2776	0.915568	0.176615		0.0151563	0.00980469	0.00535158	2.86394e-05			1576	0.697557	0.00747004	0.226903	0.219433	20.4907
2777	0.914542	0.176573		0.015177	0.00979371	0.00538332	2.89801e-05			1577	0.696142	0.00745489	0.236265	0.22881	21.3664
2778	0.915566	0.176514		0.0151799	0.00980468	0.00537527	2.88935e-05			1578	0.701446	0.00751169	0.243567	0.236055	22.043
2779	0.91847	0.176443		0.0151711	0.00983577	0.00533535	2.84659e-05			1579	0.705226	0.00755217	0.245654	0.238102	22.2341
2780	0.920378	0.176418		0.0152086	0.00985621	0.0053524	2.86482e-05			1580	0.708627	0.0075886	0.245648	0.23806	22.2302
2781	0.920096	0.17642		0.0152728	0.00985319	0.00541965	2.93726e-05			1581	0.714746	0.00765412	0.2457	0.238046	22.2288
2782	0.920509	0.176384		0.015299	0.00985761	0.00544141	2.9609e-05			1582	0.721368	0.00772503	0.246157	0.238432	22.2649
2783	0.922089	0.176333		0.0153104	0.00987453	0.00543582	2.95482e-05			1583	0.727387	0.00778949	0.246406	0.238616	22.2821
2784	0.924216	0.176331		0.0153712	0.00989731	0.00547386	2.99631e-05			1584	0.73054	0.00782325	0.246433	0.23861	22.2815
2785	0.927769	0.176341		0.0154432	0.00993535	0.00550781	3.03359e-05			1585	0.732983	0.00784942	0.24668	0.238831	22.3022
2786	0.928647	0.176275		0.0154393	0.00994475	0.00549458	3.01904e-05			1586	0.737198	0.00789456	0.246944	0.239049	22.3226
2787	0.930635	0.176155		0.0153816	0.00996604	0.00541554	2.93281e-05			1587	0.743866	0.00796596	0.246656	0.23869	22.289
2788	0.929826	0.176069		0.0153578	0.00995739	0.00540038	2.91641e-05			1588	0.750773	0.00803993	0.245937	0.237897	22.215
2789	0.926633	0.176017		0.0153681	0.00992319	0.00544491	2.9647e-05			1589	0.758406	0.00812166	0.245467	0.237346	22.1635
2790	0.932497	0.17594		0.0153531	0.00998599	0.00536711	2.88058e-05			1590	0.759823	0.00813684	0.245499	0.237362	22.165
2791	0.931699	0.175845		0.0153206	0.00997744	0.00534311	2.85488e-05			1591	0.765894	0.00820186	0.245552	0.23735	22.1639
2792	0.935231	0.175775		0.0153132	0.0100153	0.00529793	2.80681e-05			1592	0.768169	0.00822622	0.245126	0.2369	22.1219
2793	0.9387	0.17571		0.0153098	0.0100524	0.00525739	2.76401e-05			1593	0.774844	0.0082977	0.24426	0.235963	22.0343
2794	0.935574	0.175629		0.0152913	0.0100189	0.00527237	2.77978e-05			1594	0.782623	0.00838101	0.243536	0.235155	21.9589
2795	0.938813	0.175588		0.0153125	0.0100536	0.00525889	2.7656e-05			1595	0.786975	0.00842761	0.243726	0.235298	21.9723
2796	0.939807	0.175612		0.015399	0.0100643	0.00533475	2.84595e-05			1596	0.792814	0.00849014	0.244987	0.236497	22.0842
2797	0.942017	0.175624		0.0154729	0.0100879	0.00538495	2.89977e-05			1597	0.79565	0.00852051	0.246414	0.237894	22.2146
2798	0.942716	0.17556		0.0154712	0.0100954	0.00537582	2.88994e-05			1598	0.801046	0.00857829	0.246939	0.238361	22.2583
2799	0.943591	0.175464		0.015438	0.0101048	0.00533318	2.84428e-05			1599	0.808993	0.0086634	0.246394	0.23773	22.1994
2800	0.945387	0.175388		0.0154235	0.010124	0.00529943	2.8084e-05			1600	0.815044	0.0087282	0.24527	0.236542	22.0884
2801	0.948119	0.175308		0.0154057	0.0101533	0.00525244	2.75881e-05			1601	0.823372	0.00881738	0.244102	0.235284	21.971
2802	0.948232	0.175217		0.0153769	0.0101545	0.00522238	2.72732e-05			1602	0.827386	0.00886036	0.243436	0.234576	21.9048
2803	0.953008	0.175164		0.0153865	0.0102056	0.00518083	2.6841e-05			1603	0.832108	0.00891094	0.243744	0.234833	21.9289
2804	0.95231	0.175158		0.0154428	0.0101982	0.00524463	2.75061e-05			1604	0.837381	0.0089674	0.244614	0.235647	22.0048
2805	0.954942	0.17514		0.0154873	0.0102263	0.00526094	2.76775e-05			1605	0.843336	0.00903118	0.244635	0.235604	22.0008
2806	0.954592	0.1751		0.015509	0.0102226	0.0052864	2.7946e-05			1606	0.852075	0.00912476	0.24312	0.233995	21.8506
2807	0.956185	0.175085		0.0155565	0.0102397	0.00531685	2.82689e-05			1607	0.858341	0.00919186	0.241237	0.232045	21.6685
2808	0.956873	0.17508		0.0156136	0.010247	0.00536655	2.87998e-05			1608	0.863812	0.00925044	0.240688	0.231437	21.6117
2809	0.95729	0.175018		0.0156141	0.0102515	0.00536265	2.8758e-05			1609	0.868918	0.00930513	0.241773	0.232468	21.708
2810	0.961566	0.174914		0.0155727	0.0102973	0.00527539	2.78298e-05			1610	0.87516	0.00937197	0.243519	0.234147	21.8648
2811	0.961406	0.174843		0.0155639	0.0102956	0.00526836	2.77557e-05			1611	0.882467	0.00945022	0.245198	0.235748	22.0143
2812	0.962045	0.174811		0.0155938	0.0103024	0.00529138	2.79987e-05			1612	0.890507	0.00953633	0.245816	0.236279	22.0639
2813	0.965665	0.174773		0.0156178	0.0103412	0.00527657	2.78422e-05			1613	0.895476	0.00958954	0.243764	0.234175	21.8674
2814	0.965227	0.17475		0.0156574	0.0103365	0.00532089	2.83118e-05			1614	0.902421	0.00966391	0.238428	0.228765	21.3622
2815	0.970397	0.174791		0.0157603	0.0103918	0.00536846	2.88204e-05			1615	0.906874	0.00971159	0.23148	0.221769	20.7089
2816	0.970915	0.174851		0.0158824	0.0103974	0.00548496	3.00848e-05			1616	0.912304	0.00976974	0.228639	0.21887	20.4382
2817	0.970204	0.174848		0.0159418	0.0103898	0.00555204	3.08252e-05			1617	0.92008	0.00985301	0.235431	0.225578	21.0646
2818	0.972968	0.174791		0.0159476	0.0104194	0.0055282	3.0561e-05			1618	0.929868	0.00995783	0.243581	0.233624	21.8159
2819	0.972578	0.174734		0.015953	0.0104152	0.00553777	3.06669e-05			1619	0.9371	0.0100353	0.245695	0.23566	22.0061
2820	0.97574	0.174663		0.0159436	0.0104491	0.00549454	3.019e-05			1620	0.943128	0.0100998	0.243247	0.233147	21.7714
2821	0.977437	0.174558		0.015901	0.0104672	0.00543371	2.95252e-05			1621	0.948271	0.0101549	0.23823	0.228076	21.2978
2822	0.979451	0.174478		0.0158837	0.0104888	0.00539488	2.91048e-05			1622	0.95679	0.0102461	0.233328	0.223082	20.8315
2823	0.977487	0.174467		0.015935	0.0104678	0.00546725	2.98908e-05			1623	0.961685	0.0102986	0.233638	0.22334	20.8556
2824	0.980042	0.17447		0.0160003	0.0104951	0.00550513	3.03065e-05			1624	0.969894	0.0103865	0.239499	0.229112	21.3946
2825	0.981146	0.174439		0.0160312	0.010507	0.00552428	3.05177e-05			1625	0.978862	0.0104825	0.243155	0.232672	21.727
2826	0.984752	0.174418		0.0160725	0.0105456	0.00552695	3.05472e-05			1626	0.986778	0.0105673	0.242011	0.231444	21.6123
2827	0.986991	0.174444		0.0161611	0.0105696	0.00559157	3.12656e-05			1627	0.991473	0.0106175	0.239961	0.229343	21.4162
2828	0.989837	0.174471		0.0162497	0.0106	0.00564962	3.19182e-05			1628	0.997745	0.0106847	0.241617	0.230932	21.5646
2829	0.990503	0.174468		0.016309	0.0106072	0.00570181	3.25106e-05			1629	1.00809	0.0107955	0.246012	0.235216	21.9646
2830	0.990899	0.174488		0.016391	0.0106114	0.00577956	3.34033e-05			1630	1.01507	0.0108702	0.248233	0.237362	22.165
2831	0.989922	0.174552		0.0165179	0.0106009	0.00591696	3.50104e-05			1631	1.02503	0.0109769	0.246989	0.236012	22.0389
2832	0.9955	0.174596		0.0166236	0.0106607	0.00596294	3.55566e-05			1632	1.03308	0.0110631	0.243293	0.23223	21.6858
2833	0.994594	0.174581		0.0166712	0.010651	0.00602027	3.62437e-05			1633	1.03689	0.0111039	0.237356	0.226252	21.1275
2834	0.997486	0.174571		0.0167234	0.0106819	0.00604146	3.64993e-05			1634	1.04355	0.0111752	0.228908	0.217733	20.332
2835	1.00039	0.174613		0.0168278	0.010713	0.00611482	3.7391e-05			1635	1.04976	0.0112417	0.221564	0.210322	19.64
2836	1.00019	0.174689		0.0169662	0.0107109	0.00625523	3.91279e-05			1636	1.06321	0.0113857	0.226168	0.214783	20.0565
2837	1.00208	0.17479		0.0171291	0.0107312	0.00639793	4.09334e-05			1637	1.06925	0.0114505	0.237551	0.226101	21.1134
2838	1.00425	0.174937		0.017338	0.0107543	0.00658371	4.33452e-05			1638	1.0762	0.0115249	0.242864	0.231339	21.6026
2839	1.00749	0.175128		0.0175914	0.0107891	0.00680227	4.62708e-05			1639	1.08242	0.0115915	0.244376	0.232785	21.7376
2840	1.01098	0.175364		0.0178898	0.0108265	0.00706329	4.98901e-05			1640	1.0936	0.0117112	0.245506	0.233795	21.8319
2841	1.01009	0.175711		0.0182993	0.0108169	0.00748244	5.59869e-05			1641	1.1013	0.0117937	0.246211	0.234417	21.89
2842	1.01422	0.176248		0.0188988	0.0108612	0.00803761	6.46032e-05			1642	1.10826	0.0118682	0.245083	0.233214	21.7777
2843	1.01732	0.176999		0.019712	0.0108943	0.00881771	7.77521e-05			1643	1.11775	0.0119698	0.24174	0.229771	21.4561
2844	1.01925	0.178014		0.0207887	0.010915	0.00987372	9.74903e-05			1644	1.12404	0.0120372	0.236028	0.223991	20.9164
2845	1.02537	0.179429		0.022266	0.0109806	0.0112855	0.000127361			1645	1.13263	0.0121292	0.227165	0.215036	20.0801
2846	1.02267	0.181279		0.0241787	0.0109517	0.013227	0.000174955			1646	1.14093	0.0122181	0.217601	0.205383	19.1788
2847	1.02803	0.183251		0.0262131	0.011009	0.0152041	0.000231165			1647	1.14852	0.0122994	0.219686	0.207386	19.3659
2848	1.03044	0.184809		0.0278334	0.0110348	0.0167986	0.000282192			1648	1.15717	0.012392	0.232664	0.220272	20.5691
2849	1.0317	0.185508		0.0285937	0.0110483	0.0175454	0.000307841			1649	1.16759	0.0125036	0.237973	0.225469	21.0544
2850	1.03797	0.185204		0.0283529	0.0111155	0.0172374	0.000297128			1650	1.17266	0.0125578	0.233726	0.221168	20.6528
2851	1.04027	0.184101		0.027312	0.0111401	0.0161719	0.000261529			1651	1.18056	0.0126425	0.223554	0.210912	19.695
2852	1.04312	0.182634		0.0259073	0.0111706	0.0147367	0.000217171			1652	1.18839	0.0127263	0.211071	0.198345	18.5216
2853	1.04301	0.18123		0.0245657	0.0111694	0.0133963	0.000179461			1653	1.19655	0.0128137	0.213773	0.200959	18.7657
2854	1.04669	0.180083		0.0234809	0.0112089	0.012272	0.000150602			1654	1.20433	0.012897	0.235298	0.222401	20.7679
2855	1.04894	0.179156		0.022616	0.0112329	0.0113831	0.000129575			1655	1.21515	0.0130129	0.244736	0.231723	21.6384
2856	1.04925	0.178384		0.0219061	0.0112363	0.0106698	0.000113845			1656	1.22431	0.013111	0.246838	0.233727	21.8255
2857	1.05191	0.177763		0.0213469	0.0112648	0.0100821	0.00010165			1657	1.23136	0.0131865	0.24742	0.234234	21.8729
2858	1.05423	0.177263		0.0209097	0.0112896	0.00962008	9.2546e-05			1658	1.23969	0.0132757	0.247349	0.234074	21.8579
2859	1.05606	0.176805		0.0205139	0.0113093	0.00920467	8.4726e-05			1659	1.25153	0.0134025	0.246241	0.232838	21.7426
2860	1.05496	0.176367		0.0201379	0.0112974	0.00884041	7.81529e-05			1660	1.26256	0.0135205	0.243319	0.229798	21.4587
2861	1.05908	0.175998		0.0198308	0.0113415	0.00848929	7.2068e-05			1661	1.26946	0.0135944	0.238836	0.225242	21.0332
2862	1.05787	0.175702		0.0195971	0.0113286	0.0082685	6.83681e-05			1662	1.27706	0.0136758	0.236315	0.222639	20.7902
2863	1.06214	0.175429		0.019387	0.0113743	0.00801266	6.42027e-05			1663	1.28588	0.0137703	0.240494	0.226724	21.1716
2864	1.06294	0.175182		0.0192017	0.0113829	0.00781881	6.11337e-05			1664	1.29279	0.0138443	0.246966	0.233122	21.769
2865	1.06673	0.175002		0.0190842	0.0114235	0.00766067	5.86858e-05			1665	1.30485	0.0139734	0.248074	0.234101	21.8605
2866	1.06468	0.174872		0.019017	0.0114016	0.00761548	5.79956e-05			1666	1.31182	0.0140481	0.243768	0.22972	21.4514
2867	1.0687	0.174738		0.018945	0.0114446	0.00750036	5.62554e-05			1667	1.32274	0.0141651	0.236891	0.222726	20.7983
2868	1.07129	0.174611		0.0188805	0.0114723	0.00740821	5.48816e-05			1668	1.32975	0.0142401	0.230375	0.216135	20.1828
2869	1.07663	0.174543		0.0188744	0.0115295	0.00734491	5.39477e-05			1669	1.33845	0.0143333	0.227464	0.213131	19.9023
2870	1.07686	0.174512		0.018906	0.011532	0.007374	5.43759e-05			1670	1.34792	0.0144347	0.230699	0.216264	20.1949
2871	1.07905	0.174455		0.0189107	0.0115554	0.00735524	5.40996e-05			1671	1.35956	0.0145593	0.237318	0.222758	20.8013
2872	1.07632	0.174365		0.0188827	0.0115262	0.00735647	5.41177e-05			1672	1.36741	0.0146434	0.240451	0.225807	21.086
2873	1.07838	0.174279		0.0188594	0.0115482	0.00731124	5.34543e-05			1673	1.37597	0.0147351	0.238063	0.223328	20.8545
2874	1.08758	0.174207		0.0188499	0.0116468	0.00720307	5.18842e-05			1674	1.38565	0.0148387	0.234158	0.219319	20.4801
2875	1.08781	0.174162		0.0188671	0.0116492	0.00721795	5.20988e-05			1675	1.39364	0.0149243	0.236361	0.221437	20.6779
2876	1.09111	0.174189		0.0189564	0.0116845	0.00727187	5.28801e-05			1676	1.40417	0.0150371	0.244101	0.229064	21.3901
2877	1.09545	0.174283		0.0191124	0.011731	0.00738143	5.44855e-05			1677	1.4135	0.015137	0.2464	0.231263	21.5955
2878	1.09207	0.174363		0.019255	0.0116949	0.00756009	5.7155e-05			1678	1.42345	0.0152436	0.242807	0.227564	21.25
2879	1.09508	0.174397		0.0193506	0.0117271	0.00762351	5.81179e-05			1679	1.43214	0.0153366	0.238178	0.222842	20.8091
2880	1.09861	0.174444		0.0194604	0.0117649	0.00769552	5.9221e-05			1680	1.43945	0.0154149	0.23509	0.219675	20.5134
2881	1.10062	0.174537		0.0196156	0.0117864	0.00782916	6.12957e-05			1681	1.45031	0.0155312	0.231193	0.215662	20.1386
2882	1.10395	0.174614		0.0197547	0.011822	0.00793265	6.2927e-05			1682	1.46169	0.015653	0.223096	0.207443	19.3712
2883	1.10754	0.174639		0.0198415	0.0118605	0.00798095	6.36955e-05			1683	1.47256	0.0157695	0.212747	0.196977	18.3939
2884	1.1097	0.174664		0.019929	0.0118836	0.00804539	6.47283e-05			1684	1.48226	0.0158733	0.216586	0.200713	18.7427
2885	1.11443	0.174723		0.02005	0.0119343	0.00811567	6.5864e-05			1685	1.4997	0.0160601	0.235519	0.219459	20.4932
2886	1.11605	0.174772		0.0201614	0.0119517	0.00820972	6.73995e-05			1686	1.49888	0.0160513	0.241622	0.225571	21.064
2887	1.11921	0.174798		0.0202499	0.0119854	0.00826445	6.83012e-05			1687	1.50999	0.0161702	0.239964	0.223794	20.898
2888	1.11996	0.174859		0.0203735	0.0119935	0.00837998	7.02241e-05			1688	1.51886	0.0162653	0.237938	0.221673	20.7
2889	1.12049	0.174973		0.0205493	0.0119991	0.00855014	7.31049e-05			1689	1.53357	0.0164228	0.238489	0.222066	20.7366
2890	1.12397	0.175087		0.020726	0.0120364	0.00868954	7.55082e-05			1690	1.54141	0.0165068	0.241803	0.225296	21.0383
2891	1.12753	0.175187		0.0208879	0.0120745	0.0088134	7.7676e-05			1691	1.55277	0.0166284	0.245078	0.22845	21.3327
2892	1.13056	0.175313		0.0210758	0.012107	0.00896876	8.04387e-05			1692	1.56155	0.0167225	0.244873	0.22815	21.3048
2893	1.13338	0.175467		0.0212925	0.0121372	0.00915533	8.38201e-05			1693	1.57187	0.0168329	0.24009	0.223257	20.8479
2894	1.13856	0.175606		0.0214932	0.0121927	0.00930046	8.64985e-05			1694	1.5837	0.0169597	0.232198	0.215239	20.0991
2895	1.13668	0.175718		0.0216683	0.0121726	0.00949577	9.01696e-05			1695	1.59387	0.0170685	0.225349	0.20828	19.4493
2896	1.13864	0.175838		0.0218499	0.0121935	0.00965638	9.32457e-05			1696	1.61211	0.0172639	0.224998	0.207734	19.3983
2897	1.14585	0.175965		0.0220395	0.0122707	0.00976873	9.54281e-05			1697	1.61316	0.0172751	0.226244	0.208969	19.5136
2898	1.14753	0.176079		0.0222156	0.0122887	0.00992689	9.85431e-05			1698	1.62482	0.0173999	0.222664	0.205265	19.1677
2899	1.15107	0.176192		0.0223906	0.0123267	0.0100639	0.000101282			1699	1.63516	0.0175108	0.218364	0.200854	18.7558
2900	1.15317	0.176321		0.0225818	0.0123492	0.0102327	0.000104707			1700	1.64752	0.0176431	0.225083	0.20744	19.3709
2901	1.15867	0.176436		0.0227594	0.0124081	0.0103513	0.000107149			1701	1.65534	0.0177268	0.239852	0.222125	20.7422
2902	1.15645	0.176516		0.0229018	0.0123843	0.0105175	0.000110619			1702	1.66722	0.0178541	0.242756	0.224902	21.0015
2903	1.1633	0.176603		0.0230514	0.0124576	0.0105938	0.000112229			1703	1.67941	0.0179846	0.238193	0.220208	20.5631
2904	1.16539	0.176748		0.0232581	0.01248	0.0107781	0.000116167			1704	1.68816	0.0180783	0.232799	0.214721	20.0508
2905	1.16839	0.176952		0.0235249	0.0125122	0.0110127	0.00012128			1705	1.70141	0.0182202	0.231574	0.213353	19.9231
2906	1.17314	0.177219		0.0238536	0.012563	0.0112906	0.000127477			1706	1.71	0.0183122	0.236753	0.21844	20.3981
2907	1.17731	0.177579		0.0242759	0.0126077	0.0116683	0.000136149			1707	1.72468	0.0184694	0.242557	0.224087	20.9254
2908	1.17324	0.178049		0.0248081	0.012564	0.0122441	0.000149918			1708	1.73607	0.0185913	0.245043	0.226452	21.1462
2909	1.17979	0.178628		0.0254494	0.0126342	0.0128151	0.000164228			1709	1.74509	0.018688	0.245528	0.22684	21.1825
2910	1.18424	0.179371		0.0262544	0.0126819	0.0135725	0.000184212			1710	1.75634	0.0188085	0.245685	0.226877	21.1859
2911	1.18696	0.180385		0.027331	0.012711	0.01462	0.000213745			1711	1.77009	0.0189557	0.245137	0.226181	21.1209
2912	1.19208	0.181723		0.0287311	0.0127658	0.0159653	0.000254892			1712	1.78191	0.0190823	0.242338	0.223255	20.8477
2913	1.18834	0.18333		0.0304007	0.0127258	0.0176749	0.000312401			1713	1.79327	0.0192039	0.236809	0.217606	20.3201
2914	1.19475	0.185063		0.0321953	0.0127944	0.0194009	0.000376396			1714	1.80649	0.0193454	0.230091	0.210745	19.6795
2915	1.20169	0.186673		0.0338678	0.0128687	0.0209991	0.000440963			1715	1.81322	0.0194175	0.224282	0.204864	19.1303
2916	1.20373	0.187839		0.0350959	0.0128906	0.0222053	0.000493074			1716	1.82809	0.0195768	0.220067	0.20049	18.7218
2917	1.20955	0.188333		0.0356521	0.0129529	0.0226992	0.000515252			1717	1.83997	0.019704	0.220851	0.201147	18.7832
2918	1.21139	0.188161		0.0355429	0.0129726	0.0225703	0.000509417			1718	1.85033	0.0198149	0.232222	0.212407	19.8347
2919	1.21628	0.187505		0.0349492	0.013025	0.0219242	0.000480669			1719	1.86299	0.0199505	0.245194	0.225243	21.0334
2920	1.21756	0.186575		0.0340815	0.0130387	0.0210428	0.000442801			1720	1.87746	0.0201055	0.250085	0.22998	21.4756
2921	1.2217	0.18555		0.033119	0.013083	0.020036	0.00040144			1721	1.88767	0.0202148	0.249422	0.229207	21.4035
2922	1.2275	0.184571		0.0322021	0.0131452	0.0190569	0.000363165			1722	1.8992	0.0203383	0.247654	0.227316	21.2269
2923	1.23177	0.18369		0.0313827	0.0131909	0.0181918	0.000330942			1723	1.90911	0.0204444	0.247589	0.227145	21.2109
2924	1.23103	0.182868		0.030623	0.013183	0.01744	0.000304154			1724	1.92599	0.0206252	0.249356	0.228731	21.359
2925	1.2346	0.182079		0.0298968	0.0132212	0.0166757	0.000278078			1725	1.93664	0.0207392	0.251049	0.23031	21.5065
2926	1.23599	0.181362		0.0292414	0.013236	0.0160053	0.000256171			1726	1.9483	0.020864	0.25129	0.230426	21.5173
2927	1.23643	0.180739		0.0286811	0.0132407	0.0154404	0.000238405			1727	1.96366	0.0210285	0.249632	0.228604	21.3472
2928	1.24051	0.180167		0.0281715	0.0132844	0.014887	0.000221623			1728	1.97273	0.0211257	0.246344	0.225218	21.031
2929	1.24014	0.179613		0.0276792	0.0132805	0.0143987	0.000207321			1729	1.98626	0.0212706	0.242725	0.221455	20.6796
2930	1.24465	0.179086		0.0272151	0.0133288	0.0138863	0.000192829			1730	2.00017	0.0214196	0.240086	0.218667	20.4192
2931	1.24582	0.178578		0.0267695	0.0133413	0.0134281	0.000180315			1731	2.01313	0.0215583	0.237241	0.215683	20.1406
2932	1.24391	0.178053		0.0263067	0.0133208	0.0129859	0.000168633			1732	2.02383	0.0216729	0.231873	0.2102	19.6286
2933	1.24866	0.17753		0.0258451	0.0133718	0.0124733	0.000155583			1733	2.03534	0.0217962	0.226152	0.204356	19.0829
2934	1.25198	0.177068		0.0254463	0.0134073	0.012039	0.000144938			1734	2.04428	0.021892	0.231504	0.209612	19.5736
2935	1.25569	0.176665		0.025105	0.013447	0.0116579	0.000135908			1735	2.06104	0.0220714	0.246137	0.224065	20.9234
2936	1.25591	0.176256		0.0247584	0.0134494	0.011309	0.000127893			1736	2.07138	0.0221821	0.251046	0.228864	21.3714
2937	1.25491	0.175853		0.024418	0.0134387	0.0109794	0.000120546			1737	2.08902	0.0223711	0.247499	0.225128	21.0226
2938	1.25767	0.175539		0.0241654	0.0134683	0.0106972	0.00011443			1738	2.09885	0.0224764	0.242245	0.219769	20.5221
2939	1.25824	0.175314		0.0240026	0.0134743	0.0105283	0.000110845			1739	2.10948	0.0225902	0.240874	0.218284	20.3835
2940	1.26348	0.175085		0.0238366	0.0135304	0.0103062	0.000106218			1740	2.12081	0.0227115	0.244321	0.22161	20.694
2941	1.26422	0.174821		0.0236351	0.0135384	0.0100967	0.000101944			1741	2.13553	0.0228691	0.245975	0.223106	20.8337
2942	1.26372	0.174591		0.0234673	0.013533	0.00993431	9.86904e-05			1742	2.14819	0.0230046	0.244094	0.22109	20.6455
2943	1.26733	0.174423		0.0233607	0.0135717	0.00978906	9.58257e-05			1743	2.16234	0.0231563	0.242164	0.219007	20.451
2944	1.26394	0.174261		0.0232613	0.0135354	0.00972591	9.45934e-05			1744	2.1768	0.0233111	0.242167	0.218856	20.4369
2945	1.26903	0.174077		0.0231393	0.0135899	0.00954943	9.11916e-05			1745	2.18568	0.0234062	0.241776	0.218369	20.3915
2946	1.27259	0.173902		0.0230267	0.013628	0.00939873	8.8336e-05			1746	2.20179	0.0235786	0.238703	0.215124	20.0884
2947	1.27423	0.173763		0.0229498	0.0136455	0.0093043	8.65699e-05			1747	2.21502	0.0237204	0.234261	0.210541	19.6604
2948	1.28142	0.173663		0.0229126	0.0137225	0.00919012	8.44583e-05			1748	2.22868	0.0238666	0.231916	0.208049	19.4277
2949	1.28466	0.173618		0.0229293	0.0137572	0.00917204	8.41263e-05			1749	2.24284	0.0240183	0.23296	0.208942	19.5111
2950	1.28155	0.173617		0.0229908	0.0137239	0.00926686	8.58748e-05			1750	2.25959	0.0241976	0.236118	0.21192	19.7892
2951	1.28413	0.173603		0.0230387	0.0137515	0.00928718	8.62517e-05			1751	2.27044	0.0243139	0.241798	0.217484	20.3088
2952	1.28619	0.173548		0.0230464	0.0137737	0.00927274	8.59837e-05			1752	2.28539	0.0244739	0.248834	0.22436	20.9508
2953	1.29101	0.173509		0.0230695	0.0138252	0.00924423	8.54559e-05			1753	2.3006	0.0246368	0.252466	0.22783	21.2749
2954	1.29374	0.173518		0.0231409	0.0138545	0.00928637	8.62367e-05			1754	2.31542	0.0247955	0.251219	0.226423	21.1435
2955	1.29703	0.173509		0.0231943	0.0138897	0.00930461	8.65758e-05			1755	2.33287	0.0249824	0.247622	0.222639	20.7902
2956	1.29858	0.173437		0.0231842	0.0139063	0.00927794	8.60801e-05			1756	2.34974	0.025163	0.245663	0.2205	20.5904
2957	1.3019	0.173362		0.0231713	0.0139418	0.00922942	8.51822e-05			1757	2.35992	0.0252721	0.247543	0.222271	20.7558
2958	1.30543	0.173334		0.0232057	0.0139796	0.00922602	8.51194e-05			1758	2.37299	0.025412	0.249664	0.224252	20.9407
2959	1.30678	0.173297		0.0232312	0.0139941	0.00923702	8.53226e-05			1759	2.39153	0.0256105	0.248658	0.223047	20.8283
2960	1.30994	0.173189		0.0231859	0.014028	0.00915787	8.38666e-05			1760	2.40865	0.0257939	0.245662	0.219868	20.5314
2961	1.31233	0.173042		0.0231003	0.0140535	0.00904675	8.18436e-05			1761	2.42625	0.0259824	0.244173	0.21819	20.3747
2962	1.314	0.172897		0.0230182	0.0140714	0.00894682	8.00456e-05			1762	2.43883	0.0261171	0.247009	0.220892	20.627
2963	1.31964	0.172732		0.0229156	0.0141318	0.00878379	7.71549e-05			1763	2.45588	0.0262997	0.251915	0.225615	21.0681
2964	1.32019	0.172527		0.0227724	0.0141377	0.00863471	7.45582e-05			1764	2.47201	0.0264724	0.254301	0.227829	21.2748
2965	1.32094	0.172328		0.0226354	0.0141457	0.00848963	7.20737e-05			1765	2.49187	0.0266851	0.253015	0.22633	21.1348
2966	1.32531	0.172176		0.0225456	0.0141926	0.00835301	6.97728e-05			1766	2.51045	0.0268841	0.249709	0.222824	20.8075
2967	1.32609	0.17205		0.022482	0.014201	0.00828105	6.85757e-05			1767	2.52802	0.0270722	0.247223	0.220151	20.5578
2968	1.32877	0.171936		0.0224308	0.0142296	0.00820119	6.72596e-05			1768	2.5493	0.0273001	0.246836	0.219535	20.5003
2969	1.33255	0.171857		0.0224136	0.0142701	0.0081435	6.63166e-05			1769	2.56449	0.0274628	0.245213	0.217751	20.3337
2970	1.33454	0.171792		0.022411	0.0142914	0.00811961	6.5928e-05			1770	2.58316	0.0276627	0.239707	0.212045	19.8009
2971	1.33565	0.17168		0.022361	0.0143033	0.00805768	6.49262e-05			1771	2.60523	0.027899	0.233561	0.205662	19.2048
2972	1.33712	0.171525		0.0222683	0.014319	0.00794933	6.31918e-05			1772	2.628	0.0281429	0.235176	0.207033	19.3328
2973	1.33646	0.17142		0.0222262	0.014312	0.00791419	6.26344e-05			1773	2.64919	0.0283698	0.244244	0.215874	20.1584
2974	1.34174	0.171426		0.0222941	0.0143685	0.00792562	6.28155e-05			1774	2.6764	0.0286612	0.249877	0.221216	20.6572
2975	1.34617	0.171494		0.0224244	0.014416	0.00800841	6.41347e-05			1775	2.70152	0.0289302	0.251422	0.222492	20.7764
2976	1.34656	0.17154		0.022532	0.0144201	0.00811195	6.58038e-05			1776	2.73298	0.0292672	0.252839	0.223572	20.8773
2977	1.34897	0.17153		0.0225851	0.014446	0.00813913	6.62454e-05			1777	2.76633	0.0296242	0.254095	0.224471	20.9613
2978	1.34919	0.171498		0.0226146	0.0144483	0.00816622	6.66872e-05			1778	2.78825	0.029859	0.252913	0.223054	20.8289
2979	1.3522	0.171496		0.0226756	0.0144805	0.00819506	6.71589e-05			1779	2.80699	0.0300596	0.250066	0.220006	20.5443
2980	1.35307	0.171554		0.022795	0.0144899	0.00830516	6.89758e-05			1780	2.82366	0.0302382	0.249504	0.219266	20.4752
2981	1.35879	0.171632		0.022936	0.0145511	0.00838491	7.03067e-05			1781	2.83962	0.0304092	0.252524	0.222115	20.7412
2982	1.36168	0.171671		0.0230366	0.0145821	0.00845449	7.14783e-05			1782	2.8583	0.0306091	0.254778	0.224169	20.933
2983	1.36225	0.17166		0.0230887	0.0145882	0.00850046	7.22578e-05			1783	2.87486	0.0307865	0.254459	0.223672	20.8867
2984	1.36803	0.171626		0.0231162	0.0146501	0.0084661	7.16749e-05			1784	2.89443	0.0309961	0.25404	0.223044	20.828
2985	1.3695	0.171556		0.023109	0.0146658	0.00844317	7.12872e-05			1785	2.91018	0.0311647	0.255549	0.224384	20.9531
2986	1.3713	0.171446		0.023061	0.014685	0.00837592	7.01561e-05			1786	2.93027	0.0313798	0.257631	0.226251	21.1275
2987	1.37253	0.171376		0.0230535	0.0146982	0.0083553	6.9811e-05			1787	2.94594	0.0315477	0.25812	0.226572	21.1574
2988	1.37209	0.171447		0.0231866	0.0146936	0.00849299	7.21308e-05			1788	2.96268	0.031727	0.256486	0.224759	20.9881
2989	1.37777	0.17162		0.0234221	0.0147544	0.00866769	7.51288e-05			1789	2.98577	0.0319742	0.252635	0.220661	20.6055
2990	1.37902	0.171747		0.0236106	0.0147677	0.00884284	7.81958e-05			1790	3.00479	0.0321779	0.246969	0.214791	20.0573
2991	1.37901	0.171751		0.0236771	0.0147676	0.00890946	7.93785e-05			1791	3.02418	0.0323855	0.242461	0.210075	19.6169
2992	1.37847	0.171689		0.0236778	0.0147619	0.00891595	7.94941e-05			1792	3.04157	0.0325717	0.244204	0.211632	19.7623
2993	1.38862	0.171637		0.023688	0.0148706	0.00881739	7.77463e-05			1793	3.06161	0.0327863	0.250692	0.217906	20.3482
2994	1.39347	0.171633		0.0237465	0.0149225	0.00882395	7.7862e-05			1794	3.08526	0.0330396	0.254277	0.221237	20.6593
2995	1.39303	0.171712		0.0238874	0.0149178	0.0089696	8.04537e-05			1795	3.10842	0.0332876	0.254264	0.220976	20.6349
2996	1.3938	0.171851		0.0240887	0.014926	0.00916266	8.39543e-05			1796	3.13031	0.0335221	0.253938	0.220416	20.5825
2997	1.3985	0.171935		0.0242348	0.0149764	0.00925849	8.57196e-05			1797	3.15541	0.0337909	0.254306	0.220515	20.5918
2998	1.39908	0.171886		0.0242482	0.0149826	0.00926563	8.58518e-05			1798	3.17922	0.0340459	0.25395	0.219904	20.5348
2999	1.4041	0.171782		0.0242067	0.0150363	0.00917037	8.40957e-05			1799	3.19954	0.0342635	0.252506	0.218242	20.3796
3000	1.40689	0.171726		0.024213	0.0150662	0.00914674	8.36628e-05			1800	3.22524	0.0345387	0.252083	0.217544	20.3144
3001	1.40911	0.171675		0.0242243	0.01509	0.00913436	8.34366e-05			1801	3.25194	0.0348246	0.254309	0.219485	20.4956
3002	1.41467	0.171545		0.0241557	0.0151495	0.00900618	8.11113e-05			1802	3.28371	0.0351649	0.257558	0.222393	20.7672
3003	1.41036	0.171405		0.0240784	0.0151034	0.00897496	8.05499e-05			1803	3.30984	0.0354446	0.25982	0.224375	20.9523
3004	1.41448	0.171408		0.0241435	0.0151475	0.00899602	8.09283e-05			1804	3.33887	0.0357556	0.261056	0.2253	21.0386
3005	1.42157	0.171549		0.0243468	0.0152234	0.00912333	8.32352e-05			1805	3.36936	0.036082	0.261572	0.22549	21.0564
3006	1.42169	0.171674		0.0245338	0.0152247	0.0093091	8.66594e-05			1806	3.40727	0.036488	0.261254	0.224765	20.9887
3007	1.42401	0.171683		0.0246049	0.0152495	0.00935541	8.75236e-05			1807	3.4379	0.036816	0.26029	0.223474	20.8681
3008	1.42409	0.171577		0.0245615	0.0152504	0.00931114	8.66972e-05			1808	3.47527	0.0372162	0.259206	0.22199	20.7295
3009	1.42745	0.17136		0.0244071	0.0152864	0.00912069	8.3187e-05			1809	3.5149	0.0376406	0.25825	0.220609	20.6006
3010	1.43007	0.171056		0.0241652	0.0153145	0.00885067	7.83344e-05			1810	3.55637	0.0380847	0.257797	0.219712	20.5169
3011	1.42992	0.17079		0.0239609	0.0153128	0.00864812	7.479e-05			1811	3.60239	0.0385775	0.258965	0.220388	20.5799
3012	1.43772	0.170686		0.0239196	0.0153964	0.00852325	7.26457e-05			1812	3.6526	0.0391152	0.262123	0.223008	20.8246
3013	1.43394	0.170706		0.0240018	0.0153559	0.00864598	7.47529e-05			1813	3.71054	0.0397357	0.265365	0.225629	21.0694
3014	1.43584	0.170707		0.0240655	0.0153762	0.00868925	7.55031e-05			1814	3.77776	0.0404556	0.266817	0.226361	21.1377
3015	1.44389	0.17065		0.0240708	0.0154625	0.00860828	7.41025e-05			1815	3.8497	0.041226	0.266932	0.225706	21.0765
3016	1.44399	0.170638		0.0241209	0.0154635	0.0086574	7.49506e-05			1816	3.95264	0.0423283	0.267385	0.225057	21.0159
3017	1.44996	0.170767		0.0243118	0.0155274	0.00878434	7.71647e-05			1817	4.10219	0.0439299	0.268801	0.224871	20.9986
3018	1.45357	0.171011		0.0246186	0.0155661	0.00905247	8.19472e-05			1818	4.18132	0.0447772	0.270189	0.225412	21.0491
3019	1.4536	0.171255		0.0249242	0.0155664	0.00935783	8.75689e-05			1819	4.22675	0.0452637	0.270873	0.225609	21.0675
3020	1.45485	0.171386		0.0251178	0.0155798	0.00953802	9.09738e-05			1820	4.26524	0.0456759	0.27117	0.225494	21.0568
3021	1.45905	0.171385		0.0251788	0.0156248	0.00955402	9.12793e-05			1821	4.30575	0.0461097	0.270915	0.224805	20.9924
3022	1.46101	0.171319		0.0251755	0.0156458	0.00952976	9.08163e-05			1822	4.32682	0.0463353	0.26921	0.222875	20.8122
3023	1.46742	0.171244		0.0251627	0.0157144	0.00944837	8.92716e-05			1823	4.35189	0.0466039	0.266312	0.219708	20.5164
3024	1.46713	0.171152		0.0251326	0.0157113	0.00942135	8.87618e-05			1824	4.37904	0.0468946	0.264612	0.217717	20.3306
3025	1.46836	0.171067		0.0251101	0.0157245	0.00938561	8.80897e-05			1825	4.41008	0.047227	0.266319	0.219092	20.4589
3026	1.47344	0.171068		0.0251733	0.0157789	0.00939442	8.82551e-05			1826	4.44201	0.0475689	0.268711	0.221142	20.6503
3027	1.4738	0.171105		0.0252719	0.0157827	0.0094892	9.00449e-05			1827	4.47514	0.0479236	0.267519	0.219596	20.506
3028	1.47634	0.170928		0.0251581	0.0158099	0.00934821	8.7389e-05			1828	4.508	0.0482756	0.263094	0.214818	20.0598
3029	1.48033	0.170403		0.0246951	0.0158527	0.00884246	7.81892e-05			1829	4.54142	0.0486335	0.260288	0.211655	19.7645
3030	1.4809	0.169794		0.0241487	0.0158587	0.00828993	6.8723e-05			1830	4.57269	0.0489683	0.264225	0.215257	20.1008
3031	1.48468	0.16954		0.0239562	0.0158992	0.008057	6.49152e-05			1831	4.60858	0.0493527	0.271264	0.221911	20.7222
3032	1.49002	0.169716		0.0241949	0.0159564	0.00823848	6.78725e-05			1832	4.64497	0.0497423	0.274843	0.225101	21.02
3033	1.48607	0.169993		0.0245343	0.0159141	0.00862016	7.43071e-05			1833	4.6811	0.0501293	0.275048	0.224919	21.0031
3034	1.49017	0.170139		0.0247427	0.015958	0.00878466	7.71703e-05			1834	4.72189	0.0505661	0.274439	0.223873	20.9053
3035	1.49448	0.170259		0.0249243	0.0160042	0.00892009	7.95681e-05			1835	4.7647	0.0510245	0.274101	0.223076	20.831
3036	1.49923	0.17047		0.0251974	0.0160551	0.00914233	8.35822e-05			1836	4.80103	0.0514136	0.273778	0.222364	20.7645
3037	1.49768	0.170668		0.0254582	0.0160385	0.00941977	8.8732e-05			1837	4.83891	0.0518192	0.273866	0.222047	20.7349
3038	1.50164	0.17074		0.0255924	0.0160808	0.00951158	9.04701e-05			1838	4.8824	0.0522849	0.275203	0.222918	20.8162
3039	1.50197	0.170744		0.025658	0.0160844	0.00957359	9.16537e-05			1839	4.92174	0.0527062	0.2769	0.224194	20.9354
3040	1.50299	0.170764		0.0257403	0.0160953	0.00964499	9.30258e-05			1840	4.95746	0.0530888	0.276679	0.22359	20.879
3041	1.51023	0.170768		0.0258073	0.0161729	0.0096344	9.28217e-05			1841	4.9968	0.05351	0.273624	0.220114	20.5544
3042	1.50223	0.170722		0.0258227	0.0160872	0.00973558	9.47814e-05			1842	5.03429	0.0539115	0.269088	0.215177	20.0933
3043	1.51102	0.170686		0.0258496	0.0161813	0.0096683	9.3476e-05			1843	5.07125	0.0543073	0.266154	0.211846	19.7823
3044	1.51424	0.17069		0.0259159	0.0162158	0.00970008	9.40916e-05			1844	5.11309	0.0547554	0.267932	0.213177	19.9065
3045	1.51394	0.170624		0.0259118	0.0162126	0.00969912	9.40728e-05			1845	5.14916	0.0551417	0.272661	0.21752	20.3121
3046	1.52222	0.170405		0.0257557	0.0163013	0.00945438	8.93853e-05			1846	5.18719	0.0555489	0.275686	0.220137	20.5565
3047	1.52162	0.170151		0.0255638	0.0162948	0.00926898	8.5914e-05			1847	5.22503	0.0559541	0.276528	0.220574	20.5973
3048	1.5237	0.170047		0.0255216	0.0163171	0.00920445	8.47219e-05			1848	5.25994	0.056328	0.277387	0.221059	20.6426
3049	1.52573	0.170117		0.0256544	0.0163388	0.00931556	8.67796e-05			1849	5.30024	0.0567595	0.279399	0.222639	20.7902
3050	1.52751	0.170244		0.0258434	0.0163579	0.00948553	8.99753e-05			1850	5.33633	0.0571461	0.281362	0.224216	20.9374
3051	1.52803	0.170343		0.0260049	0.0163635	0.00964135	9.29556e-05			1851	5.37073	0.0575145	0.282011	0.224497	20.9637
3052	1.53302	0.170364		0.026088	0.0164169	0.00967111	9.35304e-05			1852	5.40819	0.0579156	0.281889	0.223973	20.9147
3053	1.53502	0.170222		0.0260076	0.0164383	0.00956926	9.15708e-05			1853	5.44103	0.0582672	0.282182	0.223915	20.9093
3054	1.53632	0.169894		0.0257424	0.0164523	0.0092901	8.63059e-05			1854	5.47796	0.0586627	0.282866	0.224203	20.9362
3055	1.5384	0.169554		0.0254643	0.0164746	0.00898973	8.08152e-05			1855	5.51763	0.0590876	0.283075	0.223988	20.9161
3056	1.54016	0.169439		0.0254123	0.0164934	0.00891891	7.95469e-05			1856	5.54929	0.0594266	0.282798	0.223372	20.8586
3057	1.54209	0.169591		0.0256256	0.016514	0.00911158	8.3021e-05			1857	5.5818	0.0597748	0.282747	0.222972	20.8212
3058	1.54169	0.169828		0.0259252	0.0165098	0.0094154	8.86498e-05			1858	5.61943	0.0601778	0.283013	0.222836	20.8085
3059	1.54756	0.169994		0.0261537	0.0165726	0.00958108	9.17971e-05			1859	5.65243	0.0605311	0.28315	0.222619	20.7883
3060	1.54929	0.170058		0.02628	0.0165912	0.0096888	9.38728e-05			1860	5.68435	0.0608729	0.283314	0.222441	20.7717
3061	1.54917	0.169991		0.0262748	0.0165898	0.00968496	9.37984e-05			1861	5.72095	0.0612649	0.283976	0.222711	20.7969
3062	1.55464	0.169726		0.0260727	0.0166484	0.00942434	8.88183e-05			1862	5.75407	0.0616196	0.284739	0.223119	20.835
3063	1.55449	0.16932		0.025729	0.0166468	0.00908222	8.24868e-05			1863	5.78376	0.0619376	0.284698	0.222761	20.8015
3064	1.55888	0.168972		0.0254433	0.0166938	0.00874947	7.65533e-05			1864	5.81424	0.062264	0.283512	0.221248	20.6603
3065	1.56143	0.168844		0.0253772	0.0167211	0.00865607	7.49275e-05			1865	5.8558	0.062709	0.281059	0.21835	20.3897
3066	1.55917	0.168939		0.0255339	0.0166969	0.00883702	7.8093e-05			1866	5.88724	0.0630456	0.277151	0.214105	19.9933
3067	1.56123	0.169187		0.0258445	0.016719	0.00912554	8.32756e-05			1867	5.92015	0.0633981	0.272807	0.209409	19.5547
3068	1.56446	0.16952		0.0262401	0.0167536	0.00948659	8.99953e-05			1868	5.95467	0.0637678	0.271535	0.207767	19.4014
3069	1.56936	0.169824		0.026606	0.0168061	0.00979985	9.60371e-05			1869	5.98991	0.0641452	0.276086	0.21194	19.7911
3070	1.56888	0.169971		0.0268151	0.0168009	0.0100141	0.000100283			1870	6.02335	0.0645033	0.282712	0.218209	20.3764
3071	1.57211	0.169968		0.0268741	0.0168355	0.0100386	0.000100773			1871	6.06037	0.0648997	0.286548	0.221648	20.6976
3072	1.57427	0.16995		0.0269193	0.0168587	0.0100607	0.000101217			1872	6.09681	0.0652899	0.287756	0.222466	20.774
3073	1.57721	0.169984		0.0270148	0.0168901	0.0101247	0.000102511			1873	6.13246	0.0656717	0.288231	0.222559	20.7827
3074	1.58067	0.169966		0.0270589	0.0169272	0.0101317	0.000102651			1874	6.16813	0.0660537	0.288651	0.222597	20.7863
3075	1.58086	0.16979		0.0269461	0.0169293	0.0100169	0.000100337			1875	6.20341	0.0664315	0.288805	0.222374	20.7654
3076	1.57959	0.169495		0.0267126	0.0169156	0.00979701	9.59815e-05			1876	6.24024	0.0668259	0.288906	0.22208	20.738
3077	1.58088	0.169185		0.026465	0.0169294	0.0095356	9.09276e-05			1877	6.27874	0.0672382	0.289295	0.222057	20.7358
3078	1.57743	0.168931		0.0262737	0.0168925	0.00938118	8.80064e-05			1878	6.31722	0.0676503	0.289684	0.222034	20.7337
3079	1.58837	0.168792		0.0261965	0.0170097	0.00918681	8.43975e-05			1879	6.35702	0.0680765	0.289837	0.221761	20.7082
3080	1.58486	0.168818		0.0262852	0.016972	0.00931321	8.67358e-05			1880	6.39601	0.0684941	0.290157	0.221663	20.699
3081	1.5922	0.168982		0.0265114	0.0170506	0.00946082	8.9507e-05			1881	6.43329	0.0688932	0.290748	0.221855	20.7169
3082	1.59661	0.169172		0.0267634	0.0170979	0.00966549	9.34217e-05			1882	6.47163	0.0693039	0.290938	0.221634	20.6963
3083	1.59672	0.1693		0.0269537	0.017099	0.00985467	9.71145e-05			1883	6.51332	0.0697503	0.290544	0.220794	20.6179
3084	1.59446	0.169351		0.0270671	0.0170748	0.00999232	9.98464e-05			1884	6.54825	0.0701243	0.290502	0.220377	20.579
3085	1.60312	0.16934		0.0271179	0.0171676	0.00995027	9.90078e-05			1885	6.59381	0.0706122	0.291247	0.220634	20.603
3086	1.60362	0.1693		0.0271405	0.0171729	0.00996753	9.93517e-05			1886	6.6342	0.0710448	0.291521	0.220476	20.5882
3087	1.6045	0.169299		0.0272015	0.0171824	0.0100191	0.000100383			1887	6.6682	0.0714089	0.290155	0.218746	20.4266
3088	1.6064	0.169368		0.0273327	0.0172027	0.0101299	0.000102615			1888	6.71663	0.0719275	0.288066	0.216139	20.1832
3089	1.60975	0.169445		0.027472	0.0172386	0.0102335	0.000104724			1889	6.75344	0.0723217	0.287823	0.215502	20.1237
3090	1.60788	0.169464		0.0275531	0.0172186	0.0103345	0.000106803			1890	6.79366	0.0727524	0.290397	0.217645	20.3238
3091	1.61417	0.169423		0.0275747	0.017286	0.0102887	0.000105858			1891	6.83891	0.073237	0.293257	0.22002	20.5456
3092	1.61568	0.169288		0.0275017	0.0173021	0.0101996	0.000104033			1892	6.87558	0.0736296	0.294063	0.220433	20.5842
3093	1.61879	0.168964		0.0272399	0.0173354	0.00990452	9.80994e-05			1893	6.92633	0.0741732	0.293071	0.218898	20.4408
3094	1.6225	0.168512		0.0268501	0.0173751	0.00947503	8.97762e-05			1894	6.96375	0.0745738	0.292048	0.217474	20.3079
3095	1.62289	0.168254		0.0266543	0.0173794	0.00927494	8.60245e-05			1895	7.00486	0.0750141	0.292591	0.217577	20.3174
3096	1.62545	0.16842		0.0268825	0.0174067	0.00947579	8.97905e-05			1896	7.04604	0.0754551	0.294482	0.219026	20.4528
3097	1.62322	0.168753		0.0272779	0.0173828	0.00989507	9.79123e-05			1897	7.09162	0.0759432	0.296218	0.220275	20.5694
3098	1.62993	0.168766		0.0273538	0.0174547	0.0098991	9.79922e-05			1898	7.13927	0.0764535	0.297035	0.220582	20.5981
3099	1.63218	0.16838		0.0270299	0.0174788	0.00955104	9.12224e-05			1899	7.17589	0.0768456	0.297329	0.220483	20.5888
3100	1.63253	0.168023		0.0267351	0.0174825	0.00925255	8.56096e-05			1900	7.22187	0.0773381	0.297606	0.220268	20.5688
3101	1.63334	0.168082		0.0268563	0.0174912	0.00936512	8.77055e-05			1901	7.2652	0.077802	0.297871	0.220069	20.5502
3102	1.63844	0.168514		0.0273502	0.0175458	0.00980434	9.6125e-05			1902	7.31037	0.0782858	0.298046	0.21976	20.5213
3103	1.64077	0.169212		0.0281111	0.0175708	0.0105403	0.000111097			1903	7.35578	0.0787721	0.29833	0.219558	20.5024
3104	1.643	0.170422		0.0293825	0.0175946	0.0117879	0.000138954			1904	7.39007	0.0791393	0.29876	0.219621	20.5083
3105	1.64868	0.172305		0.0313287	0.0176555	0.0136732	0.000186957			1905	7.44764	0.0797558	0.298966	0.21921	20.47
3106	1.65997	0.17423		0.0333155	0.0177764	0.0155391	0.000241463			1906	7.48933	0.0802022	0.298597	0.218395	20.3938
3107	1.68193	0.174968		0.034116	0.0180116	0.0161044	0.00025935			1907	7.53486	0.0806898	0.297735	0.217045	20.2678
3108	1.66529	0.173905		0.0331148	0.0178333	0.0152815	0.000233525			1908	7.58252	0.0812002	0.296953	0.215753	20.1471
3109	1.65629	0.171814		0.031086	0.017737	0.013349	0.000178195			1909	7.62704	0.081677	0.297144	0.215467	20.1204
3110	1.65667	0.170026		0.0293607	0.0177411	0.0116197	0.000135016			1910	7.67764	0.0822189	0.298753	0.216534	20.2201
3111	1.65755	0.169107		0.0285042	0.0177504	0.0107537	0.000115642			1911	7.72339	0.0827088	0.300953	0.218244	20.3797
3112	1.65668	0.168662		0.0281209	0.0177411	0.0103798	0.00010774			1912	7.77418	0.0832527	0.302505	0.219253	20.4739
3113	1.65922	0.168228		0.0277489	0.0177684	0.00998052	9.96108e-05			1913	7.81449	0.0836844	0.303118	0.219434	20.4908
3114	1.65918	0.167835		0.0274189	0.017768	0.00965095	9.31408e-05			1914	7.8665	0.0842413	0.303095	0.218853	20.4366
3115	1.65603	0.167657		0.0273025	0.0177342	0.00956832	9.15528e-05			1915	7.91786	0.0847913	0.302265	0.217473	20.3078
3116	1.66268	0.167608		0.0273162	0.0178054	0.00951086	9.04564e-05			1916	7.96282	0.0852728	0.300426	0.215153	20.0911
3117	1.65881	0.167564		0.0273341	0.017764	0.00957013	9.15874e-05			1917	8.01407	0.0858216	0.299091	0.21327	19.9152
3118	1.66931	0.16758		0.0274121	0.0178764	0.00953562	9.0928e-05			1918	8.06475	0.0863643	0.300596	0.214231	20.005
3119	1.66853	0.167633		0.027528	0.017868	0.00965994	9.33144e-05			1919	8.11301	0.0868811	0.303643	0.216762	20.2413
3120	1.66682	0.167528		0.0274846	0.0178497	0.00963489	9.28312e-05			1920	8.14873	0.0872636	0.30435	0.217087	20.2717
3121	1.67516	0.167263		0.0272824	0.017939	0.00934336	8.72985e-05			1921	8.19804	0.0877917	0.302297	0.214505	20.0306
3122	1.67621	0.167167		0.0272488	0.0179503	0.00929855	8.6463e-05			1922	8.27189	0.0885826	0.300832	0.212249	19.8199
3123	1.67939	0.167406		0.0275498	0.0179844	0.00956539	9.14967e-05			1923	8.34963	0.0894151	0.30296	0.213544	19.9409
3124	1.68173	0.167675		0.0278808	0.0180094	0.00987138	9.74441e-05			1924	8.426	0.0902329	0.306921	0.216688	20.2344
3125	1.6825	0.167674		0.0279421	0.0180177	0.00992435	9.84928e-05			1925	8.50449	0.0910734	0.309407	0.218334	20.3881
3126	1.6844	0.167576		0.0279063	0.018038	0.00986834	9.73842e-05			1926	8.59162	0.0920066	0.310402	0.218395	20.3939
3127	1.68853	0.167702		0.0280948	0.0180822	0.0100126	0.000100253			1927	8.66955	0.0928411	0.311284	0.218442	20.3983
3128	1.6839	0.167975		0.0284303	0.0180327	0.0103976	0.000108109			1928	8.74362	0.0936343	0.312209	0.218575	20.4107
3129	1.69199	0.168031		0.028548	0.0181193	0.0104287	0.000108757			1929	8.82919	0.0945507	0.312759	0.218209	20.3765
3130	1.69258	0.167742		0.0283214	0.0181256	0.0101957	0.000103953			1930	8.91491	0.0954686	0.313335	0.217867	20.3445
3131	1.69595	0.167332		0.0279739	0.0181617	0.00981218	9.6279e-05			1931	8.99101	0.0962836	0.314256	0.217972	20.3544
3132	1.69698	0.167084		0.0277876	0.0181727	0.00961491	9.24466e-05			1932	9.07464	0.0971792	0.315028	0.217849	20.3429
3133	1.69795	0.167149		0.0279151	0.0181831	0.009732	9.47119e-05			1933	9.15498	0.0980395	0.315535	0.217496	20.3099
3134	1.70013	0.167481		0.0283099	0.0182065	0.0101034	0.000102079			1934	9.23101	0.0988537	0.316416	0.217563	20.3161
3135	1.70016	0.16783		0.0287205	0.0182068	0.0105137	0.000110538			1935	9.3207	0.0998141	0.317676	0.217862	20.3441
3136	1.70427	0.167939		0.028892	0.0182508	0.0106412	0.000113235			1936	9.39745	0.100636	0.318571	0.217935	20.3509
3137	1.70304	0.167828		0.0288438	0.0182376	0.0106062	0.000112492			1937	9.48124	0.101533	0.319129	0.217596	20.3192
3138	1.70709	0.167732		0.0288095	0.018281	0.0105285	0.000110849			1938	9.56581	0.102439	0.319905	0.217466	20.3071
3139	1.70462	0.167749		0.0288886	0.0182545	0.0106341	0.000113084			1939	9.65218	0.103364	0.320238	0.216874	20.2518
3140	1.71096	0.167754		0.0289564	0.0183224	0.010634	0.000113081			1940	9.73982	0.104302	0.318945	0.214642	20.0434
3141	1.71274	0.167683		0.0289479	0.0183415	0.0106063	0.000112494			1941	9.81918	0.105152	0.316867	0.211715	19.7701
3142	1.71339	0.167642		0.0289691	0.0183484	0.0106207	0.000112799			1942	9.90296	0.106049	0.316852	0.210802	19.6849
3143	1.7165	0.167678		0.0290668	0.0183817	0.0106851	0.00011417			1943	9.99219	0.107005	0.319795	0.21279	19.8704
3144	1.71574	0.167686		0.0291368	0.0183737	0.0107631	0.000115845			1944	10.0826	0.107974	0.322667	0.214693	20.0482
3145	1.71737	0.167633		0.0291465	0.0183911	0.0107553	0.000115677			1945	10.1554	0.108752	0.323941	0.215189	20.0945
3146	1.71719	0.167601		0.0291769	0.0183892	0.0107877	0.000116375			1946	10.259	0.109862	0.324978	0.215116	20.0877
3147	1.72723	0.167593		0.0292309	0.0184967	0.0107342	0.000115223			1947	10.3435	0.110767	0.326712	0.215945	20.1651
3148	1.72493	0.167523		0.0292235	0.018472	0.0107515	0.000115594			1948	10.4302	0.111695	0.328331	0.216636	20.2296
3149	1.72467	0.167409		0.029171	0.0184693	0.0107017	0.000114527			1949	10.5114	0.112566	0.329266	0.2167	20.2356
3150	1.72746	0.167351		0.0291754	0.0184991	0.0106763	0.000113983			1950	10.603	0.113546	0.330134	0.216588	20.2251
3151	1.72525	0.167346		0.0292325	0.0184754	0.0107571	0.000115714			1951	10.6934	0.114514	0.33123	0.216716	20.237
3152	1.72538	0.167308		0.0292567	0.0184769	0.0107798	0.000116204			1952	10.788	0.115527	0.331977	0.21645	20.2122
3153	1.73206	0.167255		0.0292668	0.0185484	0.0107184	0.000114885			1953	10.8772	0.116482	0.332304	0.215822	20.1536
3154	1.74056	0.167269		0.0293428	0.0186394	0.0107034	0.000114562			1954	10.9682	0.117457	0.332985	0.215528	20.1261
3155	1.73681	0.167312		0.0294481	0.0185993	0.0108488	0.000117697			1955	11.067	0.118515	0.334358	0.215843	20.1556
3156	1.73748	0.167296		0.0294938	0.0186065	0.0108874	0.000118534			1956	11.1925	0.119859	0.335944	0.216085	20.1782
3157	1.73796	0.16726		0.0295209	0.0186116	0.0109092	0.000119011			1957	11.3528	0.121575	0.337523	0.215948	20.1653
3158	1.74216	0.167282		0.0296046	0.0186566	0.010948	0.000119859			1958	11.5189	0.123354	0.339247	0.215892	20.1601
3159	1.74331	0.167297		0.0296817	0.0186689	0.0110128	0.000121282			1959	11.7046	0.125343	0.340815	0.215472	20.1209
3160	1.74751	0.167222		0.0296695	0.0187138	0.0109556	0.000120026			1960	11.8397	0.12679	0.341868	0.215078	20.0841
3161	1.74728	0.167125		0.0296347	0.0187114	0.0109233	0.000119319			1961	11.9434	0.127901	0.342786	0.214886	20.0661
3162	1.74886	0.1671		0.0296714	0.0187283	0.0109431	0.000119752			1962	12.0292	0.128819	0.343996	0.215176	20.0933
3163	1.74699	0.167102		0.0297359	0.0187083	0.0110277	0.000121609			1963	12.1146	0.129734	0.344958	0.215224	20.0978
3164	1.74838	0.167063		0.0297593	0.0187232	0.0110362	0.000121797			1964	12.1972	0.130618	0.344894	0.214276	20.0092
3165	1.75302	0.167023		0.0297819	0.0187728	0.0110091	0.000121201			1965	12.2926	0.13164	0.344094	0.212454	19.8391
3166	1.75571	0.167013		0.0298341	0.0188017	0.0110324	0.000121714			1966	12.3771	0.132545	0.343794	0.21125	19.7266
3167	1.75252	0.166959		0.0298422	0.0187675	0.0110747	0.000122648			1967	12.455	0.133379	0.344981	0.211602	19.7595
3168	1.7588	0.166845		0.0297905	0.0188348	0.0109557	0.000120027			1968	12.5493	0.134388	0.347349	0.212961	19.8864
3169	1.75544	0.166788		0.0297952	0.0187988	0.0109964	0.000120921			1969	12.6378	0.135336	0.349713	0.214377	20.0187
3170	1.75805	0.166821		0.0298909	0.0188267	0.0110642	0.000122417			1970	12.7169	0.136184	0.351207	0.215024	20.0791
3171	1.76026	0.166811		0.0299434	0.0188504	0.0110931	0.000123056			1971	12.8005	0.137079	0.351918	0.214838	20.0617
3172	1.76509	0.166722		0.0299158	0.0189021	0.0110138	0.000121303			1972	12.9045	0.138192	0.352528	0.214336	20.0148
3173	1.76047	0.166671		0.0299272	0.0188526	0.0110746	0.000122647			1973	12.9794	0.138995	0.353453	0.214458	20.0262
3174	1.76438	0.166643		0.0299615	0.0188945	0.011067	0.000122479			1974	13.0791	0.140063	0.354398	0.214336	20.0148
3175	1.76354	0.16643		0.0298107	0.0188855	0.0109253	0.000119361			1975	13.1586	0.140914	0.355021	0.214107	19.9934
3176	1.7682	0.166008		0.0294508	0.0189355	0.0105154	0.000110573			1976	13.2386	0.141771	0.355383	0.213612	19.9472
3177	1.76636	0.165698		0.029204	0.0189157	0.0102883	0.000105848			1977	13.3144	0.142582	0.355345	0.212763	19.8679
3178	1.76884	0.165769		0.0293365	0.0189423	0.0103942	0.000108039			1978	13.3046	0.142478	0.354318	0.21184	19.7817
3179	1.77367	0.16607		0.0296998	0.018994	0.0107057	0.000114613			1979	12.9634	0.138824	0.35223	0.213407	19.9281
3180	1.76942	0.166279		0.029971	0.0189485	0.0110224	0.000121494			1980	12.7008	0.136011	0.349958	0.213947	19.9785
3181	1.77063	0.166276		0.0300304	0.0189615	0.0110689	0.000122521			1981	12.527	0.13415	0.348208	0.214058	19.9889
3182	1.77145	0.166119		0.0299362	0.0189702	0.0109659	0.000120251			1982	12.4023	0.132815	0.346828	0.214013	19.9846
3183	1.77275	0.165886		0.0297649	0.0189842	0.0107807	0.000116224			1983	12.3057	0.13178	0.345588	0.213808	19.9655
3184	1.77725	0.165709		0.0296502	0.0190324	0.0106179	0.000112739			1984	12.2329	0.131001	0.34465	0.213649	19.9506
3185	1.77657	0.165747		0.0297501	0.0190251	0.010725	0.000115025			1985	12.1712	0.13034	0.343832	0.213492	19.936
3186	1.77388	0.165961		0.0300267	0.0189962	0.0110305	0.000121671			1986	12.1157	0.129745	0.342644	0.212899	19.8806
3187	1.77707	0.166115		0.0302435	0.0190304	0.0112131	0.000125733			1987	12.071	0.129267	0.341292	0.212025	19.799
3188	1.77689	0.166086		0.0302766	0.0190285	0.0112481	0.00012652			1988	12.0414	0.128949	0.340449	0.211499	19.7499
3189	1.77854	0.165988		0.0302401	0.0190462	0.011194	0.000125305			1989	12.0104	0.128618	0.33985	0.211232	19.725
3190	1.77904	0.165942		0.0302567	0.0190515	0.0112051	0.000125555			1990	11.9772	0.128262	0.338615	0.210353	19.6429
3191	1.77835	0.165922		0.0302993	0.0190441	0.0112552	0.000126679			1991	11.9608	0.128087	0.337162	0.209075	19.5235
3192	1.77748	0.165879		0.030318	0.0190348	0.0112832	0.000127311			1992	11.9412	0.127877	0.337178	0.209301	19.5447
3193	1.78095	0.165816		0.0303174	0.0190719	0.0112454	0.000126459			1993	11.9365	0.127827	0.338919	0.211092	19.7119
3194	1.7809	0.165677		0.0302408	0.0190714	0.0111694	0.000124756			1994	11.9404	0.127868	0.340471	0.212602	19.8529
3195	1.77942	0.165367		0.0299931	0.0190555	0.0109375	0.00011963			1995	11.9396	0.12786	0.340743	0.212883	19.8791
3196	1.78235	0.164976		0.0296647	0.0190869	0.0105778	0.00011189			1996	11.9344	0.127804	0.340531	0.212727	19.8646
3197	1.78102	0.164794		0.0295446	0.0190728	0.0104718	0.000109659			1997	11.9636	0.128117	0.340664	0.212547	19.8477
3198	1.78296	0.16494		0.0297526	0.0190934	0.0106592	0.000113617			1998	11.9816	0.128309	0.340926	0.212616	19.8542
3199	1.78076	0.16521		0.0300855	0.0190699	0.0110156	0.000121343			1999	12.0294	0.128822	0.341165	0.212343	19.8287
3200	1.78176	0.165378		0.0303152	0.0190806	0.0112346	0.000126217			2000	12.0921	0.129493	0.341804	0.212311	19.8257
3201	1.78328	0.165421		0.0304205	0.0190969	0.0113236	0.000128224			2001	12.1662	0.130286	0.342849	0.212563	19.8492
3202	1.78268	0.165407		0.0304689	0.0190904	0.0113785	0.00012947			2002	12.2604	0.131295	0.343764	0.212469	19.8405
3203	1.78202	0.16535		0.0304741	0.0190834	0.0113907	0.000129749			2003	12.356	0.132319	0.344582	0.212264	19.8213
3204	1.7814	0.16527		0.0304568	0.0190768	0.01138	0.000129504			2004	12.4896	0.13375	0.345863	0.212113	19.8072
3205	1.78126	0.165214		0.030463	0.0190753	0.0113877	0.00012968			2005	12.6436	0.135399	0.347465	0.212066	19.8028
3206	1.78174	0.165124		0.0304347	0.0190805	0.0113543	0.000128919			2006	12.85	0.137609	0.348606	0.210998	19.7031
3207	1.78238	0.164865		0.0302386	0.0190873	0.0111513	0.000124351			2007	12.9648	0.138838	0.349133	0.210295	19.6375
3208	1.77999	0.164495		0.0299302	0.0190617	0.0108684	0.000118123			2008	12.9564	0.138748	0.349523	0.210775	19.6823
3209	1.77878	0.164301		0.0297986	0.0190487	0.0107499	0.00011556			2009	12.9426	0.1386	0.349824	0.211224	19.7242
3210	1.77771	0.164416		0.0299754	0.0190373	0.0109382	0.000119643			2010	12.94	0.138573	0.349756	0.211183	19.7203
3211	1.77767	0.164539		0.0301616	0.0190368	0.0111248	0.000123762			2011	12.9573	0.138759	0.349609	0.21085	19.6893
3212	1.78073	0.164357		0.0300418	0.0190696	0.0109722	0.00012039			2012	12.9569	0.138754	0.349802	0.211048	19.7078
3213	1.77351	0.164008		0.0297542	0.0189923	0.0107619	0.000115819			2013	12.9942	0.139153	0.34996	0.210807	19.6853
3214	1.77677	0.163882		0.0296908	0.0190272	0.0106636	0.000113713			2014	13.0038	0.139256	0.349461	0.210205	19.629
3215	1.77691	0.164055		0.0299258	0.0190287	0.0108971	0.000118748			2015	13.0233	0.139465	0.348524	0.209059	19.5221
3216	1.77346	0.164181		0.0301148	0.0189918	0.0111231	0.000123722			2016	13.0658	0.13992	0.347966	0.208046	19.4275
3217	1.77199	0.164		0.0299953	0.018976	0.0110194	0.000121426			2017	13.0833	0.140108	0.348201	0.208094	19.4319
3218	1.77471	0.163656		0.0297143	0.0190051	0.0107092	0.000114688			2018	13.1118	0.140413	0.348993	0.20858	19.4773
3219	1.77198	0.163472		0.029592	0.0189759	0.0106161	0.000112701			2019	13.1258	0.140563	0.349951	0.209389	19.5528
3220	1.77061	0.16356		0.0297421	0.0189613	0.0107808	0.000116227			2020	13.1557	0.140883	0.350708	0.209825	19.5936
3221	1.77035	0.163782		0.0300269	0.0189584	0.0110685	0.000122512			2021	13.1873	0.141221	0.350953	0.209732	19.5849
3222	1.76751	0.163975		0.0302818	0.018928	0.0113538	0.000128909			2022	13.1962	0.141316	0.350831	0.209516	19.5647
3223	1.76657	0.164065		0.0304345	0.018918	0.0115166	0.000132631			2023	13.2137	0.141504	0.350849	0.209345	19.5488
3224	1.76904	0.164028		0.0304592	0.0189444	0.0115148	0.000132591			2024	13.2303	0.141682	0.351109	0.209428	19.5565
3225	1.76802	0.163869		0.0303625	0.0189335	0.011429	0.000130623			2025	13.2376	0.141759	0.35121	0.209451	19.5586
3226	1.76064	0.163651		0.0302068	0.0188545	0.0113523	0.000128876			2026	13.2605	0.142005	0.351081	0.209077	19.5237
3227	1.76044	0.163466		0.0300846	0.0188523	0.0112324	0.000126166			2027	13.2518	0.141912	0.351071	0.209159	19.5314
3228	1.76085	0.163367		0.0300472	0.0188567	0.0111905	0.000125226			2028	13.2605	0.142005	0.351213	0.209209	19.536
3229	1.75727	0.16332		0.0300629	0.0188184	0.0112445	0.000126439			2029	13.2739	0.142149	0.351171	0.209023	19.5187
3230	1.7599	0.163263		0.0300681	0.0188466	0.0112215	0.000125922			2030	13.2719	0.142127	0.350924	0.208797	19.4976
3231	1.75495	0.163185		0.0300521	0.0187935	0.0112586	0.000126757			2031	13.2766	0.142177	0.350762	0.208585	19.4778
3232	1.75395	0.16314		0.0300691	0.0187829	0.0112863	0.00012738			2032	13.2527	0.141922	0.350631	0.20871	19.4894
3233	1.74467	0.163148		0.0301394	0.0186834	0.011456	0.00013124			2033	13.2476	0.141867	0.350156	0.20829	19.4502
3234	1.75185	0.163132		0.0301865	0.0187603	0.0114262	0.000130558			2034	13.2096	0.14146	0.349265	0.207805	19.4049
3235	1.74876	0.163027		0.030143	0.0187273	0.0114157	0.000130319			2035	13.1073	0.140365	0.348174	0.20781	19.4054
3236	1.74935	0.162896		0.0300746	0.0187336	0.0113411	0.00012862			2036	12.9477	0.138655	0.346912	0.208257	19.4472
3237	1.74287	0.162857		0.0300975	0.0186641	0.0114334	0.000130722			2037	12.8277	0.13737	0.345399	0.208029	19.4259
3238	1.74252	0.162894		0.0301974	0.0186605	0.011537	0.000133102			2038	12.6914	0.13591	0.343786	0.207876	19.4116
3239	1.74241	0.162913		0.0302784	0.0186593	0.0116191	0.000135004			2039	12.5919	0.134845	0.34223	0.207385	19.3657
3240	1.73922	0.162895		0.030322	0.0186251	0.0116969	0.000136818			2040	12.4844	0.133693	0.340713	0.20702	19.3316
3241	1.73559	0.162826		0.030316	0.0185862	0.0117297	0.000137587			2041	12.3854	0.132634	0.339363	0.206729	19.3045
3242	1.73488	0.162579		0.0301309	0.0185786	0.0115523	0.000133457			2042	12.2885	0.131596	0.338478	0.206882	19.3188
3243	1.72957	0.162105		0.0297192	0.0185217	0.0111975	0.000125384			2043	12.2078	0.130732	0.337961	0.207229	19.3511
3244	1.7279	0.161703		0.0293797	0.0185038	0.0108759	0.000118285			2044	12.1234	0.129828	0.337275	0.207447	19.3715
3245	1.72703	0.161762		0.0295004	0.0184945	0.0110059	0.00012113			2045	12.0438	0.128975	0.336213	0.207238	19.352
3246	1.72367	0.1622		0.0300008	0.0184585	0.0115423	0.000133224			2046	11.9626	0.128106	0.335117	0.207011	19.3308
3247	1.71674	0.162532		0.0303957	0.0183844	0.0120113	0.000144272			2047	11.8525	0.126927	0.334101	0.207174	19.346
3248	1.72095	0.162536		0.0304614	0.0184295	0.012032	0.000144768			2048	11.7606	0.125943	0.332668	0.206725	19.3041
3249	1.71368	0.162432		0.0304198	0.0183515	0.0120682	0.000145643			2049	11.6473	0.12473	0.330444	0.205714	19.2097
3250	1.71318	0.162374		0.0304244	0.0183462	0.0120781	0.000145881			2050	11.3959	0.122037	0.32778	0.205743	19.2124
3251	1.71139	0.162175		0.0302868	0.018327	0.0119598	0.000143037			2051	10.9297	0.117045	0.325352	0.208307	19.4518
3252	1.70719	0.161735		0.0299094	0.0182821	0.0116273	0.000135195			2052	10.7551	0.115175	0.323515	0.20834	19.4549
3253	1.70417	0.16132		0.0295568	0.0182497	0.0113071	0.000127851			2053	10.7649	0.11528	0.322262	0.206983	19.3282
3254	1.7027	0.16118		0.0294787	0.018234	0.0112447	0.000126443			2054	10.7572	0.115198	0.321377	0.20618	19.2532
3255	1.69872	0.161221		0.0295822	0.0181913	0.0113909	0.000129752			2055	10.598	0.113493	0.320515	0.207023	19.3319
3256	1.69563	0.161254		0.0296773	0.0181583	0.011519	0.000132688			2056	10.5098	0.112548	0.319488	0.20694	19.3242
3257	1.69159	0.161279		0.0297644	0.018115	0.0116494	0.000135708			2057	10.4374	0.111773	0.318477	0.206703	19.3021
3258	1.68832	0.161342		0.0298899	0.01808	0.0118099	0.000139475			2058	10.3848	0.111209	0.317702	0.206493	19.2824
3259	1.68647	0.161377		0.0299871	0.0180602	0.0119269	0.000142251			2059	10.332	0.110644	0.317075	0.206431	19.2766
3260	1.68195	0.161347		0.0300191	0.0180117	0.0120074	0.000144177			2060	10.2804	0.110091	0.316413	0.206322	19.2665
3261	1.67805	0.161317		0.0300516	0.01797	0.0120816	0.000145965			2061	10.2304	0.109556	0.315735	0.206179	19.2531
3262	1.67464	0.16128		0.0300767	0.0179335	0.0121432	0.000147458			2062	10.182	0.109037	0.315001	0.205964	19.233
3263	1.67344	0.161138		0.0299974	0.0179207	0.0120768	0.000145848			2063	10.133	0.108512	0.314001	0.205489	19.1886
3264	1.66405	0.16094		0.0298615	0.0178201	0.0120415	0.000144997			2064	10.0941	0.108096	0.312865	0.20477	19.1215
3265	1.66116	0.160868		0.0298518	0.0177891	0.0120627	0.000145508			2065	10.0385	0.107501	0.312213	0.204712	19.1161
3266	1.66134	0.160922		0.029968	0.0177911	0.0121769	0.000148276			2066	9.98343	0.106911	0.31222	0.205309	19.1719
3267	1.65509	0.160909		0.0300176	0.0177241	0.0122935	0.000151129			2067	9.94362	0.106485	0.312231	0.205747	19.2127
3268	1.65204	0.160752		0.0299225	0.0176915	0.012231	0.000149598			2068	9.88763	0.105885	0.311734	0.205849	19.2223
3269	1.64625	0.160531		0.0297635	0.0176295	0.012134	0.000147235			2069	9.83557	0.105328	0.310998	0.20567	19.2056
3270	1.64207	0.16025		0.0295449	0.0175847	0.0119601	0.000143044			2070	9.77975	0.10473	0.310393	0.205663	19.2049
3271	1.63403	0.159837		0.029194	0.0174986	0.0116954	0.000136783			2071	9.72481	0.104142	0.309759	0.205617	19.2007
3272	1.63996	0.159376		0.0287956	0.0175621	0.0112334	0.00012619			2072	9.66262	0.103476	0.308895	0.205419	19.1822
3273	1.63568	0.159078		0.0285594	0.0175163	0.0110431	0.00012195			2073	9.60257	0.102833	0.308044	0.205211	19.1627
3274	1.62753	0.159009		0.0285529	0.017429	0.0111239	0.000123741			2074	9.54361	0.102201	0.307409	0.205207	19.1624
3275	1.62656	0.159067		0.0286735	0.0174186	0.0112549	0.000126674			2075	9.47649	0.101482	0.306742	0.205259	19.1672
3276	1.62383	0.159198		0.0288671	0.0173894	0.0114777	0.000131739			2076	9.42087	0.100887	0.305862	0.204975	19.1407
3277	1.61739	0.159394		0.029125	0.0173204	0.0118046	0.000139348			2077	9.34989	0.100127	0.305032	0.204905	19.1341
3278	1.61328	0.159537		0.0293298	0.0172764	0.0120534	0.000145284			2078	9.29092	0.0994953	0.304423	0.204928	19.1363
3279	1.61075	0.159518		0.0293735	0.0172493	0.0121241	0.000146994			2079	9.22083	0.0987447	0.30377	0.205025	19.1454
3280	1.60537	0.159412		0.0293295	0.0171917	0.0121378	0.000147326			2080	9.15788	0.0980705	0.30295	0.204879	19.1318
3281	1.60133	0.159331		0.0293112	0.0171484	0.0121628	0.000147933			2081	9.10271	0.0974797	0.302234	0.204754	19.1201
3282	1.59836	0.159264		0.0293057	0.0171166	0.0121891	0.000148575			2082	9.04877	0.096902	0.301741	0.204838	19.1279
3283	1.59708	0.159195		0.0292989	0.017103	0.012196	0.000148742			2083	9.0013	0.0963937	0.301225	0.204832	19.1273
3284	1.59183	0.159197		0.0293637	0.0170467	0.012317	0.000151708			2084	8.95274	0.0958737	0.300607	0.204733	19.1181
3285	1.58726	0.159236		0.0294646	0.0169978	0.0124668	0.000155421			2085	8.9094	0.0954096	0.300116	0.204706	19.1156
3286	1.584	0.159119		0.0294103	0.0169628	0.0124475	0.00015494			2086	8.88175	0.0951135	0.299771	0.204657	19.111
3287	1.58224	0.158814		0.0291671	0.016944	0.0122231	0.000149405			2087	8.85259	0.0948013	0.299288	0.204487	19.0951
3288	1.57577	0.158541		0.0289565	0.0168747	0.0120818	0.00014597			2088	8.82763	0.0945339	0.298665	0.204131	19.0619
3289	1.57463	0.158403		0.0288807	0.0168625	0.0120181	0.000144436			2089	8.81361	0.0943838	0.298288	0.203905	19.0407
3290	1.57242	0.158223		0.028763	0.0168388	0.0119241	0.000142185			2090	8.81393	0.0943872	0.298346	0.203959	19.0458
3291	1.56849	0.157953		0.0285553	0.0167967	0.0117585	0.000138263			2091	8.81518	0.0944006	0.298628	0.204227	19.0708
3292	1.56179	0.157877		0.0285417	0.016725	0.0118167	0.000139634			2092	8.84215	0.0946894	0.299	0.204311	19.0787
3293	1.56262	0.158103		0.0288303	0.0167339	0.0120964	0.000146322			2093	8.87699	0.0950625	0.299509	0.204446	19.0913
3294	1.55617	0.158295		0.0290842	0.0166648	0.0124194	0.000154241			2094	8.9552	0.0959	0.299988	0.204087	19.0578
3295	1.5562	0.158181		0.0290324	0.0166651	0.0123673	0.000152949			2095	9.00851	0.0964709	0.300153	0.203682	19.02
3296	1.55059	0.157948		0.028862	0.0166051	0.0122569	0.000150232			2096	9.00348	0.096417	0.300026	0.203609	19.0131
3297	1.5524	0.15789		0.028866	0.0166244	0.0122416	0.000149857			2097	8.97735	0.0961373	0.299821	0.203684	19.0201
3298	1.5481	0.157973		0.0290111	0.0165784	0.0124328	0.000154573			2098	8.94887	0.0958323	0.299566	0.203734	19.0248
3299	1.54078	0.158005		0.0291056	0.0165	0.0126056	0.0001589			2099	8.9367	0.0957019	0.299196	0.203495	19.0024
3300	1.54004	0.157955		0.0291173	0.0164921	0.0126252	0.000159395			2100	8.9039	0.0953507	0.298842	0.203492	19.0022
3301	1.53858	0.157865		0.0290898	0.0164764	0.0126134	0.000159097			2101	8.87427	0.0950334	0.298632	0.203599	19.0122
3302	1.53335	0.157713		0.0290006	0.0164205	0.0125801	0.000158259			2102	8.85467	0.0948235	0.298431	0.203607	19.013
3303	1.53018	0.157541		0.0288908	0.0163865	0.0125043	0.000156357			2103	8.84203	0.0946881	0.298091	0.203403	18.9939
3304	1.52409	0.157467		0.0288788	0.0163213	0.0125575	0.00015769			2104	8.81357	0.0943833	0.297736	0.203352	18.9891
3305	1.5203	0.157414		0.0288883	0.0162807	0.0126076	0.000158951			2105	8.79893	0.0942266	0.297492	0.203266	18.981
3306	1.5135	0.157133		0.0286693	0.0162079	0.0124614	0.000155286			2106	8.78218	0.0940472	0.297245	0.203197	18.9747
3307	1.51613	0.156651		0.0282495	0.016236	0.0120135	0.000144324			2107	8.75579	0.0937646	0.296911	0.203146	18.9699
3308	1.51768	0.156344		0.0280044	0.0162526	0.0117518	0.000138104			2108	8.73563	0.0935487	0.29661	0.203062	18.962
3309	1.50911	0.156424		0.0281468	0.0161609	0.0119859	0.000143662			2109	8.71619	0.0933405	0.296395	0.203055	18.9614
3310	1.50994	0.15664		0.0284248	0.0161697	0.0122551	0.000150187			2110	8.69282	0.0930903	0.296135	0.203044	18.9604
3311	1.50758	0.15669		0.0285373	0.0161444	0.0123929	0.000153584			2111	8.67618	0.0929121	0.295781	0.202868	18.944
3312	1.50447	0.156631		0.0285404	0.0161112	0.0124292	0.000154486			2112	8.6467	0.0925963	0.295434	0.202838	18.9411
3313	1.50292	0.156667		0.0286388	0.0160946	0.0125443	0.000157359			2113	8.62267	0.092339	0.295105	0.202766	18.9344
3314	1.50027	0.156785		0.0288195	0.0160662	0.0127533	0.000162646			2114	8.59602	0.0920536	0.294746	0.202693	18.9276
3315	1.49627	0.156812		0.0289085	0.0160234	0.0128851	0.000166027			2115	8.57542	0.091833	0.294504	0.202671	18.9255
3316	1.49239	0.156697		0.028856	0.0159818	0.0128742	0.000165745			2116	8.57639	0.0918434	0.294559	0.202716	18.9297
3317	1.49084	0.156557		0.0287784	0.0159652	0.0128132	0.000164177			2117	8.59372	0.092029	0.294793	0.202764	18.9342
3318	1.4911	0.156499		0.0287827	0.015968	0.0128147	0.000164218			2118	8.62056	0.0923164	0.29497	0.202654	18.9239
3319	1.48537	0.156504		0.0288493	0.0159067	0.0129426	0.000167511			2119	8.64737	0.0926035	0.295165	0.202561	18.9153
3320	1.48161	0.156467		0.0288749	0.0158664	0.0130085	0.000169221			2120	8.68	0.092953	0.295559	0.202606	18.9195
3321	1.48031	0.156313		0.0287833	0.0158524	0.0129309	0.000167207			2121	8.72551	0.0934404	0.296048	0.202608	18.9196
3322	1.47367	0.156071		0.0286035	0.0157813	0.0128222	0.00016441			2122	8.78199	0.0940451	0.296463	0.202418	18.9019
3323	1.47653	0.155843		0.0284374	0.0158119	0.0126255	0.000159403			2123	8.83819	0.094647	0.296939	0.202292	18.8901
3324	1.47459	0.155689		0.0283463	0.0157912	0.0125551	0.00015763			2124	8.91313	0.0954495	0.297668	0.202218	18.8832
3325	1.46761	0.155593		0.0283125	0.0157165	0.012596	0.00015866			2125	8.98678	0.0962382	0.298541	0.202303	18.8911
3326	1.46787	0.15554		0.0283212	0.0157192	0.012602	0.000158809			2126	9.07225	0.0971535	0.299413	0.202259	18.8871
3327	1.46708	0.155552		0.0283952	0.0157107	0.0126844	0.000160895			2127	9.176	0.0982646	0.300416	0.202152	18.877
3328	1.46533	0.155619		0.0285251	0.0156921	0.0128331	0.000164688			2128	9.28778	0.0994616	0.301673	0.202212	18.8826
3329	1.46183	0.15568		0.028648	0.0156545	0.0129935	0.00016883			2129	9.41604	0.100835	0.303036	0.202201	18.8817
3330	1.45993	0.155693		0.0287238	0.0156342	0.0130896	0.000171337			2130	9.56651	0.102446	0.304443	0.201996	18.8625
3331	1.46347	0.155652		0.028745	0.0156721	0.0130729	0.000170901			2131	9.72741	0.10417	0.306131	0.201961	18.8592
3332	1.4553	0.155507		0.0286622	0.0155846	0.0130776	0.000171025			2132	9.91849	0.106216	0.308146	0.20193	18.8564
3333	1.44966	0.155204		0.0284211	0.0155242	0.0128969	0.00016633			2133	10.1385	0.108572	0.310091	0.20152	18.818
3334	1.44962	0.154805		0.0280849	0.0155238	0.0125611	0.000157781			2134	10.3464	0.110799	0.311694	0.200896	18.7597
3335	1.44981	0.154494		0.027836	0.0155258	0.0123101	0.00015154			2135	10.4854	0.112286	0.313102	0.200815	18.7523
3336	1.44404	0.154422		0.0278262	0.015464	0.0123622	0.000152823			2136	10.599	0.113503	0.314445	0.200942	18.7641
3337	1.44045	0.154577		0.0280434	0.0154256	0.0126178	0.000159209			2137	10.7225	0.114826	0.315642	0.200817	18.7524
3338	1.43863	0.154804		0.0283325	0.0154061	0.0129265	0.000167093			2138	10.826	0.115934	0.316727	0.200793	18.7502
3339	1.43724	0.154933		0.0285235	0.0153913	0.0131323	0.000172457			2139	10.9419	0.117175	0.317904	0.200729	18.7441
3340	1.43547	0.154913		0.0285656	0.0153722	0.0131934	0.000174065			2140	11.0546	0.118382	0.319175	0.200793	18.7502
3341	1.43498	0.154843		0.0285583	0.015367	0.0131913	0.000174011			2141	11.171	0.119629	0.320363	0.200734	18.7446
3342	1.4339	0.154835		0.0286129	0.0153555	0.0132574	0.000175759			2142	11.2897	0.1209	0.321509	0.200609	18.733
3343	1.4321	0.154857		0.0286964	0.0153362	0.0133602	0.000178496			2143	11.4223	0.12232	0.322808	0.200488	18.7217
3344	1.42914	0.154796		0.0286984	0.0153045	0.0133939	0.000179397			2144	11.5457	0.123641	0.324201	0.20056	18.7284
3345	1.4261	0.154654		0.0286185	0.0152719	0.0133466	0.000178131			2145	11.6889	0.125175	0.325488	0.200314	18.7054
3346	1.42047	0.154532		0.0285581	0.0152117	0.0133464	0.000178128			2146	11.8289	0.126674	0.326718	0.200044	18.6802
3347	1.42496	0.15445		0.0285391	0.0152597	0.0132794	0.000176342			2147	11.9561	0.128036	0.328022	0.199985	18.6747
3348	1.41884	0.154353		0.028504	0.0151942	0.0133098	0.000177152			2148	12.0735	0.129293	0.329286	0.199992	18.6754
3349	1.42002	0.154249		0.0284624	0.0152068	0.0132556	0.000175712			2149	12.1849	0.130487	0.330413	0.199927	18.6693
3350	1.41391	0.154199		0.0284741	0.0151414	0.0133327	0.000177762			2150	12.3013	0.131733	0.331612	0.199879	18.6648
3351	1.41291	0.154167		0.0285043	0.0151306	0.0133737	0.000178855			2151	12.4469	0.133292	0.333091	0.199798	18.6573
3352	1.41206	0.154042		0.0284422	0.0151216	0.0133206	0.000177439			2152	12.6088	0.135026	0.334772	0.199746	18.6524
3353	1.41254	0.153799		0.0282616	0.0151267	0.0131349	0.000172526			2153	12.7858	0.136921	0.336597	0.199676	18.6458
3354	1.40808	0.153531		0.0280554	0.0150789	0.0129765	0.00016839			2154	12.9934	0.139144	0.338767	0.199622	18.6409
3355	1.41272	0.153357		0.0279432	0.0151286	0.0128146	0.000164214			2155	13.255	0.141946	0.341417	0.199471	18.6267
3356	1.40344	0.15335		0.0279994	0.0150292	0.0129702	0.000168227			2156	13.5255	0.144843	0.344319	0.199476	18.6272
3357	1.4029	0.15348		0.0281912	0.0150235	0.0131678	0.000173391			2157	13.8669	0.148498	0.347021	0.198522	18.5381
3358	1.40029	0.153559		0.028332	0.0149956	0.0133364	0.00017786			2158	14.2851	0.152977	0.348907	0.195931	18.2961
3359	1.40201	0.153395		0.0282304	0.015014	0.0132164	0.000174673			2159	14.3888	0.154088	0.349226	0.195139	18.2222
3360	1.40055	0.153074		0.0279716	0.0149983	0.0129734	0.000168308			2160	14.0726	0.150702	0.347798	0.197096	18.405
3361	1.39721	0.152851		0.0278112	0.0149626	0.0128486	0.000165086			2161	13.7923	0.1477	0.345471	0.197772	18.468
3362	1.39749	0.152768		0.0277903	0.0149655	0.0128248	0.000164475			2162	13.5778	0.145403	0.343313	0.19791	18.4809
3363	1.39289	0.152612		0.0276968	0.0149163	0.0127806	0.000163343			2163	13.3953	0.143448	0.341574	0.198126	18.5011
3364	1.39153	0.152321		0.0274682	0.0149018	0.0125664	0.000157914			2164	13.2369	0.141752	0.339888	0.198136	18.5021
3365	1.39115	0.15213		0.0273391	0.0148976	0.0124415	0.000154791			2165	13.1085	0.140378	0.338153	0.197775	18.4683
3366	1.38703	0.152205		0.0274762	0.0148535	0.0126227	0.000159332			2166	12.9557	0.138741	0.336571	0.19783	18.4735
3367	1.38919	0.152414		0.0277473	0.0148767	0.0128706	0.000165653			2167	12.7897	0.136963	0.335144	0.19818	18.5062
3368	1.38291	0.152588		0.0279841	0.0148094	0.0131747	0.000173572			2168	12.6574	0.135546	0.333742	0.198196	18.5077
3369	1.38219	0.152739		0.0281968	0.0148017	0.0133951	0.00017943			2169	12.5491	0.134387	0.332525	0.198138	18.5023
3370	1.38361	0.152884		0.0284048	0.0148169	0.0135879	0.00018463			2170	12.4584	0.133415	0.331721	0.198306	18.5179
3371	1.38539	0.152949		0.0285321	0.014836	0.0136961	0.000187582			2171	12.4195	0.132999	0.331215	0.198216	18.5095
3372	1.38257	0.15293		0.0285747	0.0148057	0.0137689	0.000189584			2172	12.3743	0.132515	0.33079	0.198275	18.515
3373	1.38374	0.152918		0.028625	0.0148183	0.0138067	0.000190625			2173	12.3796	0.132572	0.330532	0.19796	18.4856
3374	1.38149	0.152906		0.0286755	0.0147942	0.0138813	0.000192691			2174	12.3863	0.132643	0.330497	0.197854	18.4757
3375	1.37983	0.152824		0.0286561	0.0147764	0.0138797	0.000192647			2175	12.413	0.132929	0.330368	0.197439	18.4369
3376	1.37813	0.152729		0.0286226	0.0147582	0.0138645	0.000192224			2176	12.3722	0.132492	0.329894	0.197402	18.4335
3377	1.3763	0.152705		0.0286611	0.0147386	0.0139226	0.000193838			2177	12.3191	0.131923	0.329316	0.197392	18.4326
3378	1.37533	0.152675		0.0286935	0.0147282	0.0139653	0.000195031			2178	12.244	0.131119	0.328955	0.197836	18.474
3379	1.37721	0.152545		0.0286255	0.0147483	0.0138772	0.000192577			2179	12.2259	0.130926	0.328762	0.197837	18.4741
3380	1.37234	0.152399		0.0285419	0.0146962	0.0138456	0.000191701			2180	12.2578	0.131267	0.328554	0.197287	18.4228
3381	1.37337	0.152294		0.0284988	0.0147073	0.0137916	0.000190208			2181	12.2702	0.1314	0.32831	0.19691	18.3875
3382	1.37079	0.152071		0.0283382	0.0146797	0.0136586	0.000186556			2182	12.243	0.131108	0.327957	0.196849	18.3818
3383	1.37274	0.151682		0.0280121	0.0147005	0.0133116	0.000177199			2183	12.1595	0.130214	0.327284	0.19707	18.4025
3384	1.37229	0.15145		0.0278418	0.0146956	0.0131462	0.000172822			2184	12.0634	0.129185	0.326316	0.197131	18.4082
3385	1.37392	0.151636		0.0280906	0.0147131	0.0133775	0.000178957			2185	11.9821	0.128315	0.325362	0.197047	18.4003
3386	1.36982	0.152004		0.0285202	0.0146693	0.013851	0.00019185			2186	11.9053	0.127492	0.324526	0.197034	18.3991
3387	1.37082	0.152205		0.0287836	0.0146799	0.0141037	0.000198914			2187	11.8247	0.126629	0.323632	0.197004	18.3963
3388	1.36882	0.152229		0.0288703	0.0146586	0.0142118	0.000201975			2188	11.7521	0.125852	0.322687	0.196835	18.3806
3389	1.37018	0.152075		0.0287783	0.0146731	0.0141053	0.000198958			2189	11.6797	0.125076	0.321905	0.196829	18.38
3390	1.36555	0.151548		0.0283137	0.0146235	0.0136902	0.000187422			2190	11.6333	0.12458	0.321275	0.196695	18.3675
3391	1.36626	0.150778		0.0276062	0.0146311	0.0129751	0.000168353			2191	11.5461	0.123646	0.320569	0.196924	18.3889
3392	1.3653	0.150423		0.0273134	0.0146209	0.0126926	0.000161101			2192	11.4936	0.123084	0.319782	0.196699	18.3678
3393	1.3691	0.150811		0.0277633	0.0146615	0.0131018	0.000171656			2193	11.4323	0.122427	0.319106	0.19668	18.366
3394	1.37078	0.151302		0.0283161	0.0146795	0.0136366	0.000185958			2194	11.3716	0.121777	0.318523	0.196746	18.3722
3395	1.36941	0.151202		0.0282789	0.0146649	0.0136141	0.000185343			2195	11.3168	0.12119	0.317856	0.196667	18.3648
3396	1.37003	0.150771		0.0279101	0.0146715	0.0132386	0.000175262			2196	11.2614	0.120596	0.31716	0.196564	18.3552
3397	1.36835	0.15071		0.027911	0.0146535	0.0132575	0.000175761			2197	11.2242	0.120198	0.316609	0.196411	18.3409
3398	1.36561	0.151083		0.0283464	0.0146241	0.0137223	0.000188301			2198	11.1825	0.119752	0.316127	0.196375	18.3376
3399	1.36673	0.151352		0.0286782	0.0146361	0.0140422	0.000197182			2199	11.127	0.119158	0.315528	0.19637	18.3371
3400	1.36397	0.151293		0.0286809	0.0146066	0.0140743	0.000198086			2200	11.074	0.11859	0.314895	0.196306	18.3311
3401	1.3621	0.15114		0.02859	0.0145865	0.0140035	0.000196098			2201	11.0273	0.11809	0.314382	0.196292	18.3299
3402	1.36988	0.151088		0.0286002	0.0146699	0.0139303	0.000194054			2202	10.9859	0.117647	0.313885	0.196238	18.3248
3403	1.36985	0.151154		0.0287287	0.0146696	0.0140591	0.000197657			2203	10.9533	0.117297	0.313271	0.195974	18.3001
3404	1.36947	0.151326		0.0289635	0.0146655	0.014298	0.000204433			2204	10.8964	0.116688	0.312674	0.195986	18.3013
3405	1.37242	0.15152		0.0292192	0.014697	0.0145221	0.000210893			2205	10.856	0.116255	0.312239	0.195984	18.3011
3406	1.3673	0.151574		0.0293358	0.0146422	0.0146936	0.000215902			2206	10.8189	0.115858	0.311836	0.195979	18.3006
3407	1.37038	0.151499		0.0293227	0.0146752	0.0146475	0.00021455			2207	10.7805	0.115447	0.31133	0.195883	18.2917
3408	1.36934	0.151478		0.0293641	0.0146641	0.0146999	0.000216088			2208	10.7414	0.115029	0.310827	0.195798	18.2837
3409	1.37014	0.151531		0.029479	0.0146727	0.0148063	0.000219226			2209	10.7093	0.114684	0.310411	0.195726	18.277
3410	1.36902	0.151468		0.0294789	0.0146607	0.0148182	0.000219579			2210	10.6603	0.114159	0.30994	0.19578	18.2821
3411	1.36998	0.15127		0.0293432	0.0146709	0.0146723	0.000215278			2211	10.6068	0.113587	0.309343	0.195756	18.2798
3412	1.36785	0.15115		0.0292852	0.0146481	0.0146371	0.000214246			2212	10.5761	0.113258	0.308791	0.195534	18.2591
3413	1.3717	0.151186		0.0293833	0.0146894	0.0146939	0.000215911			2213	10.5326	0.112793	0.308359	0.195566	18.2621
3414	1.37599	0.151239		0.0294986	0.0147352	0.0147634	0.000217957			2214	10.4986	0.112428	0.307876	0.195448	18.2511
3415	1.37237	0.151251		0.029573	0.0146965	0.0148765	0.00022131			2215	10.4513	0.111921	0.307292	0.195371	18.2438
3416	1.37218	0.151184		0.0295686	0.0146945	0.0148741	0.000221239			2216	10.4077	0.111454	0.306771	0.195317	18.2388
3417	1.37241	0.150781		0.0292273	0.014697	0.0145304	0.000211131			2217	10.3667	0.111016	0.306344	0.195328	18.2398
3418	1.37442	0.149837		0.0283458	0.0147185	0.0136273	0.000185704			2218	10.3294	0.110616	0.305846	0.195231	18.2308
3419	1.37441	0.148698		0.0272688	0.0147184	0.0125504	0.000157512			2219	10.2784	0.110071	0.305255	0.195184	18.2264
3420	1.37558	0.148096		0.0267295	0.014731	0.0119986	0.000143966			2220	10.235	0.109605	0.304715	0.19511	18.2195
3421	1.37688	0.148398		0.0270933	0.0147448	0.0123485	0.000152486			2221	10.188	0.109102	0.30423	0.195128	18.2211
3422	1.37452	0.149252		0.0280093	0.0147196	0.0132897	0.000176616			2222	10.1429	0.108619	0.303662	0.195044	18.2133
3423	1.37555	0.150093		0.0289132	0.0147306	0.0141826	0.000201146			2223	10.0937	0.108092	0.303051	0.194959	18.2054
3424	1.37652	0.150599		0.0294813	0.0147409	0.0147403	0.000217278			2224	10.0396	0.107513	0.302547	0.195034	18.2124
3425	1.3734	0.150695		0.0296391	0.0147075	0.0149316	0.000222952			2225	9.99977	0.107086	0.302088	0.195002	18.2094
3426	1.38495	0.150527		0.0295338	0.0148313	0.0147025	0.000216165			2226	9.9473	0.106524	0.301481	0.194957	18.2052
3427	1.37552	0.150359		0.0294276	0.0147302	0.0146974	0.000216012			2227	9.9046	0.106067	0.300775	0.194708	18.182
3428	1.38355	0.150274		0.0294049	0.0148163	0.0145886	0.000212827			2228	9.85302	0.105515	0.300136	0.194621	18.1738
3429	1.37995	0.150161		0.0293546	0.0147777	0.0145769	0.000212486			2229	9.79683	0.104913	0.29953	0.194617	18.1734
3430	1.37823	0.150026		0.0292821	0.0147593	0.0145228	0.000210911			2230	9.74915	0.104402	0.298838	0.194435	18.1565
3431	1.38062	0.150042		0.02936	0.0147848	0.0145752	0.000212437			2231	9.7005	0.103881	0.298127	0.194245	18.1387
3432	1.38212	0.150232		0.0296121	0.0148009	0.0148112	0.000219371			2232	9.64443	0.103281	0.297507	0.194227	18.137
3433	1.3823	0.150406		0.0298484	0.0148029	0.0150455	0.000226367			2233	9.59327	0.102733	0.296903	0.19417	18.1317
3434	1.37811	0.150457		0.0299618	0.014758	0.0152038	0.000231157			2234	9.5424	0.102188	0.296212	0.194023	18.118
3435	1.38242	0.150422		0.0299894	0.0148041	0.0151853	0.000230594			2235	9.4857	0.101581	0.295515	0.193934	18.1096
3436	1.38183	0.150304		0.029933	0.0147978	0.0151352	0.000229073			2236	9.43245	0.101011	0.294899	0.193888	18.1053
3437	1.38613	0.150129		0.0298202	0.0148439	0.0149763	0.000224289			2237	9.36823	0.100323	0.294265	0.193942	18.1104
3438	1.38268	0.150025		0.0297783	0.0148069	0.0149714	0.000224142			2238	9.32208	0.0998289	0.293541	0.193712	18.0889
3439	1.38576	0.149914		0.02973	0.01484	0.01489	0.000221712			2239	9.26662	0.099235	0.292837	0.193602	18.0787
3440	1.38443	0.149453		0.0293308	0.0148257	0.0145051	0.000210398			2240	9.21297	0.0986604	0.292211	0.193551	18.0739
3441	1.38707	0.148732		0.0286722	0.0148539	0.0138183	0.000190944			2241	9.15916	0.0980842	0.291537	0.193453	18.0648
3442	1.38461	0.148424		0.0284265	0.0148276	0.0135989	0.000184931			2242	9.10827	0.0975392	0.290777	0.193238	18.0446
3443	1.3851	0.148656		0.0287213	0.0148329	0.0138884	0.000192889			2243	9.05455	0.096964	0.29006	0.193096	18.0315
3444	1.3875	0.148432		0.0285596	0.0148585	0.013701	0.000187719			2244	9.00133	0.096394	0.289418	0.193024	18.0247
3445	1.38641	0.147118		0.0273071	0.0148469	0.0124602	0.000155257			2245	8.95427	0.0958901	0.288717	0.192827	18.0063
3446	1.3855	0.145787		0.026039	0.0148371	0.0112019	0.000125482			2246	8.90499	0.0953623	0.287937	0.192575	17.9827
3447	1.38798	0.146146		0.0264601	0.0148637	0.0115964	0.000134477			2247	8.85924	0.0948724	0.287212	0.192339	17.9607
3448	1.38978	0.148043		0.0284196	0.014883	0.0135367	0.000183241			2248	8.80595	0.0943017	0.286553	0.192252	17.9526
3449	1.39327	0.149658		0.0300966	0.0149203	0.0151763	0.00023032			2249	8.75823	0.0937907	0.285839	0.192048	17.9336
3450	1.39093	0.150171		0.0306714	0.0148953	0.0157761	0.000248885			2250	8.7152	0.0933299	0.285088	0.191758	17.9065
3451	1.39201	0.150164		0.0307272	0.0149068	0.0158204	0.000250285			2251	8.6714	0.0928608	0.28445	0.191589	17.8907
3452	1.39233	0.150171		0.0307966	0.0149103	0.0158863	0.000252375			2252	8.6327	0.0924464	0.283889	0.191442	17.877
3453	1.39615	0.150087		0.0307743	0.0149512	0.0158232	0.000250373			2253	8.60152	0.0921125	0.283203	0.191091	17.8441
3454	1.39753	0.149851		0.0306005	0.0149659	0.0156346	0.00024444			2254	8.57487	0.0918272	0.282363	0.190536	17.7923
3455	1.39253	0.149707		0.0305189	0.0149124	0.0156065	0.000243564			2255	8.51729	0.0912105	0.281478	0.190268	17.7673
3456	1.3976	0.149694		0.0305686	0.0149667	0.0156019	0.000243418			2256	8.45388	0.0905314	0.280536	0.190005	17.7427
3457	1.39845	0.149602		0.0305386	0.0149758	0.0155627	0.000242199			2257	8.37776	0.0897163	0.279464	0.189748	17.7187
3458	1.39899	0.149371		0.0303697	0.0149816	0.0153881	0.000236793			2258	8.30406	0.0889271	0.278365	0.189438	17.6898
3459	1.39936	0.149037		0.0300986	0.0149855	0.0151131	0.000228404			2259	8.24014	0.0882426	0.277392	0.189149	17.6628
3460	1.39912	0.148549		0.0296722	0.014983	0.0146892	0.000215773			2260	8.18272	0.0876277	0.276504	0.188876	17.6374
3461	1.40295	0.148078		0.0292634	0.015024	0.0142395	0.000202762			2261	8.13199	0.0870844	0.275584	0.188499	17.6022
3462	1.40266	0.148118		0.0293657	0.0150209	0.0143448	0.000205772			2262	8.07474	0.0864713	0.274682	0.188211	17.5752
3463	1.402	0.148718		0.0300277	0.0150138	0.0150139	0.000225418			2263	8.02652	0.0859549	0.273891	0.187936	17.5496
3464	1.40003	0.149139		0.0305117	0.0149927	0.015519	0.000240839			2264	7.97528	0.0854062	0.273125	0.187719	17.5293
3465	1.40118	0.148909		0.030344	0.0150051	0.0153389	0.000235283			2265	7.92826	0.0849027	0.27226	0.187358	17.4956
3466	1.39841	0.148538		0.0300345	0.0149754	0.0150591	0.000226778			2266	7.86876	0.0842655	0.271357	0.187091	17.4707
3467	1.40137	0.148687		0.030246	0.0150071	0.0152389	0.000232224			2267	7.8041	0.083573	0.270501	0.186928	17.4555
3468	1.40522	0.149135		0.0307565	0.0150483	0.0157081	0.000246746			2268	7.72604	0.0827371	0.269622	0.186885	17.4514
3469	1.40032	0.149352		0.0310358	0.0149958	0.01604	0.000257281			2269	7.65175	0.0819416	0.268672	0.18673	17.437
3470	1.40669	0.149348		0.0310936	0.015064	0.0160296	0.000256947			2270	7.59147	0.0812961	0.267765	0.186469	17.4126
3471	1.40985	0.149328		0.0311364	0.0150979	0.0160384	0.000257231			2271	7.51541	0.0804815	0.266972	0.18649	17.4146
3472	1.4082	0.14915		0.0310208	0.0150802	0.0159406	0.000254102			2272	7.44481	0.0797255	0.266182	0.186457	17.4114
3473	1.40613	0.148706		0.0306392	0.015058	0.0155812	0.000242772			2273	7.36871	0.0789106	0.265325	0.186414	17.4075
3474	1.4056	0.148396		0.0303909	0.0150524	0.0153386	0.000235272			2274	7.2956	0.0781276	0.264494	0.186366	17.403
3475	1.41021	0.148636		0.0306932	0.0151018	0.0155914	0.000243092			2275	7.21105	0.0772222	0.263751	0.186528	17.4181
3476	1.40889	0.149163		0.0312825	0.0150876	0.0161949	0.000262273			2276	7.13651	0.0764239	0.263026	0.186602	17.425
3477	1.40913	0.149326		0.0315079	0.0150901	0.0164178	0.000269545			2277	7.05415	0.0755419	0.262299	0.186757	17.4395
3478	1.40524	0.148776		0.0310197	0.0150486	0.0159711	0.000255077			2278	6.97181	0.0746602	0.26166	0.187	17.4622
3479	1.41025	0.147586		0.0298926	0.0151022	0.0147904	0.000218755			2279	6.87831	0.073659	0.261115	0.187457	17.5048
3480	1.41567	0.146202		0.0285707	0.0151602	0.0134105	0.000179842			2280	6.78791	0.0726908	0.260561	0.187871	17.5435
3481	1.41567	0.145473		0.0279033	0.0151602	0.0127431	0.000162386			2281	6.69914	0.0717402	0.259945	0.188205	17.5747
3482	1.4165	0.14606		0.0285533	0.0151691	0.0133842	0.000179138			2282	6.60036	0.0706824	0.259184	0.188501	17.6024
3483	1.41232	0.147472		0.0300271	0.0151244	0.0149027	0.000222091			2283	6.48957	0.0694959	0.258	0.188504	17.6026
3484	1.41369	0.148394		0.0310114	0.015139	0.0158724	0.000251935			2284	6.3817	0.0683408	0.256157	0.187816	17.5384
3485	1.41035	0.148192		0.030872	0.0151033	0.0157687	0.000248651			2285	6.25057	0.0669365	0.253792	0.186856	17.4487
3486	1.41356	0.147409		0.0301513	0.0151376	0.0150137	0.00022541			2286	6.13396	0.0656878	0.25125	0.185562	17.3279
3487	1.41745	0.147007		0.0298109	0.0151792	0.0146317	0.000214086			2287	6.016	0.0644245	0.248691	0.184267	17.2069
3488	1.41633	0.147384		0.0302507	0.0151673	0.0150835	0.000227511			2288	5.91122	0.0633025	0.246081	0.182778	17.068
3489	1.42036	0.14818		0.0311088	0.0152104	0.0158984	0.000252759			2289	5.80209	0.0621338	0.243489	0.181355	16.9351
3490	1.42328	0.14885		0.031841	0.0152417	0.0165994	0.000275539			2290	5.70042	0.061045	0.241038	0.179993	16.8079
3491	1.41861	0.149104		0.0321571	0.0151917	0.0169653	0.000287823			2291	5.60305	0.0600024	0.238643	0.178641	16.6816
3492	1.41967	0.148909		0.0320246	0.0152031	0.0168215	0.000282964			2292	5.51265	0.0590342	0.236111	0.177077	16.5355
3493	1.42206	0.148349		0.0315269	0.0152287	0.0162982	0.000265632			2293	5.42797	0.0581274	0.233502	0.175375	16.3766
3494	1.42119	0.147597		0.0308371	0.0152193	0.0156178	0.000243916			2294	5.34795	0.0572704	0.231033	0.173762	16.226
3495	1.4206	0.147008		0.0303105	0.015213	0.0150976	0.000227937			2295	5.2725	0.0564625	0.228704	0.172241	16.084
3496	1.42577	0.147012		0.0303765	0.0152684	0.0151081	0.000228254			2296	5.19901	0.0556755	0.226371	0.170696	15.9397
3497	1.42256	0.14763		0.0310567	0.015234	0.0158227	0.000250358			2297	5.1324	0.0549622	0.224055	0.169093	15.79
3498	1.42757	0.148162		0.0316507	0.0152877	0.016363	0.000267749			2298	5.05702	0.054155	0.221802	0.167647	15.655
3499	1.4275	0.147714		0.0312655	0.0152869	0.0159786	0.000255316			2299	4.99665	0.0535084	0.219452	0.165944	15.4959
3500	1.42922	0.146025		0.0296381	0.0153053	0.0143328	0.00020543			2300	4.93054	0.0528005	0.216919	0.164118	15.3255
3501	1.42232	0.143712		0.0273876	0.0152314	0.0121562	0.000147774			2301	4.86406	0.0520886	0.214528	0.16244	15.1687
3502	1.42806	0.142035		0.025773	0.0152929	0.01048	0.00010983			2302	4.79972	0.0513995	0.212567	0.161168	15.0499
3503	1.42868	0.142201		0.0260017	0.0152995	0.0107022	0.000114537			2303	4.7325	0.0506797	0.210616	0.159936	14.9349
3504	1.43258	0.144231		0.0280937	0.0153413	0.0127525	0.000162626			2304	4.66994	0.0500098	0.207867	0.157857	14.7408
3505	1.42995	0.14657		0.0304951	0.0153132	0.015182	0.000230492			2305	4.6071	0.0493368	0.20405	0.154713	14.4472
3506	1.43087	0.147456		0.0314428	0.015323	0.0161198	0.000259849			2306	4.54053	0.048624	0.199563	0.150939	14.0948
3507	1.43067	0.146483		0.0305318	0.0153209	0.015211	0.000231373			2307	4.48086	0.047985	0.194861	0.146876	13.7154
3508	1.43193	0.144878		0.0289894	0.0153343	0.0136551	0.000186462			2308	4.41134	0.0472404	0.190145	0.142904	13.3445
3509	1.43439	0.144347		0.0285207	0.0153607	0.0131599	0.000173184			2309	4.34671	0.0465483	0.185668	0.13912	12.9911
3510	1.4327	0.145352		0.0295877	0.0153426	0.0142451	0.000202924			2310	4.27813	0.0458139	0.181779	0.135965	12.6965
3511	1.43004	0.146783		0.0310813	0.0153141	0.0157671	0.000248603			2311	4.21145	0.0450999	0.178593	0.133493	12.4656
3512	1.43473	0.147701		0.0320621	0.0153644	0.0166977	0.000278812			2312	4.13799	0.0443132	0.175974	0.13166	12.2945
3513	1.43518	0.148161		0.0325835	0.0153692	0.0172143	0.000296333			2313	4.07307	0.043618	0.173698	0.13008	12.1469
3514	1.4356	0.148458		0.0329429	0.0153736	0.0175693	0.00030868			2314	3.99548	0.0427871	0.171239	0.128452	11.9949
3515	1.43482	0.148514		0.0330617	0.0153653	0.0176965	0.000313165			2315	3.92302	0.0420111	0.167752	0.125741	11.7417
3516	1.43592	0.148139		0.0327489	0.0153771	0.0173719	0.000301782			2316	3.83569	0.0410759	0.162845	0.121769	11.3708
3517	1.43651	0.147535		0.0322069	0.0153834	0.0168235	0.00028303			2317	3.76173	0.0402839	0.156978	0.116694	10.8969
3518	1.43664	0.147165		0.0318987	0.0153848	0.0165139	0.000272709			2318	3.67106	0.0393129	0.150776	0.111463	10.4085
3519	1.43986	0.146997		0.0317932	0.0154193	0.0163739	0.000268104			2319	3.5803	0.0383409	0.144265	0.105924	9.89125
3520	1.43914	0.146246		0.0311047	0.0154116	0.0156931	0.000246272			2320	3.47276	0.0371894	0.137405	0.100216	9.35819
3521	1.44286	0.144349		0.0292698	0.0154514	0.0138184	0.000190947			2321	3.36917	0.03608	0.130781	0.0947006	8.8432
3522	1.44126	0.142135		0.0271182	0.0154343	0.0116839	0.000136513			2322	3.22794	0.0345676	0.124784	0.0902167	8.42449
3523	1.44197	0.14125		0.0262954	0.0154419	0.0108535	0.000117799			2323	3.0791	0.0329737	0.118788	0.0858146	8.01342
3524	1.44899	0.141938		0.0270452	0.015517	0.0115281	0.000132898			2324	2.86055	0.0306332	0.112319	0.081686	7.62788
3525	1.44682	0.142435		0.027605	0.0154938	0.0121112	0.000146682			2325	2.66434	0.0285321	0.106005	0.077473	7.23447
3526	1.44848	0.141686		0.0269185	0.0155116	0.0114069	0.000130118			2326	2.59852	0.0278272	0.10051	0.0726824	6.78713
3527	1.4476	0.140876		0.0261708	0.0155022	0.0106686	0.000113818			2327	2.59295	0.0277676	0.0956731	0.0679056	6.34106
3528	1.4514	0.141618		0.0269749	0.0155428	0.0114321	0.000130692			2328	2.5789	0.0276171	0.0915727	0.0639556	5.97221
3529	1.4528	0.143566		0.0289845	0.0155578	0.0134267	0.000180275			2329	2.5858	0.027691	0.088955	0.061264	5.72087
3530	1.45274	0.14534		0.0308209	0.0155572	0.0152636	0.000232978			2330	2.57781	0.0276055	0.0876727	0.0600672	5.60911
3531	1.45637	0.146697		0.03224	0.0155961	0.0166439	0.00027702			2331	2.58362	0.0276676	0.0864002	0.0587326	5.48448
3532	1.45875	0.147823		0.0334285	0.0156216	0.0178069	0.000317086			2332	2.58924	0.0277279	0.0847556	0.0570277	5.32528
3533	1.4591	0.148034		0.0337024	0.0156253	0.0180771	0.00032678			2333	2.58606	0.0276938	0.0834924	0.0557986	5.2105
3534	1.46381	0.146788		0.0325186	0.0156757	0.0168428	0.000283682			2334	2.60347	0.0278802	0.0821725	0.0542923	5.06985
3535	1.46286	0.145202		0.030994	0.0156656	0.0153284	0.00023496			2335	2.59288	0.0277668	0.0795019	0.0517352	4.83106
3536	1.46415	0.145049		0.0309037	0.0156794	0.0152243	0.000231779			2336	2.60897	0.0279391	0.0761548	0.0482157	4.50241
3537	1.46712	0.146361		0.0322777	0.0157112	0.0165666	0.000274451			2337	2.60317	0.027877	0.0743375	0.0464605	4.3385
3538	1.4717	0.147568		0.0335475	0.0157602	0.0177873	0.000316389			2338	2.61075	0.0279582	0.0739862	0.046028	4.29812
3539	1.47035	0.147903		0.0339443	0.0157458	0.0181985	0.000331186			2339	2.61257	0.0279776	0.072334	0.0443563	4.14202
3540	1.47694	0.14754		0.0336434	0.0158164	0.0178271	0.000317804			2340	2.61535	0.0280074	0.0683343	0.0403269	3.76575
3541	1.47611	0.14634		0.0325059	0.0158075	0.0166984	0.000278837			2341	2.62962	0.0281602	0.0647522	0.036592	3.41698
3542	1.47714	0.143951		0.030179	0.0158185	0.0143605	0.000206225			2342	2.62499	0.0281106	0.0647279	0.0366172	3.41934
3543	1.4799	0.140865		0.0271553	0.0158481	0.0113072	0.000127852			2343	2.63547	0.0282229	0.0683727	0.0401498	3.74921
3544	1.48668	0.138458		0.0248103	0.0159207	0.00888965	7.90259e-05			2344	2.63698	0.0282391	0.075441	0.047202	4.40775
3545	1.48437	0.137821		0.0242358	0.0158959	0.00833992	6.95543e-05			2345	2.64192	0.0282919	0.0878459	0.0595539	5.56118
3546	1.49549	0.139104		0.0255817	0.016015	0.00956673	9.15224e-05			2346	2.65196	0.0283995	0.104453	0.0760531	7.10188
3547	1.49678	0.141859		0.028398	0.0160288	0.0123692	0.000152996			2347	2.65569	0.0284395	0.118259	0.0898199	8.38743
3548	1.49422	0.144603		0.0312048	0.0160014	0.0152033	0.000231141			2348	2.66597	0.0285496	0.123974	0.0954245	8.9108
3549	1.49922	0.145393		0.0320569	0.0160549	0.0160019	0.000256061			2349	2.67349	0.02863	0.120962	0.0923318	8.622
3550	1.50497	0.143828		0.0305539	0.0161166	0.0144373	0.000208437			2350	2.68535	0.028757	0.110262	0.0815047	7.61096
3551	1.50552	0.141641		0.0284297	0.0161224	0.0123073	0.000151469			2351	2.69505	0.0288609	0.0944034	0.0655425	6.12039
3552	1.51637	0.141419		0.0282698	0.0162386	0.0120311	0.000144748			2352	2.70466	0.0289639	0.0785176	0.0495537	4.62736
3553	1.51512	0.143565		0.0304778	0.0162252	0.0142525	0.000203134			2353	2.72562	0.0291883	0.0663764	0.0371882	3.47265
3554	1.51771	0.145903		0.0328782	0.0162529	0.0166253	0.0002764			2354	2.73025	0.0292379	0.0552888	0.0260509	2.43264
3555	1.52243	0.14699		0.0340278	0.0163035	0.0177244	0.000314153			2355	2.74435	0.0293888	0.0425238	0.013135	1.22655
3556	1.52576	0.146974		0.0340742	0.0163392	0.017735	0.000314531			2356	2.76759	0.0296377	0.0313187	0.00168096	0.156969
3557	1.52868	0.146296		0.033458	0.0163704	0.0170876	0.000291985			2357	2.77767	0.0297457	0.0243889	-0.00535683	-0.500224
3558	1.53163	0.145175		0.0323995	0.0164021	0.0159974	0.000255918			2358	2.78909	0.029868	0.0189098	-0.0109582	-1.02329
3559	1.53826	0.143954		0.0312404	0.016473	0.0147675	0.000218078			2359	2.81509	0.0301464	0.0144847	-0.0156617	-1.4625
3560	1.54435	0.143053		0.0304015	0.0165382	0.0138632	0.000192189			2360	2.84763	0.0304949	0.0148838	-0.0156111	-1.45778
3561	1.5483	0.142352		0.0297632	0.0165805	0.0131827	0.000173784			2361	2.86195	0.0306483	0.0184529	-0.0121954	-1.13881
3562	1.5484	0.141067		0.0285406	0.0165816	0.011959	0.000143018			2362	2.88572	0.0309028	0.0204049	-0.0104979	-0.980297
3563	1.55595	0.138314		0.0258493	0.0166624	0.00918691	8.43993e-05			2363	2.93071	0.0313846	0.0226904	-0.00869419	-0.811868
3564	1.56038	0.133607		0.0212046	0.0167099	0.00449474	2.02027e-05			2364	2.97116	0.0318178	0.0293497	-0.00246809	-0.230472
3565	1.56324	0.127653		0.0153126	0.0167406	-0.00142794	2.03902e-06			2365	3.00772	0.0322093	0.0384739	0.00626461	0.584993
3566	1.56822	0.123943		0.0116651	0.0167939	-0.00512878	2.63044e-05			2366	3.05209	0.0326844	0.0471651	0.0144806	1.35221
3567	1.57275	0.127562		0.0153469	0.0168424	-0.00149548	2.23646e-06			2367	3.10428	0.0332433	0.0568704	0.0236271	2.20631
3568	1.57555	0.136289		0.0241354	0.0168724	0.00726303	5.27516e-05			2368	3.15518	0.0337884	0.0687789	0.0349905	3.26743
3569	1.58539	0.142653		0.0305618	0.0169778	0.0135841	0.000184527			2369	3.1976	0.0342427	0.0809975	0.0467548	4.36599
3570	1.58875	0.145107		0.0330781	0.0170137	0.0160644	0.000258066			2370	3.23416	0.0346342	0.0925633	0.057929	5.40945
3571	1.59657	0.145649		0.0336829	0.0170974	0.0165854	0.000275076			2371	3.27471	0.0350685	0.10459	0.0695215	6.49196
3572	1.60181	0.145521		0.0336166	0.0171535	0.0164631	0.000271033			2372	3.31237	0.0354717	0.117175	0.0817036	7.62953
3573	1.60517	0.144877		0.0330348	0.0171895	0.0158452	0.000251072			2373	3.35257	0.0359022	0.129147	0.0932448	8.70725
3574	1.61106	0.144031		0.0322512	0.0172526	0.0149986	0.000224958			2374	3.39334	0.0363388	0.140249	0.10391	9.70316
3575	1.61924	0.143723		0.0320054	0.0173402	0.0146652	0.000215068			2375	3.4286	0.0367164	0.150943	0.114227	10.6666
3576	1.61899	0.143924		0.0322687	0.0173376	0.0149311	0.000222938			2376	3.46903	0.0371494	0.161031	0.123882	11.5682
3577	1.62486	0.143863		0.0322699	0.0174004	0.0148695	0.000221102			2377	3.50311	0.0375144	0.170042	0.132528	12.3755
3578	1.63335	0.143444		0.0319132	0.0174913	0.0144219	0.000207992			2378	3.54092	0.0379192	0.178125	0.140206	13.0925
3579	1.63543	0.143357		0.0318888	0.0175136	0.0143753	0.000206648			2379	3.5724	0.0382564	0.185656	0.147399	13.7642
3580	1.64004	0.143746		0.03234	0.017563	0.014777	0.000218361			2380	3.6092	0.0386505	0.192678	0.154027	14.3832
3581	1.64748	0.143876		0.0325323	0.0176427	0.0148896	0.0002217			2381	3.64179	0.0389994	0.199202	0.160202	14.9598
3582	1.64844	0.143181		0.0318996	0.0176529	0.0142467	0.00020297			2382	3.67822	0.0393896	0.205353	0.165963	15.4977
3583	1.65686	0.141464		0.0302445	0.0177431	0.0125014	0.000156285			2383	3.71393	0.0397719	0.211054	0.171282	15.9944
3584	1.66228	0.138221		0.0270638	0.0178011	0.00926268	8.57973e-05			2384	3.74507	0.0401055	0.215951	0.175845	16.4205
3585	1.66626	0.133025		0.02193	0.0178438	0.00408624	1.66974e-05			2385	3.78061	0.040486	0.219862	0.179376	16.7502
3586	1.66953	0.127455		0.0164219	0.0178788	-0.00145694	2.12268e-06			2386	3.81458	0.0408498	0.222897	0.182047	16.9997
3587	1.67572	0.12668		0.0157095	0.0179451	-0.00223563	4.99803e-06			2387	3.84523	0.0411781	0.225173	0.183995	17.1815
3588	1.67307	0.133271		0.022363	0.0179167	0.00444629	1.97695e-05			2388	3.87925	0.0415424	0.226714	0.185172	17.2914
3589	1.67755	0.139953		0.0291072	0.0179647	0.0111425	0.000124155			2389	3.90945	0.0418658	0.227717	0.185852	17.3549
[truncated: 1,610 more rows]

## Sheet: Nitrogen Fit
This sheet fits the A and B nitrogen components (+D component) to the raw spectrum that has had the Type IIa component removed, and then been normalised to a thickness of 1cm. A linear correction (baseline) is also applied during the fit.
ACTION: Run the solver function, minimizing the value in N14 (red cell) by changing the values in cells C-G6 (orange cells). Then look at the graphs to check the quality of the fit. Manual manipulation of the nitrogen components is possible by changing the values in the orange cells.
OPTION: If the peaks of the spectrum are saturated, you can exclude data from the fit by running solver to minimise the value in P15 (pink cell), after setting a saturation cut off value (above which all data is excluded from the fit). Also, the amount of D component used in the fit can be limited using the criteria that cell G7 <= I7 (grey cell), which is based upon the relationship of Woods.
Stage of		Equation of 'baseline'																				wavenumber	cctn at	from Liggins 2010 PhD thesis
Aggregation		mX	c	A factor	B factor	D factor		Max D contribution			SATURATION CUT OFF										30	resolution	1344										-
A => B		-0.0112712	39.1768	11.0553	0.927533	0.403477		0.403477			90											0.5	30										C => A
																						1	37										A => B
						Total N	% IaB															2	42
			N cctn	182.412	73.6462	256.058	28.7615															4	65
	Normalized						Baseline							no cut off		using cut off
	-T2						Corrected
Wavenumber	Data	C comp	A comp	B comp	D comp		Data	A comp	B comp	D comp	Fit	Residual	Squares	SUM		SUM
1001	28.0754	0.167779	0.027712	0.737664	0		0.181093	0.306364	0.684208	0	0.990571	-0.809479	0.655255	31.7007	0.655255	31.7007
1002	28.0932	0.166766	0.0300084	0.754447	0		0.210116	0.331751	0.699775	0	1.03153	-0.82141	0.674714		0.674714
1003	28.1062	0.1682	0.0254724	0.769229	0		0.234434	0.281604	0.713486	0	0.99509	-0.760656	0.578597		0.578597
1004	28.1258	0.171405	0.0301394	0.790028	0		0.265354	0.3332	0.732777	0	1.06598	-0.800622	0.640996		0.640996
1005	28.1406	0.169398	0.0292498	0.792831	0		0.291333	0.323365	0.735377	0	1.05874	-0.767409	0.588917		0.588917
1006	28.1236	0.172424	0.0226349	0.792358	0		0.285648	0.250235	0.734939	0	0.985174	-0.699526	0.489336		0.489336
1007	28.1087	0.172807	0.0275861	0.801568	0		0.281982	0.304973	0.743481	0	1.04845	-0.766471	0.587478		0.587478
1008	28.1257	0.175811	0.0314273	0.81275	0		0.310244	0.347437	0.753852	0	1.10129	-0.791046	0.625753		0.625753
1009	28.1375	0.175412	0.0254469	0.819263	0		0.333408	0.281323	0.759894	0	1.04122	-0.707809	0.500994		0.500994
1010	28.1383	0.174691	0.0263359	0.826942	0		0.345393	0.291151	0.767017	0	1.05817	-0.712774	0.508047		0.508047
1011	28.1374	0.175118	0.0290745	0.824174	0		0.355816	0.321427	0.764449	0	1.08588	-0.730061	0.532988		0.532988
1012	28.163	0.177881	0.022796	0.819241	0		0.39268	0.252016	0.759874	0	1.01189	-0.61921	0.383421		0.383421
1013	28.1566	0.179111	0.0239298	0.804395	0		0.397571	0.264551	0.746103	0	1.01065	-0.613083	0.375871		0.375871
1014	28.1301	0.18166	0.0296532	0.79869	0		0.382269	0.327825	0.740812	0	1.06864	-0.686368	0.471101		0.471101
1015	28.102	0.183316	0.0249174	0.78619	0		0.365503	0.275469	0.729217	0	1.00469	-0.639184	0.408556		0.408556
1016	28.1014	0.185175	0.0226625	0.775566	0		0.376146	0.25054	0.719363	0	0.969903	-0.593758	0.352548		0.352548
1017	28.0869	0.186854	0.0262907	0.757242	0		0.372973	0.290651	0.702368	0	0.993019	-0.620046	0.384457		0.384457
1018	28.0724	0.192564	0.0236337	0.737899	0		0.369689	0.261277	0.684426	0	0.945703	-0.576014	0.331792		0.331792
1019	28.0765	0.193295	0.0204969	0.729047	0		0.385094	0.226599	0.676215	0	0.902814	-0.517721	0.268035		0.268035
1020	28.0966	0.19454	0.0283274	0.721243	0		0.416431	0.313167	0.668977	0	0.982144	-0.565713	0.320031		0.320031
1021	28.0913	0.195759	0.0267936	0.709034	0		0.422368	0.29621	0.657653	0	0.953863	-0.531495	0.282487		0.282487
1022	28.0706	0.199826	0.0223855	0.699657	0		0.412976	0.247478	0.648955	0	0.896433	-0.483457	0.233731		0.233731
1023	28.0602	0.202257	0.0253661	0.684153	0		0.413827	0.28043	0.634575	0	0.915005	-0.501179	0.25118		0.25118
1024	28.0575	0.204439	0.0266693	0.667943	0		0.422428	0.294837	0.61954	0	0.914376	-0.491948	0.242013		0.242013
1025	28.0381	0.206521	0.0230467	0.656378	0		0.414304	0.254788	0.608813	0	0.863601	-0.449297	0.201867		0.201867
1026	28.0264	0.209663	0.026821	0.655971	0		0.413886	0.296514	0.608435	0	0.904949	-0.491063	0.241143		0.241143
1027	28.0411	0.212528	0.028187	0.646812	0		0.439865	0.311615	0.59994	0	0.911555	-0.47169	0.222491		0.222491
1028	28.0697	0.215177	0.0217269	0.643582	0		0.479673	0.240197	0.596944	0	0.837141	-0.357468	0.127783		0.127783
1029	28.0859	0.216723	0.0241746	0.628436	0		0.507157	0.267257	0.582895	0	0.850152	-0.342995	0.117646		0.117646
1030	28.0901	0.219982	0.0275378	0.616873	0		0.522614	0.304439	0.57217	0	0.876609	-0.353995	0.125312		0.125312
1031	28.1103	0.224315	0.0238843	0.609351	0		0.554168	0.264048	0.565194	0	0.829242	-0.275074	0.0756658		0.0756658
1032	28.1217	0.22285	0.0257302	0.604272	0		0.57682	0.284454	0.560482	0	0.844936	-0.268116	0.0718864		0.0718864
1033	28.1022	0.226913	0.0309179	0.598752	0		0.568539	0.341806	0.555363	0	0.897168	-0.32863	0.107998		0.107998
1034	28.0907	0.22998	0.027651	0.591478	0		0.568378	0.305689	0.548615	0	0.854304	-0.285926	0.0817539		0.0817539
1035	28.1061	0.23285	0.0254946	0.585667	0		0.59498	0.28185	0.543226	0	0.825076	-0.230096	0.0529443		0.0529443
1036	28.1323	0.233704	0.0291244	0.576894	0		0.6325	0.321978	0.535089	0	0.857067	-0.224567	0.0504304		0.0504304
1037	28.15	0.237801	0.0300893	0.573426	0		0.66148	0.332646	0.531872	0	0.864518	-0.203037	0.0412242		0.0412242
1038	28.1679	0.24033	0.02828	0.570966	0		0.690581	0.312644	0.52959	0	0.842233	-0.151652	0.0229983		0.0229983
1039	28.2015	0.238977	0.0323133	0.563507	0		0.735447	0.357233	0.522671	0	0.879904	-0.144457	0.0208678		0.0208678
1040	28.2144	0.239111	0.0319178	0.556534	0		0.759693	0.35286	0.516204	0	0.869064	-0.109371	0.011962		0.011962
1041	28.2035	0.243393	0.0276549	0.548613	0		0.760052	0.305732	0.508856	0	0.814589	-0.0545371	0.0029743		0.0029743
1042	28.1956	0.243246	0.0312676	0.545804	0		0.763426	0.345672	0.506252	0	0.851924	-0.0884979	0.00783188		0.00783188
1043	28.2189	0.245722	0.0345127	0.541962	0		0.798009	0.381548	0.502688	0	0.884235	-0.0862262	0.00743495		0.00743495
1044	28.2346	0.243486	0.0326216	0.54356	0		0.824948	0.360641	0.50417	0	0.864811	-0.0398633	0.00158908		0.00158908
1045	28.2453	0.24611	0.033052	0.536091	0		0.84691	0.365399	0.497243	0	0.862642	-0.0157323	0.000247506		0.000247506
1046	28.2815	0.245363	0.0362112	0.540617	0		0.894373	0.400325	0.50144	0	0.901765	-0.00739201	5.46418e-05		5.46418e-05
1047	28.3205	0.243897	0.0305911	0.527567	0		0.944696	0.338193	0.489336	0	0.827529	0.117167	0.0137281		0.0137281
1048	28.3383	0.24597	0.0321732	0.530344	0		0.973767	0.355684	0.491912	0	0.847596	0.126172	0.0159193		0.0159193
1049	28.333	0.248234	0.0373147	0.52353	0		0.979678	0.412524	0.485592	0	0.898116	0.081562	0.00665236		0.00665236
1050	28.3471	0.247598	0.0352484	0.522846	0		1.00512	0.389681	0.484957	0	0.874638	0.130487	0.0170268		0.0170268
1051	28.3655	0.247416	0.0350379	0.525155	0		1.03472	0.387354	0.487099	0	0.874453	0.160267	0.0256856		0.0256856
1052	28.3742	0.246589	0.037499	0.523255	0		1.05475	0.414562	0.485336	0	0.899898	0.154853	0.0239794		0.0239794
1053	28.3891	0.247931	0.0355598	0.517879	0		1.08087	0.393124	0.48035	0	0.873474	0.207394	0.0430123		0.0430123
1054	28.4246	0.246364	0.0338222	0.515212	0		1.12764	0.373914	0.477876	0	0.85179	0.275855	0.0760958		0.0760958
1055	28.468	0.24644	0.0406022	0.512973	0		1.18238	0.448869	0.475799	0	0.924668	0.257714	0.0664165		0.0664165
1056	28.479	0.246813	0.0394975	0.508273	0		1.20457	0.436655	0.47144	0	0.908095	0.296478	0.0878992		0.0878992
1057	28.4764	0.248179	0.0371592	0.502868	0		1.2133	0.410806	0.466427	0	0.877232	0.336064	0.112939		0.112939
1058	28.4971	0.244545	0.0409163	0.497449	0		1.24526	0.452341	0.461401	0	0.913742	0.331522	0.109907		0.109907
1059	28.5189	0.244053	0.0415505	0.500397	0		1.2783	0.459353	0.464135	0	0.923487	0.35481	0.12589		0.12589
1060	28.5295	0.241473	0.0390713	0.502881	0		1.30016	0.431944	0.466439	0	0.898383	0.401776	0.161424		0.161424
1061	28.5555	0.240909	0.0434428	0.516795	0		1.3375	0.480272	0.479345	0	0.959617	0.377881	0.142794		0.142794
1062	28.6019	0.24021	0.0465786	0.527707	0		1.3951	0.51494	0.489466	0	1.00441	0.390693	0.152641		0.152641
1063	28.6445	0.240372	0.0433892	0.535145	0		1.44899	0.47968	0.496365	0	0.976045	0.472949	0.223681		0.223681
1064	28.6633	0.238059	0.0444391	0.544436	0		1.47907	0.491287	0.504982	0	0.996269	0.482803	0.233099		0.233099
1065	28.6844	0.240526	0.0482774	0.553602	0		1.51147	0.533721	0.513484	0	1.0472	0.464262	0.215539		0.215539
1066	28.721	0.24121	0.0467866	0.561158	0		1.55932	0.517238	0.520493	0	1.03773	0.521589	0.272056		0.272056
1067	28.7393	0.24591	0.0477147	0.574229	0		1.58893	0.527499	0.532616	0	1.06012	0.528813	0.279643		0.279643
1068	28.741	0.24581	0.0543185	0.587485	0		1.60183	0.600506	0.544912	0	1.14542	0.45641	0.20831		0.20831
1069	28.763	0.248001	0.0514403	0.595256	0		1.63513	0.568686	0.55212	0	1.12081	0.514321	0.264526		0.264526
1070	28.8079	0.249394	0.0500788	0.605668	0		1.6913	0.553635	0.561777	0	1.11541	0.575884	0.331642		0.331642
1071	28.85	0.253796	0.0538974	0.617572	0		1.74464	0.595851	0.572819	0	1.16867	0.575973	0.331745		0.331745
1072	28.8691	0.258208	0.0548667	0.627496	0		1.77505	0.606567	0.582024	0	1.18859	0.586457	0.343931		0.343931
1073	28.8978	0.26098	0.0536757	0.643232	0		1.815	0.5934	0.596619	0	1.19002	0.624982	0.390602		0.390602
1074	28.9318	0.2638	0.0600412	0.656799	0		1.86031	0.663772	0.609203	0	1.27298	0.587332	0.344959		0.344959
1075	28.9449	0.270998	0.0592345	0.677545	0		1.88465	0.654854	0.628445	0	1.2833	0.601349	0.36162		0.36162
1076	28.9512	0.278002	0.0559195	0.68222	0		1.90219	0.618205	0.632782	0	1.25099	0.6512	0.424062		0.424062
1077	28.9858	0.28275	0.0614011	0.69421	0		1.94814	0.678806	0.643903	0	1.32271	0.625434	0.391168		0.391168
1078	29.0287	0.294181	0.0637251	0.702828	0		2.00228	0.704499	0.651897	0	1.3564	0.645886	0.417169		0.417169
1079	29.0456	0.302325	0.0639492	0.72602	0		2.03046	0.706976	0.673407	0	1.38038	0.650078	0.422602		0.422602
1080	29.0514	0.309657	0.0663102	0.734581	0		2.04749	0.733078	0.681349	0	1.41443	0.63306	0.400765		0.400765
1081	29.0699	0.31964	0.0702229	0.750666	0		2.07732	0.776334	0.696267	0	1.4726	0.604723	0.365689		0.365689
1082	29.0866	0.332401	0.0680715	0.770775	0		2.10521	0.752549	0.714919	0	1.46747	0.637744	0.406717		0.406717
1083	29.0744	0.346952	0.071366	0.789929	0		2.10431	0.788971	0.732686	0	1.52166	0.582656	0.339488		0.339488
1084	29.0699	0.360674	0.0758356	0.814343	0		2.11111	0.838383	0.75533	0	1.59371	0.517392	0.267695		0.267695
1085	29.1041	0.377741	0.0766321	0.850196	0		2.15654	0.847189	0.788586	0	1.63577	0.520764	0.271195		0.271195
1086	29.1732	0.401421	0.0797465	0.888503	0		2.23693	0.88162	0.824116	0	1.70574	0.531189	0.282162		0.282162
1087	29.2509	0.430524	0.087983	0.950401	0		2.32595	0.972677	0.881529	0	1.85421	0.471743	0.222541		0.222541
1088	29.3523	0.457302	0.0940367	1.0155	0		2.43858	1.0396	0.941912	0	1.98151	0.457061	0.208905		0.208905
1089	29.4656	0.464971	0.0996084	1.0661	0		2.56315	1.1012	0.988845	0	2.09004	0.473112	0.223835		0.223835
1090	29.5333	0.470233	0.106897	1.10403	0		2.64213	1.18178	1.02402	0	2.20581	0.436319	0.190374		0.190374
1091	29.5516	0.471701	0.108133	1.13157	0		2.67171	1.19544	1.04957	0	2.24501	0.426703	0.182075		0.182075
1092	29.5572	0.477886	0.109905	1.15635	0		2.68858	1.21503	1.07255	0	2.28758	0.400997	0.160798		0.160798
1093	29.5766	0.478697	0.112559	1.16594	0		2.7192	1.24437	1.08145	0	2.32582	0.393381	0.154749		0.154749
1094	29.5777	0.483751	0.112374	1.17381	0		2.73165	1.24233	1.08875	0	2.33108	0.400575	0.16046		0.16046
1095	29.5526	0.484348	0.111622	1.18196	0		2.71776	1.23401	1.09631	0	2.33032	0.387437	0.150108		0.150108
1096	29.5427	0.487784	0.115187	1.18731	0		2.71912	1.27343	1.10127	0	2.3747	0.344422	0.118626		0.118626
1097	29.5456	0.490338	0.120014	1.18585	0		2.7333	1.32679	1.09992	0	2.42671	0.306596	0.0940011		0.0940011
1098	29.5133	0.487693	0.116026	1.19068	0		2.71234	1.2827	1.10439	0	2.3871	0.325243	0.105783		0.105783
1099	29.4599	0.490309	0.116128	1.17924	0		2.67013	1.28383	1.09379	0	2.37761	0.292513	0.085564		0.085564
1100	29.4258	0.49408	0.117923	1.17818	0		2.64732	1.30367	1.0928	0	2.39647	0.250855	0.0629282		0.0629282
1101	29.4003	0.495527	0.116293	1.16755	0		2.63312	1.28565	1.08294	0	2.36859	0.264531	0.0699767		0.0699767
1102	29.3552	0.497553	0.116554	1.15613	0		2.59931	1.28854	1.07235	0	2.36089	0.238419	0.0568438		0.0568438
1103	29.3094	0.502599	0.119783	1.15197	0		2.56475	1.32423	1.0685	0	2.39273	0.172028	0.0295937		0.0295937
1104	29.2823	0.513492	0.116043	1.14598	0		2.54896	1.28289	1.06294	0	2.34582	0.20314	0.0412659		0.0412659
1105	29.2762	0.523069	0.114941	1.14346	0		2.55412	1.27071	1.0606	0	2.33131	0.22281	0.0496444		0.0496444
1106	29.2518	0.536993	0.119772	1.13408	0		2.54101	1.32411	1.0519	0	2.37601	0.165004	0.0272262		0.0272262
1107	29.2299	0.552409	0.118485	1.13407	0		2.53031	1.30989	1.05189	0	2.36178	0.168534	0.0284037		0.0284037
1108	29.2349	0.570301	0.118821	1.1341	0		2.54662	1.3136	1.05192	0	2.36552	0.181098	0.0327965		0.0327965
1109	29.2372	0.591953	0.124624	1.13508	0		2.56013	1.37775	1.05283	0	2.43058	0.129547	0.0167824		0.0167824
1110	29.2205	0.60791	0.126992	1.13975	0		2.55476	1.40393	1.05715	0	2.46109	0.0936756	0.00877512		0.00877512
1111	29.2166	0.631689	0.124024	1.14226	0		2.5621	1.37112	1.05948	0	2.4306	0.131504	0.0172933		0.0172933
1112	29.2352	0.651867	0.128605	1.14328	0		2.59196	1.42177	1.06043	0	2.4822	0.109763	0.0120478		0.0120478
1113	29.2625	0.676801	0.130845	1.14181	0		2.63054	1.44652	1.05907	0	2.50559	0.124941	0.0156102		0.0156102
1114	29.2648	0.701571	0.131033	1.14756	0		2.64411	1.44861	1.0644	0	2.51301	0.131103	0.0171879		0.0171879
1115	29.2663	0.722207	0.13587	1.1515	0		2.65687	1.50209	1.06806	0	2.57014	0.0867275	0.00752165		0.00752165
1116	29.2916	0.748577	0.140654	1.15338	0		2.69351	1.55496	1.0698	0	2.62477	0.0687415	0.00472539		0.00472539
1117	29.3054	0.776429	0.138399	1.15676	0		2.71854	1.53004	1.07293	0	2.60298	0.115561	0.0133543		0.0133543
1118	29.3056	0.802049	0.141615	1.16099	0		2.73003	1.5656	1.07685	0	2.64245	0.0875805	0.00767034		0.00767034
1119	29.3193	0.827835	0.147464	1.16018	0		2.755	1.63025	1.0761	0	2.70635	0.0486451	0.00236635		0.00236635
1120	29.3587	0.853025	0.149193	1.1651	0		2.80564	1.64937	1.08067	0	2.73004	0.0755943	0.0057145		0.0057145
1121	29.3819	0.875067	0.151368	1.17225	0		2.84014	1.67341	1.0873	0	2.76071	0.0794282	0.00630884		0.00630884
1122	29.3866	0.900318	0.157694	1.18021	0		2.85612	1.74335	1.09469	0	2.83804	0.0180831	0.000326998		0.000326998
1123	29.4177	0.920948	0.158904	1.19035	0		2.8985	1.75672	1.10409	0	2.86081	0.0376844	0.00142011		0.00142011
1124	29.4646	0.943376	0.158442	1.19854	0		2.9566	1.75163	1.11168	0	2.86331	0.0932936	0.0087037		0.0087037
1125	29.4995	0.956009	0.167223	1.21219	0		3.00285	1.84869	1.12435	0	2.97305	0.0298087	0.000888559		0.000888559
1126	29.5212	0.971168	0.169613	1.21419	0		3.03583	1.87512	1.1262	0	3.00133	0.0345063	0.00119068		0.00119068
1127	29.5671	0.982525	0.172386	1.22724	0		3.093	1.90578	1.1383	0	3.04408	0.0489207	0.00239324		0.00239324
1128	29.6152	0.991678	0.176988	1.23919	0		3.15231	1.95665	1.14939	0	3.10604	0.0462738	0.00214126		0.00214126
1129	29.6465	0.997516	0.179513	1.24848	0		3.19491	1.98456	1.158	0	3.14257	0.052339	0.00273937		0.00273937
1130	29.6688	1	0.180321	1.25743	0		3.22846	1.9935	1.1663	0	3.15981	0.0686507	0.00471292		0.00471292
1131	29.7197	1.0015	0.187338	1.27373	0		3.2906	2.07108	1.18143	0	3.25251	0.0380941	0.00145116		0.00145116
1132	29.7735	0.999412	0.192262	1.28851	0		3.35571	2.12551	1.19513	0	3.32064	0.0350696	0.00122987		0.00122987
1133	29.806	0.992762	0.193939	1.30468	0		3.39948	2.14405	1.21013	0	3.35419	0.0452918	0.00205135		0.00205135
1134	29.8353	0.985624	0.198133	1.32712	0		3.44003	2.19041	1.23095	0	3.42137	0.018665	0.000348382		0.000348382
1135	29.8916	0.978152	0.201031	1.3355	0		3.50765	2.22246	1.23872	0	3.46118	0.0464658	0.00215907		0.00215907
1136	29.9527	0.968059	0.203853	1.35797	0		3.57996	2.25365	1.25956	0	3.51321	0.0667477	0.00445525		0.00445525
1137	29.9955	0.953101	0.20726	1.37889	0		3.63405	2.29132	1.27896	0	3.57028	0.0637679	0.00406635		0.00406635
1138	30.039	0.938195	0.214787	1.39857	0		3.6888	2.37453	1.29722	0	3.67175	0.017048	0.000290633		0.000290633
1139	30.1022	0.921558	0.218569	1.42275	0		3.76327	2.41634	1.31965	0	3.73599	0.0272853	0.000744486		0.000744486
1140	30.1579	0.907729	0.220651	1.44887	0		3.83033	2.43936	1.34387	0	3.78323	0.0471042	0.00221881		0.00221881
1141	30.1943	0.886937	0.224696	1.47751	0		3.878	2.48408	1.37044	0	3.85452	0.0234837	0.000551485		0.000551485
1142	30.244	0.872539	0.226261	1.50709	0		3.93889	2.50138	1.39788	0	3.89926	0.0396305	0.00157058		0.00157058
1143	30.3186	0.853404	0.230328	1.5398	0		4.02477	2.54634	1.42821	0	3.97456	0.0502107	0.00252111		0.00252111
1144	30.3804	0.834737	0.23854	1.57736	0		4.09789	2.63712	1.46305	0	4.10018	-0.00228701	5.2304e-06		5.2304e-06
1145	30.4311	0.812834	0.240503	1.62271	0		4.15988	2.65883	1.50511	0	4.16395	-0.00406311	1.65089e-05		1.65089e-05
1146	30.5026	0.794117	0.240977	1.67798	0		4.24265	2.66407	1.55638	0	4.22044	0.0222008	0.000492876		0.000492876
1147	30.5965	0.778837	0.247401	1.74229	0		4.34777	2.73508	1.61603	0	4.35111	-0.0033447	1.1187e-05		1.1187e-05
1148	30.6708	0.771822	0.248914	1.79655	0		4.43334	2.75181	1.66636	0	4.41817	0.0151706	0.000230147		0.000230147
1149	30.731	0.762384	0.251877	1.84926	0		4.50484	2.78457	1.71525	0	4.49982	0.00502695	2.52702e-05		2.52702e-05
1150	30.8101	0.754519	0.256929	1.89565	0		4.59519	2.84042	1.75828	0	4.5987	-0.00351244	1.23372e-05		1.23372e-05
1151	30.9039	0.748221	0.26184	1.9511	0.00460829		4.70026	2.89471	1.80971	0.00185934	4.70629	-0.00602649	3.63186e-05		3.63186e-05
1152	30.9723	0.741801	0.25938	1.99979	0.00921659		4.7799	2.86752	1.85487	0.00371868	4.72611	0.0537888	0.00289323		0.00289323
1153	31.0413	0.736381	0.264834	2.04679	0.0138249		4.86025	2.92782	1.89847	0.00557802	4.83186	0.0283868	0.000805813		0.000805813
1154	31.1276	0.726601	0.271254	2.0831	0.0184332		4.95782	2.99879	1.93214	0.00743736	4.93837	0.0194516	0.000378364		0.000378364
1155	31.2259	0.721618	0.275266	2.11684	0.0230415		5.06737	3.04314	1.96344	0.00929671	5.01588	0.0514944	0.00265168		0.00265168
1156	31.3057	0.711992	0.278553	2.17294	0.0276498		5.15839	3.07948	2.01548	0.011156	5.10611	0.05228	0.0027332		0.0027332
1157	31.3843	0.707415	0.285414	2.21875	0.0322581		5.24835	3.15533	2.05797	0.0130154	5.22631	0.0220308	0.000485355		0.000485355
1158	31.494	0.701953	0.287624	2.26001	0.0368664		5.36928	3.17976	2.09624	0.0148747	5.29087	0.0784072	0.00614769		0.00614769
1159	31.6062	0.693701	0.290162	2.30918	0.0414747		5.49277	3.20782	2.14184	0.0167341	5.3664	0.126369	0.0159692		0.0159692
1160	31.6973	0.685632	0.299034	2.36183	0.0460829		5.59515	3.30591	2.19068	0.0185934	5.51518	0.0799705	0.00639528		0.00639528
1161	31.7923	0.682777	0.305221	2.39793	0.0606759		5.70134	3.3743	2.22416	0.0244813	5.62294	0.078399	0.0061464		0.0061464
1162	31.9125	0.671173	0.30999	2.43915	0.0752688		5.83287	3.42702	2.26239	0.0303692	5.71979	0.113082	0.0127875		0.0127875
1163	32.0364	0.664732	0.316654	2.47335	0.0898618		5.968	3.5007	2.29412	0.0362572	5.83107	0.136926	0.0187487		0.0187487
1164	32.1486	0.658339	0.322104	2.52094	0.104455		6.09146	3.56095	2.33826	0.0421451	5.94135	0.150113	0.022534		0.022534
1165	32.2899	0.648377	0.328675	2.5678	0.119048		6.24409	3.6336	2.38172	0.048033	6.06336	0.180739	0.0326666		0.0326666
1166	32.4661	0.642736	0.340385	2.61421	0.133641		6.43149	3.76305	2.42476	0.0539209	6.24174	0.189753	0.0360061		0.0360061
1167	32.6149	0.630596	0.35037	2.64776	0.148233		6.59161	3.87344	2.45588	0.0598088	6.38913	0.202476	0.0409965		0.0409965
1168	32.7246	0.62438	0.356607	2.66648	0.162826		6.71255	3.94238	2.47325	0.0656967	6.48133	0.231221	0.0534632		0.0534632
1169	32.8282	0.620894	0.364099	2.69158	0.177419		6.82748	4.02522	2.49653	0.0715846	6.59333	0.234151	0.0548268		0.0548268
1170	32.9345	0.616556	0.370168	2.70673	0.192012		6.94498	4.09231	2.51058	0.0774725	6.68037	0.264614	0.0700203		0.0700203
1171	33.0008	0.608341	0.374409	2.6994	0.213134		7.02256	4.1392	2.50378	0.0859945	6.72897	0.293594	0.0861972		0.0861972
1172	33.0372	0.605997	0.381051	2.69469	0.234255		7.07028	4.21263	2.49942	0.0945165	6.80656	0.263721	0.0695489		0.0695489
1173	33.0823	0.598583	0.390889	2.68747	0.255376		7.12663	4.32138	2.49272	0.103038	6.91714	0.209491	0.0438865		0.0438865
1174	33.14	0.594171	0.394922	2.67687	0.276498		7.19564	4.36598	2.48289	0.11156	6.96042	0.235215	0.0553262		0.0553262
1175	33.177	0.588552	0.400871	2.66101	0.297619		7.24391	4.43175	2.46817	0.120082	7.02	0.223909	0.0501351		0.0501351
1176	33.1978	0.583115	0.408826	2.63883	0.31874		7.27597	4.51968	2.44761	0.128604	7.09589	0.180072	0.0324259		0.0324259
1177	33.2215	0.578037	0.412092	2.61764	0.339862		7.31092	4.55579	2.42795	0.137126	7.12087	0.190055	0.036121		0.036121
1178	33.2346	0.571955	0.415977	2.57743	0.360983		7.33531	4.59875	2.39065	0.145648	7.13505	0.200259	0.0401037		0.0401037
1179	33.2107	0.569377	0.4236	2.54093	0.382104		7.32269	4.68301	2.3568	0.15417	7.19398	0.128703	0.0165646		0.0165646
1180	33.1749	0.564955	0.427864	2.51342	0.403226		7.29817	4.73015	2.33128	0.162692	7.22413	0.0740437	0.00548246		0.00548246
1181	33.1594	0.558719	0.429757	2.47736	0.418971		7.29393	4.75109	2.29784	0.169045	7.21797	0.0759565	0.00576939		0.00576939
1182	33.1403	0.552621	0.4332	2.437	0.434716		7.28604	4.78915	2.2604	0.175398	7.22495	0.0610964	0.00373277		0.00373277
1183	33.0917	0.547777	0.435138	2.3909	0.450461		7.24872	4.81058	2.21764	0.181751	7.20997	0.038749	0.00150148		0.00150148
1184	33.0364	0.544473	0.436541	2.34732	0.466206		7.2047	4.82608	2.17722	0.188103	7.19141	0.0132923	0.000176685		0.000176685
1185	33.005	0.539512	0.438246	2.31233	0.481951		7.18462	4.84494	2.14476	0.194456	7.18415	0.000462515	2.13921e-07		2.13921e-07
1186	32.9716	0.536072	0.440554	2.27957	0.497696		7.16244	4.87045	2.11438	0.200809	7.18564	-0.0232009	0.00053828		0.00053828
1187	32.9262	0.530253	0.439092	2.24238	0.513441		7.12828	4.85429	2.07988	0.207162	7.14133	-0.0130513	0.000170336		0.000170336
1188	32.9017	0.525178	0.441678	2.19794	0.529186		7.11514	4.88287	2.03866	0.213514	7.13505	-0.0199114	0.000396462		0.000396462
1189	32.902	0.521802	0.444181	2.16887	0.544931		7.12663	4.91054	2.0117	0.219867	7.1421	-0.0154749	0.000239472		0.000239472
1190	32.8957	0.515849	0.446263	2.13291	0.560676		7.13164	4.93357	1.97834	0.22622	7.13813	-0.00649517	4.21872e-05		4.21872e-05
1191	32.8586	0.512582	0.449045	2.09581	0.582949		7.10584	4.96432	1.94393	0.235207	7.14345	-0.0376152	0.0014149		0.0014149
1192	32.8433	0.507673	0.453836	2.05883	0.605223		7.10176	5.01729	1.90963	0.244193	7.17111	-0.0693441	0.0048086		0.0048086
1193	32.8482	0.502709	0.453255	2.04204	0.627496		7.11799	5.01086	1.89406	0.25318	7.15811	-0.0401179	0.00160945		0.00160945
1194	32.8385	0.496492	0.455312	2.0107	0.64977		7.11953	5.0336	1.865	0.262167	7.16077	-0.0412374	0.00170052		0.00170052
1195	32.8116	0.492444	0.456991	1.97774	0.672043		7.10392	5.05216	1.83442	0.271154	7.15773	-0.0538164	0.00289621		0.00289621
1196	32.8003	0.489693	0.460318	1.94221	0.694316		7.10385	5.08894	1.80146	0.280141	7.17055	-0.066693	0.00444796		0.00444796
1197	32.8031	0.484074	0.462867	1.9101	0.71659		7.11798	5.11712	1.77168	0.289128	7.17793	-0.0599504	0.00359405		0.00359405
1198	32.7863	0.478472	0.466835	1.88798	0.738863		7.11246	5.161	1.75117	0.298114	7.21028	-0.0978224	0.00956923		0.00956923
1199	32.7592	0.474434	0.467333	1.86068	0.761137		7.09654	5.1665	1.72584	0.307101	7.19944	-0.102902	0.0105888		0.0105888
1200	32.7515	0.469167	0.46734	1.82774	0.78341		7.10019	5.16657	1.69529	0.316088	7.17795	-0.0777581	0.00604632		0.00604632
1201	32.7584	0.466448	0.469821	1.79791	0.795699		7.11829	5.194	1.66762	0.321046	7.18266	-0.0643772	0.00414442		0.00414442
1202	32.7382	0.462269	0.474626	1.76582	0.807988		7.10942	5.24712	1.63786	0.326004	7.21099	-0.101572	0.0103168		0.0103168
1203	32.7087	0.459532	0.477445	1.73957	0.820276		7.09113	5.27829	1.61351	0.330963	7.22276	-0.131631	0.0173268		0.0173268
1204	32.6978	0.454264	0.47896	1.71012	0.832565		7.0915	5.29504	1.58619	0.335921	7.21715	-0.125647	0.0157872		0.0157872
1205	32.6969	0.449563	0.479566	1.68344	0.844854		7.1019	5.30174	1.56145	0.340879	7.20406	-0.102159	0.0104365		0.0104365
1206	32.6731	0.444773	0.480349	1.65542	0.857143		7.0894	5.3104	1.53545	0.345837	7.19169	-0.102283	0.0104618		0.0104618
1207	32.6434	0.442635	0.481463	1.62069	0.869432		7.071	5.32271	1.50324	0.350796	7.17675	-0.105744	0.0111818		0.0111818
1208	32.6391	0.435978	0.486576	1.60305	0.88172		7.07796	5.37923	1.48688	0.355754	7.22187	-0.143904	0.0207085		0.0207085
1209	32.628	0.435465	0.487415	1.57771	0.894009		7.07807	5.38851	1.46338	0.360712	7.2126	-0.134524	0.0180968		0.0180968
1210	32.5777	0.428805	0.485826	1.55382	0.906298		7.03904	5.37094	1.44122	0.36567	7.17783	-0.138785	0.0192612		0.0192612
1211	32.5287	0.423552	0.487647	1.53742	0.91321		7.00135	5.39107	1.42601	0.368459	7.18554	-0.184192	0.0339266		0.0339266
1212	32.5152	0.422328	0.486573	1.50627	0.920123		6.9991	5.3792	1.39711	0.371248	7.14756	-0.148462	0.0220409		0.0220409
1213	32.5052	0.418863	0.486145	1.49077	0.927035		7.0004	5.37447	1.38274	0.374037	7.13125	-0.130849	0.0171214		0.0171214
1214	32.4692	0.416081	0.488668	1.46403	0.933948		6.97562	5.40236	1.35794	0.376826	7.13713	-0.161508	0.0260847		0.0260847
1215	32.4332	0.411567	0.491567	1.44776	0.94086		6.95094	5.43441	1.34285	0.379615	7.15687	-0.205934	0.0424089		0.0424089
1216	32.4096	0.409554	0.487651	1.42495	0.947773		6.93857	5.39111	1.32169	0.382404	7.09521	-0.156639	0.0245359		0.0245359
1217	32.3638	0.408034	0.486351	1.40933	0.954685		6.90404	5.37674	1.3072	0.385194	7.06914	-0.165107	0.0272602		0.0272602
1218	32.2981	0.405688	0.486122	1.38389	0.961598		6.84963	5.37422	1.2836	0.387983	7.0458	-0.196178	0.0384858		0.0384858
1219	32.2332	0.399844	0.483383	1.36016	0.96851		6.79599	5.34393	1.26159	0.390772	6.9963	-0.200307	0.0401228		0.0401228
1220	32.1791	0.396332	0.481647	1.33661	0.975422		6.7532	5.32474	1.23975	0.393561	6.95805	-0.20485	0.0419637		0.0419637
1221	32.1053	0.391987	0.479917	1.31184	0.976959		6.69066	5.30562	1.21678	0.39418	6.91658	-0.225916	0.0510382		0.0510382
1222	31.9987	0.385943	0.47497	1.28565	0.978495		6.59531	5.25093	1.19248	0.3948	6.83822	-0.242904	0.0590021		0.0590021
1223	31.8892	0.384037	0.47001	1.25821	0.980031		6.4971	5.19609	1.16703	0.39542	6.75854	-0.261447	0.0683547		0.0683547
1224	31.7794	0.379164	0.465282	1.22952	0.981567		6.39859	5.14383	1.14042	0.39604	6.68029	-0.281696	0.0793529		0.0793529
1225	31.6422	0.377123	0.457837	1.19259	0.983103		6.27265	5.06151	1.10617	0.396659	6.56434	-0.291686	0.0850809		0.0850809
1226	31.4868	0.374115	0.452607	1.15223	0.984639		6.12847	5.00369	1.06873	0.397279	6.4697	-0.34123	0.116438		0.116438
1227	31.3462	0.367846	0.443427	1.10936	0.986175		5.99913	4.90221	1.02897	0.397899	6.32908	-0.329946	0.108864		0.108864
1228	31.2402	0.360099	0.4327	1.06352	0.987711		5.90442	4.78362	0.986452	0.398519	6.16859	-0.264173	0.0697874		0.0697874
1229	31.1605	0.349758	0.429934	1.04002	0.989247		5.83604	4.75304	0.964657	0.399139	6.11684	-0.280799	0.0788482		0.0788482
1230	31.1103	0.342527	0.433932	1.02896	0.990783		5.79711	4.79724	0.954397	0.399758	6.15139	-0.354276	0.125512		0.125512
1231	31.0976	0.339236	0.434404	1.0257	0.991551		5.79567	4.80246	0.951373	0.400068	6.1539	-0.358228	0.128327		0.128327
1232	31.0827	0.337809	0.433258	1.02251	0.99232		5.792	4.78979	0.948413	0.400378	6.13858	-0.34658	0.120117		0.120117
1233	31.0344	0.334688	0.429353	1.02245	0.993088		5.75499	4.74662	0.948353	0.400688	6.09566	-0.340677	0.116061		0.116061
1234	30.9819	0.332044	0.42311	1.02196	0.993856		5.7138	4.6776	0.9479	0.400998	6.0265	-0.312693	0.0977772		0.0977772
1235	30.9689	0.331577	0.418802	1.0274	0.994624		5.71207	4.62997	0.952946	0.401308	5.98422	-0.272148	0.0740645		0.0740645
1236	30.9763	0.335408	0.419248	1.02302	0.995392		5.73071	4.6349	0.948885	0.401618	5.9854	-0.254697	0.0648704		0.0648704
1237	30.9709	0.337168	0.423111	1.02722	0.99616		5.73661	4.67762	0.95278	0.401928	6.03232	-0.295714	0.0874466		0.0874466
1238	30.9603	0.336788	0.423514	1.02983	0.996928		5.73727	4.68207	0.955204	0.402237	6.03951	-0.302243	0.0913506		0.0913506
1239	30.9656	0.333697	0.422851	1.03841	0.997696		5.75385	4.67474	0.96316	0.402547	6.04045	-0.286592	0.0821352		0.0821352
1240	30.9616	0.333626	0.423342	1.04407	0.998464		5.76109	4.68017	0.968408	0.402857	6.05143	-0.290342	0.0842983		0.0842983
1241	30.9293	0.333357	0.419842	1.03911	0.998464		5.7401	4.64147	0.963805	0.402857	6.00813	-0.268033	0.0718416		0.0718416
1242	30.8901	0.332267	0.4182	1.03689	0.998464		5.71218	4.62332	0.961748	0.402857	5.98793	-0.275741	0.076033		0.076033
1243	30.871	0.328331	0.417487	1.03076	0.998464		5.70435	4.61544	0.956061	0.402857	5.97436	-0.270002	0.0729012		0.0729012
1244	30.8729	0.328088	0.415893	1.01848	0.998464		5.71752	4.59781	0.944678	0.402857	5.94535	-0.227831	0.0519072		0.0519072
1245	30.8814	0.325519	0.415727	1.01568	0.998464		5.73723	4.59598	0.942079	0.402857	5.94092	-0.203692	0.0414904		0.0414904
1246	30.9183	0.324424	0.419874	1.01669	0.998464		5.78543	4.64183	0.943018	0.402857	5.9877	-0.202271	0.0409134		0.0409134
1247	30.9732	0.322119	0.421877	1.01566	0.998464		5.8516	4.66397	0.942055	0.402857	6.00888	-0.157283	0.0247379		0.0247379
1248	31.0113	0.322246	0.42478	1.01097	0.998464		5.90096	4.69606	0.937708	0.402857	6.03663	-0.135661	0.018404		0.018404
1249	31.0223	0.321115	0.431218	1.01194	0.998464		5.92323	4.76723	0.938613	0.402857	6.1087	-0.185477	0.0344017		0.0344017
1250	31.0416	0.32077	0.435761	1.00763	0.998464		5.9538	4.81746	0.934615	0.402857	6.15493	-0.201133	0.0404544		0.0404544
1251	31.0783	0.320685	0.434164	1.00787	0.99808		6.00183	4.7998	0.934835	0.402702	6.13734	-0.135512	0.0183635		0.0183635
1252	31.116	0.319222	0.440266	1.01005	0.997696		6.05074	4.86726	0.936854	0.402547	6.20667	-0.155924	0.0243124		0.0243124
1253	31.1587	0.319556	0.446692	1.0105	0.997312		6.10469	4.93831	0.93727	0.402392	6.27797	-0.173282	0.0300266		0.0300266
1254	31.2363	0.320718	0.453969	1.01	0.996928		6.19363	5.01875	0.936807	0.402237	6.3578	-0.164171	0.0269521		0.0269521
1255	31.3397	0.323076	0.462677	1.01474	0.996544		6.30823	5.11502	0.941208	0.402083	6.45831	-0.150077	0.0225231		0.0225231
1256	31.4341	0.323815	0.471538	1.01955	0.99616		6.41392	5.21299	0.945666	0.401928	6.56058	-0.146666	0.021511		0.021511
1257	31.5238	0.322557	0.482977	1.02649	0.995776		6.51486	5.33945	0.952105	0.401773	6.69332	-0.17846	0.0318478		0.0318478
1258	31.6402	0.322255	0.491296	1.03224	0.995392		6.64258	5.43142	0.95744	0.401618	6.79048	-0.147894	0.0218727		0.0218727
1259	31.7899	0.323024	0.50623	1.02772	0.995008		6.80355	5.59652	0.953245	0.401463	6.95122	-0.147676	0.0218083		0.0218083
1260	32.0009	0.321034	0.522789	1.01963	0.994624		7.02578	5.77958	0.94574	0.401308	7.12663	-0.100849	0.0101705		0.0101705
1261	32.2965	0.31893	0.545501	1.00636	0.994624		7.3327	6.03067	0.933433	0.401308	7.36541	-0.0327092	0.00106989		0.00106989
1262	32.6734	0.321379	0.5773	0.998058	0.994624		7.72084	6.38221	0.925732	0.401308	7.70925	0.0115825	0.000134155		0.000134155
1263	33.0541	0.32166	0.609195	0.994474	0.994624		8.11283	6.73482	0.922408	0.401308	8.05854	0.0542899	0.0029474		0.0029474
1264	33.3916	0.320856	0.64245	0.998684	0.994624		8.46166	7.10247	0.926312	0.401308	8.43009	0.0315717	0.00099677		0.00099677
1265	33.7216	0.323163	0.671737	0.999481	0.994624		8.8029	7.42624	0.927052	0.401308	8.7546	0.0482979	0.00233269		0.00233269
1266	34.0764	0.323196	0.70223	0.996789	0.994624		9.16891	7.76335	0.924555	0.401308	9.08921	0.0797027	0.00635252		0.00635252
1267	34.4086	0.323095	0.7306	1.0006	0.994624		9.51244	8.07699	0.92809	0.401308	9.40639	0.106057	0.011248		0.011248
1268	34.6967	0.323779	0.760709	1.00258	0.994624		9.8118	8.40986	0.92993	0.401308	9.74109	0.0707023	0.00499882		0.00499882
1269	34.9847	0.325171	0.788545	1.00152	0.994624		10.111	8.71758	0.928943	0.401308	10.0478	0.0632121	0.00399576		0.00399576
1270	35.2925	0.326071	0.816872	1.00277	0.994624		10.4301	9.03075	0.930105	0.401308	10.3622	0.0679769	0.00462086		0.00462086
1271	35.5906	0.325025	0.840494	1.00419	0.994624		10.7395	9.2919	0.931416	0.401308	10.6246	0.114836	0.0131874		0.0131874
1272	35.8818	0.326878	0.869421	1.00347	0.994624		11.042	9.61169	0.930752	0.401308	10.9438	0.0982053	0.00964428		0.00964428
1273	36.1998	0.328141	0.89212	1.00221	0.994624		11.3712	9.86263	0.929583	0.401308	11.1935	0.177723	0.0315853		0.0315853
1274	36.4989	0.329332	0.914894	0.999207	0.994624		11.6816	10.1144	0.926798	0.401308	11.4425	0.239124	0.0571804		0.0571804
1275	36.7147	0.329116	0.935487	1.0009	0.994624		11.9087	10.3421	0.928367	0.401308	11.6717	0.236951	0.0561457		0.0561457
1276	36.8718	0.328604	0.949868	1.00662	0.994624		12.077	10.5011	0.933672	0.401308	11.836	0.241002	0.058082		0.058082
1277	37.0388	0.326885	0.962466	1.00595	0.994624		12.2553	10.6403	0.933055	0.401308	11.9747	0.280626	0.0787511		0.0787511
1278	37.1898	0.329314	0.979109	1.00268	0.994624		12.4176	10.8243	0.930019	0.401308	12.1557	0.261909	0.0685965		0.0685965
1279	37.2623	0.330757	0.989529	0.997844	0.994624		12.5014	10.9395	0.925533	0.401308	12.2664	0.235006	0.0552278		0.0552278
1280	37.2898	0.329779	0.997032	1.00053	0.994624		12.5402	11.0225	0.928029	0.401308	12.3518	0.188353	0.0354769		0.0354769
1281	37.3349	0.330183	0.999739	1.00127	0.997312		12.5965	11.0524	0.92871	0.402392	12.3835	0.212995	0.0453671		0.0453671
1282	37.357	0.331575	1	0.999984	1		12.6299	11.0553	0.927519	0.403477	12.3863	0.24361	0.0593458		0.0593458
1283	37.2984	0.33239	0.99807	0.999531	1.00269		12.5825	11.0339	0.927099	0.404562	12.3656	0.216928	0.0470576		0.0470576
1284	37.2025	0.333003	0.993238	0.997262	1.00538		12.4979	10.9805	0.924994	0.405646	12.3112	0.186779	0.0348864		0.0348864
1285	37.106	0.33144	0.987421	0.995945	1.00806		12.4127	10.9162	0.923772	0.406731	12.2467	0.165953	0.0275404		0.0275404
1286	36.9607	0.333567	0.978147	0.99856	1.01075		12.2787	10.8137	0.926198	0.407815	12.1477	0.131	0.017161		0.017161
1287	36.7464	0.332253	0.965957	0.996863	1.01344		12.0756	10.6789	0.924624	0.4089	12.0124	0.0631749	0.00399107		0.00399107
1288	36.5485	0.333886	0.952348	0.99246	1.01613		11.889	10.5285	0.92054	0.409985	11.859	0.0299826	0.000898956		0.000898956
1289	36.4033	0.332118	0.937666	0.991213	1.01882		11.7551	10.3662	0.919383	0.411069	11.6966	0.0584631	0.00341793		0.00341793
1290	36.2356	0.335347	0.918708	0.994081	1.02151		11.5986	10.1566	0.922043	0.412154	11.4908	0.107876	0.0116373		0.0116373
1291	35.9969	0.334224	0.902301	0.994196	1.02611		11.3712	9.97519	0.92215	0.414013	11.3114	0.0598622	0.00358348		0.00358348
1292	35.7585	0.333454	0.884091	0.986692	1.03072		11.1441	9.77388	0.91519	0.415873	11.1049	0.0391764	0.00153479		0.00153479
1293	35.5456	0.332212	0.862614	0.998043	1.03533		10.9425	9.53645	0.925719	0.417732	10.8799	0.0626152	0.00392067		0.00392067
1294	35.2953	0.331914	0.841381	0.99014	1.03994		10.7035	9.3017	0.918388	0.419591	10.6397	0.0637755	0.00406731		0.00406731
1295	34.9905	0.332464	0.818362	0.987773	1.04455		10.4099	9.04722	0.916193	0.421451	10.3849	0.0250277	0.000626388		0.000626388
1296	34.7154	0.332083	0.796619	0.987474	1.04916		10.1461	8.80684	0.915915	0.42331	10.1461	-6.42225e-06	4.12452e-11		4.12452e-11
1297	34.4896	0.332192	0.776425	0.983601	1.05376		9.93153	8.5836	0.912323	0.425169	9.92109	0.0104416	0.000109028		0.000109028
1298	34.2448	0.329631	0.753152	0.982072	1.05837		9.69801	8.32631	0.910904	0.427029	9.66424	0.0337681	0.00114028		0.00114028
1299	33.9597	0.328984	0.730696	0.984578	1.06298		9.42417	8.07805	0.913229	0.428888	9.42017	0.00399614	1.59691e-05		1.59691e-05
1300	33.7016	0.327416	0.70658	0.985063	1.06759		9.17738	7.81144	0.913679	0.430747	9.15587	0.0215143	0.000462867		0.000462867
1301	33.4719	0.327498	0.685224	0.984171	1.07591		8.95895	7.57535	0.912851	0.434105	8.9223	0.0366458	0.00134292		0.00134292
1302	33.2162	0.326667	0.662265	0.979885	1.08423		8.71452	7.32153	0.908876	0.437462	8.66787	0.0466518	0.00217639		0.00217639
1303	32.9358	0.325117	0.644043	0.9787	1.09255		8.44535	7.12007	0.907777	0.440819	8.46867	-0.0233157	0.000543623		0.000543623
1304	32.6868	0.321957	0.622389	0.98181	1.10087		8.20766	6.88069	0.910662	0.444176	8.23553	-0.0278716	0.000776826		0.000776826
1305	32.4634	0.321191	0.599859	0.983498	1.10919		7.99553	6.63161	0.912227	0.447533	7.99137	0.00415977	1.73037e-05		1.73037e-05
1306	32.2071	0.317434	0.578491	0.982344	1.11751		7.75049	6.39538	0.911157	0.45089	7.75742	-0.00693422	4.80834e-05		4.80834e-05
1307	31.9376	0.316604	0.559093	0.982498	1.12583		7.49228	6.18093	0.9113	0.454247	7.54647	-0.0541901	0.00293657		0.00293657
1308	31.7283	0.312311	0.538459	0.982229	1.13415		7.29421	5.95281	0.91105	0.457605	7.32147	-0.0272546	0.000742812		0.000742812
1309	31.5573	0.311182	0.519972	0.982936	1.14247		7.13455	5.74844	0.911706	0.460962	7.12111	0.0134437	0.000180734		0.000180734
1310	31.3155	0.309943	0.503072	0.985181	1.15079		6.90402	5.5616	0.913788	0.464319	6.93971	-0.0356839	0.00127334		0.00127334
1311	31.0074	0.304417	0.481421	0.984407	1.16884		6.60719	5.32224	0.91307	0.471601	6.70691	-0.0997228	0.00994463		0.00994463
1312	30.7285	0.303855	0.463016	0.984868	1.18689		6.3395	5.11877	0.913498	0.478884	6.51116	-0.171651	0.0294641		0.0294641
1313	30.529	0.298893	0.444426	0.989602	1.20494		6.15135	4.91325	0.917889	0.486166	6.31731	-0.16596	0.0275426		0.0275426
1314	30.3596	0.292887	0.430806	0.99766	1.22299		5.9932	4.76268	0.925363	0.493448	6.18149	-0.188291	0.0354535		0.0354535
1315	30.1859	0.292826	0.412515	1.00145	1.24104		5.83071	4.56046	0.928879	0.500731	5.99007	-0.159361	0.025396		0.025396
1316	29.9883	0.288653	0.397506	1.00456	1.25909		5.64442	4.39454	0.93176	0.508013	5.83432	-0.189895	0.0360601		0.0360601
1317	29.7516	0.282259	0.379259	1.00972	1.27714		5.41897	4.19282	0.93655	0.515296	5.64466	-0.225689	0.0509353		0.0509353
1318	29.5105	0.277466	0.363568	1.01846	1.29519		5.18916	4.01934	0.944659	0.522578	5.48658	-0.297423	0.0884605		0.0884605
1319	29.3672	0.274194	0.347948	1.02461	1.31324		5.05708	3.84666	0.950358	0.529861	5.32688	-0.269797	0.0727905		0.0727905
1320	29.35	0.268848	0.334949	1.04003	1.33129		5.05115	3.70296	0.96466	0.537143	5.20476	-0.153609	0.0235958		0.0235958
1321	29.342	0.262154	0.321875	1.05804	1.34793		5.05448	3.55841	0.981368	0.543857	5.08364	-0.0291581	0.000850192		0.000850192
1322	29.2462	0.256993	0.306238	1.0758	1.36457		4.96996	3.38554	0.997837	0.550572	4.93395	0.0360053	0.00129638		0.00129638
1323	29.1135	0.252052	0.293204	1.10285	1.38121		4.84854	3.24145	1.02293	0.557286	4.82167	0.0268702	0.000722009		0.000722009
1324	29.0123	0.24683	0.277898	1.11863	1.39785		4.7586	3.07224	1.03757	0.564	4.6738	0.0847958	0.00719033		0.00719033
1325	28.9113	0.237995	0.265379	1.15483	1.41449		4.66886	2.93384	1.07115	0.570714	4.5757	0.0931642	0.00867957		0.00867957
1326	28.7814	0.232935	0.255047	1.19167	1.43113		4.55026	2.81961	1.10532	0.577429	4.50236	0.0479004	0.00229445		0.00229445
1327	28.6679	0.22556	0.243004	1.23845	1.44777		4.44804	2.68648	1.1487	0.584143	4.41933	0.0287143	0.000824513		0.000824513
1328	28.6025	0.219905	0.230179	1.30884	1.46441		4.39383	2.54469	1.21399	0.590857	4.34954	0.0442876	0.00196139		0.00196139
1329	28.5663	0.211775	0.217273	1.40949	1.48105		4.36889	2.40201	1.30735	0.597572	4.30693	0.0619612	0.00383919		0.00383919
1330	28.5426	0.205269	0.205912	1.54234	1.4977		4.35648	2.27642	1.43057	0.604286	4.31127	0.0452112	0.00204405		0.00204405
1331	28.5197	0.194254	0.195096	1.70886	1.37481		4.34486	2.15684	1.58502	0.554703	4.29656	0.0482985	0.00233275		0.00233275
1332	28.4336	0.177813	0.186195	1.77516	1.25192		4.27002	2.05844	1.64652	0.505121	4.21008	0.0599381	0.00359258		0.00359258
1333	28.1326	0.153261	0.175455	1.61373	1.12903		3.98034	1.93971	1.49679	0.455539	3.89203	0.0883099	0.00779863		0.00779863
1334	27.5811	0.127812	0.164657	1.31905	1.00614		3.44011	1.82033	1.22346	0.405956	3.44975	-0.00963354	9.2805e-05		9.2805e-05
1335	26.8959	0.109815	0.147496	0.985601	0.883257		2.76615	1.63061	0.914178	0.356374	2.90116	-0.135015	0.0182292		0.0182292
1336	26.1995	0.0919064	0.125282	0.675451	0.760369		2.08101	1.38503	0.626504	0.306791	2.31833	-0.237316	0.0563189		0.0563189
1337	25.5209	0.0854015	0.105914	0.467781	0.637481		1.41369	1.17091	0.433883	0.257209	1.862	-0.448311	0.200983		0.200983
1338	24.8974	0.0865171	0.0923496	0.350213	0.514593		0.801507	1.02095	0.324834	0.207626	1.55341	-0.751905	0.565361		0.565361
1339	24.5259	0.0879425	0.0806155	0.26966	0.391705		0.441202	0.891227	0.250118	0.158044	1.29939	-0.858188	0.736486		0.736486
1340	24.5498	0.0934085	0.0648628	0.210614	0.268817		0.476423	0.717077	0.195351	0.108462	1.02089	-0.544467	0.296444		0.296444
1341	24.7492	0.0982773	0.051426	0.163945	0.249616		0.687049	0.568529	0.152064	0.100714	0.821308	-0.134259	0.0180253		0.0180253
1342	24.8348	0.119448	0.0347092	0.126675	0.230415		0.783977	0.38372	0.117495	0.0929671	0.594182	0.189794	0.0360218		0.0360218
1343	24.7901	0.248587	0.0184605	0.0977777	0.211214		0.750498	0.204086	0.0906921	0.0852198	0.379997	0.370501	0.137271		0.137271
1344	24.7137	0.624333	0.0154099	0.0796164	0.192012		0.685391	0.170361	0.0738469	0.0774725	0.32168	0.363711	0.132285		0.132285
1345	24.6461	0.556086	0.0132484	0.069774	0.172811		0.629112	0.146465	0.0647177	0.0697253	0.280908	0.348203	0.121246		0.121246
1346	24.5755	0.194089	0.0110085	0.0639439	0.15361		0.569699	0.121702	0.0593101	0.061978	0.24299	0.326709	0.106739		0.106739
1347	24.5218	0.0861991	0.00960298	0.0591288	0.134409		0.527324	0.106164	0.054844	0.0542308	0.215238	0.312086	0.0973975		0.0973975
1348	24.4979	0.0481328	0.00815649	0.0514884	0.115207		0.514696	0.0901722	0.0477573	0.0464835	0.184413	0.330283	0.109087		0.109087
1349	24.5039	0.0315555	0.00845162	0.0478257	0.0960061		0.531952	0.093435	0.04436	0.0387363	0.176531	0.35542	0.126324		0.126324
1350	24.5547	0.0209127	0.00782783	0.0377365	0.0768049		0.593998	0.0865389	0.0350019	0.030989	0.15253	0.441469	0.194895		0.194895
1351	24.6568	0.0157089	0.00779769	0.0375414	0.0691244		0.707381	0.0862056	0.0348209	0.0278901	0.148917	0.558464	0.311882		0.311882
1352	24.7436	0.0142884	0.00646429	0.0417505	0.0614439		0.805503	0.0714646	0.038725	0.0247912	0.134981	0.670523	0.449601		0.449601
1353	24.7946	0.013764	0.00499292	0.0344971	0.0537634		0.867715	0.0551981	0.0319972	0.0216923	0.108888	0.758827	0.575819		0.575819
1354	24.89	0.0108351	0.00410754	0.0318389	0.0460829		0.974394	0.04541	0.0295316	0.0185934	0.093535	0.880859	0.775912		0.775912
1355	25.1824	0.00961092	0.00516534	0.0303238	0.0384025		1.27813	0.0571043	0.0281263	0.0154945	0.100725	1.1774	1.38628		1.38628
1356	25.6681	0.00721491	0.0058104	0.0286363	0.030722		1.77508	0.0642356	0.0265611	0.0123956	0.103192	1.67188	2.79519		2.79519
1357	26.2835	0.00690627	0.00437691	0.0294451	0.0230415		2.40172	0.048388	0.0273113	0.00929671	0.084996	2.31672	5.36721		5.36721
1358	27.0447	0.00556799	0.00543525	0.0295777	0.015361		3.17424	0.0600882	0.0274343	0.0061978	0.0937203	3.08052	9.48961		9.48961
1359	27.9243	0.00639054	0.00383347	0.0288471	0.00768049		4.06508	0.04238	0.0267566	0.0030989	0.0722356	3.99284	15.9428		15.9428
1360	28.6874	0.00634269	0.00248564	0.0282194	-2.68318e-13		4.83946	0.0274794	0.0261744	-1.0826e-13	0.0536539	4.78581	22.9039		22.9039
1361	29.0793	0.00709533	0.00468362	0.0328019	0		5.2426	0.0517787	0.0304249	0	0.0822036	5.1604	26.6297		26.6297
1362	29.0032	0.00646337	0.0044649	0.0382743	0		5.17777	0.0493607	0.0355007	0	0.0848614	5.09291	25.9378		25.9378
1363	28.5507	0.00447865	0.00391403	0.0402471	0		4.73659	0.0432707	0.0373305	0	0.0806012	4.65599	21.6782		21.6782
1364	27.9051	0.00463892	0.0052873	0.0488495	0		4.10223	0.0584526	0.0453095	0	0.103762	3.99847	15.9877		15.9877
1365	27.2027	0.00273369	0.00469396	0.0578126	0		3.41114	0.051893	0.0536231	0	0.105516	3.30562	10.9271		10.9271
1366	26.4899	0.00363701	0.00476374	0.0569876	0		2.70952	0.0526644	0.0528579	0	0.105522	2.604	6.78083		6.78083
1367	25.8257	0.00322495	0.00691792	0.051311	0		2.05664	0.0764795	0.0475927	0	0.124072	1.93257	3.73483		3.73483
1368	25.325	0.00241415	0.00662474	0.0466966	0		1.56724	0.0732384	0.0433126	0	0.116551	1.45069	2.10449		2.10449
1369	25.0407	0.00288274	0.00691575	0.0391697	0		1.29423	0.0764556	0.0363312	0	0.112787	1.18144	1.39581		1.39581
1370	24.8834	0.0025172	0.0058009	0.0380245	0		1.14818	0.0641306	0.035269	0	0.0993996	1.04878	1.09995		1.09995
1371	24.6535	0.00285707	0.00432093	0.0309645	0		0.929551	0.0477691	0.0287206	0	0.0764897	0.853061	0.727713		0.727713
1372	24.2542	0.0016181	0.00468428	0.0251869	0		0.541491	0.0517861	0.0233617	0	0.0751477	0.466343	0.217476		0.217476
1373	23.8021	0.00218851	0.00525892	0.01866	0		0.100619	0.0581388	0.0173078	0	0.0754466	0.0251727	0.000633666		0.000633666
1374	23.6451	0.00358202	0.00438719	0.00806828	0		-0.0450943	0.0485016	0.0074836	0	0.0559852	-0.10108	0.0102171		0.0102171
1375	23.9007	0.00279903	0.00339158	0.0134021	0		0.221852	0.0374949	0.0124308	0	0.0499257	0.171926	0.0295586		0.0295586
1376	24.1576	0.00232295	0.00293766	0.0147873	0		0.489934	0.0324767	0.0137157	0	0.0461924	0.443742	0.196907		0.196907
1377	24.1793	0.0010907	0.00273996	0.012585	0		0.522997	0.030291	0.011673	0	0.041964	0.481033	0.231393		0.231393
1378	24.1165	0.00177131	0.00260896	0.0100314	0		0.471449	0.0288428	0.00930444	0	0.0381473	0.433302	0.187751		0.187751
1379	24.1281	0.00133217	0.00284898	0.00652702	0		0.49433	0.0314962	0.00605403	0	0.0375503	0.45678	0.208648		0.208648
1380	24.1642	0.000893853	0.0041716	0.00787594	0		0.541683	0.0461182	0.00730519	0	0.0534234	0.488259	0.238397		0.238397
1381	24.1642	0.00157888	0.00200406	0.00815295	0		0.552901	0.0221555	0.00756213	0	0.0297176	0.523184	0.273721		0.273721
1382	24.1794	0.00132828	-4.68111e-06	0.00962927	0		0.579377	-5.17509e-05	0.00893147	0	0.00887972	0.570497	0.325467		0.325467
1383	24.1882	0.00227069	0.000936059	0.00358393	0		0.599514	0.0103484	0.00332421	0	0.0136726	0.585842	0.34321		0.34321
1384	24.0504	0.0021014	0.00168784	0.000689257	0		0.472909	0.0186595	0.000639309	0	0.0192988	0.45361	0.205762		0.205762
1385	23.7043	0.00153374	0.000747931	0.000335605	0		0.138129	0.00826859	0.000311285	0	0.00857987	0.12955	0.0167831		0.0167831
1386	23.3601	0.000872732	0.00196282	-0.00196147	0		-0.19483	0.0216995	-0.00181933	0	0.0198802	-0.21471	0.0461004		0.0461004
1387	23.3585	0.000737442	0.00267946	-0.00667528	0		-0.185107	0.0296222	-0.00619155	0	0.0234306	-0.208537	0.0434878		0.0434878
1388	23.6693	0.00120874	-0.000254182	-0.0032391	0		0.136935	-0.00281005	-0.00300438	0	-0.00581443	0.142749	0.0203773		0.0203773
1389	23.9326	0.000337243	7.02053e-05	0.00101191	0		0.411554	0.000776139	0.00093858	0	0.00171472	0.40984	0.167968		0.167968
1390	24.0012	0.000685	0.000294398	-0.000940333	0		0.491372	0.00325465	-0.000872191	0	0.00238246	0.488989	0.239111		0.239111
1391	23.907	0.00202706	0.000123416	-0.000765734	0		0.408477	0.0013644	-0.000710244	0	0.000654155	0.407823	0.166319		0.166319
1392	23.6402	0.000834294	-6.61095e-05	-0.00226076	0		0.152955	-0.000730859	-0.00209693	0	-0.00282779	0.155783	0.0242682		0.0242682
1393	23.24	0.000935402	0.000513373	-0.00170036	0		-0.236001	0.00567548	-0.00157714	0	0.00409835	-0.240099	0.0576476		0.0576476
1394	22.9143	-0.000516486	-0.000858198	-0.00623324	0		-0.550392	-0.00948762	-0.00578154	0	-0.0152692	-0.535123	0.286357		0.286357
1395	22.9091	0.000703664	-0.00239733	-0.00497217	0		-0.544377	-0.0265032	-0.00461186	0	-0.031115	-0.513262	0.263438		0.263438
1396	23.0568	-9.21874e-06	-0.00172234	-0.00671194	0		-0.385385	-0.019041	-0.00622555	0	-0.0252665	-0.360118	0.129685		0.129685
1397	23.0481	0.000817869	-0.000136206	-0.00517549	0		-0.38279	-0.00150579	-0.00480044	0	-0.00630623	-0.376484	0.14174		0.14174
1398	22.9843	0.000575874	-0.000982769	-0.00810497	0		-0.435376	-0.0108648	-0.00751763	0	-0.0183824	-0.416993	0.173883		0.173883
1399	23.1949	-0.00193411	-0.00259368	-0.0135136	0		-0.213466	-0.0286738	-0.0125343	0	-0.0412082	-0.172258	0.0296729		0.0296729

## Sheet: Platelets
This sheet calculates the area of any platelet peak that is present, as well as its height and position. It also calculates the height of the Hydrogen related band at 1405cm-1 if present.
ACTION: Answer the questions in column A, by selecting options in the yellow cells; use the data presented in the graphs to answer the questions. The rest is done automatically.
Is there a discernable platelet feature?				PLATELET AREA	MAX PEAK	MAX PEAK	H@1405cm-1
YES				I(B') (cm-2)	POSITION	HEIGHT	HEIGHT
					(cm-1)	(cm-1)	(cm-1)
Is there a discernable H-related feature at 1405cm-1?
YES				2.10282	1362	0	0.63759
Which baseline gives the best fit to the data?
BASELINE 3
			1345-1350		SUM	SUM	1351-1357		SUM	SUM	1366		SUM	SUM
			1416-1430		95.59	83.2016	1416-1430		20.7844	15.9124	1414		0	2.10282
wavenumber	raw data - T2	POLYNOMIAL	BASELINE 1	Data - baseline	Area	Area without	BASELINE 2	Data - baseline	Area	Area without	BASELINE 3	Data - baseline	Area	Area without
	* abs coeff	to remove 1405				1405 feature				1405 feature				1405 feature
1340	24.5498		24.9939	-0.444048			20.4516	4.09822			30.2125	-5.66265	0
1341	24.7492		24.9335	-0.184294			20.9203	3.82886			30.1237	-5.37455	0
1342	24.8348		24.8732	-0.0383595			21.3675	3.46732			30.035	-5.20015	0
1343	24.7901		24.813	-0.0229798			21.7935	2.99652			29.9462	-5.15616	0
1344	24.7137		24.7531	-0.039407			22.1989	2.51482			29.8575	-5.14379	0
1345	24.6461		24.6933	-0.0472129			22.5839	2.06228			29.7687	-5.1226	0
1346	24.5755		24.6338	-0.0583874			22.9489	1.62654			29.68	-5.10454	0
1347	24.5218		24.5746	-0.0527885			23.2944	1.22737			29.5912	-5.06944	0
1348	24.4979		24.5156	-0.0177359			23.6208	0.877065			29.5025	-5.00459	0
1349	24.5039		24.457	0.0468795			23.9285	0.575374			29.4138	-4.90986	0
1350	24.5547		24.3987	0.155935	0.155935	0.155935	24.2179	0.336798	0.336798	0.336798	29.325	-4.77034	0	-4.77034
1351	24.6568		24.3408	0.315948	0.315948	0.315948	24.4893	0.167481	0.167481	0.167481	29.2363	-4.57949	0	-4.57949
1352	24.7436		24.2833	0.460292	0.460292	0.460292	24.7432	0.000425985	0.000425985	0.000425985	29.1475	-4.40389	0	-4.40389
1353	24.7946		24.2263	0.56829	0.56829	0.56829	24.98	-0.185419	-0.185419	-0.185419	29.0588	-4.26421	0	-4.26421
1354	24.89		24.1697	0.720288	0.720288	0.720288	25.2001	-0.310079	-0.310079	-0.310079	28.97	-4.08006	0	-4.08006
1355	25.1824		24.1136	1.06885	1.06885	1.06885	25.4038	-0.221365	-0.221365	-0.221365	28.8813	-3.69885	0	-3.69885
1356	25.6681		24.058	1.6101	1.6101	1.6101	25.5916	0.0764783	0.0764783	0.0764783	28.7925	-3.12443	0	-3.12443
1357	26.2835		24.003	2.2805	2.2805	2.2805	25.764	0.519534	0.519534	0.519534	28.7038	-2.42031	0	-2.42031
1358	27.0447		23.9486	3.09619	3.09619	3.09619	25.9212	1.12358	1.12358	1.12358	28.6151	-1.57032	0	-1.57032
1359	27.9243		23.8947	4.02958	4.02958	4.02958	26.0637	1.86065	1.86065	1.86065	28.5263	-0.602009	0	-0.602009
1360	28.6874		23.8415	4.84589	4.84589	4.84589	26.1918	2.49558	2.49558	2.49558	28.4376	0.249848	0	0.249848
1361	29.0793		23.789	5.2903	5.2903	5.2903	26.3061	2.77318	2.77318	2.77318	28.3488	0.730467	0	0.730467
1362	29.0032		23.7372	5.26603	5.26603	5.26603	26.4069	2.59632	2.59632	2.59632	28.2601	0.743109	0	0.743109
1363	28.5507		23.686	4.86468	4.86468	4.86468	26.4945	2.0562	2.0562	2.0562	28.1713	0.379395	0	0.379395
1364	27.9051		23.6357	4.26941	4.26941	4.26941	26.5695	1.33562	1.33562	1.33562	28.0826	-0.177489	0	-0.177489
1365	27.2027		23.5861	3.61662	3.61662	3.61662	26.6321	0.570604	0.570604	0.570604	27.9938	-0.791109	0	-0.791109
1366	26.4899		23.5374	2.9525	2.9525	2.9525	26.6829	-0.193025	-0.193025	-0.193025	27.9051	-1.41525	0	-1.41525
1367	25.8257		23.4894	2.33628	2.33628	2.33628	26.7221	-0.896423	-0.896423	-0.896423	27.8164	-1.99066	-1.99066	-1.99066
1368	25.325		23.4424	1.88266	1.88266	1.88266	26.7503	-1.42525	-1.42525	-1.42525	27.7276	-2.40259	-2.40259	-2.40259
1369	25.0407		23.3962	1.64454	1.64454	1.64454	26.7677	-1.72697	-1.72697	-1.72697	27.6389	-2.59812	-2.59812	-2.59812
1370	24.8834		23.351	1.53246	1.53246	1.53246	26.7749	-1.89144	-1.89144	-1.89144	27.5501	-2.6667	-2.6667	-2.6667
1371	24.6535		23.3067	1.34684	1.34684	1.34684	26.7721	-2.1186	-2.1186	-2.1186	27.4614	-2.80786	-2.80786	-2.80786
1372	24.2542		23.2634	0.990811	0.990811	0.990811	26.7599	-2.50569	-2.50569	-2.50569	27.3726	-3.11844	-3.11844	-3.11844
1373	23.8021		23.2211	0.580957	0.580957	0.580957	26.7386	-2.93651	-2.93651	-2.93651	27.2839	-3.48184	-3.48184	-3.48184
1374	23.6451		23.1798	0.465221	0.465221	0.465221	26.7085	-3.06347	-3.06347	-3.06347	27.1951	-3.55008	-3.55008	-3.55008
1375	23.9007		23.1397	0.761076	0.761076	0.761076	26.6702	-2.76948	-2.76948	-2.76948	27.1064	-3.20566	-3.20566	-3.20566
1376	24.1576		23.1006	1.05697	1.05697	1.05697	26.624	-2.46647	-2.46647	-2.46647	27.0177	-2.86011	-2.86011	-2.86011
1377	24.1793		23.0626	1.11672	1.11672	1.11672	26.5703	-2.39099	-2.39099	-2.39099	26.9289	-2.74957	-2.74957	-2.74957
1378	24.1165		23.0258	1.0907	1.0907	1.0907	26.5096	-2.39304	-2.39304	-2.39304	26.8402	-2.72364	-2.72364	-2.72364
1379	24.1281		22.9902	1.13793	1.13793	1.13793	26.4421	-2.31397	-2.31397	-2.31397	26.7514	-2.62329	-2.62329	-2.62329
1380	24.1642		22.9558	1.20841	1.20841	1.20841	26.3684	-2.20415	-2.20415	-2.20415	26.6627	-2.49846	-2.49846	-2.49846
1381	24.1642	24.2084	22.9226	1.24152	1.24152	1.28574	26.2887	-2.12458	-2.12458	-2.08036	26.5739	-2.40977	-2.40977	-2.36555
1382	24.1794	24.1257	22.8907	1.28862	1.28862	1.23492	26.2036	-2.02427	-2.02427	-2.07798	26.4852	-2.30582	-2.30582	-2.35953
1383	24.1882	24.045	22.8602	1.32808	1.32808	1.18487	26.1135	-1.92523	-1.92523	-2.06844	26.3964	-2.20821	-2.20821	-2.35142
1384	24.0504	23.9665	22.8309	1.21947	1.21947	1.13562	26.0186	-1.96825	-1.96825	-2.0521	26.3077	-2.25735	-2.25735	-2.3412
1385	23.7043	23.8902	22.803	0.901328	0.901328	1.08717	25.9195	-2.21516	-2.21516	-2.02932	26.219	-2.51465	-2.51465	-2.32881
1386	23.3601	23.816	22.7765	0.583623	0.583623	1.03955	25.8165	-2.45639	-2.45639	-2.00046	26.1302	-2.77014	-2.77014	-2.31421
1387	23.3585	23.7441	22.7513	0.607186	0.607186	0.99277	25.71	-2.35145	-2.35145	-1.96587	26.0415	-2.68294	-2.68294	-2.29736
1388	23.6693	23.6745	22.7277	0.941625	0.941625	0.94684	25.6004	-1.93113	-1.93113	-1.92591	25.9527	-2.28343	-2.28343	-2.27821
1389	23.9326	23.6073	22.7055	1.22717	1.22717	0.901778	25.4882	-1.55556	-1.55556	-1.88095	25.864	-1.93133	-1.93133	-2.25673
[truncated: 172 more rows]

## Sheet: Baselining
The purpose of this sheet is to create a spectrum for publication / presentation purposes which has been baselined. THIS BASELINE IS NOT USED IN ANY CALCULATIONS.
[truncated: 3,607 more rows]
