# Supplementary material for: Diamond-inclusion system recording old deep lithosphere conditions at Udachnaya (Siberia)
Source: Sci Rep. 2019 Aug 29;9:12586. doi: 10.1038/s41598-019-48778-x (PMC6715805; doi:10.1038/s41598-019-48778-x)
Supplement: Supplementary file 9 — Supplementary dataset n. 9 [file 41598_2019_48778_MOESM9_ESM.xlsx]

## Sheet: isomekes
Diamond-inclusion system recording old deep lithosphere conditions at Udachnaya (Siberia)
Nestola Fabrizio1, Zaffiro Gabriele2, Mazzucchelli Mattia L.2, Nimis Paolo1, Andreozzi Giovanni B.3, Periotto Benedetta1, Princivalle Francesco4, Lenaz Davide4, Secco Luciano1, Pasqualetto Leonardo1, Logvinova Alla M.5,6, Sobolev Nikolay V.5,6, Lorenzetti Alessandra7, Harris Jeffrey W.8
Ttrap(°C)	Ptrap(GPa)	Ptrap(GPa)	Ptrap(GPa)
700	4.936	5.1	5.261
750	5.111	5.274	5.435
800	5.283	5.446	5.608
850	5.454	5.616	5.778
900	5.622	5.785	5.946
950	5.789	5.952	6.112
1000	5.955	6.117	6.278
1050	6.119	6.281	6.441
1100	6.282	6.444	6.604
1125	6.364	6.525	6.685
1140	6.412	6.574	6.734
1150	6.444	6.606	6.766
1200	6.606	6.767	6.927
1250	6.765	6.927	7.086
1300	6.925	7.086	7.245
1350	7.083	7.244	7.403
1400	7.241	7.402	7.561
	Pinc (GPa)	Pinc (GPa)	Pinc (GPa)
	1.001	1.073	1.145
